# Supplementary material for: GFAP+ FOXF2+ ependymal cells promote blood–brain barrier repair via DLL4–NOTCH signaling after neural injury
Source: Proc Natl Acad Sci U S A. 2026 Mar 24;123(13):e2520352123. doi: 10.1073/pnas.2520352123 (PMC13037844; doi:10.1073/pnas.2520352123)
Supplement: Supplementary file 2 — Dataset S01 (XLSX) [file pnas.2520352123.sd01.xlsx]

## Sheet: Dataset S1
Gene	avg_logFC	p_val	p_val_adj	Meta	pct.1	pct.2	avg_logExp.1	avg_logExp.2	gene_biotype	version	chr	strand	start	end	length	gene_id	Gene	Entrez Gene ID	Description	Pathway - KEGG PATHWAY	Pathway - Reactome	Pathway - BioCyc	Pathway - PANTHER	Disease - OMIM	Disease - KEGG DISEASE	Disease - NHGRI GWAS Catalog	GO - Biological Process	GO - Molecular Function	GO - Cellular Component
Ttr	6.38843			CP	1	0.618	9.7014	3.31297	protein_coding	mm10	chr18	+	20665280	20674321	9042	ENSMUSG00000061808	mmu:22139:Ttr, AA408768, AI787086, D17860, prealbumin	22139	transthyretin [Source:MGI Symbol;Acc:MGI:98865]	-	R-MMU-3000171:Non-integrin membrane-ECM interactions;R-MMU-1474244:Extracellular matrix organization;R-MMU-975634:Retinoid metabolism and transport;R-MMU-2453902:The canonical retinoid cycle in rods (twilight vision);R-MMU-1430728:Metabolism;R-MMU-162582:Signal Transduction;R-MMU-6806667:Metabolism of fat-soluble vitamins;R-MMU-196854:Metabolism of vitamins and cofactors;R-MMU-2187338:Visual phot…	-	-	-	-	-	GO:0001523:retinoid metabolic process;GO:0006066:alcohol metabolic process;GO:0006629:lipid metabolic process;GO:0006720:isoprenoid metabolic process;GO:0006721:terpenoid metabolic process;GO:0006810:transport;GO:0008152:metabolic process;GO:0009914:hormone transport;GO:0009987:cellular process;GO:0010817:regulation of hormone levels;GO:0016101:diterpenoid metabolic process;GO:0034308:primary alc…	GO:0005102:receptor binding;GO:0005179:hormone activity;GO:0005488:binding;GO:0005515:protein binding;GO:0042562:hormone binding;GO:0042802:identical protein binding;GO:0046982:protein heterodimerization activity;GO:0046983:protein dimerization activity;GO:0070324:thyroid hormone binding	GO:0005576:extracellular region;GO:0005615:extracellular space;GO:0031982:vesicle;GO:0031988:membrane-bounded vesicle;GO:0032991:macromolecular complex;GO:0043226:organelle;GO:0043227:membrane-bounded organelle;GO:0043230:extracellular organelle;GO:0043234:protein complex;GO:0044421:extracellular region part;GO:0070062:extracellular exosome;GO:1903561:extracellular vesicle
Kl	4.01786			CP	0.979	0.045	4.25772	0.239859	protein_coding	mm10	chr5	+	150952607	150993817	41211	ENSMUSG00000058488	mmu:16591:Kl, alpha-kl	16591	klotho [Source:MGI Symbol;Acc:MGI:1101771]	mmu01100:Metabolic pathways;mmu04211:Longevity regulating pathway;mmu00500:Starch and sucrose metabolism;mmu00040:Pentose and glucuronate interconversions;mmu04961:Endocrine and other factor-regulated calcium reabsorption	R-MMU-5654726:Negative regulation of FGFR1 signaling;R-MMU-5218921:VEGFR2 mediated cell proliferation;R-MMU-375165:NCAM signaling for neurite out-growth;R-MMU-5654741:Signaling by FGFR3;R-MMU-187037:NGF signalling via TRKA from the plasma membrane;R-MMU-190236:Signaling by FGFR;R-MMU-5673001:RAF/MAP kinase cascade;R-MMU-198203:PI3K/AKT activation;R-MMU-112399:IRS-mediated signalling;R-MMU-1266738…	-	-	-	-	-	GO:0000165:MAPK cascade;GO:0001503:ossification;GO:0001932:regulation of protein phosphorylation;GO:0001934:positive regulation of protein phosphorylation;GO:0002526:acute inflammatory response;GO:0003008:system process;GO:0003013:circulatory system process;GO:0003073:regulation of systemic arterial blood pressure;GO:0003085:negative regulation of systemic arterial blood pressure;GO:0005975:carbo…	GO:0003824:catalytic activity;GO:0004553:hydrolase activity, hydrolyzing O-glycosyl compounds;GO:0004566:beta-glucuronidase activity;GO:0004871:signal transducer activity;GO:0005102:receptor binding;GO:0005104:fibroblast growth factor receptor binding;GO:0005488:binding;GO:0005515:protein binding;GO:0008422:beta-glucosidase activity;GO:0015926:glucosidase activity;GO:0016787:hydrolase activity;GO…	GO:0005576:extracellular region;GO:0005615:extracellular space;GO:0005623:cell;GO:0005886:plasma membrane;GO:0005887:integral component of plasma membrane;GO:0016020:membrane;GO:0016021:integral component of membrane;GO:0031224:intrinsic component of membrane;GO:0031226:intrinsic component of plasma membrane;GO:0031982:vesicle;GO:0031988:membrane-bounded vesicle;GO:0043226:organelle;GO:0043227:me…
Enpp2	4.2913			CP	1	0.705	8.36568	4.07438	protein_coding	mm10	chr15	-	54838901	54952892	113992	ENSMUSG00000022425	mmu:18606:Enpp2, ATX, E-NPP_2, Npps2, PD-Ialpha, Pdnp2, lysoPLD	18606	ectonucleotide pyrophosphatase/phosphodiesterase 2 [Source:MGI Symbol;Acc:MGI:1321390]	mmu00565:Ether lipid metabolism	-	-	-	-	-	-	GO:0000902:cell morphogenesis;GO:0000904:cell morphogenesis involved in differentiation;GO:0001525:angiogenesis;GO:0001568:blood vessel development;GO:0001667:ameboidal-type cell migration;GO:0001932:regulation of protein phosphorylation;GO:0001934:positive regulation of protein phosphorylation;GO:0001944:vasculature development;GO:0001952:regulation of cell-matrix adhesion;GO:0001953:negative re…	GO:0001871:pattern binding;GO:0003676:nucleic acid binding;GO:0003824:catalytic activity;GO:0004518:nuclease activity;GO:0004527:exonuclease activity;GO:0004528:phosphodiesterase I activity;GO:0004551:nucleotide diphosphatase activity;GO:0004620:phospholipase activity;GO:0004622:lysophospholipase activity;GO:0004872:receptor activity;GO:0005044:scavenger receptor activity;GO:0005488:binding;GO:00…	GO:0005576:extracellular region;GO:0005615:extracellular space;GO:0005622:intracellular;GO:0005623:cell;GO:0005737:cytoplasm;GO:0005794:Golgi apparatus;GO:0005886:plasma membrane;GO:0005887:integral component of plasma membrane;GO:0012505:endomembrane system;GO:0016020:membrane;GO:0016021:integral component of membrane;GO:0031224:intrinsic component of membrane;GO:0031226:intrinsic component of p…
Clic6	3.53976			CP	0.962	0.061	3.7782	0.238441	protein_coding	mm10	chr16	+	92485736	92541243	55508	ENSMUSG00000022949	mmu:209195:Clic6, 5730466J16Rik, AL022908, AW045520, CLIC1L	209195	chloride intracellular channel 6 [Source:MGI Symbol;Acc:MGI:2146607]	-	-	-	P05912:Dopamine receptor mediated signaling pathway	-	-	-	GO:0006810:transport;GO:0006811:ion transport;GO:0006820:anion transport;GO:0006821:chloride transport;GO:0015698:inorganic anion transport;GO:0032879:regulation of localization;GO:0034220:ion transmembrane transport;GO:0034762:regulation of transmembrane transport;GO:0034765:regulation of ion transmembrane transport;GO:0043269:regulation of ion transport;GO:0050789:regulation of biological proce…	GO:0001664:G-protein coupled receptor binding;GO:0005102:receptor binding;GO:0005215:transporter activity;GO:0005216:ion channel activity;GO:0005244:voltage-gated ion channel activity;GO:0005253:anion channel activity;GO:0005254:chloride channel activity;GO:0005488:binding;GO:0005515:protein binding;GO:0008022:protein C-terminus binding;GO:0008509:anion transmembrane transporter activity;GO:00150…	GO:0005576:extracellular region;GO:0005622:intracellular;GO:0005623:cell;GO:0005737:cytoplasm;GO:0005886:plasma membrane;GO:0016020:membrane;GO:0016021:integral component of membrane;GO:0031224:intrinsic component of membrane;GO:0031982:vesicle;GO:0031988:membrane-bounded vesicle;GO:0032991:macromolecular complex;GO:0034702:ion channel complex;GO:0034707:chloride channel complex;GO:0043226:organe…
Cab39l	3.38284			CP	0.975	0.304	4.10327	0.720428	protein_coding	mm10	chr14	+	59440972	59585764	144793	ENSMUSG00000021981	mmu:69008:Cab39l, 1500031K13Rik, 2810425O13Rik, 4930520C08Rik, AA589432, MO2L	69008	calcium binding protein 39-like [Source:MGI Symbol;Acc:MGI:1914081]	mmu04150:mTOR signaling pathway;mmu04152:AMPK signaling pathway	R-MMU-380972:Energy dependent regulation of mTOR by LKB1-AMPK;R-MMU-112399:IRS-mediated signalling;R-MMU-74752:Signaling by Insulin receptor;R-MMU-165159:mTOR signalling;R-MMU-2428924:IGF1R signaling cascade;R-MMU-162582:Signal Transduction;R-MMU-2428928:IRS-related events triggered by IGF1R;R-MMU-74751:Insulin receptor signalling cascade;R-MMU-109704:PI3K Cascade;R-MMU-2404192:Signaling by Type …	-	-	-	-	-	-	-	GO:0005576:extracellular region;GO:0031982:vesicle;GO:0031988:membrane-bounded vesicle;GO:0043226:organelle;GO:0043227:membrane-bounded organelle;GO:0043230:extracellular organelle;GO:0044421:extracellular region part;GO:0070062:extracellular exosome;GO:1903561:extracellular vesicle
2900040C04Rik	3.63379			CP	0.949	0.038	3.81421	0.180418	lncRNA	mm10	chr14	+	76251457	76252327	871	ENSMUSG00000115625	-	-	RIKEN cDNA 2900040C04 gene [Source:MGI Symbol;Acc:MGI:1920143]	-	-	-	-	-	-	-	-	-	-
Trpm3	3.2817			CP	0.975	0.178	4.11717	0.835474	protein_coding	mm10	chr19	+	22139046	22995410	856365	ENSMUSG00000052387	mmu:226025:Trpm3, 6330504P12Rik, 9330180E14, AU018608, B930001P07Rik, LTRPC3, MLSN2	226025	transient receptor potential cation channel, subfamily M, member 3 [Source:MGI Symbol;Acc:MGI:2443101]	-	R-MMU-382551:Transmembrane transport of small molecules;R-MMU-3295583:TRP channels;R-MMU-2672351:Stimuli-sensing channels;R-MMU-983712:Ion channel transport	-	-	-	-	-	-	-	-
Vat1l	3.12877			CP	0.942	0.057	3.31002	0.18125	protein_coding	mm10	chr8	+	114205612	114374071	168460	ENSMUSG00000046844	mmu:270097:Vat1l, 9430073I07, AI427515, mKIAA1576	270097	vesicle amine transport protein 1 like [Source:MGI Symbol;Acc:MGI:2142534]	-	-	-	P00029:Huntington disease	-	-	-	GO:0008152:metabolic process;GO:0044699:single-organism process;GO:0044710:single-organism metabolic process;GO:0055114:oxidation-reduction process	GO:0003824:catalytic activity;GO:0005488:binding;GO:0008270:zinc ion binding;GO:0008748:N-ethylmaleimide reductase activity;GO:0016491:oxidoreductase activity;GO:0016627:oxidoreductase activity, acting on the CH-CH group of donors;GO:0016628:oxidoreductase activity, acting on the CH-CH group of donors, NAD or NADP as acceptor;GO:0043167:ion binding;GO:0043169:cation binding;GO:0043738:reduced coe…	-
Mdh1	2.80395			CP	0.983	0.658	4.3109	1.50695	protein_coding	mm10	chr11	-	21556692	21572367	15676	ENSMUSG00000020321	mmu:17449:Mdh1, B230377B03Rik, D17921, MDH-s, MDHA, Mor-2, Mor2	17449	malate dehydrogenase 1, NAD (soluble) [Source:MGI Symbol;Acc:MGI:97051]	mmu01100:Metabolic pathways;mmu01200:Carbon metabolism;mmu00020:Citrate cycle (TCA cycle);mmu00620:Pyruvate metabolism;mmu00630:Glyoxylate and dicarboxylate metabolism;mmu00270:Cysteine and methionine metabolism;mmu04964:Proximal tubule bicarbonate reclamation	R-MMU-70326:Glucose metabolism;R-MMU-1430728:Metabolism;R-MMU-71387:Metabolism of carbohydrates;R-MMU-70263:Gluconeogenesis	-	-	-	-	-	GO:0000422:mitophagy;GO:0000423:macromitophagy;GO:0002230:positive regulation of defense response to virus by host;GO:0002252:immune effector process;GO:0002376:immune system process;GO:0002682:regulation of immune system process;GO:0002697:regulation of immune effector process;GO:0002831:regulation of response to biotic stimulus;GO:0005975:carbohydrate metabolic process;GO:0006082:organic acid m…	GO:0000166:nucleotide binding;GO:0003824:catalytic activity;GO:0005488:binding;GO:0016491:oxidoreductase activity;GO:0016614:oxidoreductase activity, acting on CH-OH group of donors;GO:0016615:malate dehydrogenase activity;GO:0016616:oxidoreductase activity, acting on the CH-OH group of donors, NAD or NADP as acceptor;GO:0030060:L-malate dehydrogenase activity;GO:0036094:small molecule binding;GO…	GO:0005576:extracellular region;GO:0005615:extracellular space;GO:0005622:intracellular;GO:0005623:cell;GO:0005737:cytoplasm;GO:0005739:mitochondrion;GO:0005813:centrosome;GO:0005815:microtubule organizing center;GO:0005829:cytosol;GO:0005856:cytoskeleton;GO:0015630:microtubule cytoskeleton;GO:0031982:vesicle;GO:0031988:membrane-bounded vesicle;GO:0043209:myelin sheath;GO:0043226:organelle;GO:004…
Ahcyl2	3.07256			CP	0.964	0.348	3.82804	0.755487	protein_coding	mm10	chr6	+	29768011	29912310	144300	ENSMUSG00000029772	mmu:74340:Ahcyl2, 4631427C17Rik, AI227036, Adohcyase3, mKIAA0828	74340	S-adenosylhomocysteine hydrolase-like 2 [Source:MGI Symbol;Acc:MGI:1921590]	mmu01100:Metabolic pathways;mmu00270:Cysteine and methionine metabolism	-	METHIONINE-DEG1-PWY:methionine degradation I (to homocysteine);PWY-5328:superpathway of methionine degradation;PWY-6292:cysteine biosynthesis III (mammalia);PWY-5041:S-adenosyl-L-methionine cycle II	-	-	-	-	GO:0000096:sulfur amino acid metabolic process;GO:0006082:organic acid metabolic process;GO:0006139:nucleobase-containing compound metabolic process;GO:0006725:cellular aromatic compound metabolic process;GO:0006730:one-carbon metabolic process;GO:0006732:coenzyme metabolic process;GO:0006790:sulfur compound metabolic process;GO:0006807:nitrogen compound metabolic process;GO:0008152:metabolic pro…	GO:0003824:catalytic activity;GO:0004013:adenosylhomocysteinase activity;GO:0016787:hydrolase activity;GO:0016801:hydrolase activity, acting on ether bonds;GO:0016802:trialkylsulfonium hydrolase activity	GO:0005622:intracellular;GO:0005623:cell;GO:0005737:cytoplasm;GO:0005783:endoplasmic reticulum;GO:0005829:cytosol;GO:0012505:endomembrane system;GO:0042995:cell projection;GO:0043005:neuron projection;GO:0043226:organelle;GO:0043227:membrane-bounded organelle;GO:0043229:intracellular organelle;GO:0043231:intracellular membrane-bounded organelle;GO:0044424:intracellular part;GO:0044444:cytoplasmic…
Stk39	2.82747			CP	0.98	0.433	4.06524	1.23777	protein_coding	mm10	chr2	-	68210445	68472268	261824	ENSMUSG00000027030	mmu:53416:Stk39, AW227544, AW556857, DCHT, RF005, Rnl5, SPAK	53416	serine/threonine kinase 39 [Source:MGI Symbol;Acc:MGI:1858416]	-	-	-	-	-	-	-	GO:0001932:regulation of protein phosphorylation;GO:0001933:negative regulation of protein phosphorylation;GO:0003008:system process;GO:0003013:circulatory system process;GO:0006464:cellular protein modification process;GO:0006468:protein phosphorylation;GO:0006793:phosphorus metabolic process;GO:0006796:phosphate-containing compound metabolic process;GO:0006810:transport;GO:0006811:ion transport…	GO:0000166:nucleotide binding;GO:0001882:nucleoside binding;GO:0001883:purine nucleoside binding;GO:0003824:catalytic activity;GO:0004672:protein kinase activity;GO:0004674:protein serine/threonine kinase activity;GO:0004702:receptor signaling protein serine/threonine kinase activity;GO:0004871:signal transducer activity;GO:0005057:receptor signaling protein activity;GO:0005488:binding;GO:0005515…	GO:0005622:intracellular;GO:0005623:cell;GO:0005634:nucleus;GO:0005737:cytoplasm;GO:0005856:cytoskeleton;GO:0005886:plasma membrane;GO:0016020:membrane;GO:0016323:basolateral plasma membrane;GO:0016324:apical plasma membrane;GO:0043226:organelle;GO:0043227:membrane-bounded organelle;GO:0043228:non-membrane-bounded organelle;GO:0043229:intracellular organelle;GO:0043231:intracellular membrane-boun…
F5	3.6042			CP	0.93	0.053	3.83991	0.23571	protein_coding	mm10	chr1	+	164151838	164220277	68440	ENSMUSG00000026579	mmu:14067:F5, AI173222, Cf-5, Cf5	14067	coagulation factor V [Source:MGI Symbol;Acc:MGI:88382]	mmu04610:Complement and coagulation cascades	R-MMU-5694530:Cargo concentration in the ER;R-MMU-204005:COPII (Coat Protein 2) Mediated Vesicle Transport;R-MMU-446203:Asparagine N-linked glycosylation;R-MMU-5653656:Vesicle-mediated transport;R-MMU-392499:Metabolism of proteins;R-MMU-597592:Post-translational protein modification;R-MMU-140877:Formation of Fibrin Clot (Clotting Cascade);R-MMU-109582:Hemostasis;R-MMU-76005:Response to elevated p…	-	P00011:Blood coagulation	-	-	-	GO:0001775:cell activation;GO:0003008:system process;GO:0003013:circulatory system process;GO:0006950:response to stress;GO:0007596:blood coagulation;GO:0007599:hemostasis;GO:0008015:blood circulation;GO:0009611:response to wounding;GO:0009987:cellular process;GO:0030168:platelet activation;GO:0032501:multicellular organismal process;GO:0042060:wound healing;GO:0044699:single-organism process;GO:…	GO:0003824:catalytic activity;GO:0004175:endopeptidase activity;GO:0004252:serine-type endopeptidase activity;GO:0005488:binding;GO:0005507:copper ion binding;GO:0008233:peptidase activity;GO:0008236:serine-type peptidase activity;GO:0016787:hydrolase activity;GO:0017171:serine hydrolase activity;GO:0043167:ion binding;GO:0043169:cation binding;GO:0046872:metal ion binding;GO:0046914:transition m…	GO:0005576:extracellular region;GO:0005615:extracellular space;GO:0005622:intracellular;GO:0005623:cell;GO:0005737:cytoplasm;GO:0005783:endoplasmic reticulum;GO:0005794:Golgi apparatus;GO:0012505:endomembrane system;GO:0016020:membrane;GO:0016023:cytoplasmic, membrane-bounded vesicle;GO:0030141:secretory granule;GO:0031091:platelet alpha granule;GO:0031410:cytoplasmic vesicle;GO:0031982:vesicle;G…
Atp5g1	2.71925			CP	0.971	0.537	3.85237	1.13312	protein_coding	mm10	chr11	-	96068852	96075670	6819	ENSMUSG00000006057	mmu:11951:Atp5g1	11951	ATP synthase, H+ transporting, mitochondrial F0 complex, subunit C1 (subunit 9) [Source:MGI Symbol;Acc:MGI:107653]	mmu01100:Metabolic pathways;mmu05010:Alzheimer's disease;mmu05016:Huntington's disease;mmu00190:Oxidative phosphorylation;mmu05012:Parkinson's disease	R-MMU-1430728:Metabolism;R-MMU-1428517:The citric acid (TCA) cycle and respiratory electron transport;R-MMU-163210:Formation of ATP by chemiosmotic coupling;R-MMU-163200:Respiratory electron transport, ATP synthesis by chemiosmotic coupling, and heat production by uncoupling proteins.	-	-	-	-	-	GO:0006139:nucleobase-containing compound metabolic process;GO:0006163:purine nucleotide metabolic process;GO:0006164:purine nucleotide biosynthetic process;GO:0006725:cellular aromatic compound metabolic process;GO:0006753:nucleoside phosphate metabolic process;GO:0006754:ATP biosynthetic process;GO:0006793:phosphorus metabolic process;GO:0006796:phosphate-containing compound metabolic process;G…	GO:0003824:catalytic activity;GO:0005215:transporter activity;GO:0005488:binding;GO:0008289:lipid binding;GO:0008324:cation transmembrane transporter activity;GO:0015075:ion transmembrane transporter activity;GO:0015077:monovalent inorganic cation transmembrane transporter activity;GO:0015078:hydrogen ion transmembrane transporter activity;GO:0015399:primary active transmembrane transporter activ…	GO:0000276:mitochondrial proton-transporting ATP synthase complex, coupling factor F(o);GO:0005622:intracellular;GO:0005623:cell;GO:0005737:cytoplasm;GO:0005739:mitochondrion;GO:0005740:mitochondrial envelope;GO:0005743:mitochondrial inner membrane;GO:0005753:mitochondrial proton-transporting ATP synthase complex;GO:0016020:membrane;GO:0016021:integral component of membrane;GO:0016469:proton-tran…
Ppp1r1b	2.94095			CP	0.938	0.108	3.29943	0.358474	protein_coding	mm10	chr11	+	98348404	98357796	9393	ENSMUSG00000061718	mmu:19049:Ppp1r1b, AU040756, DARPP-32, Darpp32	19049	protein phosphatase 1, regulatory inhibitor subunit 1B [Source:MGI Symbol;Acc:MGI:94860]	mmu05030:Cocaine addiction;mmu04024:cAMP signaling pathway;mmu04728:Dopaminergic synapse;mmu05031:Amphetamine addiction;mmu05034:Alcoholism	R-MMU-111885:Opioid Signalling;R-MMU-372790:Signaling by GPCR;R-MMU-180024:DARPP-32 events;R-MMU-162582:Signal Transduction	-	P06587:Nicotine pharmacodynamics pathway;P05912:Dopamine receptor mediated signaling pathway	-	-	-	GO:0000003:reproduction;GO:0001932:regulation of protein phosphorylation;GO:0001933:negative regulation of protein phosphorylation;GO:0001975:response to amphetamine;GO:0003008:system process;GO:0006139:nucleobase-containing compound metabolic process;GO:0006351:transcription, DNA-templated;GO:0006464:cellular protein modification process;GO:0006468:protein phosphorylation;GO:0006469:negative reg…	GO:0001664:G-protein coupled receptor binding;GO:0004857:enzyme inhibitor activity;GO:0004864:protein phosphatase inhibitor activity;GO:0004865:protein serine/threonine phosphatase inhibitor activity;GO:0005102:receptor binding;GO:0005488:binding;GO:0005515:protein binding;GO:0019208:phosphatase regulator activity;GO:0019212:phosphatase inhibitor activity;GO:0019888:protein phosphatase regulator …	GO:0005622:intracellular;GO:0005623:cell;GO:0005634:nucleus;GO:0005737:cytoplasm;GO:0036477:somatodendritic compartment;GO:0043025:neuronal cell body;GO:0043226:organelle;GO:0043227:membrane-bounded organelle;GO:0043229:intracellular organelle;GO:0043231:intracellular membrane-bounded organelle;GO:0044297:cell body;GO:0044424:intracellular part;GO:0044464:cell part;GO:0097458:neuron part
Otx2	2.97108			CP	0.932	0.089	3.32151	0.350436	protein_coding	mm10	chr14	-	48657677	48673819	16143	ENSMUSG00000021848	mmu:18424:Otx2, E130306E05Rik	18424	orthodenticle homeobox 2 [Source:MGI Symbol;Acc:MGI:97451]	-	-	-	-	-	-	-	-	-	-
Cox8a	2.26607			CP	0.986	0.795	4.22996	1.96389	protein_coding	mm10	chr19	-	7215153	7217616	2464	ENSMUSG00000035885	mmu:12868:Cox8a, COX8L	12868	cytochrome c oxidase subunit 8A [Source:MGI Symbol;Acc:MGI:105959]	mmu01100:Metabolic pathways;mmu04260:Cardiac muscle contraction;mmu05010:Alzheimer's disease;mmu04932:Non-alcoholic fatty liver disease (NAFLD);mmu05016:Huntington's disease;mmu00190:Oxidative phosphorylation;mmu05012:Parkinson's disease	-	-	-	-	-	-	GO:0000422:mitophagy;GO:0000423:macromitophagy;GO:0002230:positive regulation of defense response to virus by host;GO:0002252:immune effector process;GO:0002376:immune system process;GO:0002682:regulation of immune system process;GO:0002697:regulation of immune effector process;GO:0002831:regulation of response to biotic stimulus;GO:0006091:generation of precursor metabolites and energy;GO:000611…	GO:0003824:catalytic activity;GO:0004129:cytochrome-c oxidase activity;GO:0005215:transporter activity;GO:0008324:cation transmembrane transporter activity;GO:0009055:electron carrier activity;GO:0015002:heme-copper terminal oxidase activity;GO:0015075:ion transmembrane transporter activity;GO:0015077:monovalent inorganic cation transmembrane transporter activity;GO:0015078:hydrogen ion transmemb…	GO:0005622:intracellular;GO:0005623:cell;GO:0005737:cytoplasm;GO:0005739:mitochondrion;GO:0005740:mitochondrial envelope;GO:0005743:mitochondrial inner membrane;GO:0005746:mitochondrial respiratory chain;GO:0005751:mitochondrial respiratory chain complex IV;GO:0016020:membrane;GO:0016021:integral component of membrane;GO:0019866:organelle inner membrane;GO:0031090:organelle membrane;GO:0031224:in…
Atp5g3	2.16973			CP	0.987	0.796	4.17313	2.0034	protein_coding	mm10	chr2	-	73908447	73911326	2880	ENSMUSG00000018770	mmu:228033:Atp5g3, 6030447M23	228033	ATP synthase, H+ transporting, mitochondrial F0 complex, subunit C3 (subunit 9) [Source:MGI Symbol;Acc:MGI:2442035]	mmu01100:Metabolic pathways;mmu05010:Alzheimer's disease;mmu05016:Huntington's disease;mmu00190:Oxidative phosphorylation;mmu05012:Parkinson's disease	R-MMU-1430728:Metabolism;R-MMU-1428517:The citric acid (TCA) cycle and respiratory electron transport;R-MMU-163210:Formation of ATP by chemiosmotic coupling;R-MMU-163200:Respiratory electron transport, ATP synthesis by chemiosmotic coupling, and heat production by uncoupling proteins.	-	-	-	-	-	GO:0006139:nucleobase-containing compound metabolic process;GO:0006163:purine nucleotide metabolic process;GO:0006164:purine nucleotide biosynthetic process;GO:0006725:cellular aromatic compound metabolic process;GO:0006753:nucleoside phosphate metabolic process;GO:0006754:ATP biosynthetic process;GO:0006793:phosphorus metabolic process;GO:0006796:phosphate-containing compound metabolic process;G…	GO:0003824:catalytic activity;GO:0005215:transporter activity;GO:0005488:binding;GO:0008289:lipid binding;GO:0008324:cation transmembrane transporter activity;GO:0015075:ion transmembrane transporter activity;GO:0015077:monovalent inorganic cation transmembrane transporter activity;GO:0015078:hydrogen ion transmembrane transporter activity;GO:0015399:primary active transmembrane transporter activ…	GO:0000276:mitochondrial proton-transporting ATP synthase complex, coupling factor F(o);GO:0005622:intracellular;GO:0005623:cell;GO:0005737:cytoplasm;GO:0005739:mitochondrion;GO:0005740:mitochondrial envelope;GO:0005743:mitochondrial inner membrane;GO:0005753:mitochondrial proton-transporting ATP synthase complex;GO:0016020:membrane;GO:0016021:integral component of membrane;GO:0016469:proton-tran…
Ndufa1	2.33079			CP	0.969	0.569	3.58772	1.25693	protein_coding	mm10	chrX	-	37187588	37191163	3576	ENSMUSG00000016427	mmu:54405:Ndufa1, 1810049F12Rik, MWFE	54405	NADH:ubiquinone oxidoreductase subunit A1 [Source:MGI Symbol;Acc:MGI:1929511]	mmu01100:Metabolic pathways;mmu05010:Alzheimer's disease;mmu04932:Non-alcoholic fatty liver disease (NAFLD);mmu05016:Huntington's disease;mmu00190:Oxidative phosphorylation;mmu05012:Parkinson's disease	R-MMU-1430728:Metabolism;R-MMU-1428517:The citric acid (TCA) cycle and respiratory electron transport;R-MMU-6799198:Complex I biogenesis;R-MMU-611105:Respiratory electron transport;R-MMU-163200:Respiratory electron transport, ATP synthesis by chemiosmotic coupling, and heat production by uncoupling proteins.	PWY-3781:aerobic respiration -- electron donor II;PWY0-1335:NADH to cytochrome bo oxidase electron transfer I;PWY0-1334:NADH to cytochrome bd oxidase electron transfer I	-	-	-	-	GO:0006810:transport;GO:0008152:metabolic process;GO:0044699:single-organism process;GO:0044710:single-organism metabolic process;GO:0051179:localization;GO:0051234:establishment of localization;GO:0055114:oxidation-reduction process	-	GO:0005622:intracellular;GO:0005623:cell;GO:0005737:cytoplasm;GO:0005739:mitochondrion;GO:0005740:mitochondrial envelope;GO:0005743:mitochondrial inner membrane;GO:0005746:mitochondrial respiratory chain;GO:0005747:mitochondrial respiratory chain complex I;GO:0016020:membrane;GO:0016021:integral component of membrane;GO:0019866:organelle inner membrane;GO:0030964:NADH dehydrogenase complex;GO:003…
Cox6c	2.0398			CP	0.991	0.831	4.26705	2.22725	protein_coding	mm10	chr15	-	35925886	35938246	12361	ENSMUSG00000014313	mmu:12864:Cox6c	12864	cytochrome c oxidase subunit 6C [Source:MGI Symbol;Acc:MGI:104614]	mmu01100:Metabolic pathways;mmu04260:Cardiac muscle contraction;mmu05010:Alzheimer's disease;mmu04932:Non-alcoholic fatty liver disease (NAFLD);mmu05016:Huntington's disease;mmu00190:Oxidative phosphorylation;mmu05012:Parkinson's disease	-	PWY-3781:aerobic respiration -- electron donor II	-	-	-	-	-	GO:0003824:catalytic activity;GO:0004129:cytochrome-c oxidase activity;GO:0005215:transporter activity;GO:0008324:cation transmembrane transporter activity;GO:0009055:electron carrier activity;GO:0015002:heme-copper terminal oxidase activity;GO:0015075:ion transmembrane transporter activity;GO:0015077:monovalent inorganic cation transmembrane transporter activity;GO:0015078:hydrogen ion transmemb…	GO:0005622:intracellular;GO:0005623:cell;GO:0005737:cytoplasm;GO:0005739:mitochondrion;GO:0005740:mitochondrial envelope;GO:0005743:mitochondrial inner membrane;GO:0016020:membrane;GO:0016021:integral component of membrane;GO:0019866:organelle inner membrane;GO:0031090:organelle membrane;GO:0031224:intrinsic component of membrane;GO:0031966:mitochondrial membrane;GO:0031967:organelle envelope;GO:…
Chchd10	2.71454			CP	0.958	0.202	3.70646	0.991922	protein_coding	mm10	chr10	+	75933130	75937747	4618	ENSMUSG00000049422	mmu:103172:Chchd10, 1620401E04Rik, AI267078, Ndg2	103172	coiled-coil-helix-coiled-coil-helix domain containing 10 [Source:MGI Symbol;Acc:MGI:2143558]	-	-	-	-	-	-	-	-	-	-
Ecrg4	2.91853			CP	0.934	0.098	3.53681	0.618283	protein_coding	mm10	chr1	+	43730602	43742578	11977	ENSMUSG00000026051	mmu:78896:1500015O10Rik, Ecrg4	78896	ECRG4 augurin precursor [Source:MGI Symbol;Acc:MGI:1926146]	-	-	-	-	-	-	-	GO:0000079:regulation of cyclin-dependent protein serine/threonine kinase activity;GO:0001932:regulation of protein phosphorylation;GO:0001933:negative regulation of protein phosphorylation;GO:0006469:negative regulation of protein kinase activity;GO:0006508:proteolysis;GO:0006511:ubiquitin-dependent protein catabolic process;GO:0006950:response to stress;GO:0007049:cell cycle;GO:0007568:aging;GO…	-	GO:0005576:extracellular region;GO:0005615:extracellular space;GO:0005622:intracellular;GO:0005623:cell;GO:0005737:cytoplasm;GO:0031410:cytoplasmic vesicle;GO:0031982:vesicle;GO:0043226:organelle;GO:0043227:membrane-bounded organelle;GO:0044421:extracellular region part;GO:0044424:intracellular part;GO:0044444:cytoplasmic part;GO:0044464:cell part
Prlr	3.23846			CP	0.897	0.034	3.38836	0.149903	protein_coding	mm10	chr15	+	10177238	10349180	171943	ENSMUSG00000005268	mmu:19116:Prlr, AI987712, Pr-1, Pr-3, Prlr-rs1	19116	prolactin receptor [Source:MGI Symbol;Acc:MGI:97763]	mmu04080:Neuroactive ligand-receptor interaction;mmu04060:Cytokine-cytokine receptor interaction;mmu04151:PI3K-Akt signaling pathway;mmu04630:Jak-STAT signaling pathway;mmu04917:Prolactin signaling pathway	R-MMU-168256:Immune System;R-MMU-1236394:Signaling by ERBB4;R-MMU-1170546:Prolactin receptor signaling;R-MMU-1280215:Cytokine Signaling in Immune system;R-MMU-162582:Signal Transduction;R-MMU-982772:Growth hormone receptor signaling;R-MMU-1251985:Nuclear signaling by ERBB4	-	P06664:Gonadotropin-releasing hormone receptor pathway	-	-	-	GO:0000003:reproduction;GO:0001655:urogenital system development;GO:0001932:regulation of protein phosphorylation;GO:0001934:positive regulation of protein phosphorylation;GO:0003006:developmental process involved in reproduction;GO:0006461:protein complex assembly;GO:0006464:cellular protein modification process;GO:0006468:protein phosphorylation;GO:0006793:phosphorus metabolic process;GO:000679…	GO:0004871:signal transducer activity;GO:0004872:receptor activity;GO:0004888:transmembrane signaling receptor activity;GO:0004896:cytokine receptor activity;GO:0004925:prolactin receptor activity;GO:0005488:binding;GO:0005515:protein binding;GO:0017046:peptide hormone binding;GO:0019899:enzyme binding;GO:0019900:kinase binding;GO:0019901:protein kinase binding;GO:0033218:amide binding;GO:0038023…	GO:0005623:cell;GO:0009986:cell surface;GO:0016020:membrane;GO:0016021:integral component of membrane;GO:0031224:intrinsic component of membrane;GO:0044425:membrane part;GO:0044464:cell part
Prr32	3.00648			CP	0.889	0.022	3.10623	0.0997546	protein_coding	mm10	chrX	+	45090904	45092791	1888	ENSMUSG00000037086	mmu:68800:Prr32, 1110059M19Rik	68800	proline rich 32 [Source:MGI Symbol;Acc:MGI:1916050]	-	-	-	-	-	-	-	-	-	-
Ifi27	2.47025			CP	0.951	0.403	3.39283	0.92258	protein_coding	mm10	chr12	+	103434211	103440239	6029	ENSMUSG00000064215	mmu:52668:Ifi27, 1110013J02Rik, 2900026P10Rik, D12Ertd647e, ISG12a, Ifi27l1	52668	interferon, alpha-inducible protein 27 [Source:MGI Symbol;Acc:MGI:1277180]	-	-	-	-	-	-	-	-	-	-
Tbc1d9	2.54594			CP	0.925	0.265	3.17463	0.628683	protein_coding	mm10	chr8	+	83165352	83272934	107583	ENSMUSG00000031709	mmu:71310:Tbc1d9, 4933431N12Rik, AI847101, AW490653, C76116	71310	TBC1 domain family, member 9 [Source:MGI Symbol;Acc:MGI:1918560]	-	-	-	-	-	-	-	GO:0006810:transport;GO:0006886:intracellular protein transport;GO:0006906:vesicle fusion;GO:0006996:organelle organization;GO:0008104:protein localization;GO:0009987:cellular process;GO:0015031:protein transport;GO:0016043:cellular component organization;GO:0016050:vesicle organization;GO:0016192:vesicle-mediated transport;GO:0031338:regulation of vesicle fusion;GO:0032879:regulation of localiza…	GO:0005096:GTPase activator activity;GO:0005488:binding;GO:0005509:calcium ion binding;GO:0005515:protein binding;GO:0008047:enzyme activator activity;GO:0017016:Ras GTPase binding;GO:0017137:Rab GTPase binding;GO:0019899:enzyme binding;GO:0030234:enzyme regulator activity;GO:0030695:GTPase regulator activity;GO:0031267:small GTPase binding;GO:0043167:ion binding;GO:0043169:cation binding;GO:0046…	GO:0005622:intracellular;GO:0005623:cell;GO:0012505:endomembrane system;GO:0044464:cell part
Ndufa4	2.0739			CP	0.959	0.591	3.32266	1.24876	protein_coding	mm10	chr6	-	11900292	11907497	7206	ENSMUSG00000029632	mmu:17992:Ndufa4, MLRQ	17992	Ndufa4, mitochondrial complex associated [Source:MGI Symbol;Acc:MGI:107686]	mmu01100:Metabolic pathways;mmu05010:Alzheimer's disease;mmu04932:Non-alcoholic fatty liver disease (NAFLD);mmu05016:Huntington's disease;mmu00190:Oxidative phosphorylation;mmu05012:Parkinson's disease	-	PWY-3781:aerobic respiration -- electron donor II;PWY0-1335:NADH to cytochrome bo oxidase electron transfer I;PWY0-1334:NADH to cytochrome bd oxidase electron transfer I	-	-	-	-	GO:0006810:transport;GO:0008152:metabolic process;GO:0044699:single-organism process;GO:0044710:single-organism metabolic process;GO:0051179:localization;GO:0051234:establishment of localization;GO:0055114:oxidation-reduction process	GO:0003824:catalytic activity;GO:0003954:NADH dehydrogenase activity;GO:0004129:cytochrome-c oxidase activity;GO:0005215:transporter activity;GO:0005488:binding;GO:0005515:protein binding;GO:0008137:NADH dehydrogenase (ubiquinone) activity;GO:0008324:cation transmembrane transporter activity;GO:0009055:electron carrier activity;GO:0015002:heme-copper terminal oxidase activity;GO:0015075:ion trans…	GO:0005576:extracellular region;GO:0005622:intracellular;GO:0005623:cell;GO:0005737:cytoplasm;GO:0005739:mitochondrion;GO:0005740:mitochondrial envelope;GO:0005743:mitochondrial inner membrane;GO:0005746:mitochondrial respiratory chain;GO:0005751:mitochondrial respiratory chain complex IV;GO:0016020:membrane;GO:0019866:organelle inner membrane;GO:0031090:organelle membrane;GO:0031966:mitochondria…
Car12	2.71587			CP	0.872	0.027	2.80922	0.0933492	protein_coding	mm10	chr9	+	66713686	66766845	53160	ENSMUSG00000032373	mmu:76459:Car12, 2310047E01Rik, AI314958, CA-XII, Ca12	76459	carbonic anhydrase 12 [Source:MGI Symbol;Acc:MGI:1923709]	mmu00910:Nitrogen metabolism	-	-	-	-	-	-	GO:0006730:one-carbon metabolic process;GO:0006810:transport;GO:0006885:regulation of pH;GO:0008152:metabolic process;GO:0009987:cellular process;GO:0015669:gas transport;GO:0015670:carbon dioxide transport;GO:0019755:one-carbon compound transport;GO:0042592:homeostatic process;GO:0044237:cellular metabolic process;GO:0044281:small molecule metabolic process;GO:0044699:single-organism process;GO:…	GO:0003824:catalytic activity;GO:0004089:carbonate dehydratase activity;GO:0005488:binding;GO:0008270:zinc ion binding;GO:0016829:lyase activity;GO:0016835:carbon-oxygen lyase activity;GO:0016836:hydro-lyase activity;GO:0043167:ion binding;GO:0043169:cation binding;GO:0046872:metal ion binding;GO:0046914:transition metal ion binding	GO:0016020:membrane;GO:0016021:integral component of membrane;GO:0031224:intrinsic component of membrane;GO:0044425:membrane part
Msx1	2.51238			CP	0.9	0.099	2.8697	0.357314	protein_coding	mm10	chr5	-	37820485	37824583	4099	ENSMUSG00000048450	mmu:17701:Msx1, AA675338, AI324650, Hox-7, Hox7, Hox7.1, msh	17701	msh homeobox 1 [Source:MGI Symbol;Acc:MGI:97168]	mmu05166:HTLV-I infection	-	-	-	-	-	-	GO:0000003:reproduction;GO:0000122:negative regulation of transcription from RNA polymerase II promoter;GO:0000280:nuclear division;GO:0000902:cell morphogenesis;GO:0000904:cell morphogenesis involved in differentiation;GO:0001501:skeletal system development;GO:0001558:regulation of cell growth;GO:0001701:in utero embryonic development;GO:0001837:epithelial to mesenchymal transition;GO:0003002:re…	GO:0000975:regulatory region DNA binding;GO:0000976:transcription regulatory region sequence-specific DNA binding;GO:0000977:RNA polymerase II regulatory region sequence-specific DNA binding;GO:0000981:RNA polymerase II transcription factor activity, sequence-specific DNA binding;GO:0000982:transcription factor activity, RNA polymerase II core promoter proximal region sequence-specific binding;GO…	GO:0005622:intracellular;GO:0005623:cell;GO:0005634:nucleus;GO:0005654:nucleoplasm;GO:0005667:transcription factor complex;GO:0005737:cytoplasm;GO:0031974:membrane-enclosed lumen;GO:0031981:nuclear lumen;GO:0032991:macromolecular complex;GO:0043226:organelle;GO:0043227:membrane-bounded organelle;GO:0043229:intracellular organelle;GO:0043231:intracellular membrane-bounded organelle;GO:0043233:orga…
Rbp1	2.38061			CP	0.896	0.113	2.71975	0.339137	protein_coding	mm10	chr9	+	98422961	98446575	23615	ENSMUSG00000046402	mmu:19659:Rbp1, CRBPI, Crbp, Rbp-1	19659	retinol binding protein 1, cellular [Source:MGI Symbol;Acc:MGI:97876]	-	R-MMU-975634:Retinoid metabolism and transport;R-MMU-2453902:The canonical retinoid cycle in rods (twilight vision);R-MMU-1430728:Metabolism;R-MMU-162582:Signal Transduction;R-MMU-6806667:Metabolism of fat-soluble vitamins;R-MMU-196854:Metabolism of vitamins and cofactors;R-MMU-2187338:Visual phototransduction	-	-	-	-	-	GO:0001523:retinoid metabolic process;GO:0002138:retinoic acid biosynthetic process;GO:0002376:immune system process;GO:0002520:immune system development;GO:0002521:leukocyte differentiation;GO:0002573:myeloid leukocyte differentiation;GO:0002682:regulation of immune system process;GO:0002761:regulation of myeloid leukocyte differentiation;GO:0006066:alcohol metabolic process;GO:0006082:organic a…	GO:0005215:transporter activity;GO:0005488:binding;GO:0005501:retinoid binding;GO:0008289:lipid binding;GO:0016918:retinal binding;GO:0019840:isoprenoid binding;GO:0019841:retinol binding;GO:0019842:vitamin binding;GO:0036094:small molecule binding;GO:0043178:alcohol binding	GO:0005622:intracellular;GO:0005623:cell;GO:0005634:nucleus;GO:0005654:nucleoplasm;GO:0005737:cytoplasm;GO:0005829:cytosol;GO:0031974:membrane-enclosed lumen;GO:0031981:nuclear lumen;GO:0043226:organelle;GO:0043227:membrane-bounded organelle;GO:0043229:intracellular organelle;GO:0043231:intracellular membrane-bounded organelle;GO:0043233:organelle lumen;GO:0044297:cell body;GO:0044422:organelle p…
Pcp4l1	2.4774			CP	0.961	0.212	3.82181	1.34441	protein_coding	mm10	chr1	-	171173262	171196268	23007	ENSMUSG00000038370	mmu:66425:Pcp4l1, 1500036F01Rik	66425	Purkinje cell protein 4-like 1 [Source:MGI Symbol;Acc:MGI:1913675]	-	-	-	-	-	-	-	-	-	-
Gnas	1.57415			CP	0.999	0.976	5.4643	3.89014	protein_coding	mm10	chr2	+	174284320	174346744	62425	ENSMUSG00000027523	mmu:14683:Gnas, 5530400H20Rik, A930027G11Rik, C130027O20Rik, GPSA, GSP, Galphas, Gnas1, Gnasxl, Gs-alpha, Gsa, Nesp, Nesp55, Nespl, Oed-Sml, Oedsml, P1, P2, P3, PHP1A, PHP1B, POH, SCG6	14683	GNAS (guanine nucleotide binding protein, alpha stimulating) complex locus [Source:MGI Symbol;Acc:MGI:95777]	mmu04261:Adrenergic signaling in cardiomyocytes;mmu05414:Dilated cardiomyopathy;mmu04911:Insulin secretion;mmu05030:Cocaine addiction;mmu04024:cAMP signaling pathway;mmu04611:Platelet activation;mmu04072:Phospholipase D signaling pathway;mmu04724:Glutamatergic synapse;mmu04020:Calcium signaling pathway;mmu04750:Inflammatory mediator regulation of TRP channels;mmu05200:Pathways in cancer;mmu04713:…	R-MMU-422356:Regulation of insulin secretion;R-MMU-418346:Platelet homeostasis;R-MMU-392851:Prostacyclin signalling through prostacyclin receptor;R-MMU-372790:Signaling by GPCR;R-MMU-163685:Integration of energy metabolism;R-MMU-445717:Aquaporin-mediated transport;R-MMU-382551:Transmembrane transport of small molecules;R-MMU-373080:Class B/2 (Secretin family receptors);R-MMU-1430728:Metabolism;R-…	-	-	-	-	-	GO:0001501:skeletal system development;GO:0001503:ossification;GO:0001649:osteoblast differentiation;GO:0001775:cell activation;GO:0001894:tissue homeostasis;GO:0001932:regulation of protein phosphorylation;GO:0001934:positive regulation of protein phosphorylation;GO:0001942:hair follicle development;GO:0001958:endochondral ossification;GO:0002028:regulation of sodium ion transport;GO:0002376:imm…	GO:0000166:nucleotide binding;GO:0001664:G-protein coupled receptor binding;GO:0001882:nucleoside binding;GO:0001883:purine nucleoside binding;GO:0001965:G-protein alpha-subunit binding;GO:0003824:catalytic activity;GO:0003924:GTPase activity;GO:0004871:signal transducer activity;GO:0005102:receptor binding;GO:0005159:insulin-like growth factor receptor binding;GO:0005488:binding;GO:0005515:prote…	GO:0001726:ruffle;GO:0005576:extracellular region;GO:0005622:intracellular;GO:0005623:cell;GO:0005737:cytoplasm;GO:0005768:endosome;GO:0005773:vacuole;GO:0005794:Golgi apparatus;GO:0005829:cytosol;GO:0005834:heterotrimeric G-protein complex;GO:0005886:plasma membrane;GO:0009898:cytoplasmic side of plasma membrane;GO:0012505:endomembrane system;GO:0016020:membrane;GO:0019897:extrinsic component of…
Arl6ip1	2.14725			CP	0.995	0.899	4.90608	2.75883	protein_coding	mm10	chr7	-	118118891	118129662	10772	ENSMUSG00000030654	mmu:54208:Arl6ip1, AIP-6, AL022945, ARMER, AU042858, Aip-1, Arl6ip, C85138, mKIAA0069	54208	ADP-ribosylation factor-like 6 interacting protein 1 [Source:MGI Symbol;Acc:MGI:1858943]	-	-	-	-	-	-	-	GO:0002036:regulation of L-glutamate transport;GO:0002038:positive regulation of L-glutamate transport;GO:0006508:proteolysis;GO:0006605:protein targeting;GO:0006612:protein targeting to membrane;GO:0006613:cotranslational protein targeting to membrane;GO:0006810:transport;GO:0006811:ion transport;GO:0006820:anion transport;GO:0006835:dicarboxylic acid transport;GO:0006865:amino acid transport;GO…	GO:0005488:binding;GO:0005515:protein binding	GO:0005622:intracellular;GO:0005623:cell;GO:0005737:cytoplasm;GO:0005783:endoplasmic reticulum;GO:0005784:Sec61 translocon complex;GO:0005789:endoplasmic reticulum membrane;GO:0005791:rough endoplasmic reticulum;GO:0005829:cytosol;GO:0012505:endomembrane system;GO:0016020:membrane;GO:0016021:integral component of membrane;GO:0030176:integral component of endoplasmic reticulum membrane;GO:0030867:…
Kcnj13	2.65969			CP	0.858	0.02	2.73448	0.0747951	protein_coding	mm10	chr1	-	87386363	87394729	8367	ENSMUSG00000079436	mmu:100040591:Kcnj13	100040591	potassium inwardly-rectifying channel, subfamily J, member 13 [Source:MGI Symbol;Acc:MGI:3781032]	mmu04974:Protein digestion and absorption	-	-	-	-	-	-	GO:0006810:transport;GO:0006811:ion transport;GO:0006812:cation transport;GO:0006813:potassium ion transport;GO:0009987:cellular process;GO:0010107:potassium ion import;GO:0015672:monovalent inorganic cation transport;GO:0030001:metal ion transport;GO:0032879:regulation of localization;GO:0034220:ion transmembrane transport;GO:0034762:regulation of transmembrane transport;GO:0034765:regulation of…	GO:0004872:receptor activity;GO:0005215:transporter activity;GO:0005216:ion channel activity;GO:0005242:inward rectifier potassium channel activity;GO:0005244:voltage-gated ion channel activity;GO:0005249:voltage-gated potassium channel activity;GO:0005261:cation channel activity;GO:0005267:potassium channel activity;GO:0008324:cation transmembrane transporter activity;GO:0015075:ion transmembran…	GO:0005623:cell;GO:0005886:plasma membrane;GO:0005887:integral component of plasma membrane;GO:0016020:membrane;GO:0016021:integral component of membrane;GO:0031224:intrinsic component of membrane;GO:0031226:intrinsic component of plasma membrane;GO:0044425:membrane part;GO:0044459:plasma membrane part;GO:0044464:cell part;GO:0071944:cell periphery
Pgk1	2.00541			CP	0.97	0.667	3.67856	1.67315	protein_coding	mm10	chrX	+	106187100	106203699	16600	ENSMUSG00000062070	mmu:18655:Pgk1, Pgk-1	18655	phosphoglycerate kinase 1 [Source:MGI Symbol;Acc:MGI:97555]	mmu01100:Metabolic pathways;mmu00010:Glycolysis / Gluconeogenesis;mmu01200:Carbon metabolism;mmu01230:Biosynthesis of amino acids;mmu04066:HIF-1 signaling pathway	R-MMU-70171:Glycolysis;R-MMU-70326:Glucose metabolism;R-MMU-1430728:Metabolism;R-MMU-71387:Metabolism of carbohydrates;R-MMU-70263:Gluconeogenesis	GLYCOLYSIS:glycolysis I;ANAGLYCOLYSIS-PWY:glycolysis III;GLUCONEO-PWY:gluconeogenesis I	P00024:Glycolysis	-	-	-	-	-	-
Atp1b1	2.58339			CP	0.933	0.216	3.55371	0.970318	protein_coding	mm10	chr1	-	164437109	164458355	21247	ENSMUSG00000026576	mmu:11931:Atp1b1, Atp4b, Atpb, Atpb-1, NKbeta1	11931	ATPase, Na+/K+ transporting, beta 1 polypeptide [Source:MGI Symbol;Acc:MGI:88108]	mmu04260:Cardiac muscle contraction;mmu04261:Adrenergic signaling in cardiomyocytes;mmu04978:Mineral absorption;mmu04911:Insulin secretion;mmu04024:cAMP signaling pathway;mmu04022:cGMP-PKG signaling pathway;mmu04973:Carbohydrate digestion and absorption;mmu04970:Salivary secretion;mmu04971:Gastric acid secretion;mmu04972:Pancreatic secretion;mmu04918:Thyroid hormone synthesis;mmu04976:Bile secret…	R-MMU-382551:Transmembrane transport of small molecules;R-MMU-109582:Hemostasis;R-MMU-397014:Muscle contraction;R-MMU-5576891:Cardiac conduction;R-MMU-210991:Basigin interactions;R-MMU-5578775:Ion homeostasis;R-MMU-983712:Ion channel transport;R-MMU-202733:Cell surface interactions at the vascular wall;R-MMU-936837:Ion transport by P-type ATPases	-	-	-	-	-	GO:0000422:mitophagy;GO:0000423:macromitophagy;GO:0001666:response to hypoxia;GO:0001701:in utero embryonic development;GO:0001824:blastocyst development;GO:0002028:regulation of sodium ion transport;GO:0002230:positive regulation of defense response to virus by host;GO:0002252:immune effector process;GO:0002376:immune system process;GO:0002682:regulation of immune system process;GO:0002697:regul…	GO:0000166:nucleotide binding;GO:0001671:ATPase activator activity;GO:0001882:nucleoside binding;GO:0001883:purine nucleoside binding;GO:0003823:antigen binding;GO:0003824:catalytic activity;GO:0005215:transporter activity;GO:0005391:sodium:potassium-exchanging ATPase activity;GO:0005488:binding;GO:0005515:protein binding;GO:0005524:ATP binding;GO:0008022:protein C-terminus binding;GO:0008047:enz…	GO:0005576:extracellular region;GO:0005623:cell;GO:0005886:plasma membrane;GO:0005887:integral component of plasma membrane;GO:0005890:sodium:potassium-exchanging ATPase complex;GO:0005901:caveola;GO:0005911:cell-cell junction;GO:0014704:intercalated disc;GO:0016020:membrane;GO:0016021:integral component of membrane;GO:0016323:basolateral plasma membrane;GO:0016324:apical plasma membrane;GO:00300…
Aldoa	1.67699			CP	0.992	0.863	4.3872	2.71021	protein_coding	mm10	chr7	-	126795234	126800751	5518	ENSMUSG00000030695	mmu:11674:Aldoa, Aldo-1, Aldo1	11674	aldolase A, fructose-bisphosphate [Source:MGI Symbol;Acc:MGI:87994]	mmu01100:Metabolic pathways;mmu00010:Glycolysis / Gluconeogenesis;mmu01200:Carbon metabolism;mmu01230:Biosynthesis of amino acids;mmu04066:HIF-1 signaling pathway;mmu00030:Pentose phosphate pathway;mmu00051:Fructose and mannose metabolism	R-MMU-70171:Glycolysis;R-MMU-70326:Glucose metabolism;R-MMU-1430728:Metabolism;R-MMU-109582:Hemostasis;R-MMU-76005:Response to elevated platelet cytosolic Ca2+;R-MMU-76002:Platelet activation, signaling and aggregation;R-MMU-114608:Platelet degranulation ;R-MMU-71387:Metabolism of carbohydrates;R-MMU-70263:Gluconeogenesis	PWY66-373:sucrose degradation V (mammalian);GLYCOLYSIS:glycolysis I;P341-PWY:glycolysis V (Pyrococcus);ANAGLYCOLYSIS-PWY:glycolysis III;GLUCONEO-PWY:gluconeogenesis I	P02744:Fructose galactose metabolism;P00024:Glycolysis	-	-	-	-	-	-
Cul4b	2.38066			CP	0.877	0.156	2.67429	0.293637	protein_coding	mm10	chrX	-	38533274	38576196	42923	ENSMUSG00000031095	mmu:72584:Cul4b, 2700050M05Rik, AA409770, CUL-4B, mKIAA0695	72584	cullin 4B [Source:MGI Symbol;Acc:MGI:1919834]	mmu04120:Ubiquitin mediated proteolysis;mmu03420:Nucleotide excision repair	R-MMU-6782135:Dual incision in TC-NER;R-MMU-6781823:Formation of TC-NER Pre-Incision Complex;R-MMU-6782210:Gap-filling DNA repair synthesis and ligation in TC-NER;R-MMU-5696400:Dual Incision in GG-NER;R-MMU-5696399:Global Genome Nucleotide Excision Repair (GG-NER);R-MMU-73894:DNA Repair;R-MMU-5696398:Nucleotide Excision Repair;R-MMU-6781827:Transcription-Coupled Nucleotide Excision Repair (TC-NER…	-	-	-	-	-	GO:0000082:G1/S transition of mitotic cell cycle;GO:0000278:mitotic cell cycle;GO:0006139:nucleobase-containing compound metabolic process;GO:0006259:DNA metabolic process;GO:0006281:DNA repair;GO:0006325:chromatin organization;GO:0006464:cellular protein modification process;GO:0006508:proteolysis;GO:0006511:ubiquitin-dependent protein catabolic process;GO:0006513:protein monoubiquitination;GO:0…	GO:0003676:nucleic acid binding;GO:0003677:DNA binding;GO:0003684:damaged DNA binding;GO:0003824:catalytic activity;GO:0004842:ubiquitin-protein transferase activity;GO:0005488:binding;GO:0005515:protein binding;GO:0016740:transferase activity;GO:0019787:ubiquitin-like protein transferase activity;GO:0019899:enzyme binding;GO:0031625:ubiquitin protein ligase binding;GO:0044389:ubiquitin-like prot…	GO:0000151:ubiquitin ligase complex;GO:0005576:extracellular region;GO:0005622:intracellular;GO:0005623:cell;GO:0005634:nucleus;GO:0005654:nucleoplasm;GO:0005737:cytoplasm;GO:0005829:cytosol;GO:0031461:cullin-RING ubiquitin ligase complex;GO:0031465:Cul4B-RING E3 ubiquitin ligase complex;GO:0031974:membrane-enclosed lumen;GO:0031981:nuclear lumen;GO:0031982:vesicle;GO:0031988:membrane-bounded ves…
Atp5md	2.03149			CP	0.944	0.561	3.17823	1.14673	protein_coding	mm10	chr19	-	47083464	47090647	7184	ENSMUSG00000071528	mmu:66477:Usmg5, 2010301L15Rik	66477	ATP synthase membrane subunit DAPIT [Source:MGI Symbol;Acc:MGI:1891435]	-	-	-	-	-	-	-	-	-	GO:0005576:extracellular region;GO:0005622:intracellular;GO:0005623:cell;GO:0005737:cytoplasm;GO:0005739:mitochondrion;GO:0005740:mitochondrial envelope;GO:0005743:mitochondrial inner membrane;GO:0005753:mitochondrial proton-transporting ATP synthase complex;GO:0016020:membrane;GO:0016021:integral component of membrane;GO:0016469:proton-transporting two-sector ATPase complex;GO:0019866:organelle …
Ace	2.616			CP	0.864	0.067	2.87039	0.254388	protein_coding	mm10	chr11	+	105967945	105989964	22020	ENSMUSG00000020681	mmu:11421:Ace, AW208573, CD143	11421	angiotensin I converting enzyme (peptidyl-dipeptidase A) 1 [Source:MGI Symbol;Acc:MGI:87874]	mmu05410:Hypertrophic cardiomyopathy (HCM);mmu04924:Renin secretion;mmu04614:Renin-angiotensin system;mmu05142:Chagas disease (American trypanosomiasis)	R-MMU-2980736:Peptide hormone metabolism;R-MMU-392499:Metabolism of proteins;R-MMU-2022377:Metabolism of Angiotensinogen to Angiotensins	-	-	-	-	-	GO:0000003:reproduction;GO:0001525:angiogenesis;GO:0001568:blood vessel development;GO:0001655:urogenital system development;GO:0001822:kidney development;GO:0001932:regulation of protein phosphorylation;GO:0001934:positive regulation of protein phosphorylation;GO:0001944:vasculature development;GO:0001990:regulation of systemic arterial blood pressure by hormone;GO:0002237:response to molecule o…	GO:0001664:G-protein coupled receptor binding;GO:0003824:catalytic activity;GO:0004175:endopeptidase activity;GO:0004180:carboxypeptidase activity;GO:0004553:hydrolase activity, hydrolyzing O-glycosyl compounds;GO:0004559:alpha-mannosidase activity;GO:0005102:receptor binding;GO:0005488:binding;GO:0005515:protein binding;GO:0008144:drug binding;GO:0008233:peptidase activity;GO:0008235:metalloexop…	GO:0000323:lytic vacuole;GO:0005576:extracellular region;GO:0005615:extracellular space;GO:0005622:intracellular;GO:0005623:cell;GO:0005737:cytoplasm;GO:0005764:lysosome;GO:0005768:endosome;GO:0005773:vacuole;GO:0005886:plasma membrane;GO:0005903:brush border;GO:0005929:cilium;GO:0009897:external side of plasma membrane;GO:0009925:basal plasma membrane;GO:0009986:cell surface;GO:0012505:endomembr…
Atp5l	1.91965			CP	0.953	0.632	3.26238	1.34274	protein_coding	mm10	chr9	-	44912557	44920742	8186	ENSMUSG00000038717	mmu:27425:Atp5l, 4933437C06Rik	27425	ATP synthase, H+ transporting, mitochondrial F0 complex, subunit G [Source:MGI Symbol;Acc:MGI:1351597]	mmu01100:Metabolic pathways;mmu00190:Oxidative phosphorylation	R-MMU-1430728:Metabolism;R-MMU-1428517:The citric acid (TCA) cycle and respiratory electron transport;R-MMU-163210:Formation of ATP by chemiosmotic coupling;R-MMU-163200:Respiratory electron transport, ATP synthesis by chemiosmotic coupling, and heat production by uncoupling proteins.	-	-	-	-	-	GO:0006139:nucleobase-containing compound metabolic process;GO:0006163:purine nucleotide metabolic process;GO:0006164:purine nucleotide biosynthetic process;GO:0006725:cellular aromatic compound metabolic process;GO:0006753:nucleoside phosphate metabolic process;GO:0006754:ATP biosynthetic process;GO:0006793:phosphorus metabolic process;GO:0006796:phosphate-containing compound metabolic process;G…	GO:0003824:catalytic activity;GO:0005215:transporter activity;GO:0008324:cation transmembrane transporter activity;GO:0008553:hydrogen-exporting ATPase activity, phosphorylative mechanism;GO:0015075:ion transmembrane transporter activity;GO:0015077:monovalent inorganic cation transmembrane transporter activity;GO:0015078:hydrogen ion transmembrane transporter activity;GO:0015399:primary active tr…	GO:0000276:mitochondrial proton-transporting ATP synthase complex, coupling factor F(o);GO:0005576:extracellular region;GO:0005622:intracellular;GO:0005623:cell;GO:0005737:cytoplasm;GO:0005739:mitochondrion;GO:0005740:mitochondrial envelope;GO:0005743:mitochondrial inner membrane;GO:0005753:mitochondrial proton-transporting ATP synthase complex;GO:0016020:membrane;GO:0016469:proton-transporting t…
Atp5a1	1.59799			CP	0.987	0.861	3.83731	2.23932	protein_coding	mm10	chr18	+	77773729	77782869	9141	ENSMUSG00000025428	mmu:11946:Atp5a1, AI035633, AL022851, AL023067, Atpm, D18Ertd206e, Mom2	11946	ATP synthase, H+ transporting, mitochondrial F1 complex, alpha subunit 1 [Source:MGI Symbol;Acc:MGI:88115]	mmu01100:Metabolic pathways;mmu05010:Alzheimer's disease;mmu05016:Huntington's disease;mmu00190:Oxidative phosphorylation;mmu05012:Parkinson's disease	R-MMU-1430728:Metabolism;R-MMU-1428517:The citric acid (TCA) cycle and respiratory electron transport;R-MMU-163210:Formation of ATP by chemiosmotic coupling;R-MMU-163200:Respiratory electron transport, ATP synthesis by chemiosmotic coupling, and heat production by uncoupling proteins.	-	P02721:ATP synthesis	-	-	-	GO:0001935:endothelial cell proliferation;GO:0001936:regulation of endothelial cell proliferation;GO:0001937:negative regulation of endothelial cell proliferation;GO:0006139:nucleobase-containing compound metabolic process;GO:0006163:purine nucleotide metabolic process;GO:0006164:purine nucleotide biosynthetic process;GO:0006629:lipid metabolic process;GO:0006725:cellular aromatic compound metabo…	GO:0000166:nucleotide binding;GO:0001882:nucleoside binding;GO:0001883:purine nucleoside binding;GO:0003676:nucleic acid binding;GO:0003723:RNA binding;GO:0003824:catalytic activity;GO:0005102:receptor binding;GO:0005215:transporter activity;GO:0005488:binding;GO:0005515:protein binding;GO:0005524:ATP binding;GO:0008324:cation transmembrane transporter activity;GO:0015075:ion transmembrane transp…	GO:0000275:mitochondrial proton-transporting ATP synthase complex, catalytic core F(1);GO:0005576:extracellular region;GO:0005622:intracellular;GO:0005623:cell;GO:0005634:nucleus;GO:0005737:cytoplasm;GO:0005739:mitochondrion;GO:0005740:mitochondrial envelope;GO:0005743:mitochondrial inner membrane;GO:0005753:mitochondrial proton-transporting ATP synthase complex;GO:0005886:plasma membrane;GO:0008…
Ndufv3	1.99528			CP	0.93	0.502	3.01402	1.01874	protein_coding	mm10	chr17	+	31520115	31531331	11217	ENSMUSG00000024038	mmu:78330:Ndufv3, 1500032D16Rik	78330	NADH:ubiquinone oxidoreductase core subunit V3 [Source:MGI Symbol;Acc:MGI:1890894]	mmu01100:Metabolic pathways;mmu05010:Alzheimer's disease;mmu04932:Non-alcoholic fatty liver disease (NAFLD);mmu05016:Huntington's disease;mmu00190:Oxidative phosphorylation;mmu05012:Parkinson's disease	R-MMU-1430728:Metabolism;R-MMU-1428517:The citric acid (TCA) cycle and respiratory electron transport;R-MMU-6799198:Complex I biogenesis;R-MMU-611105:Respiratory electron transport;R-MMU-163200:Respiratory electron transport, ATP synthesis by chemiosmotic coupling, and heat production by uncoupling proteins.	PWY-3781:aerobic respiration -- electron donor II;PWY0-1335:NADH to cytochrome bo oxidase electron transfer I;PWY0-1334:NADH to cytochrome bd oxidase electron transfer I	-	-	-	-	GO:0006810:transport;GO:0008152:metabolic process;GO:0044699:single-organism process;GO:0044710:single-organism metabolic process;GO:0051179:localization;GO:0051234:establishment of localization;GO:0055114:oxidation-reduction process	GO:0003676:nucleic acid binding;GO:0003723:RNA binding;GO:0005488:binding;GO:0044822:poly(A) RNA binding;GO:0097159:organic cyclic compound binding;GO:1901363:heterocyclic compound binding	GO:0005622:intracellular;GO:0005623:cell;GO:0005634:nucleus;GO:0005654:nucleoplasm;GO:0005737:cytoplasm;GO:0005739:mitochondrion;GO:0005740:mitochondrial envelope;GO:0005743:mitochondrial inner membrane;GO:0005746:mitochondrial respiratory chain;GO:0005747:mitochondrial respiratory chain complex I;GO:0016020:membrane;GO:0019866:organelle inner membrane;GO:0030964:NADH dehydrogenase complex;GO:003…
Uqcr11	1.93787			CP	0.931	0.505	2.95034	1.01248	protein_coding	mm10	chr10	-	80402997	80406830	3834	ENSMUSG00000020163	mmu:66594:Uqcr11, 0710008D09Rik, AL022707, Uqcr	66594	ubiquinol-cytochrome c reductase, complex III subunit XI [Source:MGI Symbol;Acc:MGI:1913844]	mmu01100:Metabolic pathways;mmu04260:Cardiac muscle contraction;mmu05010:Alzheimer's disease;mmu04932:Non-alcoholic fatty liver disease (NAFLD);mmu05016:Huntington's disease;mmu00190:Oxidative phosphorylation;mmu05012:Parkinson's disease	R-MMU-1430728:Metabolism;R-MMU-1428517:The citric acid (TCA) cycle and respiratory electron transport;R-MMU-611105:Respiratory electron transport;R-MMU-163200:Respiratory electron transport, ATP synthesis by chemiosmotic coupling, and heat production by uncoupling proteins.	PWY-3781:aerobic respiration -- electron donor II	-	-	-	-	GO:0006810:transport;GO:0008152:metabolic process;GO:0044699:single-organism process;GO:0044710:single-organism metabolic process;GO:0051179:localization;GO:0051234:establishment of localization;GO:0055114:oxidation-reduction process	GO:0003824:catalytic activity;GO:0005215:transporter activity;GO:0008121:ubiquinol-cytochrome-c reductase activity;GO:0008324:cation transmembrane transporter activity;GO:0009055:electron carrier activity;GO:0015075:ion transmembrane transporter activity;GO:0015077:monovalent inorganic cation transmembrane transporter activity;GO:0015078:hydrogen ion transmembrane transporter activity;GO:0016491:…	GO:0005622:intracellular;GO:0005623:cell;GO:0005737:cytoplasm;GO:0005739:mitochondrion;GO:0005740:mitochondrial envelope;GO:0005743:mitochondrial inner membrane;GO:0016020:membrane;GO:0016021:integral component of membrane;GO:0019866:organelle inner membrane;GO:0031090:organelle membrane;GO:0031224:intrinsic component of membrane;GO:0031966:mitochondrial membrane;GO:0031967:organelle envelope;GO:…
Fam81a	2.31008			CP	0.861	0.081	2.5797	0.269614	protein_coding	mm10	chr9	-	70088511	70142560	54050	ENSMUSG00000032224	mmu:76886:Fam81a, 6430514L14Rik	76886	family with sequence similarity 81, member A [Source:MGI Symbol;Acc:MGI:1924136]	-	-	-	-	-	-	-	-	-	-
Uqcrh	1.68497			CP	0.973	0.787	3.57445	1.88948	protein_coding	mm10	chr4	-	116066965	116075071	8107	ENSMUSG00000063882	mmu:66576:Uqcrh, 2210416J04Rik, 2310021J10Rik, 2610041P16Rik	66576	ubiquinol-cytochrome c reductase hinge protein [Source:MGI Symbol;Acc:MGI:1913826]	mmu01100:Metabolic pathways;mmu04260:Cardiac muscle contraction;mmu05010:Alzheimer's disease;mmu04932:Non-alcoholic fatty liver disease (NAFLD);mmu05016:Huntington's disease;mmu00190:Oxidative phosphorylation;mmu05012:Parkinson's disease	R-MMU-1430728:Metabolism;R-MMU-1428517:The citric acid (TCA) cycle and respiratory electron transport;R-MMU-611105:Respiratory electron transport;R-MMU-163200:Respiratory electron transport, ATP synthesis by chemiosmotic coupling, and heat production by uncoupling proteins.	PWY-3781:aerobic respiration -- electron donor II	-	-	-	-	GO:0006091:generation of precursor metabolites and energy;GO:0006119:oxidative phosphorylation;GO:0006122:mitochondrial electron transport, ubiquinol to cytochrome c;GO:0006139:nucleobase-containing compound metabolic process;GO:0006163:purine nucleotide metabolic process;GO:0006461:protein complex assembly;GO:0006725:cellular aromatic compound metabolic process;GO:0006753:nucleoside phosphate me…	GO:0003824:catalytic activity;GO:0005215:transporter activity;GO:0005488:binding;GO:0005515:protein binding;GO:0008121:ubiquinol-cytochrome-c reductase activity;GO:0008324:cation transmembrane transporter activity;GO:0015075:ion transmembrane transporter activity;GO:0015077:monovalent inorganic cation transmembrane transporter activity;GO:0015078:hydrogen ion transmembrane transporter activity;GO…	GO:0005622:intracellular;GO:0005623:cell;GO:0005737:cytoplasm;GO:0005739:mitochondrion;GO:0005740:mitochondrial envelope;GO:0005743:mitochondrial inner membrane;GO:0005746:mitochondrial respiratory chain;GO:0005750:mitochondrial respiratory chain complex III;GO:0016020:membrane;GO:0016021:integral component of membrane;GO:0019866:organelle inner membrane;GO:0031090:organelle membrane;GO:0031224:i…
Ociad2	2.28154			CP	0.842	0.059	2.42313	0.141588	protein_coding	mm10	chr5	-	73322199	73341028	18830	ENSMUSG00000029153	mmu:433904:Ociad2, 1810027I20Rik	433904	OCIA domain containing 2 [Source:MGI Symbol;Acc:MGI:1916377]	-	-	-	-	-	-	-	-	-	GO:0005622:intracellular;GO:0005623:cell;GO:0005737:cytoplasm;GO:0005739:mitochondrion;GO:0005740:mitochondrial envelope;GO:0005743:mitochondrial inner membrane;GO:0005768:endosome;GO:0005773:vacuole;GO:0012505:endomembrane system;GO:0016020:membrane;GO:0019866:organelle inner membrane;GO:0031090:organelle membrane;GO:0031966:mitochondrial membrane;GO:0031967:organelle envelope;GO:0031975:envelop…
Slc4a10	2.35423			CP	0.846	0.069	2.53882	0.184596	protein_coding	mm10	chr2	+	62046462	62326730	280269	ENSMUSG00000026904	mmu:94229:Slc4a10, NCBE, mKIAA4136	94229	solute carrier family 4, sodium bicarbonate cotransporter-like, member 10 [Source:MGI Symbol;Acc:MGI:2150150]	-	R-MMU-382551:Transmembrane transport of small molecules;R-MMU-425381:Bicarbonate transporters;R-MMU-425407:SLC-mediated transmembrane transport;R-MMU-425393:Transport of inorganic cations/anions and amino acids/oligopeptides	-	-	-	-	-	GO:0005975:carbohydrate metabolic process;GO:0006464:cellular protein modification process;GO:0006486:protein glycosylation;GO:0006810:transport;GO:0006811:ion transport;GO:0006812:cation transport;GO:0006814:sodium ion transport;GO:0006818:hydrogen transport;GO:0006820:anion transport;GO:0006873:cellular ion homeostasis;GO:0006885:regulation of pH;GO:0007275:multicellular organism development;GO…	GO:0005215:transporter activity;GO:0005452:inorganic anion exchanger activity;GO:0008509:anion transmembrane transporter activity;GO:0015075:ion transmembrane transporter activity;GO:0015103:inorganic anion transmembrane transporter activity;GO:0015291:secondary active transmembrane transporter activity;GO:0015293:symporter activity;GO:0015297:antiporter activity;GO:0015301:anion:anion antiporter…	GO:0005623:cell;GO:0005886:plasma membrane;GO:0005887:integral component of plasma membrane;GO:0016020:membrane;GO:0016021:integral component of membrane;GO:0016323:basolateral plasma membrane;GO:0030425:dendrite;GO:0031224:intrinsic component of membrane;GO:0031226:intrinsic component of plasma membrane;GO:0036477:somatodendritic compartment;GO:0042995:cell projection;GO:0043005:neuron projectio…
Ldhb	2.19419			CP	0.918	0.372	3.10623	0.912048	protein_coding	mm10	chr6	-	142490249	142507957	17709	ENSMUSG00000030246	mmu:16832:Ldhb, AI790582, H-Ldh, LDH-B, LDH-H, Ldh-2, Ldh2	16832	lactate dehydrogenase B [Source:MGI Symbol;Acc:MGI:96763]	mmu01100:Metabolic pathways;mmu00010:Glycolysis / Gluconeogenesis;mmu00620:Pyruvate metabolism;mmu04922:Glucagon signaling pathway;mmu00270:Cysteine and methionine metabolism;mmu00640:Propanoate metabolism	R-MMU-70268:Pyruvate metabolism;R-MMU-1430728:Metabolism;R-MMU-1428517:The citric acid (TCA) cycle and respiratory electron transport;R-MMU-71406:Pyruvate metabolism and Citric Acid (TCA) cycle	PWY-5481:pyruvate fermentation to lactate	-	-	-	-	GO:0005975:carbohydrate metabolic process;GO:0006082:organic acid metabolic process;GO:0006089:lactate metabolic process;GO:0006090:pyruvate metabolic process;GO:0006139:nucleobase-containing compound metabolic process;GO:0006725:cellular aromatic compound metabolic process;GO:0006732:coenzyme metabolic process;GO:0006733:oxidoreduction coenzyme metabolic process;GO:0006753:nucleoside phosphate m…	GO:0000166:nucleotide binding;GO:0003824:catalytic activity;GO:0004457:lactate dehydrogenase activity;GO:0004459:L-lactate dehydrogenase activity;GO:0005488:binding;GO:0005515:protein binding;GO:0016491:oxidoreductase activity;GO:0016614:oxidoreductase activity, acting on CH-OH group of donors;GO:0016616:oxidoreductase activity, acting on the CH-OH group of donors, NAD or NADP as acceptor;GO:0019…	GO:0005576:extracellular region;GO:0005622:intracellular;GO:0005623:cell;GO:0005737:cytoplasm;GO:0005739:mitochondrion;GO:0016020:membrane;GO:0031982:vesicle;GO:0031988:membrane-bounded vesicle;GO:0043209:myelin sheath;GO:0043226:organelle;GO:0043227:membrane-bounded organelle;GO:0043229:intracellular organelle;GO:0043230:extracellular organelle;GO:0043231:intracellular membrane-bounded organelle…
Ezr	2.17239			CP	0.954	0.381	3.7715	1.59912	protein_coding	mm10	chr17	-	6738041	6782784	44744	ENSMUSG00000052397	mmu:22350:Ezr, AW146364, R75297, Vil2, p81	22350	ezrin [Source:MGI Symbol;Acc:MGI:98931]	mmu05206:MicroRNAs in cancer;mmu04810:Regulation of actin cytoskeleton;mmu04670:Leukocyte transendothelial migration;mmu04971:Gastric acid secretion;mmu05205:Proteoglycans in cancer	R-MMU-1266738:Developmental Biology;R-MMU-437239:Recycling pathway of L1;R-MMU-422475:Axon guidance;R-MMU-373752:Netrin-1 signaling;R-MMU-373760:L1CAM interactions	-	-	-	-	-	GO:0000122:negative regulation of transcription from RNA polymerase II promoter;GO:0000165:MAPK cascade;GO:0000226:microtubule cytoskeleton organization;GO:0000902:cell morphogenesis;GO:0001816:cytokine production;GO:0001817:regulation of cytokine production;GO:0001818:negative regulation of cytokine production;GO:0001885:endothelial cell development;GO:0001932:regulation of protein phosphorylati…	GO:0003676:nucleic acid binding;GO:0003723:RNA binding;GO:0003779:actin binding;GO:0005488:binding;GO:0005515:protein binding;GO:0008017:microtubule binding;GO:0008092:cytoskeletal protein binding;GO:0015631:tubulin binding;GO:0019899:enzyme binding;GO:0019900:kinase binding;GO:0019901:protein kinase binding;GO:0019904:protein domain specific binding;GO:0032403:protein complex binding;GO:0034236:…	GO:0001726:ruffle;GO:0001772:immunological synapse;GO:0001931:uropod;GO:0005576:extracellular region;GO:0005615:extracellular space;GO:0005622:intracellular;GO:0005623:cell;GO:0005634:nucleus;GO:0005730:nucleolus;GO:0005737:cytoplasm;GO:0005768:endosome;GO:0005773:vacuole;GO:0005815:microtubule organizing center;GO:0005829:cytosol;GO:0005856:cytoskeleton;GO:0005884:actin filament;GO:0005886:plasm…
Mtch1	1.64628			CP	0.957	0.662	3.12232	1.47604	protein_coding	mm10	chr17	-	29332072	29347934	15863	ENSMUSG00000024012	mmu:56462:Mtch1, 2310034O17Rik, AI255158, AU018396, C77849, PSAP	56462	mitochondrial carrier 1 [Source:MGI Symbol;Acc:MGI:1929261]	-	-	-	-	-	-	-	GO:0006508:proteolysis;GO:0006810:transport;GO:0006915:apoptotic process;GO:0006919:activation of cysteine-type endopeptidase activity involved in apoptotic process;GO:0008152:metabolic process;GO:0008219:cell death;GO:0009893:positive regulation of metabolic process;GO:0009987:cellular process;GO:0010604:positive regulation of macromolecule metabolic process;GO:0010941:regulation of cell death;G…	-	GO:0005622:intracellular;GO:0005623:cell;GO:0005737:cytoplasm;GO:0005739:mitochondrion;GO:0005740:mitochondrial envelope;GO:0005743:mitochondrial inner membrane;GO:0016020:membrane;GO:0016021:integral component of membrane;GO:0019866:organelle inner membrane;GO:0031090:organelle membrane;GO:0031224:intrinsic component of membrane;GO:0031966:mitochondrial membrane;GO:0031967:organelle envelope;GO:…
Slc22a17	2.2098			CP	0.951	0.519	3.56583	1.35603	protein_coding	mm10	chr14	-	54906304	54913132	6829	ENSMUSG00000022199	mmu:59049:Slc22a17, 1700094C23Rik, 24p3R, AU041908, AW555662, BOIT, Boct, mBOCT	59049	solute carrier family 22 (organic cation transporter), member 17 [Source:MGI Symbol;Acc:MGI:1926225]	-	R-MMU-382551:Transmembrane transport of small molecules;R-MMU-917937:Iron uptake and transport	-	-	-	-	-	GO:0006810:transport;GO:0006811:ion transport;GO:0015688:iron chelate transport;GO:0015891:siderophore transport;GO:0042592:homeostatic process;GO:0044699:single-organism process;GO:0044765:single-organism transport;GO:0048878:chemical homeostasis;GO:0050801:ion homeostasis;GO:0051179:localization;GO:0051234:establishment of localization;GO:0055065:metal ion homeostasis;GO:0055072:iron ion homeos…	GO:0004871:signal transducer activity;GO:0004872:receptor activity;GO:0004888:transmembrane signaling receptor activity;GO:0005215:transporter activity;GO:0005488:binding;GO:0005515:protein binding;GO:0008509:anion transmembrane transporter activity;GO:0008514:organic anion transmembrane transporter activity;GO:0015075:ion transmembrane transporter activity;GO:0022857:transmembrane transporter ac…	GO:0005622:intracellular;GO:0005623:cell;GO:0005737:cytoplasm;GO:0005773:vacuole;GO:0005886:plasma membrane;GO:0005887:integral component of plasma membrane;GO:0016020:membrane;GO:0016021:integral component of membrane;GO:0031090:organelle membrane;GO:0031224:intrinsic component of membrane;GO:0031226:intrinsic component of plasma membrane;GO:0031300:intrinsic component of organelle membrane;GO:0…
Pebp1	1.85917			CP	0.94	0.555	3.05567	1.19651	protein_coding	mm10	chr5	-	117282654	117287625	4972	ENSMUSG00000032959	mmu:23980:Pebp1, HCNP, Pbp, Pbp1, Pbpr, Rkip	23980	phosphatidylethanolamine binding protein 1 [Source:MGI Symbol;Acc:MGI:1344408]	-	R-MMU-5218921:VEGFR2 mediated cell proliferation;R-MMU-375165:NCAM signaling for neurite out-growth;R-MMU-5654741:Signaling by FGFR3;R-MMU-187037:NGF signalling via TRKA from the plasma membrane;R-MMU-190236:Signaling by FGFR;R-MMU-5673001:RAF/MAP kinase cascade;R-MMU-112399:IRS-mediated signalling;R-MMU-1266738:Developmental Biology;R-MMU-451927:Interleukin-2 signaling;R-MMU-74752:Signaling by I…	-	P00018:EGF receptor signaling pathway;P00021:FGF signaling pathway	-	-	-	GO:0000003:reproduction;GO:0000165:MAPK cascade;GO:0000278:mitotic cell cycle;GO:0000280:nuclear division;GO:0001505:regulation of neurotransmitter levels;GO:0001932:regulation of protein phosphorylation;GO:0001933:negative regulation of protein phosphorylation;GO:0002026:regulation of the force of heart contraction;GO:0003006:developmental process involved in reproduction;GO:0003008:system proce…	GO:0000166:nucleotide binding;GO:0001882:nucleoside binding;GO:0001883:purine nucleoside binding;GO:0003676:nucleic acid binding;GO:0003723:RNA binding;GO:0004857:enzyme inhibitor activity;GO:0004866:endopeptidase inhibitor activity;GO:0004867:serine-type endopeptidase inhibitor activity;GO:0005102:receptor binding;GO:0005488:binding;GO:0005515:protein binding;GO:0005524:ATP binding;GO:0008289:li…	GO:0005576:extracellular region;GO:0005615:extracellular space;GO:0005622:intracellular;GO:0005623:cell;GO:0005634:nucleus;GO:0005737:cytoplasm;GO:0005739:mitochondrion;GO:0005740:mitochondrial envelope;GO:0005741:mitochondrial outer membrane;GO:0005783:endoplasmic reticulum;GO:0005791:rough endoplasmic reticulum;GO:0005794:Golgi apparatus;GO:0008021:synaptic vesicle;GO:0009986:cell surface;GO:00…
Uqcrb	1.85437			CP	0.939	0.601	3.11805	1.26369	protein_coding	mm10	chr13	-	66900617	66905378	4762	ENSMUSG00000021520	mmu:67530:Uqcrb, 2210415M14Rik, QP-C, QPC, UQBC, UQBP, UQPC	67530	ubiquinol-cytochrome c reductase binding protein [Source:MGI Symbol;Acc:MGI:1914780]	mmu01100:Metabolic pathways;mmu04260:Cardiac muscle contraction;mmu05010:Alzheimer's disease;mmu04932:Non-alcoholic fatty liver disease (NAFLD);mmu05016:Huntington's disease;mmu00190:Oxidative phosphorylation;mmu05012:Parkinson's disease	R-MMU-1430728:Metabolism;R-MMU-1428517:The citric acid (TCA) cycle and respiratory electron transport;R-MMU-611105:Respiratory electron transport;R-MMU-163200:Respiratory electron transport, ATP synthesis by chemiosmotic coupling, and heat production by uncoupling proteins.	-	-	-	-	-	-	-	-
Dstn	1.65725			CP	0.981	0.799	3.79186	2.1346	protein_coding	mm10	chr2	+	143915320	143943324	28005	ENSMUSG00000015932	mmu:56431:Dstn, 2610043P17Rik, ADF, AU042046, Dsn, corn1, sid23p	56431	destrin [Source:MGI Symbol;Acc:MGI:1929270]	-	-	-	-	-	-	-	GO:0000910:cytokinesis;GO:0006928:movement of cell or subcellular component;GO:0006996:organelle organization;GO:0007010:cytoskeleton organization;GO:0007015:actin filament organization;GO:0007049:cell cycle;GO:0008064:regulation of actin polymerization or depolymerization;GO:0008154:actin polymerization or depolymerization;GO:0009987:cellular process;GO:0010638:positive regulation of organelle o…	GO:0003779:actin binding;GO:0005488:binding;GO:0005515:protein binding;GO:0008092:cytoskeletal protein binding;GO:0032403:protein complex binding;GO:0044877:macromolecular complex binding;GO:0051015:actin filament binding	GO:0005576:extracellular region;GO:0005622:intracellular;GO:0005623:cell;GO:0005737:cytoplasm;GO:0005856:cytoskeleton;GO:0005938:cell cortex;GO:0015629:actin cytoskeleton;GO:0030863:cortical cytoskeleton;GO:0030864:cortical actin cytoskeleton;GO:0031982:vesicle;GO:0031988:membrane-bounded vesicle;GO:0043226:organelle;GO:0043227:membrane-bounded organelle;GO:0043228:non-membrane-bounded organelle;…
Sostdc1	2.46909			CP	0.81	0.025	2.54938	0.0802839	protein_coding	mm10	chr12	+	36314139	36318452	4314	ENSMUSG00000036169	mmu:66042:Sostdc1, 0610006G05Rik, Sostl, USAG-1, Wise, ectodin	66042	sclerostin domain containing 1 [Source:MGI Symbol;Acc:MGI:1913292]	-	-	-	-	-	-	-	GO:0001942:hair follicle development;GO:0002009:morphogenesis of an epithelium;GO:0006139:nucleobase-containing compound metabolic process;GO:0006351:transcription, DNA-templated;GO:0006355:regulation of transcription, DNA-templated;GO:0006357:regulation of transcription from RNA polymerase II promoter;GO:0006366:transcription from RNA polymerase II promoter;GO:0006725:cellular aromatic compound …	GO:0005488:binding;GO:0005515:protein binding	GO:0005576:extracellular region;GO:0005615:extracellular space;GO:0044421:extracellular region part
Atp5o	1.70409			CP	0.955	0.695	3.29155	1.58746	protein_coding	mm10	chr16	-	91925214	91931687	6474	ENSMUSG00000022956	mmu:28080:Atp5o, ATPO, D12Wsu28e, OSCP	28080	ATP synthase, H+ transporting, mitochondrial F1 complex, O subunit [Source:MGI Symbol;Acc:MGI:106341]	mmu01100:Metabolic pathways;mmu05010:Alzheimer's disease;mmu05016:Huntington's disease;mmu00190:Oxidative phosphorylation;mmu05012:Parkinson's disease	R-MMU-1430728:Metabolism;R-MMU-1428517:The citric acid (TCA) cycle and respiratory electron transport;R-MMU-163210:Formation of ATP by chemiosmotic coupling;R-MMU-163200:Respiratory electron transport, ATP synthesis by chemiosmotic coupling, and heat production by uncoupling proteins.	-	-	-	-	-	GO:0006139:nucleobase-containing compound metabolic process;GO:0006163:purine nucleotide metabolic process;GO:0006164:purine nucleotide biosynthetic process;GO:0006725:cellular aromatic compound metabolic process;GO:0006753:nucleoside phosphate metabolic process;GO:0006754:ATP biosynthetic process;GO:0006793:phosphorus metabolic process;GO:0006796:phosphate-containing compound metabolic process;G…	GO:0003824:catalytic activity;GO:0005215:transporter activity;GO:0005488:binding;GO:0005496:steroid binding;GO:0005515:protein binding;GO:0008144:drug binding;GO:0008289:lipid binding;GO:0008324:cation transmembrane transporter activity;GO:0015075:ion transmembrane transporter activity;GO:0015077:monovalent inorganic cation transmembrane transporter activity;GO:0015078:hydrogen ion transmembrane …	GO:0000276:mitochondrial proton-transporting ATP synthase complex, coupling factor F(o);GO:0005576:extracellular region;GO:0005622:intracellular;GO:0005623:cell;GO:0005634:nucleus;GO:0005737:cytoplasm;GO:0005739:mitochondrion;GO:0005740:mitochondrial envelope;GO:0005743:mitochondrial inner membrane;GO:0005753:mitochondrial proton-transporting ATP synthase complex;GO:0005886:plasma membrane;GO:001…
Cox7b	1.86535			CP	0.919	0.49	2.8341	0.968743	protein_coding	mm10	chrX	+	106015700	106022450	6751	ENSMUSG00000031231	mmu:66142:Cox7b, 1100001F07Rik, 1110004F07Rik, C80563	66142	cytochrome c oxidase subunit 7B [Source:MGI Symbol;Acc:MGI:1913392]	mmu01100:Metabolic pathways;mmu04260:Cardiac muscle contraction;mmu05010:Alzheimer's disease;mmu04932:Non-alcoholic fatty liver disease (NAFLD);mmu05016:Huntington's disease;mmu00190:Oxidative phosphorylation;mmu05012:Parkinson's disease	-	-	-	-	-	-	GO:0006810:transport;GO:0006811:ion transport;GO:0006812:cation transport;GO:0006818:hydrogen transport;GO:0007275:multicellular organism development;GO:0007399:nervous system development;GO:0007417:central nervous system development;GO:0015672:monovalent inorganic cation transport;GO:0015992:proton transport;GO:0032501:multicellular organismal process;GO:0032502:developmental process;GO:0034220:…	GO:0003824:catalytic activity;GO:0004129:cytochrome-c oxidase activity;GO:0005215:transporter activity;GO:0008324:cation transmembrane transporter activity;GO:0009055:electron carrier activity;GO:0015002:heme-copper terminal oxidase activity;GO:0015075:ion transmembrane transporter activity;GO:0015077:monovalent inorganic cation transmembrane transporter activity;GO:0015078:hydrogen ion transmemb…	GO:0005622:intracellular;GO:0005623:cell;GO:0005737:cytoplasm;GO:0005739:mitochondrion;GO:0005740:mitochondrial envelope;GO:0005743:mitochondrial inner membrane;GO:0005746:mitochondrial respiratory chain;GO:0016020:membrane;GO:0016021:integral component of membrane;GO:0019866:organelle inner membrane;GO:0031090:organelle membrane;GO:0031224:intrinsic component of membrane;GO:0031966:mitochondrial…
Fxyd1	2.04684			CP	0.874	0.141	2.60635	0.559511	protein_coding	mm10	chr7	-	31051678	31057199	5522	ENSMUSG00000036570	mmu:56188:Fxyd1, 0610012C17Rik, 1110006M24Rik, Plm, Pml	56188	FXYD domain-containing ion transport regulator 1 [Source:MGI Symbol;Acc:MGI:1889273]	mmu04024:cAMP signaling pathway	R-MMU-382551:Transmembrane transport of small molecules;R-MMU-397014:Muscle contraction;R-MMU-5576891:Cardiac conduction;R-MMU-5578775:Ion homeostasis;R-MMU-983712:Ion channel transport;R-MMU-936837:Ion transport by P-type ATPases	-	-	-	-	-	GO:0002028:regulation of sodium ion transport;GO:0003008:system process;GO:0003012:muscle system process;GO:0003013:circulatory system process;GO:0003015:heart process;GO:0006810:transport;GO:0006811:ion transport;GO:0006812:cation transport;GO:0006814:sodium ion transport;GO:0006820:anion transport;GO:0006821:chloride transport;GO:0006873:cellular ion homeostasis;GO:0006874:cellular calcium ion …	GO:0005215:transporter activity;GO:0005216:ion channel activity;GO:0005253:anion channel activity;GO:0005254:chloride channel activity;GO:0005488:binding;GO:0005515:protein binding;GO:0008092:cytoskeletal protein binding;GO:0008509:anion transmembrane transporter activity;GO:0015075:ion transmembrane transporter activity;GO:0015103:inorganic anion transmembrane transporter activity;GO:0015108:chl…	GO:0005623:cell;GO:0005886:plasma membrane;GO:0005887:integral component of plasma membrane;GO:0005901:caveola;GO:0016020:membrane;GO:0016021:integral component of membrane;GO:0031224:intrinsic component of membrane;GO:0031226:intrinsic component of plasma membrane;GO:0032991:macromolecular complex;GO:0034702:ion channel complex;GO:0034707:chloride channel complex;GO:0042383:sarcolemma;GO:0043234…
Igfbp2	2.35138			CP	0.824	0.067	2.5742	0.222818	protein_coding	mm10	chr1	+	72824503	72852474	27972	ENSMUSG00000039323	mmu:16008:Igfbp2, AI255832, IBP-2, Igfbp-2, mIGFBP-2	16008	insulin-like growth factor binding protein 2 [Source:MGI Symbol;Acc:MGI:96437]	-	R-MMU-392499:Metabolism of proteins;R-MMU-381426:Regulation of Insulin-like Growth Factor (IGF) transport and uptake by Insulin-like Growth Factor Binding Proteins (IGFBPs)	-	-	-	-	-	GO:0001558:regulation of cell growth;GO:0001775:cell activation;GO:0002376:immune system process;GO:0002682:regulation of immune system process;GO:0002684:positive regulation of immune system process;GO:0002694:regulation of leukocyte activation;GO:0002696:positive regulation of leukocyte activation;GO:0007154:cell communication;GO:0007155:cell adhesion;GO:0007159:leukocyte cell-cell adhesion;GO:…	GO:0005488:binding;GO:0005515:protein binding;GO:0005520:insulin-like growth factor binding;GO:0019838:growth factor binding;GO:0031994:insulin-like growth factor I binding;GO:0031995:insulin-like growth factor II binding	GO:0005576:extracellular region;GO:0005615:extracellular space;GO:0005622:intracellular;GO:0005623:cell;GO:0005737:cytoplasm;GO:0005886:plasma membrane;GO:0016020:membrane;GO:0016324:apical plasma membrane;GO:0031410:cytoplasmic vesicle;GO:0031982:vesicle;GO:0031988:membrane-bounded vesicle;GO:0043226:organelle;GO:0043227:membrane-bounded organelle;GO:0043230:extracellular organelle;GO:0044421:ex…
Sulf1	2.39689			CP	0.813	0.048	2.54038	0.143488	protein_coding	mm10	chr1	+	12692277	12861192	168916	ENSMUSG00000016918	mmu:240725:Sulf1, AI467640, AW121680, mKIAA1077	240725	sulfatase 1 [Source:MGI Symbol;Acc:MGI:2138563]	-	-	-	-	-	-	-	GO:0000003:reproduction;GO:0001501:skeletal system development;GO:0001525:angiogenesis;GO:0001568:blood vessel development;GO:0001655:urogenital system development;GO:0001763:morphogenesis of a branching structure;GO:0001816:cytokine production;GO:0001817:regulation of cytokine production;GO:0001819:positive regulation of cytokine production;GO:0001822:kidney development;GO:0001935:endothelial ce…	GO:0003824:catalytic activity;GO:0004065:arylsulfatase activity;GO:0005488:binding;GO:0005509:calcium ion binding;GO:0008449:N-acetylglucosamine-6-sulfatase activity;GO:0008484:sulfuric ester hydrolase activity;GO:0016787:hydrolase activity;GO:0016788:hydrolase activity, acting on ester bonds;GO:0018741:alkyl sulfatase activity;GO:0034889:endosulfan hemisulfate sulfatase activity;GO:0034902:endos…	GO:0005576:extracellular region;GO:0005615:extracellular space;GO:0005622:intracellular;GO:0005623:cell;GO:0005737:cytoplasm;GO:0005783:endoplasmic reticulum;GO:0005794:Golgi apparatus;GO:0005886:plasma membrane;GO:0009986:cell surface;GO:0012505:endomembrane system;GO:0016020:membrane;GO:0043226:organelle;GO:0043227:membrane-bounded organelle;GO:0043229:intracellular organelle;GO:0043231:intrace…
Cox7c	1.46611			CP	0.977	0.844	3.68085	2.21474	protein_coding	mm10	chr13	-	86044816	86046904	2089	ENSMUSG00000017778	mmu:12867:Cox7c, COXVIIc, Cox7c1	12867	cytochrome c oxidase subunit 7C [Source:MGI Symbol;Acc:MGI:103226]	mmu01100:Metabolic pathways;mmu04260:Cardiac muscle contraction;mmu05010:Alzheimer's disease;mmu04932:Non-alcoholic fatty liver disease (NAFLD);mmu05016:Huntington's disease;mmu00190:Oxidative phosphorylation;mmu05012:Parkinson's disease	-	PWY-3781:aerobic respiration -- electron donor II	-	-	-	-	-	GO:0003824:catalytic activity;GO:0004129:cytochrome-c oxidase activity;GO:0005215:transporter activity;GO:0008324:cation transmembrane transporter activity;GO:0009055:electron carrier activity;GO:0015002:heme-copper terminal oxidase activity;GO:0015075:ion transmembrane transporter activity;GO:0015077:monovalent inorganic cation transmembrane transporter activity;GO:0015078:hydrogen ion transmemb…	GO:0005622:intracellular;GO:0005623:cell;GO:0005737:cytoplasm;GO:0005739:mitochondrion;GO:0005740:mitochondrial envelope;GO:0005743:mitochondrial inner membrane;GO:0016020:membrane;GO:0016021:integral component of membrane;GO:0019866:organelle inner membrane;GO:0031090:organelle membrane;GO:0031224:intrinsic component of membrane;GO:0031966:mitochondrial membrane;GO:0031967:organelle envelope;GO:…
Cdkn1c	2.35637			CP	0.838	0.137	2.70835	0.351984	protein_coding	mm10	chr7	-	143458339	143461050	2712	ENSMUSG00000037664	mmu:12577:Cdkn1c, AL024410, CDKI, Kip2, p57(kip2), p57Kip2	12577	cyclin-dependent kinase inhibitor 1C (P57) [Source:MGI Symbol;Acc:MGI:104564]	mmu04110:Cell cycle	-	-	-	-	-	-	GO:0000003:reproduction;GO:0000122:negative regulation of transcription from RNA polymerase II promoter;GO:0000278:mitotic cell cycle;GO:0000280:nuclear division;GO:0001501:skeletal system development;GO:0001654:eye development;GO:0001655:urogenital system development;GO:0001701:in utero embryonic development;GO:0001822:kidney development;GO:0001890:placenta development;GO:0001892:embryonic place…	GO:0004857:enzyme inhibitor activity;GO:0004860:protein kinase inhibitor activity;GO:0004861:cyclin-dependent protein serine/threonine kinase inhibitor activity;GO:0005488:binding;GO:0005515:protein binding;GO:0016538:cyclin-dependent protein serine/threonine kinase regulator activity;GO:0019207:kinase regulator activity;GO:0019210:kinase inhibitor activity;GO:0019887:protein kinase regulator act…	GO:0005622:intracellular;GO:0005623:cell;GO:0005634:nucleus;GO:0043226:organelle;GO:0043227:membrane-bounded organelle;GO:0043229:intracellular organelle;GO:0043231:intracellular membrane-bounded organelle;GO:0044424:intracellular part;GO:0044464:cell part
Prdx5	1.82264			CP	0.926	0.506	3.00016	1.17752	protein_coding	mm10	chr19	-	6906697	6910106	3410	ENSMUSG00000024953	mmu:54683:Prdx5, AOEB166, AOPP, Pmp20, Prdx6, PrxV	54683	peroxiredoxin 5 [Source:MGI Symbol;Acc:MGI:1859821]	mmu04146:Peroxisome	R-MMU-3700989:Transcriptional Regulation by TP53;R-MMU-2262752:Cellular responses to stress;R-MMU-212436:Generic Transcription Pathway;R-MMU-74160:Gene Expression;R-MMU-5628897:TP53 Regulates Metabolic Genes;R-MMU-3299685:Detoxification of Reactive Oxygen Species	-	-	-	-	-	GO:0000302:response to reactive oxygen species;GO:0006139:nucleobase-containing compound metabolic process;GO:0006351:transcription, DNA-templated;GO:0006355:regulation of transcription, DNA-templated;GO:0006359:regulation of transcription from RNA polymerase III promoter;GO:0006383:transcription from RNA polymerase III promoter;GO:0006725:cellular aromatic compound metabolic process;GO:0006807:n…	GO:0000975:regulatory region DNA binding;GO:0001016:RNA polymerase III regulatory region DNA binding;GO:0001067:regulatory region nucleic acid binding;GO:0003676:nucleic acid binding;GO:0003677:DNA binding;GO:0003824:catalytic activity;GO:0004601:peroxidase activity;GO:0004857:enzyme inhibitor activity;GO:0004866:endopeptidase inhibitor activity;GO:0004869:cysteine-type endopeptidase inhibitor ac…	GO:0005576:extracellular region;GO:0005615:extracellular space;GO:0005622:intracellular;GO:0005623:cell;GO:0005634:nucleus;GO:0005737:cytoplasm;GO:0005739:mitochondrion;GO:0005777:peroxisome;GO:0005782:peroxisomal matrix;GO:0005829:cytosol;GO:0031410:cytoplasmic vesicle;GO:0031907:microbody lumen;GO:0031974:membrane-enclosed lumen;GO:0031982:vesicle;GO:0031988:membrane-bounded vesicle;GO:0042579:…
Htr2c	2.21272			CP	0.8	0.033	2.34357	0.130855	protein_coding	mm10	chrX	+	146962513	147197277	234765	ENSMUSG00000041380	mmu:15560:Htr2c, 5-HT2C, 5-HT2cR, 5-HTR2C, 5HT1c, Htr1c, SR1	15560	5-hydroxytryptamine (serotonin) receptor 2C [Source:MGI Symbol;Acc:MGI:96281]	mmu04080:Neuroactive ligand-receptor interaction;mmu04020:Calcium signaling pathway;mmu04750:Inflammatory mediator regulation of TRP channels;mmu04726:Serotonergic synapse;mmu04540:Gap junction	R-MMU-373076:Class A/1 (Rhodopsin-like receptors);R-MMU-372790:Signaling by GPCR;R-MMU-375280:Amine ligand-binding receptors;R-MMU-390666:Serotonin receptors;R-MMU-388396:GPCR downstream signaling;R-MMU-162582:Signal Transduction;R-MMU-881907:Gastrin-CREB signalling pathway via PKC and MAPK;R-MMU-500792:GPCR ligand binding;R-MMU-416476:G alpha (q) signalling events	-	P04374:5HT2 type receptor mediated signaling pathway;P00026:Heterotrimeric G-protein signaling pathway-Gi alpha and Gs alpha mediated pathway	-	-	-	GO:0000165:MAPK cascade;GO:0001505:regulation of neurotransmitter levels;GO:0001662:behavioral fear response;GO:0001932:regulation of protein phosphorylation;GO:0001934:positive regulation of protein phosphorylation;GO:0001956:positive regulation of neurotransmitter secretion;GO:0002209:behavioral defense response;GO:0002790:peptide secretion;GO:0002791:regulation of peptide secretion;GO:0003008:…	GO:0001587:Gq/11-coupled serotonin receptor activity;GO:0004871:signal transducer activity;GO:0004872:receptor activity;GO:0004888:transmembrane signaling receptor activity;GO:0004930:G-protein coupled receptor activity;GO:0004993:G-protein coupled serotonin receptor activity;GO:0005488:binding;GO:0008144:drug binding;GO:0008227:G-protein coupled amine receptor activity;GO:0030594:neurotransmitte…	GO:0005623:cell;GO:0005886:plasma membrane;GO:0005887:integral component of plasma membrane;GO:0009897:external side of plasma membrane;GO:0009986:cell surface;GO:0016020:membrane;GO:0016021:integral component of membrane;GO:0030425:dendrite;GO:0031224:intrinsic component of membrane;GO:0031226:intrinsic component of plasma membrane;GO:0036477:somatodendritic compartment;GO:0042995:cell projectio…
Tomm7	1.65734			CP	0.955	0.694	3.29674	1.6394	protein_coding	mm10	chr5	-	23838944	23844161	5218	ENSMUSG00000028998	mmu:66169:Tomm7, 1110020J08Rik, AW047273, Tom7	66169	translocase of outer mitochondrial membrane 7 [Source:MGI Symbol;Acc:MGI:1913419]	-	R-MMU-5205685:Pink/Parkin Mediated Mitophagy;R-MMU-5205647:Mitophagy	-	-	-	-	-	GO:0000422:mitophagy;GO:0000423:macromitophagy;GO:0006605:protein targeting;GO:0006626:protein targeting to mitochondrion;GO:0006810:transport;GO:0006839:mitochondrial transport;GO:0006886:intracellular protein transport;GO:0006914:autophagy;GO:0006950:response to stress;GO:0006996:organelle organization;GO:0007005:mitochondrion organization;GO:0007006:mitochondrial membrane organization;GO:00070…	GO:0005215:transporter activity;GO:0008320:protein transmembrane transporter activity;GO:0008565:protein transporter activity;GO:0015266:protein channel activity;GO:0015267:channel activity;GO:0022803:passive transmembrane transporter activity;GO:0022857:transmembrane transporter activity;GO:0022884:macromolecule transmembrane transporter activity;GO:0022891:substrate-specific transmembrane trans…	GO:0005622:intracellular;GO:0005623:cell;GO:0005737:cytoplasm;GO:0005739:mitochondrion;GO:0005740:mitochondrial envelope;GO:0005741:mitochondrial outer membrane;GO:0005742:mitochondrial outer membrane translocase complex;GO:0016020:membrane;GO:0016021:integral component of membrane;GO:0019867:outer membrane;GO:0031090:organelle membrane;GO:0031224:intrinsic component of membrane;GO:0031300:intrin…
Atp5b	1.58638			CP	0.953	0.721	3.17953	1.59315	protein_coding	mm10	chr10	+	128083273	128090391	7119	ENSMUSG00000025393	mmu:11947:Atp5b	11947	ATP synthase, H+ transporting mitochondrial F1 complex, beta subunit [Source:MGI Symbol;Acc:MGI:107801]	mmu01100:Metabolic pathways;mmu05010:Alzheimer's disease;mmu05016:Huntington's disease;mmu00190:Oxidative phosphorylation;mmu05012:Parkinson's disease	R-MMU-1592230:Mitochondrial biogenesis;R-MMU-1852241:Organelle biogenesis and maintenance;R-MMU-1430728:Metabolism;R-MMU-1428517:The citric acid (TCA) cycle and respiratory electron transport;R-MMU-2151201:Transcriptional activation of mitochondrial biogenesis;R-MMU-163210:Formation of ATP by chemiosmotic coupling;R-MMU-163200:Respiratory electron transport, ATP synthesis by chemiosmotic coupling…	-	P02721:ATP synthesis	-	-	-	GO:0001503:ossification;GO:0001525:angiogenesis;GO:0001568:blood vessel development;GO:0001649:osteoblast differentiation;GO:0001944:vasculature development;GO:0006139:nucleobase-containing compound metabolic process;GO:0006163:purine nucleotide metabolic process;GO:0006164:purine nucleotide biosynthetic process;GO:0006629:lipid metabolic process;GO:0006725:cellular aromatic compound metabolic pr…	GO:0000166:nucleotide binding;GO:0001882:nucleoside binding;GO:0001883:purine nucleoside binding;GO:0003824:catalytic activity;GO:0004872:receptor activity;GO:0005102:receptor binding;GO:0005215:transporter activity;GO:0005488:binding;GO:0005509:calcium ion binding;GO:0005515:protein binding;GO:0005524:ATP binding;GO:0008324:cation transmembrane transporter activity;GO:0015075:ion transmembrane t…	GO:0000275:mitochondrial proton-transporting ATP synthase complex, catalytic core F(1);GO:0005576:extracellular region;GO:0005622:intracellular;GO:0005623:cell;GO:0005634:nucleus;GO:0005737:cytoplasm;GO:0005739:mitochondrion;GO:0005740:mitochondrial envelope;GO:0005743:mitochondrial inner membrane;GO:0005753:mitochondrial proton-transporting ATP synthase complex;GO:0005759:mitochondrial matrix;GO…
Ndufa12	1.72976			CP	0.927	0.558	2.92448	1.19472	protein_coding	mm10	chr10	+	94198720	94221443	22724	ENSMUSG00000020022	mmu:66414:Ndufa12, 2410011G03Rik, AW112974	66414	NADH:ubiquinone oxidoreductase subunit A12 [Source:MGI Symbol;Acc:MGI:1913664]	mmu01100:Metabolic pathways;mmu05010:Alzheimer's disease;mmu04932:Non-alcoholic fatty liver disease (NAFLD);mmu05016:Huntington's disease;mmu00190:Oxidative phosphorylation;mmu05012:Parkinson's disease	R-MMU-1430728:Metabolism;R-MMU-1428517:The citric acid (TCA) cycle and respiratory electron transport;R-MMU-6799198:Complex I biogenesis;R-MMU-611105:Respiratory electron transport;R-MMU-163200:Respiratory electron transport, ATP synthesis by chemiosmotic coupling, and heat production by uncoupling proteins.	PWY-3781:aerobic respiration -- electron donor II;PWY0-1335:NADH to cytochrome bo oxidase electron transfer I;PWY0-1334:NADH to cytochrome bd oxidase electron transfer I	-	-	-	-	GO:0006810:transport;GO:0006950:response to stress;GO:0006979:response to oxidative stress;GO:0008152:metabolic process;GO:0044699:single-organism process;GO:0044710:single-organism metabolic process;GO:0050896:response to stimulus;GO:0051179:localization;GO:0051234:establishment of localization;GO:0055114:oxidation-reduction process	GO:0003824:catalytic activity;GO:0003954:NADH dehydrogenase activity;GO:0008137:NADH dehydrogenase (ubiquinone) activity;GO:0009055:electron carrier activity;GO:0016491:oxidoreductase activity;GO:0016651:oxidoreductase activity, acting on NAD(P)H;GO:0016655:oxidoreductase activity, acting on NAD(P)H, quinone or similar compound as acceptor;GO:0050136:NADH dehydrogenase (quinone) activity	GO:0005622:intracellular;GO:0005623:cell;GO:0005737:cytoplasm;GO:0005739:mitochondrion;GO:0005740:mitochondrial envelope;GO:0005743:mitochondrial inner membrane;GO:0005746:mitochondrial respiratory chain;GO:0005747:mitochondrial respiratory chain complex I;GO:0016020:membrane;GO:0019866:organelle inner membrane;GO:0030964:NADH dehydrogenase complex;GO:0031090:organelle membrane;GO:0031966:mitocho…
Dcaf12l1	2.13922			CP	0.804	0.048	2.28508	0.145859	protein_coding	mm10	chrX	-	44786570	44790197	3628	ENSMUSG00000045284	mmu:245404:Dcaf12l1, 9330180J20, A230038L21Rik, Decaf12l1, Wdr40b	245404	DDB1 and CUL4 associated factor 12-like 1 [Source:MGI Symbol;Acc:MGI:2444462]	-	-	-	-	-	-	-	-	-	-
Dynlt3	1.82004			CP	0.922	0.533	2.96976	1.14972	protein_coding	mm10	chrX	-	9654267	9663003	8737	ENSMUSG00000031176	mmu:67117:Dynlt3, 2310075M16Rik, AU042796, Tcte1l	67117	dynein light chain Tctex-type 3 [Source:MGI Symbol;Acc:MGI:1914367]	-	-	-	-	-	-	-	GO:0000278:mitotic cell cycle;GO:0000280:nuclear division;GO:0006810:transport;GO:0006996:organelle organization;GO:0007049:cell cycle;GO:0007067:mitotic nuclear division;GO:0007346:regulation of mitotic cell cycle;GO:0009987:cellular process;GO:0016043:cellular component organization;GO:0022402:cell cycle process;GO:0044699:single-organism process;GO:0044763:single-organism cellular process;GO:0…	GO:0003774:motor activity;GO:0003824:catalytic activity;GO:0005488:binding;GO:0005515:protein binding;GO:0016462:pyrophosphatase activity;GO:0016787:hydrolase activity;GO:0016817:hydrolase activity, acting on acid anhydrides;GO:0016818:hydrolase activity, acting on acid anhydrides, in phosphorus-containing anhydrides;GO:0017111:nucleoside-triphosphatase activity;GO:0042802:identical protein bindi…	GO:0000775:chromosome, centromeric region;GO:0000776:kinetochore;GO:0005622:intracellular;GO:0005623:cell;GO:0005634:nucleus;GO:0005694:chromosome;GO:0005737:cytoplasm;GO:0005856:cytoskeleton;GO:0005868:cytoplasmic dynein complex;GO:0005874:microtubule;GO:0005875:microtubule associated complex;GO:0015630:microtubule cytoskeleton;GO:0030286:dynein complex;GO:0032991:macromolecular complex;GO:00432…
Prdm16	1.9565			CP	0.834	0.116	2.28088	0.324377	protein_coding	mm10	chr4	-	154316125	154636873	320749	ENSMUSG00000039410	mmu:70673:Prdm16, 5730557K01Rik, csp1, mel1	70673	PR domain containing 16 [Source:MGI Symbol;Acc:MGI:1917923]	-	R-MMU-3214841:PKMTs methylate histone lysines;R-MMU-4839726:Chromatin organization;R-MMU-3247509:Chromatin modifying enzymes	-	-	-	-	-	GO:0000122:negative regulation of transcription from RNA polymerase II promoter;GO:0006091:generation of precursor metabolites and energy;GO:0006139:nucleobase-containing compound metabolic process;GO:0006351:transcription, DNA-templated;GO:0006355:regulation of transcription, DNA-templated;GO:0006357:regulation of transcription from RNA polymerase II promoter;GO:0006366:transcription from RNA po…	GO:0000988:transcription factor activity, protein binding;GO:0000989:transcription factor activity, transcription factor binding;GO:0003676:nucleic acid binding;GO:0003677:DNA binding;GO:0003712:transcription cofactor activity;GO:0003713:transcription coactivator activity;GO:0005488:binding;GO:0005515:protein binding;GO:0008134:transcription factor binding;GO:0033613:activating transcription fact…	GO:0005622:intracellular;GO:0005623:cell;GO:0005634:nucleus;GO:0017053:transcriptional repressor complex;GO:0032991:macromolecular complex;GO:0043226:organelle;GO:0043227:membrane-bounded organelle;GO:0043229:intracellular organelle;GO:0043231:intracellular membrane-bounded organelle;GO:0043234:protein complex;GO:0044424:intracellular part;GO:0044464:cell part
Uqcrq	1.69933			CP	0.926	0.561	2.86457	1.16524	protein_coding	mm10	chr11	-	53427922	53430831	2910	ENSMUSG00000044894	mmu:22272:Uqcrq, 1100001F06Rik, 1500040F11Rik, 5830407L17Rik, 9.5kDa, AA959903, QP-C, Qpc, Uqcrb, c1502	22272	ubiquinol-cytochrome c reductase, complex III subunit VII [Source:MGI Symbol;Acc:MGI:107807]	mmu01100:Metabolic pathways;mmu04260:Cardiac muscle contraction;mmu05010:Alzheimer's disease;mmu04932:Non-alcoholic fatty liver disease (NAFLD);mmu05016:Huntington's disease;mmu00190:Oxidative phosphorylation;mmu05012:Parkinson's disease	R-MMU-1430728:Metabolism;R-MMU-1428517:The citric acid (TCA) cycle and respiratory electron transport;R-MMU-611105:Respiratory electron transport;R-MMU-163200:Respiratory electron transport, ATP synthesis by chemiosmotic coupling, and heat production by uncoupling proteins.	PWY-3781:aerobic respiration -- electron donor II	-	-	-	-	GO:0006810:transport;GO:0007275:multicellular organism development;GO:0007399:nervous system development;GO:0007417:central nervous system development;GO:0007420:brain development;GO:0008152:metabolic process;GO:0009987:cellular process;GO:0021536:diencephalon development;GO:0021537:telencephalon development;GO:0021539:subthalamus development;GO:0021543:pallium development;GO:0021548:pons develop…	GO:0003824:catalytic activity;GO:0005215:transporter activity;GO:0008121:ubiquinol-cytochrome-c reductase activity;GO:0008324:cation transmembrane transporter activity;GO:0015075:ion transmembrane transporter activity;GO:0015077:monovalent inorganic cation transmembrane transporter activity;GO:0015078:hydrogen ion transmembrane transporter activity;GO:0016491:oxidoreductase activity;GO:0016679:ox…	GO:0005622:intracellular;GO:0005623:cell;GO:0005737:cytoplasm;GO:0005739:mitochondrion;GO:0005740:mitochondrial envelope;GO:0005743:mitochondrial inner membrane;GO:0016020:membrane;GO:0019866:organelle inner membrane;GO:0031090:organelle membrane;GO:0031966:mitochondrial membrane;GO:0031967:organelle envelope;GO:0031975:envelope;GO:0043226:organelle;GO:0043227:membrane-bounded organelle;GO:004322…
Wdr6	2.00479			CP	0.862	0.236	2.57529	0.570497	protein_coding	mm10	chr9	-	108572311	108578739	6429	ENSMUSG00000066357	mmu:83669:Wdr6, mWDR6	83669	WD repeat domain 6 [Source:MGI Symbol;Acc:MGI:1930140]	-	-	-	-	-	-	-	GO:0006914:autophagy;GO:0007049:cell cycle;GO:0007050:cell cycle arrest;GO:0008283:cell proliferation;GO:0008285:negative regulation of cell proliferation;GO:0009987:cellular process;GO:0010506:regulation of autophagy;GO:0010507:negative regulation of autophagy;GO:0022402:cell cycle process;GO:0042127:regulation of cell proliferation;GO:0044699:single-organism process;GO:0044763:single-organism c…	GO:0003676:nucleic acid binding;GO:0003723:RNA binding;GO:0005488:binding;GO:0005515:protein binding;GO:0043560:insulin receptor substrate binding;GO:0044822:poly(A) RNA binding;GO:0097159:organic cyclic compound binding;GO:1901363:heterocyclic compound binding	GO:0005622:intracellular;GO:0005623:cell;GO:0005634:nucleus;GO:0005737:cytoplasm;GO:0008180:COP9 signalosome;GO:0032991:macromolecular complex;GO:0043226:organelle;GO:0043227:membrane-bounded organelle;GO:0043229:intracellular organelle;GO:0043231:intracellular membrane-bounded organelle;GO:0043234:protein complex;GO:0044422:organelle part;GO:0044424:intracellular part;GO:0044428:nuclear part;GO:…
Tmem237	1.866			CP	0.878	0.315	2.46649	0.600493	protein_coding	mm10	chr1	-	59100590	59120408	19819	ENSMUSG00000038079	mmu:381259:Tmem237, AI853305, Als2cr4, Gm972	381259	transmembrane protein 237 [Source:MGI Symbol;Acc:MGI:2138365]	-	-	-	-	-	-	-	GO:0000902:cell morphogenesis;GO:0006996:organelle organization;GO:0007154:cell communication;GO:0007165:signal transduction;GO:0007166:cell surface receptor signaling pathway;GO:0007267:cell-cell signaling;GO:0009653:anatomical structure morphogenesis;GO:0009966:regulation of signal transduction;GO:0009987:cellular process;GO:0010646:regulation of cell communication;GO:0010927:cellular component…	-	GO:0005623:cell;GO:0005929:cilium;GO:0016020:membrane;GO:0016021:integral component of membrane;GO:0031224:intrinsic component of membrane;GO:0031513:nonmotile primary cilium;GO:0035869:ciliary transition zone;GO:0042995:cell projection;GO:0043226:organelle;GO:0044422:organelle part;GO:0044425:membrane part;GO:0044441:ciliary part;GO:0044463:cell projection part;GO:0044464:cell part;GO:0072372:pr…
Slc25a3	1.57174			CP	0.967	0.765	3.45045	1.87871	protein_coding	mm10	chr10	-	91116574	91124059	7486	ENSMUSG00000061904	mmu:18674:Slc25a3, 5730556H19Rik, PTP, Phc	18674	solute carrier family 25 (mitochondrial carrier, phosphate carrier), member 3 [Source:MGI Symbol;Acc:MGI:1353498]	-	-	-	-	-	-	-	GO:0006412:translation;GO:0006518:peptide metabolic process;GO:0006807:nitrogen compound metabolic process;GO:0006810:transport;GO:0008152:metabolic process;GO:0009058:biosynthetic process;GO:0009059:macromolecule biosynthetic process;GO:0009987:cellular process;GO:0010467:gene expression;GO:0019538:protein metabolic process;GO:0034641:cellular nitrogen compound metabolic process;GO:0034645:cellu…	GO:0003735:structural constituent of ribosome;GO:0005198:structural molecule activity;GO:0005215:transporter activity;GO:0005488:binding;GO:0005515:protein binding;GO:0015291:secondary active transmembrane transporter activity;GO:0015293:symporter activity;GO:0022804:active transmembrane transporter activity;GO:0022857:transmembrane transporter activity;GO:0032403:protein complex binding;GO:00448…	GO:0005576:extracellular region;GO:0005622:intracellular;GO:0005623:cell;GO:0005634:nucleus;GO:0005730:nucleolus;GO:0005737:cytoplasm;GO:0005739:mitochondrion;GO:0005740:mitochondrial envelope;GO:0005743:mitochondrial inner membrane;GO:0016020:membrane;GO:0016021:integral component of membrane;GO:0019866:organelle inner membrane;GO:0031090:organelle membrane;GO:0031224:intrinsic component of memb…
Mt3	1.66741			CP	0.95	0.268	3.57516	1.90775	protein_coding	mm10	chr8	+	94152607	94154146	1540	ENSMUSG00000031760	mmu:17751:Mt3, Mt-3	17751	metallothionein 3 [Source:MGI Symbol;Acc:MGI:97173]	-	R-MMU-5660526:Response to metal ions;R-MMU-1430728:Metabolism;R-MMU-5661231:Metallothioneins bind metals	-	-	-	-	-	GO:0000041:transition metal ion transport;GO:0000165:MAPK cascade;GO:0001932:regulation of protein phosphorylation;GO:0001934:positive regulation of protein phosphorylation;GO:0005975:carbohydrate metabolic process;GO:0006066:alcohol metabolic process;GO:0006091:generation of precursor metabolites and energy;GO:0006109:regulation of carbohydrate metabolic process;GO:0006112:energy reserve metabol…	GO:0005488:binding;GO:0008270:zinc ion binding;GO:0043167:ion binding;GO:0043169:cation binding;GO:0046872:metal ion binding;GO:0046914:transition metal ion binding	GO:0005622:intracellular;GO:0005623:cell;GO:0005737:cytoplasm;GO:0008021:synaptic vesicle;GO:0012505:endomembrane system;GO:0016023:cytoplasmic, membrane-bounded vesicle;GO:0030133:transport vesicle;GO:0031410:cytoplasmic vesicle;GO:0031982:vesicle;GO:0031988:membrane-bounded vesicle;GO:0043226:organelle;GO:0043227:membrane-bounded organelle;GO:0043229:intracellular organelle;GO:0043231:intracell…
Atp5h	1.61531			CP	0.941	0.679	3.09462	1.47932	protein_coding	mm10	chr11	-	115415689	115419962	4274	ENSMUSG00000034566	mmu:71679:Atp5h, 0610009D10Rik	71679	ATP synthase, H+ transporting, mitochondrial F0 complex, subunit D [Source:MGI Symbol;Acc:MGI:1918929]	mmu01100:Metabolic pathways;mmu05010:Alzheimer's disease;mmu05016:Huntington's disease;mmu00190:Oxidative phosphorylation;mmu05012:Parkinson's disease	R-MMU-1430728:Metabolism;R-MMU-1428517:The citric acid (TCA) cycle and respiratory electron transport;R-MMU-163210:Formation of ATP by chemiosmotic coupling;R-MMU-163200:Respiratory electron transport, ATP synthesis by chemiosmotic coupling, and heat production by uncoupling proteins.	-	-	-	-	-	GO:0006139:nucleobase-containing compound metabolic process;GO:0006163:purine nucleotide metabolic process;GO:0006164:purine nucleotide biosynthetic process;GO:0006725:cellular aromatic compound metabolic process;GO:0006753:nucleoside phosphate metabolic process;GO:0006754:ATP biosynthetic process;GO:0006793:phosphorus metabolic process;GO:0006796:phosphate-containing compound metabolic process;G…	GO:0003824:catalytic activity;GO:0005215:transporter activity;GO:0008324:cation transmembrane transporter activity;GO:0015075:ion transmembrane transporter activity;GO:0015077:monovalent inorganic cation transmembrane transporter activity;GO:0015078:hydrogen ion transmembrane transporter activity;GO:0015399:primary active transmembrane transporter activity;GO:0015405:P-P-bond-hydrolysis-driven tr…	GO:0000274:mitochondrial proton-transporting ATP synthase, stator stalk;GO:0000276:mitochondrial proton-transporting ATP synthase complex, coupling factor F(o);GO:0005576:extracellular region;GO:0005622:intracellular;GO:0005623:cell;GO:0005634:nucleus;GO:0005654:nucleoplasm;GO:0005737:cytoplasm;GO:0005739:mitochondrion;GO:0005740:mitochondrial envelope;GO:0005743:mitochondrial inner membrane;GO:0…
Emb	2.24456			CP	0.874	0.176	3.07844	0.833877	protein_coding	mm10	chr13	+	117208536	117274415	65880	ENSMUSG00000021728	mmu:13723:Emb, AL022799, Gp70	13723	embigin [Source:MGI Symbol;Acc:MGI:95321]	-	R-MMU-382551:Transmembrane transport of small molecules;R-MMU-433692:Proton-coupled monocarboxylate transport;R-MMU-425366:Transport of glucose and other sugars, bile salts and organic acids, metal ions and amine compounds;R-MMU-425407:SLC-mediated transmembrane transport	-	-	-	-	-	GO:0006810:transport;GO:0006811:ion transport;GO:0006820:anion transport;GO:0007155:cell adhesion;GO:0015711:organic anion transport;GO:0015718:monocarboxylic acid transport;GO:0015727:lactate transport;GO:0022610:biological adhesion;GO:0034220:ion transmembrane transport;GO:0035873:lactate transmembrane transport;GO:0035879:plasma membrane lactate transport;GO:0046942:carboxylic acid transport;G…	-	GO:0005623:cell;GO:0005886:plasma membrane;GO:0005887:integral component of plasma membrane;GO:0016020:membrane;GO:0016021:integral component of membrane;GO:0030054:cell junction;GO:0031224:intrinsic component of membrane;GO:0031226:intrinsic component of plasma membrane;GO:0044425:membrane part;GO:0044459:plasma membrane part;GO:0044464:cell part;GO:0045202:synapse;GO:0071944:cell periphery
Atp5k	1.61015			CP	0.95	0.679	3.17388	1.56373	protein_coding	mm10	chr5	-	108433244	108434448	1205	ENSMUSG00000050856	mmu:11958:Atp5k, 2610008D24Rik, Atp5i, Lfm1	11958	ATP synthase, H+ transporting, mitochondrial F1F0 complex, subunit E [Source:MGI Symbol;Acc:MGI:106636]	mmu01100:Metabolic pathways;mmu00190:Oxidative phosphorylation	R-MMU-1430728:Metabolism;R-MMU-1428517:The citric acid (TCA) cycle and respiratory electron transport;R-MMU-163210:Formation of ATP by chemiosmotic coupling;R-MMU-163200:Respiratory electron transport, ATP synthesis by chemiosmotic coupling, and heat production by uncoupling proteins.	-	-	-	-	-	GO:0006139:nucleobase-containing compound metabolic process;GO:0006163:purine nucleotide metabolic process;GO:0006164:purine nucleotide biosynthetic process;GO:0006725:cellular aromatic compound metabolic process;GO:0006753:nucleoside phosphate metabolic process;GO:0006754:ATP biosynthetic process;GO:0006793:phosphorus metabolic process;GO:0006796:phosphate-containing compound metabolic process;G…	GO:0005215:transporter activity;GO:0008324:cation transmembrane transporter activity;GO:0015075:ion transmembrane transporter activity;GO:0015077:monovalent inorganic cation transmembrane transporter activity;GO:0015078:hydrogen ion transmembrane transporter activity;GO:0022857:transmembrane transporter activity;GO:0022890:inorganic cation transmembrane transporter activity;GO:0022891:substrate-s…	GO:0000276:mitochondrial proton-transporting ATP synthase complex, coupling factor F(o);GO:0005622:intracellular;GO:0005623:cell;GO:0005737:cytoplasm;GO:0005739:mitochondrion;GO:0005740:mitochondrial envelope;GO:0005743:mitochondrial inner membrane;GO:0005753:mitochondrial proton-transporting ATP synthase complex;GO:0016020:membrane;GO:0016469:proton-transporting two-sector ATPase complex;GO:0019…
Apoo	1.79962			CP	0.823	0.169	2.10039	0.300776	protein_coding	mm10	chrX	+	94367117	94417093	49977	ENSMUSG00000079508	mmu:68316:Apoo, 0610008C08Rik, 1110019O03Rik	68316	apolipoprotein O [Source:MGI Symbol;Acc:MGI:1915566]	-	-	-	-	-	-	-	GO:0006996:organelle organization;GO:0007005:mitochondrion organization;GO:0007006:mitochondrial membrane organization;GO:0007007:inner mitochondrial membrane organization;GO:0009987:cellular process;GO:0016043:cellular component organization;GO:0042407:cristae formation;GO:0044699:single-organism process;GO:0044763:single-organism cellular process;GO:0044802:single-organism membrane organization…	-	GO:0000139:Golgi membrane;GO:0005576:extracellular region;GO:0005622:intracellular;GO:0005623:cell;GO:0005737:cytoplasm;GO:0005739:mitochondrion;GO:0005740:mitochondrial envelope;GO:0005743:mitochondrial inner membrane;GO:0005783:endoplasmic reticulum;GO:0005789:endoplasmic reticulum membrane;GO:0005794:Golgi apparatus;GO:0012505:endomembrane system;GO:0016020:membrane;GO:0016021:integral compone…
Atp5mpl	1.68099			CP	0.904	0.5	2.6649	0.983914	protein_coding	mm10	chr12	-	111961375	111966977	5603	ENSMUSG00000021290	mmu:70257:2010107E04Rik, 9430003J03Rik, AU043134, AV124504, Mp68	70257	ATP synthase membrane subunit 6.8PL [Source:MGI Symbol;Acc:MGI:1917507]	-	-	-	-	-	-	-	-	-	GO:0005622:intracellular;GO:0005623:cell;GO:0005737:cytoplasm;GO:0005739:mitochondrion;GO:0016020:membrane;GO:0016021:integral component of membrane;GO:0031224:intrinsic component of membrane;GO:0043226:organelle;GO:0043227:membrane-bounded organelle;GO:0043229:intracellular organelle;GO:0043231:intracellular membrane-bounded organelle;GO:0044424:intracellular part;GO:0044425:membrane part;GO:004…
Sod1	1.53079			CP	0.961	0.731	3.35112	1.82033	protein_coding	mm10	chr16	+	90220754	90226329	5576	ENSMUSG00000022982	mmu:20655:Sod1, B430204E11Rik, Cu/Zn-SOD, CuZnSOD, Ipo-1, Ipo1, SODC, Sod-1	20655	superoxide dismutase 1, soluble [Source:MGI Symbol;Acc:MGI:98351]	mmu04213:Longevity regulating pathway - multiple species;mmu05020:Prion diseases;mmu05016:Huntington's disease;mmu05014:Amyotrophic lateral sclerosis (ALS);mmu04146:Peroxisome	R-MMU-109582:Hemostasis;R-MMU-2262752:Cellular responses to stress;R-MMU-76005:Response to elevated platelet cytosolic Ca2+;R-MMU-76002:Platelet activation, signaling and aggregation;R-MMU-114608:Platelet degranulation ;R-MMU-3299685:Detoxification of Reactive Oxygen Species	DETOX1-PWY:superoxide radicals degradation	-	-	-	-	GO:0000003:reproduction;GO:0000165:MAPK cascade;GO:0000187:activation of MAPK activity;GO:0000302:response to reactive oxygen species;GO:0000303:response to superoxide;GO:0000305:response to oxygen radical;GO:0000902:cell morphogenesis;GO:0000904:cell morphogenesis involved in differentiation;GO:0001541:ovarian follicle development;GO:0001816:cytokine production;GO:0001817:regulation of cytokine …	GO:0003824:catalytic activity;GO:0004784:superoxide dismutase activity;GO:0005488:binding;GO:0005507:copper ion binding;GO:0005515:protein binding;GO:0008270:zinc ion binding;GO:0016209:antioxidant activity;GO:0016491:oxidoreductase activity;GO:0016721:oxidoreductase activity, acting on superoxide radicals as acceptor;GO:0017016:Ras GTPase binding;GO:0017048:Rho GTPase binding;GO:0019899:enzyme b…	GO:0000323:lytic vacuole;GO:0005576:extracellular region;GO:0005615:extracellular space;GO:0005622:intracellular;GO:0005623:cell;GO:0005634:nucleus;GO:0005654:nucleoplasm;GO:0005737:cytoplasm;GO:0005739:mitochondrion;GO:0005740:mitochondrial envelope;GO:0005758:mitochondrial intermembrane space;GO:0005764:lysosome;GO:0005773:vacuole;GO:0005777:peroxisome;GO:0005829:cytosol;GO:0005886:plasma membr…
Cox4i1	1.39614			CP	0.952	0.724	3.03934	1.6432	protein_coding	mm10	chr8	+	120668222	120674207	5986	ENSMUSG00000031818	mmu:12857:Cox4i1, AL024441, COX, COX_IV-1, COXIV, Cox4, Cox4a, IV-1	12857	cytochrome c oxidase subunit 4I1 [Source:MGI Symbol;Acc:MGI:88473]	mmu01100:Metabolic pathways;mmu04260:Cardiac muscle contraction;mmu05010:Alzheimer's disease;mmu04932:Non-alcoholic fatty liver disease (NAFLD);mmu05016:Huntington's disease;mmu00190:Oxidative phosphorylation;mmu05012:Parkinson's disease	-	-	-	-	-	-	GO:0006091:generation of precursor metabolites and energy;GO:0006119:oxidative phosphorylation;GO:0006123:mitochondrial electron transport, cytochrome c to oxygen;GO:0006139:nucleobase-containing compound metabolic process;GO:0006163:purine nucleotide metabolic process;GO:0006725:cellular aromatic compound metabolic process;GO:0006753:nucleoside phosphate metabolic process;GO:0006793:phosphorus m…	GO:0003824:catalytic activity;GO:0004129:cytochrome-c oxidase activity;GO:0005215:transporter activity;GO:0008324:cation transmembrane transporter activity;GO:0009055:electron carrier activity;GO:0015002:heme-copper terminal oxidase activity;GO:0015075:ion transmembrane transporter activity;GO:0015077:monovalent inorganic cation transmembrane transporter activity;GO:0015078:hydrogen ion transmemb…	GO:0005576:extracellular region;GO:0005622:intracellular;GO:0005623:cell;GO:0005634:nucleus;GO:0005737:cytoplasm;GO:0005739:mitochondrion;GO:0005740:mitochondrial envelope;GO:0005743:mitochondrial inner membrane;GO:0005746:mitochondrial respiratory chain;GO:0005751:mitochondrial respiratory chain complex IV;GO:0016020:membrane;GO:0019866:organelle inner membrane;GO:0031090:organelle membrane;GO:0…
Rbm47	1.86391			CP	0.848	0.205	2.40201	0.538099	protein_coding	mm10	chr5	-	66016549	66173118	156570	ENSMUSG00000070780	mmu:245945:Rbm47, 9530077J19Rik	245945	RNA binding motif protein 47 [Source:MGI Symbol;Acc:MGI:2384294]	-	-	-	-	-	-	-	GO:0002244:hematopoietic progenitor cell differentiation;GO:0002376:immune system process;GO:0002520:immune system development;GO:0006139:nucleobase-containing compound metabolic process;GO:0006725:cellular aromatic compound metabolic process;GO:0006807:nitrogen compound metabolic process;GO:0007275:multicellular organism development;GO:0008152:metabolic process;GO:0009451:RNA modification;GO:000…	GO:0000166:nucleotide binding;GO:0003676:nucleic acid binding;GO:0003723:RNA binding;GO:0005488:binding;GO:0005515:protein binding;GO:0036094:small molecule binding;GO:0044822:poly(A) RNA binding;GO:0097159:organic cyclic compound binding;GO:1901265:nucleoside phosphate binding;GO:1901363:heterocyclic compound binding	GO:0005622:intracellular;GO:0005623:cell;GO:0005634:nucleus;GO:0043226:organelle;GO:0043227:membrane-bounded organelle;GO:0043229:intracellular organelle;GO:0043231:intracellular membrane-bounded organelle;GO:0044424:intracellular part;GO:0044464:cell part
Cox6b1	1.49086			CP	0.948	0.719	3.15821	1.66735	protein_coding	mm10	chr7	-	30616861	30626151	9291	ENSMUSG00000036751	mmu:110323:Cox6b1, 2010000G05Rik, Cox6b	110323	cytochrome c oxidase, subunit 6B1 [Source:MGI Symbol;Acc:MGI:107460]	mmu01100:Metabolic pathways;mmu04260:Cardiac muscle contraction;mmu05010:Alzheimer's disease;mmu04932:Non-alcoholic fatty liver disease (NAFLD);mmu05016:Huntington's disease;mmu00190:Oxidative phosphorylation;mmu05012:Parkinson's disease	-	-	-	-	-	-	-	GO:0003824:catalytic activity;GO:0004129:cytochrome-c oxidase activity;GO:0005215:transporter activity;GO:0008324:cation transmembrane transporter activity;GO:0009055:electron carrier activity;GO:0015002:heme-copper terminal oxidase activity;GO:0015075:ion transmembrane transporter activity;GO:0015077:monovalent inorganic cation transmembrane transporter activity;GO:0015078:hydrogen ion transmemb…	GO:0005622:intracellular;GO:0005623:cell;GO:0005737:cytoplasm;GO:0005739:mitochondrion;GO:0005740:mitochondrial envelope;GO:0005743:mitochondrial inner membrane;GO:0016020:membrane;GO:0019866:organelle inner membrane;GO:0031090:organelle membrane;GO:0031966:mitochondrial membrane;GO:0031967:organelle envelope;GO:0031975:envelope;GO:0043226:organelle;GO:0043227:membrane-bounded organelle;GO:004322…
Pip5k1b	1.78823			CP	0.831	0.208	2.1939	0.405667	protein_coding	mm10	chr19	-	24294794	24555872	261079	ENSMUSG00000024867	mmu:18719:Pip5k1b, PI4P5K-I[b], PIP5K1-beta, PIP5KIbeta, Pipk5b, STM7	18719	phosphatidylinositol-4-phosphate 5-kinase, type 1 beta [Source:MGI Symbol;Acc:MGI:107930]	mmu01100:Metabolic pathways;mmu04072:Phospholipase D signaling pathway;mmu04810:Regulation of actin cytoskeleton;mmu04144:Endocytosis;mmu04070:Phosphatidylinositol signaling system;mmu04666:Fc gamma R-mediated phagocytosis;mmu00562:Inositol phosphate metabolism;mmu05231:Choline metabolism in cancer	R-MMU-201688:WNT mediated activation of DVL;R-MMU-5654741:Signaling by FGFR3;R-MMU-187037:NGF signalling via TRKA from the plasma membrane;R-MMU-190236:Signaling by FGFR;R-MMU-198203:PI3K/AKT activation;R-MMU-1257604:PIP3 activates AKT signaling;R-MMU-5654689:PI-3K cascade:FGFR1;R-MMU-1433557:Signaling by SCF-KIT;R-MMU-983705:Signaling by the B Cell Receptor (BCR);R-MMU-168256:Immune System;R-MMU…	PWY3DJ-219:PIP metabolism;PWY-6351:D-myo-inositol (1,4,5)-trisphosphate biosynthesis;PWY-6352:3-phosphoinositide biosynthesis	-	-	-	-	GO:0006629:lipid metabolic process;GO:0006644:phospholipid metabolic process;GO:0006650:glycerophospholipid metabolic process;GO:0006661:phosphatidylinositol biosynthetic process;GO:0006793:phosphorus metabolic process;GO:0006796:phosphate-containing compound metabolic process;GO:0008152:metabolic process;GO:0008610:lipid biosynthetic process;GO:0008654:phospholipid biosynthetic process;GO:000905…	GO:0000166:nucleotide binding;GO:0001882:nucleoside binding;GO:0001883:purine nucleoside binding;GO:0003824:catalytic activity;GO:0005488:binding;GO:0005515:protein binding;GO:0005524:ATP binding;GO:0016301:kinase activity;GO:0016307:phosphatidylinositol phosphate kinase activity;GO:0016308:1-phosphatidylinositol-4-phosphate 5-kinase activity;GO:0016740:transferase activity;GO:0016772:transferase…	GO:0001931:uropod;GO:0005622:intracellular;GO:0005623:cell;GO:0005737:cytoplasm;GO:0005829:cytosol;GO:0016020:membrane;GO:0031254:cell trailing edge;GO:0042995:cell projection;GO:0044424:intracellular part;GO:0044444:cytoplasmic part;GO:0044464:cell part
Cox6a1	1.28176			CP	0.981	0.826	3.48999	2.20823	protein_coding	mm10	chr5	-	115345642	115348981	3340	ENSMUSG00000041697	mmu:12861:Cox6a1, VIaL	12861	cytochrome c oxidase subunit 6A1 [Source:MGI Symbol;Acc:MGI:103099]	mmu01100:Metabolic pathways;mmu04260:Cardiac muscle contraction;mmu05010:Alzheimer's disease;mmu04932:Non-alcoholic fatty liver disease (NAFLD);mmu05016:Huntington's disease;mmu00190:Oxidative phosphorylation;mmu05012:Parkinson's disease	-	-	-	-	-	-	-	GO:0003824:catalytic activity;GO:0004129:cytochrome-c oxidase activity;GO:0005215:transporter activity;GO:0008324:cation transmembrane transporter activity;GO:0009055:electron carrier activity;GO:0015002:heme-copper terminal oxidase activity;GO:0015075:ion transmembrane transporter activity;GO:0015077:monovalent inorganic cation transmembrane transporter activity;GO:0015078:hydrogen ion transmemb…	GO:0005622:intracellular;GO:0005623:cell;GO:0005737:cytoplasm;GO:0005739:mitochondrion;GO:0005740:mitochondrial envelope;GO:0005743:mitochondrial inner membrane;GO:0005746:mitochondrial respiratory chain;GO:0005751:mitochondrial respiratory chain complex IV;GO:0016020:membrane;GO:0019866:organelle inner membrane;GO:0031090:organelle membrane;GO:0031966:mitochondrial membrane;GO:0031967:organelle …
Spint2	1.945			CP	0.81	0.098	2.26985	0.324847	protein_coding	mm10	chr7	-	29256323	29281912	25590	ENSMUSG00000074227	mmu:20733:Spint2, AL024025, C76321, HAI-2	20733	serine protease inhibitor, Kunitz type 2 [Source:MGI Symbol;Acc:MGI:1338031]	-	-	-	-	-	-	-	GO:0000003:reproduction;GO:0000902:cell morphogenesis;GO:0000904:cell morphogenesis involved in differentiation;GO:0001701:in utero embryonic development;GO:0001763:morphogenesis of a branching structure;GO:0001838:embryonic epithelial tube formation;GO:0001841:neural tube formation;GO:0001843:neural tube closure;GO:0001890:placenta development;GO:0001892:embryonic placenta development;GO:0002009…	GO:0004857:enzyme inhibitor activity;GO:0004866:endopeptidase inhibitor activity;GO:0004867:serine-type endopeptidase inhibitor activity;GO:0030234:enzyme regulator activity;GO:0030414:peptidase inhibitor activity;GO:0061134:peptidase regulator activity;GO:0061135:endopeptidase regulator activity;GO:0098772:molecular function regulator	GO:0005622:intracellular;GO:0005623:cell;GO:0005737:cytoplasm;GO:0005886:plasma membrane;GO:0016020:membrane;GO:0016021:integral component of membrane;GO:0031224:intrinsic component of membrane;GO:0044424:intracellular part;GO:0044425:membrane part;GO:0044464:cell part;GO:0071944:cell periphery
Rdh5	1.86214			CP	0.778	0.063	2.00542	0.143283	protein_coding	mm10	chr10	-	128913593	128922888	9296	ENSMUSG00000025350	mmu:19682:Rdh5, 9-cis, AI987873, RDH4, cRDH	19682	retinol dehydrogenase 5 [Source:MGI Symbol;Acc:MGI:1201412]	mmu00830:Retinol metabolism	R-MMU-5362517:Signaling by Retinoic Acid;R-MMU-2453902:The canonical retinoid cycle in rods (twilight vision);R-MMU-162582:Signal Transduction;R-MMU-2187338:Visual phototransduction;R-MMU-5365859:RA biosynthesis pathway	-	-	-	-	-	GO:0003008:system process;GO:0007600:sensory perception;GO:0007601:visual perception;GO:0008152:metabolic process;GO:0032501:multicellular organismal process;GO:0044699:single-organism process;GO:0044710:single-organism metabolic process;GO:0050877:neurological system process;GO:0050896:response to stimulus;GO:0050953:sensory perception of light stimulus;GO:0055114:oxidation-reduction process	GO:0003824:catalytic activity;GO:0004745:retinol dehydrogenase activity;GO:0016491:oxidoreductase activity;GO:0016614:oxidoreductase activity, acting on CH-OH group of donors;GO:0016616:oxidoreductase activity, acting on the CH-OH group of donors, NAD or NADP as acceptor	GO:0005622:intracellular;GO:0005623:cell;GO:0005737:cytoplasm;GO:0005783:endoplasmic reticulum;GO:0005788:endoplasmic reticulum lumen;GO:0012505:endomembrane system;GO:0016020:membrane;GO:0031974:membrane-enclosed lumen;GO:0043226:organelle;GO:0043227:membrane-bounded organelle;GO:0043229:intracellular organelle;GO:0043231:intracellular membrane-bounded organelle;GO:0043233:organelle lumen;GO:004…
Gapdh	1.34183			CP	0.991	0.889	4.20304	2.86122	protein_coding	mm10	chr6	-	125161715	125166467	4753	ENSMUSG00000057666	mmu:14433:Gapdh, Gapd	14433	glyceraldehyde-3-phosphate dehydrogenase [Source:MGI Symbol;Acc:MGI:95640]	mmu01100:Metabolic pathways;mmu05010:Alzheimer's disease;mmu00010:Glycolysis / Gluconeogenesis;mmu01200:Carbon metabolism;mmu01230:Biosynthesis of amino acids;mmu04066:HIF-1 signaling pathway	R-MMU-70171:Glycolysis;R-MMU-70326:Glucose metabolism;R-MMU-1430728:Metabolism;R-MMU-71387:Metabolism of carbohydrates;R-MMU-70263:Gluconeogenesis	GLYCOLYSIS:glycolysis I;ANAGLYCOLYSIS-PWY:glycolysis III;GLUCONEO-PWY:gluconeogenesis I	P00024:Glycolysis;P00029:Huntington disease	-	-	-	-	-	-
Drc7	1.84756			CP	0.8	0.083	2.14484	0.297283	protein_coding	mm10	chr8	+	95055103	95078141	23039	ENSMUSG00000031786	mmu:330830:Drc7, Ccdc135, Gm770, SRG-L, SRG-S	330830	dynein regulatory complex subunit 7 [Source:MGI Symbol;Acc:MGI:2685616]	-	-	-	-	-	-	-	GO:0000003:reproduction;GO:0007276:gamete generation;GO:0007283:spermatogenesis;GO:0009987:cellular process;GO:0019953:sexual reproduction;GO:0022414:reproductive process;GO:0030154:cell differentiation;GO:0032501:multicellular organismal process;GO:0032502:developmental process;GO:0032504:multicellular organism reproduction;GO:0044699:single-organism process;GO:0044702:single organism reproducti…	-	GO:0005622:intracellular;GO:0005623:cell;GO:0005737:cytoplasm;GO:0005856:cytoskeleton;GO:0005929:cilium;GO:0031514:motile cilium;GO:0042995:cell projection;GO:0043226:organelle;GO:0043228:non-membrane-bounded organelle;GO:0043229:intracellular organelle;GO:0043232:intracellular non-membrane-bounded organelle;GO:0044424:intracellular part;GO:0044464:cell part
Map1lc3a	1.63814			CP	0.889	0.456	2.57573	0.937596	protein_coding	mm10	chr2	+	155276297	155278073	1777	ENSMUSG00000027602	mmu:66734:Map1lc3a, 1010001H21Rik, 4922501H04Rik, LC3, LC3a	66734	microtubule-associated protein 1 light chain 3 alpha [Source:MGI Symbol;Acc:MGI:1915661]	-	R-MMU-5205685:Pink/Parkin Mediated Mitophagy;R-MMU-1632852:Macroautophagy;R-MMU-2262752:Cellular responses to stress;R-MMU-5205647:Mitophagy	-	-	-	-	-	GO:0000045:autophagosome assembly;GO:0000422:mitophagy;GO:0006914:autophagy;GO:0006950:response to stress;GO:0006995:cellular response to nitrogen starvation;GO:0006996:organelle organization;GO:0007005:mitochondrion organization;GO:0007033:vacuole organization;GO:0007154:cell communication;GO:0009267:cellular response to starvation;GO:0009605:response to external stimulus;GO:0009987:cellular pro…	GO:0005488:binding;GO:0005515:protein binding;GO:0005543:phospholipid binding;GO:0008017:microtubule binding;GO:0008092:cytoskeletal protein binding;GO:0008289:lipid binding;GO:0008429:phosphatidylethanolamine binding;GO:0015631:tubulin binding;GO:0019899:enzyme binding;GO:0031625:ubiquitin protein ligase binding;GO:0044389:ubiquitin-like protein ligase binding	GO:0000421:autophagosome membrane;GO:0005622:intracellular;GO:0005623:cell;GO:0005737:cytoplasm;GO:0005768:endosome;GO:0005770:late endosome;GO:0005773:vacuole;GO:0005774:vacuolar membrane;GO:0005776:autophagosome;GO:0005829:cytosol;GO:0005856:cytoskeleton;GO:0005874:microtubule;GO:0012505:endomembrane system;GO:0015630:microtubule cytoskeleton;GO:0016020:membrane;GO:0031090:organelle membrane;GO…
Phyh	1.68356			CP	0.902	0.499	2.77511	1.09155	protein_coding	mm10	chr2	+	4919019	4938730	19712	ENSMUSG00000026664	mmu:16922:Phyh, AI256161, AI265699, Lnap1, PAHX	16922	phytanoyl-CoA hydroxylase [Source:MGI Symbol;Acc:MGI:891978]	mmu04146:Peroxisome	R-MMU-1430728:Metabolism;R-MMU-556833:Metabolism of lipids and lipoproteins;R-MMU-389599:Alpha-oxidation of phytanate;R-MMU-390918:Peroxisomal lipid metabolism	-	-	-	-	-	GO:0001561:fatty acid alpha-oxidation;GO:0006082:organic acid metabolic process;GO:0006629:lipid metabolic process;GO:0006631:fatty acid metabolic process;GO:0006720:isoprenoid metabolic process;GO:0008152:metabolic process;GO:0009056:catabolic process;GO:0009062:fatty acid catabolic process;GO:0009987:cellular process;GO:0016042:lipid catabolic process;GO:0016054:organic acid catabolic process;G…	GO:0003824:catalytic activity;GO:0005488:binding;GO:0005515:protein binding;GO:0016491:oxidoreductase activity;GO:0016705:oxidoreductase activity, acting on paired donors, with incorporation or reduction of molecular oxygen;GO:0016706:oxidoreductase activity, acting on paired donors, with incorporation or reduction of molecular oxygen, 2-oxoglutarate as one donor, and incorporation of one atom ea…	GO:0005622:intracellular;GO:0005623:cell;GO:0005737:cytoplasm;GO:0005739:mitochondrion;GO:0005777:peroxisome;GO:0042579:microbody;GO:0043226:organelle;GO:0043227:membrane-bounded organelle;GO:0043229:intracellular organelle;GO:0043231:intracellular membrane-bounded organelle;GO:0044424:intracellular part;GO:0044444:cytoplasmic part;GO:0044464:cell part
Ghitm	1.35749			CP	0.96	0.792	3.23482	1.87733	protein_coding	mm10	chr14	-	37120092	37135272	15181	ENSMUSG00000041028	mmu:66092:Ghitm, 1010001P14Rik, C77840, MICS1, PTD010, Tmbim5	66092	growth hormone inducible transmembrane protein [Source:MGI Symbol;Acc:MGI:1913342]	-	-	-	-	-	-	-	GO:0006915:apoptotic process;GO:0008219:cell death;GO:0009987:cellular process;GO:0012501:programmed cell death;GO:0044699:single-organism process;GO:0044763:single-organism cellular process	-	GO:0005576:extracellular region;GO:0005622:intracellular;GO:0005623:cell;GO:0005737:cytoplasm;GO:0005739:mitochondrion;GO:0005740:mitochondrial envelope;GO:0005743:mitochondrial inner membrane;GO:0016020:membrane;GO:0016021:integral component of membrane;GO:0019866:organelle inner membrane;GO:0031090:organelle membrane;GO:0031224:intrinsic component of membrane;GO:0031966:mitochondrial membrane;G…
Parva	1.72473			CP	0.798	0.123	2.00482	0.280092	protein_coding	mm10	chr7	+	112427505	112591692	164188	ENSMUSG00000030770	mmu:57342:Parva, 2010012A22Rik, 5430400F08Rik, AI225929, AU042898, Actp, CH-ILKBP, Parvin	57342	parvin, alpha [Source:MGI Symbol;Acc:MGI:1931144]	mmu04510:Focal adhesion	-	-	P00034:Integrin signalling pathway	-	-	-	GO:0000902:cell morphogenesis;GO:0000904:cell morphogenesis involved in differentiation;GO:0001525:angiogenesis;GO:0001568:blood vessel development;GO:0001944:vasculature development;GO:0002040:sprouting angiogenesis;GO:0003007:heart morphogenesis;GO:0003148:outflow tract septum morphogenesis;GO:0003151:outflow tract morphogenesis;GO:0003205:cardiac chamber development;GO:0003206:cardiac chamber …	GO:0003779:actin binding;GO:0005488:binding;GO:0005515:protein binding;GO:0008092:cytoskeletal protein binding;GO:0045296:cadherin binding;GO:0050839:cell adhesion molecule binding;GO:0098631:protein binding involved in cell adhesion;GO:0098632:protein binding involved in cell-cell adhesion;GO:0098641:cadherin binding involved in cell-cell adhesion	GO:0005622:intracellular;GO:0005623:cell;GO:0005634:nucleus;GO:0005737:cytoplasm;GO:0005856:cytoskeleton;GO:0005886:plasma membrane;GO:0005911:cell-cell junction;GO:0005912:adherens junction;GO:0005913:cell-cell adherens junction;GO:0005924:cell-substrate adherens junction;GO:0005925:focal adhesion;GO:0016020:membrane;GO:0030027:lamellipodium;GO:0030054:cell junction;GO:0030055:cell-substrate jun…
Clu	1.58955			CP	0.943	0.3	3.93687	2.34731	protein_coding	mm10	chr14	+	65968483	65981547	13065	ENSMUSG00000022037	mmu:12759:Clu, AI893575, ApoJ, Cli, D14Ucla3, SP-40, Sgp-2, Sgp2, Sugp-2	12759	clusterin [Source:MGI Symbol;Acc:MGI:88423]	mmu04610:Complement and coagulation cascades	R-MMU-168256:Immune System;R-MMU-166658:Complement cascade;R-MMU-109582:Hemostasis;R-MMU-76005:Response to elevated platelet cytosolic Ca2+;R-MMU-76002:Platelet activation, signaling and aggregation;R-MMU-114608:Platelet degranulation ;R-MMU-168249:Innate Immune System;R-MMU-166665:Terminal pathway of complement	-	-	-	-	-	GO:0000902:cell morphogenesis;GO:0001774:microglial cell activation;GO:0001775:cell activation;GO:0001816:cytokine production;GO:0001817:regulation of cytokine production;GO:0001819:positive regulation of cytokine production;GO:0001932:regulation of protein phosphorylation;GO:0001934:positive regulation of protein phosphorylation;GO:0002274:myeloid leukocyte activation;GO:0002376:immune system pr…	GO:0005488:binding;GO:0005515:protein binding;GO:0019899:enzyme binding;GO:0031625:ubiquitin protein ligase binding;GO:0044389:ubiquitin-like protein ligase binding;GO:0047485:protein N-terminus binding;GO:0051787:misfolded protein binding	GO:0005576:extracellular region;GO:0005615:extracellular space;GO:0005622:intracellular;GO:0005623:cell;GO:0005634:nucleus;GO:0005737:cytoplasm;GO:0005739:mitochondrion;GO:0005783:endoplasmic reticulum;GO:0009986:cell surface;GO:0012505:endomembrane system;GO:0016020:membrane;GO:0016234:inclusion body;GO:0016235:aggresome;GO:0030425:dendrite;GO:0030426:growth cone;GO:0030427:site of polarized gro…
Chchd2	1.29637			CP	0.978	0.87	3.72419	2.42782	protein_coding	mm10	chr5	-	129881156	129887470	6315	ENSMUSG00000070493	mmu:14004:Chchd2, AL033347, Etohi6	14004	coiled-coil-helix-coiled-coil-helix domain containing 2 [Source:MGI Symbol;Acc:MGI:1261428]	-	-	-	-	-	-	-	GO:0001666:response to hypoxia;GO:0006139:nucleobase-containing compound metabolic process;GO:0006351:transcription, DNA-templated;GO:0006355:regulation of transcription, DNA-templated;GO:0006357:regulation of transcription from RNA polymerase II promoter;GO:0006366:transcription from RNA polymerase II promoter;GO:0006725:cellular aromatic compound metabolic process;GO:0006807:nitrogen compound m…	GO:0003676:nucleic acid binding;GO:0003677:DNA binding;GO:0005488:binding;GO:0005515:protein binding;GO:0008134:transcription factor binding;GO:0043565:sequence-specific DNA binding;GO:0097159:organic cyclic compound binding;GO:1901363:heterocyclic compound binding	GO:0005622:intracellular;GO:0005623:cell;GO:0005634:nucleus;GO:0005737:cytoplasm;GO:0005739:mitochondrion;GO:0005740:mitochondrial envelope;GO:0005758:mitochondrial intermembrane space;GO:0031967:organelle envelope;GO:0031970:organelle envelope lumen;GO:0031974:membrane-enclosed lumen;GO:0031975:envelope;GO:0043226:organelle;GO:0043227:membrane-bounded organelle;GO:0043229:intracellular organelle…
H2bc4	1.57803			CP	0.923	0.503	2.87143	1.29339	-	-	-	-	-	-	-	-	-	-	-	-	-	-	-	-	-	-	-	-	-
Folr1	1.91341			CP	0.75	0.042	2.01728	0.103866	protein_coding	mm10	chr7	-	101858331	101870788	12458	ENSMUSG00000001827	mmu:14275:Folr1, FBP1, Folbp-1, Folbp1	14275	folate receptor 1 (adult) [Source:MGI Symbol;Acc:MGI:95568]	mmu04144:Endocytosis	R-MMU-5694530:Cargo concentration in the ER;R-MMU-6807878:COPI-mediated anterograde transport;R-MMU-204005:COPII (Coat Protein 2) Mediated Vesicle Transport;R-MMU-446203:Asparagine N-linked glycosylation;R-MMU-5653656:Vesicle-mediated transport;R-MMU-392499:Metabolism of proteins;R-MMU-597592:Post-translational protein modification;R-MMU-199977:ER to Golgi Anterograde Transport;R-MMU-948021:Trans…	-	-	-	-	-	GO:0001101:response to acid chemical;GO:0001568:blood vessel development;GO:0001667:ameboidal-type cell migration;GO:0001755:neural crest cell migration;GO:0001838:embryonic epithelial tube formation;GO:0001841:neural tube formation;GO:0001843:neural tube closure;GO:0001944:vasculature development;GO:0001947:heart looping;GO:0002009:morphogenesis of an epithelium;GO:0003007:heart morphogenesis;GO…	GO:0004872:receptor activity;GO:0005215:transporter activity;GO:0005488:binding;GO:0005542:folic acid binding;GO:0008144:drug binding;GO:0008517:folic acid transporter activity;GO:0019842:vitamin binding;GO:0031406:carboxylic acid binding;GO:0033218:amide binding;GO:0036094:small molecule binding;GO:0043167:ion binding;GO:0043168:anion binding;GO:0043177:organic acid binding;GO:0051183:vitamin tr…	GO:0005576:extracellular region;GO:0005622:intracellular;GO:0005623:cell;GO:0005634:nucleus;GO:0005737:cytoplasm;GO:0005768:endosome;GO:0005773:vacuole;GO:0005886:plasma membrane;GO:0005903:brush border;GO:0009897:external side of plasma membrane;GO:0009986:cell surface;GO:0012505:endomembrane system;GO:0016020:membrane;GO:0016323:basolateral plasma membrane;GO:0016324:apical plasma membrane;GO:0…
Slc16a2	1.87171			CP	0.831	0.189	2.45892	0.58721	protein_coding	mm10	chrX	-	103697414	103821983	124570	ENSMUSG00000033965	mmu:20502:Slc16a2, AW105741, Mct8, Xpct	20502	solute carrier family 16 (monocarboxylic acid transporters), member 2 [Source:MGI Symbol;Acc:MGI:1203732]	mmu04919:Thyroid hormone signaling pathway	-	-	-	-	-	-	GO:0006810:transport;GO:0006811:ion transport;GO:0009914:hormone transport;GO:0010817:regulation of hormone levels;GO:0034220:ion transmembrane transport;GO:0044699:single-organism process;GO:0044765:single-organism transport;GO:0051179:localization;GO:0051234:establishment of localization;GO:0055085:transmembrane transport;GO:0065007:biological regulation;GO:0065008:regulation of biological qual…	GO:0005215:transporter activity;GO:0015291:secondary active transmembrane transporter activity;GO:0015293:symporter activity;GO:0015349:thyroid hormone transmembrane transporter activity;GO:0022804:active transmembrane transporter activity;GO:0022857:transmembrane transporter activity;GO:0072349:modified amino acid transmembrane transporter activity	GO:0005623:cell;GO:0005886:plasma membrane;GO:0005887:integral component of plasma membrane;GO:0016020:membrane;GO:0016021:integral component of membrane;GO:0031224:intrinsic component of membrane;GO:0031226:intrinsic component of plasma membrane;GO:0044425:membrane part;GO:0044459:plasma membrane part;GO:0044464:cell part;GO:0071944:cell periphery
Cldn2	1.9843			CP	0.74	0.028	2.06999	0.0856842	protein_coding	mm10	chrX	+	139800828	139811386	10559	ENSMUSG00000047230	mmu:12738:Cldn2, AL022813	12738	claudin 2 [Source:MGI Symbol;Acc:MGI:1276110]	mmu05160:Hepatitis C;mmu04514:Cell adhesion molecules (CAMs);mmu04530:Tight junction;mmu04670:Leukocyte transendothelial migration	-	-	-	-	-	-	GO:0007155:cell adhesion;GO:0016338:calcium-independent cell-cell adhesion via plasma membrane cell-adhesion molecules;GO:0022610:biological adhesion;GO:0098609:cell-cell adhesion;GO:0098742:cell-cell adhesion via plasma-membrane adhesion molecules	GO:0005198:structural molecule activity;GO:0005488:binding;GO:0005515:protein binding;GO:0042802:identical protein binding	GO:0005576:extracellular region;GO:0005623:cell;GO:0005886:plasma membrane;GO:0005911:cell-cell junction;GO:0005923:bicellular tight junction;GO:0016020:membrane;GO:0016021:integral component of membrane;GO:0030054:cell junction;GO:0031224:intrinsic component of membrane;GO:0031982:vesicle;GO:0031988:membrane-bounded vesicle;GO:0043226:organelle;GO:0043227:membrane-bounded organelle;GO:0043230:ex…
Slc25a4	1.3736			CP	0.956	0.735	3.19409	1.8205	protein_coding	mm10	chr8	-	46206797	46211284	4488	ENSMUSG00000031633	mmu:11739:Slc25a4, AU019225, Ant1	11739	solute carrier family 25 (mitochondrial carrier, adenine nucleotide translocator), member 4 [Source:MGI Symbol;Acc:MGI:1353495]	mmu04022:cGMP-PKG signaling pathway;mmu04020:Calcium signaling pathway;mmu05166:HTLV-I infection;mmu05016:Huntington's disease;mmu05012:Parkinson's disease	R-MMU-422356:Regulation of insulin secretion;R-MMU-163685:Integration of energy metabolism;R-MMU-1430728:Metabolism	PWY3DJ-471:creatine-phosphate energy transfer	-	-	-	-	GO:0001558:regulation of cell growth;GO:0003008:system process;GO:0003012:muscle system process;GO:0003298:physiological muscle hypertrophy;GO:0003300:cardiac muscle hypertrophy;GO:0003301:physiological cardiac muscle hypertrophy;GO:0006412:translation;GO:0006518:peptide metabolic process;GO:0006807:nitrogen compound metabolic process;GO:0006810:transport;GO:0006811:ion transport;GO:0006812:catio…	GO:0003735:structural constituent of ribosome;GO:0005198:structural molecule activity;GO:0005215:transporter activity;GO:0005488:binding;GO:0005515:protein binding;GO:0019899:enzyme binding	GO:0005622:intracellular;GO:0005623:cell;GO:0005634:nucleus;GO:0005737:cytoplasm;GO:0005739:mitochondrion;GO:0005740:mitochondrial envelope;GO:0005741:mitochondrial outer membrane;GO:0005743:mitochondrial inner membrane;GO:0016020:membrane;GO:0016021:integral component of membrane;GO:0019866:organelle inner membrane;GO:0019867:outer membrane;GO:0031090:organelle membrane;GO:0031224:intrinsic comp…
Slc4a5	1.77157			CP	0.733	0.02	1.81972	0.0481453	protein_coding	mm10	chr6	+	83219828	83304945	85118	ENSMUSG00000068323	mmu:232156:Slc4a5, C330006M16, C330016K18Rik	232156	solute carrier family 4, sodium bicarbonate cotransporter, member 5 [Source:MGI Symbol;Acc:MGI:2443220]	mmu04976:Bile secretion	R-MMU-382551:Transmembrane transport of small molecules;R-MMU-425381:Bicarbonate transporters;R-MMU-425407:SLC-mediated transmembrane transport;R-MMU-425393:Transport of inorganic cations/anions and amino acids/oligopeptides	-	-	-	-	-	-	-	-
Cox20	1.63215			CP	0.879	0.437	2.55143	0.919283	protein_coding	mm10	chr1	+	178319130	178322693	3564	ENSMUSG00000026500	mmu:66359:Cox20, 2310005N03Rik, Fam36a	66359	cytochrome c oxidase assembly protein 20 [Source:MGI Symbol;Acc:MGI:1913609]	-	-	-	-	-	-	-	GO:0006091:generation of precursor metabolites and energy;GO:0006461:protein complex assembly;GO:0006996:organelle organization;GO:0007005:mitochondrion organization;GO:0008152:metabolic process;GO:0008535:respiratory chain complex IV assembly;GO:0009060:aerobic respiration;GO:0009987:cellular process;GO:0015980:energy derivation by oxidation of organic compounds;GO:0016043:cellular component org…	-	GO:0005622:intracellular;GO:0005623:cell;GO:0005737:cytoplasm;GO:0005739:mitochondrion;GO:0016020:membrane;GO:0016021:integral component of membrane;GO:0031224:intrinsic component of membrane;GO:0043226:organelle;GO:0043227:membrane-bounded organelle;GO:0043229:intracellular organelle;GO:0043231:intracellular membrane-bounded organelle;GO:0044424:intracellular part;GO:0044425:membrane part;GO:004…
Idh3a	1.61846			CP	0.86	0.364	2.33386	0.715398	protein_coding	mm10	chr9	+	54586334	54604661	18328	ENSMUSG00000032279	mmu:67834:Idh3a, 1110003P10Rik, 1500012E04Rik, AA407078, AI316514	67834	isocitrate dehydrogenase 3 (NAD+) alpha [Source:MGI Symbol;Acc:MGI:1915084]	mmu01100:Metabolic pathways;mmu01200:Carbon metabolism;mmu01230:Biosynthesis of amino acids;mmu00020:Citrate cycle (TCA cycle);mmu01210:2-Oxocarboxylic acid metabolism	R-MMU-1430728:Metabolism;R-MMU-1428517:The citric acid (TCA) cycle and respiratory electron transport;R-MMU-71403:Citric acid cycle (TCA cycle);R-MMU-71406:Pyruvate metabolism and Citric Acid (TCA) cycle	PWY-5690-1:TCA cycle variation III (eukaryotic)	-	-	-	-	GO:0006082:organic acid metabolic process;GO:0006091:generation of precursor metabolites and energy;GO:0006099:tricarboxylic acid cycle;GO:0006102:isocitrate metabolic process;GO:0006103:2-oxoglutarate metabolic process;GO:0006139:nucleobase-containing compound metabolic process;GO:0006725:cellular aromatic compound metabolic process;GO:0006732:coenzyme metabolic process;GO:0006733:oxidoreduction…	GO:0000166:nucleotide binding;GO:0000287:magnesium ion binding;GO:0003824:catalytic activity;GO:0004448:isocitrate dehydrogenase activity;GO:0004449:isocitrate dehydrogenase (NAD+) activity;GO:0005488:binding;GO:0016491:oxidoreductase activity;GO:0016614:oxidoreductase activity, acting on CH-OH group of donors;GO:0016616:oxidoreductase activity, acting on the CH-OH group of donors, NAD or NADP as…	GO:0005622:intracellular;GO:0005623:cell;GO:0005634:nucleus;GO:0005737:cytoplasm;GO:0005739:mitochondrion;GO:0043209:myelin sheath;GO:0043226:organelle;GO:0043227:membrane-bounded organelle;GO:0043229:intracellular organelle;GO:0043231:intracellular membrane-bounded organelle;GO:0044424:intracellular part;GO:0044444:cytoplasmic part;GO:0044464:cell part
Calml4	1.64993			CP	0.774	0.07	1.89276	0.242834	protein_coding	mm10	chr9	+	62858080	62875921	17842	ENSMUSG00000032246	mmu:75600:Calml4, 2010002G05Rik	75600	calmodulin-like 4 [Source:MGI Symbol;Acc:MGI:1922850]	-	-	-	-	-	-	-	-	GO:0005488:binding;GO:0005509:calcium ion binding;GO:0043167:ion binding;GO:0043169:cation binding;GO:0046872:metal ion binding	-
Acad8	1.62518			CP	0.777	0.127	1.84347	0.21829	protein_coding	mm10	chr9	-	26974135	26999566	25432	ENSMUSG00000031969	mmu:66948:Acad8, 2310016C19Rik, AI786953	66948	acyl-Coenzyme A dehydrogenase family, member 8 [Source:MGI Symbol;Acc:MGI:1914198]	mmu01100:Metabolic pathways;mmu00280:Valine, leucine and isoleucine degradation	-	FAO-PWY:fatty acid beta-oxidation I;VALDEG-PWY:valine degradation I;PWY3DJ-86:valine degradation	-	-	-	-	GO:0006082:organic acid metabolic process;GO:0006629:lipid metabolic process;GO:0006631:fatty acid metabolic process;GO:0006635:fatty acid beta-oxidation;GO:0006807:nitrogen compound metabolic process;GO:0008152:metabolic process;GO:0009056:catabolic process;GO:0009062:fatty acid catabolic process;GO:0009081:branched-chain amino acid metabolic process;GO:0009083:branched-chain amino acid cataboli…	GO:0000062:fatty-acyl-CoA binding;GO:0000166:nucleotide binding;GO:0003824:catalytic activity;GO:0003995:acyl-CoA dehydrogenase activity;GO:0004466:long-chain-acyl-CoA dehydrogenase activity;GO:0005488:binding;GO:0009055:electron carrier activity;GO:0016491:oxidoreductase activity;GO:0016627:oxidoreductase activity, acting on the CH-CH group of donors;GO:0016937:short-branched-chain-acyl-CoA dehy…	GO:0005622:intracellular;GO:0005623:cell;GO:0005737:cytoplasm;GO:0005739:mitochondrion;GO:0043226:organelle;GO:0043227:membrane-bounded organelle;GO:0043229:intracellular organelle;GO:0043231:intracellular membrane-bounded organelle;GO:0044424:intracellular part;GO:0044444:cytoplasmic part;GO:0044464:cell part
Aldh2	1.56611			CP	0.894	0.389	2.58915	1.02304	protein_coding	mm10	chr5	-	121566027	121593824	27798	ENSMUSG00000029455	mmu:11669:Aldh2, AHD-M1, ALDH-E2, ALDHI, Ahd-5, Ahd5	11669	aldehyde dehydrogenase 2, mitochondrial [Source:MGI Symbol;Acc:MGI:99600]	mmu01100:Metabolic pathways;mmu00010:Glycolysis / Gluconeogenesis;mmu00280:Valine, leucine and isoleucine degradation;mmu00620:Pyruvate metabolism;mmu00561:Glycerolipid metabolism;mmu00040:Pentose and glucuronate interconversions;mmu00053:Ascorbate and aldarate metabolism;mmu00380:Tryptophan metabolism;mmu00330:Arginine and proline metabolism;mmu00340:Histidine metabolism;mmu00410:beta-Alanine me…	R-MMU-211859:Biological oxidations;R-MMU-112316:Neuronal System;R-MMU-112311:Neurotransmitter Clearance In The Synaptic Cleft;R-MMU-1430728:Metabolism;R-MMU-211945:Phase 1 - Functionalization of compounds;R-MMU-380615:Serotonin clearance from the synaptic cleft;R-MMU-112315:Transmission across Chemical Synapses;R-MMU-380612:Metabolism of serotonin;R-MMU-71384:Ethanol oxidation	PWY66-21:ethanol degradation II (cytosol);PWY6666-2:dopamine degradation;PWY-0:putrescine degradation III;PWY-2501:fatty acid alpha-oxidation;PWY-3981:beta-alanine biosynthesis I	P04372:5-Hydroxytryptamine degredation	-	-	-	GO:0006915:apoptotic process;GO:0008152:metabolic process;GO:0008219:cell death;GO:0009987:cellular process;GO:0010941:regulation of cell death;GO:0012501:programmed cell death;GO:0042981:regulation of apoptotic process;GO:0043066:negative regulation of apoptotic process;GO:0043067:regulation of programmed cell death;GO:0043069:negative regulation of programmed cell death;GO:0044699:single-organi…	GO:0000166:nucleotide binding;GO:0003824:catalytic activity;GO:0004029:aldehyde dehydrogenase (NAD) activity;GO:0005488:binding;GO:0005515:protein binding;GO:0016491:oxidoreductase activity;GO:0016620:oxidoreductase activity, acting on the aldehyde or oxo group of donors, NAD or NADP as acceptor;GO:0016903:oxidoreductase activity, acting on the aldehyde or oxo group of donors;GO:0036094:small mol…	GO:0005576:extracellular region;GO:0005622:intracellular;GO:0005623:cell;GO:0005737:cytoplasm;GO:0005739:mitochondrion;GO:0031982:vesicle;GO:0031988:membrane-bounded vesicle;GO:0043226:organelle;GO:0043227:membrane-bounded organelle;GO:0043229:intracellular organelle;GO:0043230:extracellular organelle;GO:0043231:intracellular membrane-bounded organelle;GO:0044421:extracellular region part;GO:0044…
Atp5j	1.48947			CP	0.898	0.547	2.56529	1.07581	protein_coding	mm10	chr16	-	84827866	84835625	7760	ENSMUSG00000022890	mmu:11957:Atp5j, CF6	11957	ATP synthase, H+ transporting, mitochondrial F0 complex, subunit F [Source:MGI Symbol;Acc:MGI:107777]	mmu01100:Metabolic pathways;mmu05010:Alzheimer's disease;mmu05016:Huntington's disease;mmu00190:Oxidative phosphorylation;mmu05012:Parkinson's disease	R-MMU-1430728:Metabolism;R-MMU-1428517:The citric acid (TCA) cycle and respiratory electron transport;R-MMU-163210:Formation of ATP by chemiosmotic coupling;R-MMU-163200:Respiratory electron transport, ATP synthesis by chemiosmotic coupling, and heat production by uncoupling proteins.	-	-	-	-	-	GO:0006139:nucleobase-containing compound metabolic process;GO:0006163:purine nucleotide metabolic process;GO:0006164:purine nucleotide biosynthetic process;GO:0006725:cellular aromatic compound metabolic process;GO:0006753:nucleoside phosphate metabolic process;GO:0006754:ATP biosynthetic process;GO:0006793:phosphorus metabolic process;GO:0006796:phosphate-containing compound metabolic process;G…	GO:0003824:catalytic activity;GO:0005215:transporter activity;GO:0008324:cation transmembrane transporter activity;GO:0015075:ion transmembrane transporter activity;GO:0015077:monovalent inorganic cation transmembrane transporter activity;GO:0015078:hydrogen ion transmembrane transporter activity;GO:0016462:pyrophosphatase activity;GO:0016787:hydrolase activity;GO:0016817:hydrolase activity, acti…	GO:0000276:mitochondrial proton-transporting ATP synthase complex, coupling factor F(o);GO:0005622:intracellular;GO:0005623:cell;GO:0005737:cytoplasm;GO:0005739:mitochondrion;GO:0005740:mitochondrial envelope;GO:0005743:mitochondrial inner membrane;GO:0005753:mitochondrial proton-transporting ATP synthase complex;GO:0016020:membrane;GO:0016469:proton-transporting two-sector ATPase complex;GO:0019…
Nsg2	1.49589			CP	0.872	0.177	2.49673	1.00084	protein_coding	mm10	chr11	+	32000463	32059202	58740	ENSMUSG00000020297	mmu:18197:Nsg2	18197	neuron specific gene family member 2 [Source:MGI Symbol;Acc:MGI:1202070]	-	-	-	-	-	-	-	GO:0006461:protein complex assembly;GO:0007154:cell communication;GO:0007165:signal transduction;GO:0007186:G-protein coupled receptor signaling pathway;GO:0007212:dopamine receptor signaling pathway;GO:0009987:cellular process;GO:0016043:cellular component organization;GO:0022607:cellular component assembly;GO:0023052:signaling;GO:0034622:cellular macromolecular complex assembly;GO:0043623:cellu…	GO:0005488:binding;GO:0005515:protein binding;GO:0030276:clathrin binding;GO:0032051:clathrin light chain binding	GO:0005622:intracellular;GO:0005623:cell;GO:0005737:cytoplasm;GO:0005768:endosome;GO:0005773:vacuole;GO:0005794:Golgi apparatus;GO:0012505:endomembrane system;GO:0016020:membrane;GO:0016021:integral component of membrane;GO:0031224:intrinsic component of membrane;GO:0031410:cytoplasmic vesicle;GO:0031982:vesicle;GO:0043226:organelle;GO:0043227:membrane-bounded organelle;GO:0043229:intracellular o…
Col9a3	1.74572			CP	0.788	0.141	2.05386	0.30814	protein_coding	mm10	chr2	+	180597790	180622189	24400	ENSMUSG00000027570	mmu:12841:Col9a3, AV006866	12841	collagen, type IX, alpha 3 [Source:MGI Symbol;Acc:MGI:894686]	mmu04512:ECM-receptor interaction;mmu04151:PI3K-Akt signaling pathway;mmu04510:Focal adhesion;mmu04974:Protein digestion and absorption	R-MMU-375165:NCAM signaling for neurite out-growth;R-MMU-1266738:Developmental Biology;R-MMU-1474244:Extracellular matrix organization;R-MMU-186797:Signaling by PDGF;R-MMU-419037:NCAM1 interactions;R-MMU-422475:Axon guidance;R-MMU-162582:Signal Transduction;R-MMU-216083:Integrin cell surface interactions;R-MMU-1474290:Collagen formation;R-MMU-1650814:Collagen biosynthesis and modifying enzymes	-	P00034:Integrin signalling pathway	-	-	-	-	-	-
Ndufc1	1.52003			CP	0.871	0.429	2.32697	0.806942	protein_coding	mm10	chr3	-	51404677	51408988	4312	ENSMUSG00000037152	mmu:66377:Ndufc1, 2310016K22Rik, KFYI	66377	NADH:ubiquinone oxidoreductase subunit C1 [Source:MGI Symbol;Acc:MGI:1913627]	mmu01100:Metabolic pathways;mmu05010:Alzheimer's disease;mmu04932:Non-alcoholic fatty liver disease (NAFLD);mmu05016:Huntington's disease;mmu00190:Oxidative phosphorylation;mmu05012:Parkinson's disease	R-MMU-1430728:Metabolism;R-MMU-1428517:The citric acid (TCA) cycle and respiratory electron transport;R-MMU-6799198:Complex I biogenesis;R-MMU-611105:Respiratory electron transport;R-MMU-163200:Respiratory electron transport, ATP synthesis by chemiosmotic coupling, and heat production by uncoupling proteins.	PWY-3781:aerobic respiration -- electron donor II;PWY0-1335:NADH to cytochrome bo oxidase electron transfer I;PWY0-1334:NADH to cytochrome bd oxidase electron transfer I	-	-	-	-	GO:0006810:transport;GO:0008152:metabolic process;GO:0044699:single-organism process;GO:0044710:single-organism metabolic process;GO:0051179:localization;GO:0051234:establishment of localization;GO:0055114:oxidation-reduction process	-	GO:0005622:intracellular;GO:0005623:cell;GO:0005737:cytoplasm;GO:0005739:mitochondrion;GO:0005740:mitochondrial envelope;GO:0005743:mitochondrial inner membrane;GO:0005746:mitochondrial respiratory chain;GO:0005747:mitochondrial respiratory chain complex I;GO:0016020:membrane;GO:0016021:integral component of membrane;GO:0019866:organelle inner membrane;GO:0030964:NADH dehydrogenase complex;GO:003…
Bsg	1.43909			CP	0.975	0.749	4.35063	2.91154	protein_coding	mm10	chr10	+	79704491	79711969	7479	ENSMUSG00000023175	mmu:12215:Bsg, AI115436, AI325119, CD147, EMMPRIN, HT-7	12215	basigin [Source:MGI Symbol;Acc:MGI:88208]	-	R-MMU-1474244:Extracellular matrix organization;R-MMU-70268:Pyruvate metabolism;R-MMU-382551:Transmembrane transport of small molecules;R-MMU-433692:Proton-coupled monocarboxylate transport;R-MMU-1430728:Metabolism;R-MMU-1428517:The citric acid (TCA) cycle and respiratory electron transport;R-MMU-109582:Hemostasis;R-MMU-216083:Integrin cell surface interactions;R-MMU-425366:Transport of glucose a…	-	-	-	-	-	GO:0006605:protein targeting;GO:0006612:protein targeting to membrane;GO:0006810:transport;GO:0006886:intracellular protein transport;GO:0007009:plasma membrane organization;GO:0007155:cell adhesion;GO:0008104:protein localization;GO:0009987:cellular process;GO:0010256:endomembrane system organization;GO:0015031:protein transport;GO:0016043:cellular component organization;GO:0022610:biological ad…	GO:0005488:binding;GO:0005515:protein binding;GO:0005537:mannose binding;GO:0030246:carbohydrate binding;GO:0036094:small molecule binding;GO:0045296:cadherin binding;GO:0048029:monosaccharide binding;GO:0050839:cell adhesion molecule binding;GO:0098631:protein binding involved in cell adhesion;GO:0098632:protein binding involved in cell-cell adhesion;GO:0098641:cadherin binding involved in cell-…	GO:0001669:acrosomal vesicle;GO:0002080:acrosomal membrane;GO:0005576:extracellular region;GO:0005622:intracellular;GO:0005623:cell;GO:0005737:cytoplasm;GO:0005739:mitochondrion;GO:0005886:plasma membrane;GO:0005887:integral component of plasma membrane;GO:0005911:cell-cell junction;GO:0005912:adherens junction;GO:0005913:cell-cell adherens junction;GO:0005924:cell-substrate adherens junction;GO:…
Atp5pb	1.38537			CP	0.931	0.679	2.84453	1.45916	-	-	-	-	-	-	-	-	-	-	-	-	-	-	-	-	-	-	-	-	-
Atp2b3	1.86371			CP	0.726	0.023	1.92223	0.0585133	protein_coding	mm10	chrX	+	73503086	73571005	67920	ENSMUSG00000031376	mmu:320707:Atp2b3, 6430519O13Rik, Pmca3	320707	ATPase, Ca++ transporting, plasma membrane 3 [Source:MGI Symbol;Acc:MGI:1347353]	mmu04261:Adrenergic signaling in cardiomyocytes;mmu04024:cAMP signaling pathway;mmu04022:cGMP-PKG signaling pathway;mmu04020:Calcium signaling pathway;mmu04970:Salivary secretion;mmu04972:Pancreatic secretion	R-MMU-418346:Platelet homeostasis;R-MMU-418360:Platelet calcium homeostasis;R-MMU-382551:Transmembrane transport of small molecules;R-MMU-109582:Hemostasis;R-MMU-397014:Muscle contraction;R-MMU-5576891:Cardiac conduction;R-MMU-418359:Reduction of cytosolic Ca++ levels;R-MMU-5578775:Ion homeostasis;R-MMU-983712:Ion channel transport;R-MMU-936837:Ion transport by P-type ATPases	-	-	-	-	-	-	-	-
Tmem72	1.7136			CP	0.722	0.016	1.75396	0.0403528	protein_coding	mm10	chr6	-	116679063	116716913	37851	ENSMUSG00000048108	mmu:319776:Tmem72, C230095G01Rik	319776	transmembrane protein 72 [Source:MGI Symbol;Acc:MGI:2442707]	-	-	-	-	-	-	-	-	-	GO:0016020:membrane;GO:0016021:integral component of membrane;GO:0031224:intrinsic component of membrane;GO:0044425:membrane part
Gpx4	1.47611			CP	0.898	0.509	2.51158	1.03547	protein_coding	mm10	chr10	+	80047166	80056439	9274	ENSMUSG00000075706	mmu:625249:Gpx4, GPx-4, GSHPx-4, PHGPx, mtPHGPx, snGPx	625249	glutathione peroxidase 4 [Source:MGI Symbol;Acc:MGI:104767]	mmu00480:Glutathione metabolism	R-MMU-2142753:Arachidonic acid metabolism;R-MMU-1430728:Metabolism;R-MMU-2142712:Synthesis of 12-eicosatetraenoic acid derivatives;R-MMU-2142770:Synthesis of 15-eicosatetraenoic acid derivatives;R-MMU-556833:Metabolism of lipids and lipoproteins	PWY-4081:glutathione redox reactions I	-	-	-	-	GO:0000003:reproduction;GO:0006325:chromatin organization;GO:0006518:peptide metabolic process;GO:0006575:cellular modified amino acid metabolic process;GO:0006749:glutathione metabolic process;GO:0006790:sulfur compound metabolic process;GO:0006807:nitrogen compound metabolic process;GO:0006950:response to stress;GO:0006952:defense response;GO:0006954:inflammatory response;GO:0006979:response to…	GO:0003824:catalytic activity;GO:0004601:peroxidase activity;GO:0004602:glutathione peroxidase activity;GO:0005488:binding;GO:0008430:selenium binding;GO:0016209:antioxidant activity;GO:0016491:oxidoreductase activity;GO:0016684:oxidoreductase activity, acting on peroxide as acceptor;GO:0047066:phospholipid-hydroperoxide glutathione peroxidase activity	GO:0005576:extracellular region;GO:0005622:intracellular;GO:0005623:cell;GO:0005634:nucleus;GO:0005635:nuclear envelope;GO:0005737:cytoplasm;GO:0005739:mitochondrion;GO:0005740:mitochondrial envelope;GO:0005743:mitochondrial inner membrane;GO:0005829:cytosol;GO:0012505:endomembrane system;GO:0016020:membrane;GO:0019866:organelle inner membrane;GO:0031090:organelle membrane;GO:0031966:mitochondria…
Slc25a5	1.40319			CP	0.95	0.724	3.20333	1.80014	protein_coding	mm10	chrX	+	36795651	36798807	3157	ENSMUSG00000016319	mmu:11740:Slc25a5, Ant2	11740	solute carrier family 25 (mitochondrial carrier, adenine nucleotide translocator), member 5 [Source:MGI Symbol;Acc:MGI:1353496]	mmu04022:cGMP-PKG signaling pathway;mmu04020:Calcium signaling pathway;mmu05166:HTLV-I infection;mmu05016:Huntington's disease;mmu05012:Parkinson's disease	R-MMU-422356:Regulation of insulin secretion;R-MMU-163685:Integration of energy metabolism;R-MMU-1430728:Metabolism	-	-	-	-	-	GO:0006412:translation;GO:0006518:peptide metabolic process;GO:0006807:nitrogen compound metabolic process;GO:0006810:transport;GO:0006839:mitochondrial transport;GO:0006915:apoptotic process;GO:0006996:organelle organization;GO:0007005:mitochondrion organization;GO:0007006:mitochondrial membrane organization;GO:0007059:chromosome segregation;GO:0007154:cell communication;GO:0007165:signal transd…	GO:0003676:nucleic acid binding;GO:0003723:RNA binding;GO:0003735:structural constituent of ribosome;GO:0005198:structural molecule activity;GO:0005215:transporter activity;GO:0005488:binding;GO:0005515:protein binding;GO:0019899:enzyme binding;GO:0031625:ubiquitin protein ligase binding;GO:0044389:ubiquitin-like protein ligase binding;GO:0044822:poly(A) RNA binding;GO:0097159:organic cyclic comp…	GO:0005576:extracellular region;GO:0005622:intracellular;GO:0005623:cell;GO:0005634:nucleus;GO:0005737:cytoplasm;GO:0005739:mitochondrion;GO:0005740:mitochondrial envelope;GO:0005743:mitochondrial inner membrane;GO:0005759:mitochondrial matrix;GO:0005819:spindle;GO:0005856:cytoskeleton;GO:0009295:nucleoid;GO:0015630:microtubule cytoskeleton;GO:0016020:membrane;GO:0016021:integral component of mem…
Ap1s2	1.75016			CP	0.862	0.36	2.64125	0.891093	protein_coding	mm10	chrX	+	163909017	163933666	24650	ENSMUSG00000031367	mmu:108012:Ap1s2, 1500012A13Rik, AI853648, EST1	108012	adaptor-related protein complex 1, sigma 2 subunit [Source:MGI Symbol;Acc:MGI:1889383]	mmu04142:Lysosome	R-MMU-168256:Immune System;R-MMU-432722:Golgi Associated Vesicle Biogenesis;R-MMU-1280218:Adaptive Immune System;R-MMU-5653656:Vesicle-mediated transport;R-MMU-2132295:MHC class II antigen presentation;R-MMU-432720:Lysosome Vesicle Biogenesis;R-MMU-421837:Clathrin derived vesicle budding;R-MMU-199992:trans-Golgi Network Vesicle Budding;R-MMU-199991:Membrane Trafficking	-	-	-	-	-	GO:0003008:system process;GO:0006810:transport;GO:0006886:intracellular protein transport;GO:0007275:multicellular organism development;GO:0007610:behavior;GO:0007611:learning or memory;GO:0007612:learning;GO:0007632:visual behavior;GO:0008104:protein localization;GO:0008306:associative learning;GO:0008542:visual learning;GO:0009314:response to radiation;GO:0009416:response to light stimulus;GO:0…	GO:0005215:transporter activity;GO:0005488:binding;GO:0005515:protein binding;GO:0008565:protein transporter activity;GO:0022892:substrate-specific transporter activity	GO:0005622:intracellular;GO:0005623:cell;GO:0005737:cytoplasm;GO:0005794:Golgi apparatus;GO:0005905:clathrin-coated pit;GO:0012505:endomembrane system;GO:0016020:membrane;GO:0030117:membrane coat;GO:0031410:cytoplasmic vesicle;GO:0031982:vesicle;GO:0032991:macromolecular complex;GO:0043226:organelle;GO:0043227:membrane-bounded organelle;GO:0043229:intracellular organelle;GO:0043231:intracellular …
Slc2a12	1.7608			CP	0.739	0.068	1.91242	0.151621	protein_coding	mm10	chr10	+	22645011	22704285	59275	ENSMUSG00000037490	mmu:353169:Slc2a12, GLUT-12, Glut12	353169	solute carrier family 2 (facilitated glucose transporter), member 12 [Source:MGI Symbol;Acc:MGI:3052471]	-	R-MMU-382551:Transmembrane transport of small molecules;R-MMU-428790:Facilitative Na+-independent glucose transporters;R-MMU-425366:Transport of glucose and other sugars, bile salts and organic acids, metal ions and amine compounds;R-MMU-425407:SLC-mediated transmembrane transport	-	-	-	-	-	GO:0006810:transport;GO:0008643:carbohydrate transport;GO:0008645:hexose transport;GO:0015749:monosaccharide transport;GO:0015758:glucose transport;GO:0034219:carbohydrate transmembrane transport;GO:0035428:hexose transmembrane transport;GO:0044699:single-organism process;GO:0044765:single-organism transport;GO:0046323:glucose import;GO:0051179:localization;GO:0051234:establishment of localizatio…	GO:0005215:transporter activity;GO:0005351:sugar:proton symporter activity;GO:0005355:glucose transmembrane transporter activity;GO:0005402:cation:sugar symporter activity;GO:0005488:binding;GO:0005515:protein binding;GO:0008324:cation transmembrane transporter activity;GO:0015075:ion transmembrane transporter activity;GO:0015144:carbohydrate transmembrane transporter activity;GO:0015145:monosacc…	GO:0005623:cell;GO:0005886:plasma membrane;GO:0005887:integral component of plasma membrane;GO:0016020:membrane;GO:0016021:integral component of membrane;GO:0031224:intrinsic component of membrane;GO:0031226:intrinsic component of plasma membrane;GO:0044425:membrane part;GO:0044459:plasma membrane part;GO:0044464:cell part;GO:0071944:cell periphery
Elob	1.39507			CP	0.916	0.627	2.74027	1.34519	protein_coding	mm10	chr17	-	23824738	23829136	4399	ENSMUSG00000055839	mmu:67673:Tceb2, 0610040H15Rik	67673	elongin B [Source:MGI Symbol;Acc:MGI:1914923]	mmu05200:Pathways in cancer;mmu04120:Ubiquitin mediated proteolysis;mmu04066:HIF-1 signaling pathway;mmu05211:Renal cell carcinoma	R-MMU-3700989:Transcriptional Regulation by TP53;R-MMU-674695:RNA Polymerase II Pre-transcription Events;R-MMU-2262749:Cellular response to hypoxia;R-MMU-112382:Formation of RNA Pol II elongation complex ;R-MMU-75955:RNA Polymerase II Transcription Elongation;R-MMU-6796648:TP53 Regulates Transcription of DNA Repair Genes;R-MMU-2262752:Cellular responses to stress;R-MMU-212436:Generic Transcriptio…	-	-	-	-	-	GO:0006139:nucleobase-containing compound metabolic process;GO:0006351:transcription, DNA-templated;GO:0006354:DNA-templated transcription, elongation;GO:0006355:regulation of transcription, DNA-templated;GO:0006357:regulation of transcription from RNA polymerase II promoter;GO:0006366:transcription from RNA polymerase II promoter;GO:0006368:transcription elongation from RNA polymerase II promote…	GO:0000988:transcription factor activity, protein binding;GO:0000989:transcription factor activity, transcription factor binding;GO:0003712:transcription cofactor activity;GO:0003713:transcription coactivator activity;GO:0005488:binding;GO:0005515:protein binding;GO:0032403:protein complex binding;GO:0044877:macromolecular complex binding	GO:0000151:ubiquitin ligase complex;GO:0000153:cytoplasmic ubiquitin ligase complex;GO:0005622:intracellular;GO:0005623:cell;GO:0005634:nucleus;GO:0005654:nucleoplasm;GO:0005667:transcription factor complex;GO:0005737:cytoplasm;GO:0008023:transcription elongation factor complex;GO:0030891:VCB complex;GO:0031974:membrane-enclosed lumen;GO:0031981:nuclear lumen;GO:0032991:macromolecular complex;GO:…
Gsta4	1.58073			CP	0.801	0.148	2.03421	0.453479	protein_coding	mm10	chr9	+	78182774	78209349	26576	ENSMUSG00000032348	mmu:14860:Gsta4, GST5.7, mGsta4	14860	glutathione S-transferase, alpha 4 [Source:MGI Symbol;Acc:MGI:1309515]	mmu00480:Glutathione metabolism;mmu05204:Chemical carcinogenesis;mmu00982:Drug metabolism - cytochrome P450;mmu00980:Metabolism of xenobiotics by cytochrome P450;mmu01524:Platinum drug resistance	-	PWY-4061:glutathione-mediated detoxification	-	-	-	-	GO:0008152:metabolic process	GO:0003824:catalytic activity;GO:0004364:glutathione transferase activity;GO:0005488:binding;GO:0008144:drug binding;GO:0016740:transferase activity;GO:0016765:transferase activity, transferring alkyl or aryl (other than methyl) groups;GO:0033218:amide binding;GO:0042277:peptide binding;GO:0043295:glutathione binding;GO:0072341:modified amino acid binding;GO:1900750:oligopeptide binding;GO:190168…	GO:0005622:intracellular;GO:0005623:cell;GO:0005737:cytoplasm;GO:0005739:mitochondrion;GO:0043226:organelle;GO:0043227:membrane-bounded organelle;GO:0043229:intracellular organelle;GO:0043231:intracellular membrane-bounded organelle;GO:0044424:intracellular part;GO:0044444:cytoplasmic part;GO:0044464:cell part
Atp6v1a	1.38635			CP	0.949	0.73	3.27242	1.88607	protein_coding	mm10	chr16	-	44085402	44139705	54304	ENSMUSG00000052459	mmu:11964:Atp6v1a, AI647066, Atp6a1, Atp6a2, Atp6v1a1, VA68, VPP2	11964	ATPase, H+ transporting, lysosomal V1 subunit A [Source:MGI Symbol;Acc:MGI:1201780]	mmu01100:Metabolic pathways;mmu04150:mTOR signaling pathway;mmu04145:Phagosome;mmu00190:Oxidative phosphorylation;mmu05323:Rheumatoid arthritis;mmu04721:Synaptic vesicle cycle;mmu04966:Collecting duct acid secretion	R-MMU-74752:Signaling by Insulin receptor;R-MMU-168256:Immune System;R-MMU-382551:Transmembrane transport of small molecules;R-MMU-1222556:ROS, RNS production in response to bacteria;R-MMU-162582:Signal Transduction;R-MMU-917937:Iron uptake and transport;R-MMU-77387:Insulin receptor recycling;R-MMU-917977:Transferrin endocytosis and recycling;R-MMU-983712:Ion channel transport	-	-	-	-	-	GO:0006139:nucleobase-containing compound metabolic process;GO:0006163:purine nucleotide metabolic process;GO:0006725:cellular aromatic compound metabolic process;GO:0006753:nucleoside phosphate metabolic process;GO:0006793:phosphorus metabolic process;GO:0006796:phosphate-containing compound metabolic process;GO:0006807:nitrogen compound metabolic process;GO:0006810:transport;GO:0006811:ion tran…	GO:0000166:nucleotide binding;GO:0001882:nucleoside binding;GO:0001883:purine nucleoside binding;GO:0003824:catalytic activity;GO:0005215:transporter activity;GO:0005488:binding;GO:0005524:ATP binding;GO:0008324:cation transmembrane transporter activity;GO:0015075:ion transmembrane transporter activity;GO:0015077:monovalent inorganic cation transmembrane transporter activity;GO:0015078:hydrogen i…	GO:0000323:lytic vacuole;GO:0005576:extracellular region;GO:0005622:intracellular;GO:0005623:cell;GO:0005737:cytoplasm;GO:0005739:mitochondrion;GO:0005764:lysosome;GO:0005765:lysosomal membrane;GO:0005773:vacuole;GO:0005774:vacuolar membrane;GO:0005829:cytosol;GO:0005886:plasma membrane;GO:0005902:microvillus;GO:0016020:membrane;GO:0016324:apical plasma membrane;GO:0016469:proton-transporting two…
Atp5e	1.43211			CP	0.897	0.537	2.55107	1.11896	protein_coding	mm10	chr2	-	174461072	174464105	3034	ENSMUSG00000016252	mmu:67126:Atp5e, 2410043G19Rik, ATPE, AV000645	67126	ATP synthase, H+ transporting, mitochondrial F1 complex, epsilon subunit [Source:MGI Symbol;Acc:MGI:1855697]	mmu01100:Metabolic pathways;mmu05010:Alzheimer's disease;mmu05016:Huntington's disease;mmu00190:Oxidative phosphorylation;mmu05012:Parkinson's disease	-	-	-	-	-	-	GO:0006139:nucleobase-containing compound metabolic process;GO:0006163:purine nucleotide metabolic process;GO:0006164:purine nucleotide biosynthetic process;GO:0006725:cellular aromatic compound metabolic process;GO:0006753:nucleoside phosphate metabolic process;GO:0006754:ATP biosynthetic process;GO:0006793:phosphorus metabolic process;GO:0006796:phosphate-containing compound metabolic process;G…	GO:0003824:catalytic activity;GO:0005215:transporter activity;GO:0008324:cation transmembrane transporter activity;GO:0008553:hydrogen-exporting ATPase activity, phosphorylative mechanism;GO:0015075:ion transmembrane transporter activity;GO:0015077:monovalent inorganic cation transmembrane transporter activity;GO:0015078:hydrogen ion transmembrane transporter activity;GO:0015399:primary active tr…	GO:0000275:mitochondrial proton-transporting ATP synthase complex, catalytic core F(1);GO:0005622:intracellular;GO:0005623:cell;GO:0005737:cytoplasm;GO:0005739:mitochondrion;GO:0005740:mitochondrial envelope;GO:0005743:mitochondrial inner membrane;GO:0005753:mitochondrial proton-transporting ATP synthase complex;GO:0016020:membrane;GO:0016469:proton-transporting two-sector ATPase complex;GO:00198…
Steap1	1.75323			CP	0.714	0.039	1.84531	0.092088	protein_coding	mm10	chr5	-	5736317	5749326	13010	ENSMUSG00000015652	mmu:70358:Steap1, 2410007B19Rik, Prss24, Steap	70358	six transmembrane epithelial antigen of the prostate 1 [Source:MGI Symbol;Acc:MGI:1917608]	mmu04978:Mineral absorption	-	-	-	-	-	-	GO:0006810:transport;GO:0006811:ion transport;GO:0008152:metabolic process;GO:0042592:homeostatic process;GO:0044699:single-organism process;GO:0044710:single-organism metabolic process;GO:0048878:chemical homeostasis;GO:0050801:ion homeostasis;GO:0051179:localization;GO:0051234:establishment of localization;GO:0055065:metal ion homeostasis;GO:0055072:iron ion homeostasis;GO:0055076:transition me…	GO:0003824:catalytic activity;GO:0005488:binding;GO:0016491:oxidoreductase activity;GO:0043167:ion binding;GO:0043169:cation binding;GO:0046872:metal ion binding	GO:0005622:intracellular;GO:0005623:cell;GO:0005737:cytoplasm;GO:0005768:endosome;GO:0005773:vacuole;GO:0005886:plasma membrane;GO:0005887:integral component of plasma membrane;GO:0012505:endomembrane system;GO:0016020:membrane;GO:0016021:integral component of membrane;GO:0031224:intrinsic component of membrane;GO:0031226:intrinsic component of plasma membrane;GO:0043226:organelle;GO:0043227:memb…
Cox7a2	1.38277			CP	0.893	0.555	2.46115	1.07838	protein_coding	mm10	chr9	-	79755361	79759878	4518	ENSMUSG00000032330	mmu:12866:Cox7a2, COX7AL, Cox7a3, CoxVIIa-L	12866	cytochrome c oxidase subunit 7A2 [Source:MGI Symbol;Acc:MGI:1316715]	mmu04260:Cardiac muscle contraction;mmu05010:Alzheimer's disease;mmu04932:Non-alcoholic fatty liver disease (NAFLD);mmu05016:Huntington's disease;mmu00190:Oxidative phosphorylation;mmu05012:Parkinson's disease	-	-	-	-	-	-	-	GO:0003824:catalytic activity;GO:0004129:cytochrome-c oxidase activity;GO:0005215:transporter activity;GO:0008324:cation transmembrane transporter activity;GO:0009055:electron carrier activity;GO:0015002:heme-copper terminal oxidase activity;GO:0015075:ion transmembrane transporter activity;GO:0015077:monovalent inorganic cation transmembrane transporter activity;GO:0015078:hydrogen ion transmemb…	GO:0005576:extracellular region;GO:0005622:intracellular;GO:0005623:cell;GO:0005737:cytoplasm;GO:0005739:mitochondrion;GO:0005740:mitochondrial envelope;GO:0005743:mitochondrial inner membrane;GO:0005746:mitochondrial respiratory chain;GO:0016020:membrane;GO:0019866:organelle inner membrane;GO:0031090:organelle membrane;GO:0031966:mitochondrial membrane;GO:0031967:organelle envelope;GO:0031975:en…
Uqcr10	1.48403			CP	0.818	0.314	2.02408	0.540052	protein_coding	mm10	chr11	-	4701973	4704342	2370	ENSMUSG00000059534	mmu:66152:Uqcr10, 1110020P15Rik, AA960494, Ucrc	66152	ubiquinol-cytochrome c reductase, complex III subunit X [Source:MGI Symbol;Acc:MGI:1913402]	mmu01100:Metabolic pathways;mmu04260:Cardiac muscle contraction;mmu05010:Alzheimer's disease;mmu04932:Non-alcoholic fatty liver disease (NAFLD);mmu05016:Huntington's disease;mmu00190:Oxidative phosphorylation;mmu05012:Parkinson's disease	R-MMU-1430728:Metabolism;R-MMU-1428517:The citric acid (TCA) cycle and respiratory electron transport;R-MMU-611105:Respiratory electron transport;R-MMU-163200:Respiratory electron transport, ATP synthesis by chemiosmotic coupling, and heat production by uncoupling proteins.	-	-	-	-	-	GO:0006091:generation of precursor metabolites and energy;GO:0006119:oxidative phosphorylation;GO:0006122:mitochondrial electron transport, ubiquinol to cytochrome c;GO:0006139:nucleobase-containing compound metabolic process;GO:0006163:purine nucleotide metabolic process;GO:0006461:protein complex assembly;GO:0006725:cellular aromatic compound metabolic process;GO:0006753:nucleoside phosphate me…	GO:0003824:catalytic activity;GO:0005215:transporter activity;GO:0008121:ubiquinol-cytochrome-c reductase activity;GO:0008324:cation transmembrane transporter activity;GO:0015075:ion transmembrane transporter activity;GO:0015077:monovalent inorganic cation transmembrane transporter activity;GO:0015078:hydrogen ion transmembrane transporter activity;GO:0016491:oxidoreductase activity;GO:0016679:ox…	GO:0005576:extracellular region;GO:0005622:intracellular;GO:0005623:cell;GO:0005737:cytoplasm;GO:0005739:mitochondrion;GO:0005740:mitochondrial envelope;GO:0005743:mitochondrial inner membrane;GO:0005746:mitochondrial respiratory chain;GO:0005750:mitochondrial respiratory chain complex III;GO:0016020:membrane;GO:0016021:integral component of membrane;GO:0019866:organelle inner membrane;GO:0031090…
Phactr2	1.6408			CP	0.829	0.3	2.30725	0.666449	protein_coding	mm10	chr10	-	13207717	13474412	266696	ENSMUSG00000062866	mmu:215789:Phactr2, AV158170, BC012871	215789	phosphatase and actin regulator 2 [Source:MGI Symbol;Acc:MGI:2446138]	-	R-MMU-109582:Hemostasis;R-MMU-76005:Response to elevated platelet cytosolic Ca2+;R-MMU-76002:Platelet activation, signaling and aggregation;R-MMU-114608:Platelet degranulation	-	-	-	-	-	-	-	-
Vdac1	1.4083			CP	0.905	0.586	2.64087	1.23257	protein_coding	mm10	chr11	+	52360860	52389397	28538	ENSMUSG00000020402	mmu:22333:Vdac1, AL033343, Vdac5, mVDAC1, mVDAC5	22333	voltage-dependent anion channel 1 [Source:MGI Symbol;Acc:MGI:106919]	mmu04022:cGMP-PKG signaling pathway;mmu04020:Calcium signaling pathway;mmu05164:Influenza A;mmu05166:HTLV-I infection;mmu05016:Huntington's disease;mmu05012:Parkinson's disease	R-MMU-5205685:Pink/Parkin Mediated Mitophagy;R-MMU-5205647:Mitophagy	PWY3DJ-471:creatine-phosphate energy transfer	-	-	-	-	GO:0000422:mitophagy;GO:0001662:behavioral fear response;GO:0002209:behavioral defense response;GO:0003008:system process;GO:0006810:transport;GO:0006811:ion transport;GO:0006812:cation transport;GO:0006816:calcium ion transport;GO:0006820:anion transport;GO:0006839:mitochondrial transport;GO:0006851:mitochondrial calcium ion transport;GO:0006914:autophagy;GO:0006915:apoptotic process;GO:0006950:…	GO:0000166:nucleotide binding;GO:0005215:transporter activity;GO:0005216:ion channel activity;GO:0005244:voltage-gated ion channel activity;GO:0005253:anion channel activity;GO:0005488:binding;GO:0005515:protein binding;GO:0008308:voltage-gated anion channel activity;GO:0008509:anion transmembrane transporter activity;GO:0015075:ion transmembrane transporter activity;GO:0015267:channel activity;G…	GO:0005576:extracellular region;GO:0005622:intracellular;GO:0005623:cell;GO:0005634:nucleus;GO:0005737:cytoplasm;GO:0005739:mitochondrion;GO:0005740:mitochondrial envelope;GO:0005741:mitochondrial outer membrane;GO:0005743:mitochondrial inner membrane;GO:0005759:mitochondrial matrix;GO:0005886:plasma membrane;GO:0008021:synaptic vesicle;GO:0009295:nucleoid;GO:0012505:endomembrane system;GO:001602…
Prelp	1.53191			CP	0.811	0.129	2.34459	0.812682	protein_coding	mm10	chr1	-	133910304	133921414	11111	ENSMUSG00000041577	mmu:116847:Prelp, 7330409J17Rik, SLRR2A	116847	proline arginine-rich end leucine-rich repeat [Source:MGI Symbol;Acc:MGI:2151110]	-	R-MMU-1630316:Glycosaminoglycan metabolism;R-MMU-1430728:Metabolism;R-MMU-2022857:Keratan sulfate degradation;R-MMU-1638074:Keratan sulfate/keratin metabolism;R-MMU-2022854:Keratan sulfate biosynthesis;R-MMU-71387:Metabolism of carbohydrates	-	-	-	-	-	GO:0007568:aging;GO:0007569:cell aging;GO:0009987:cellular process;GO:0032502:developmental process;GO:0044699:single-organism process;GO:0044763:single-organism cellular process;GO:0044767:single-organism developmental process;GO:0048869:cellular developmental process	GO:0005198:structural molecule activity;GO:0005201:extracellular matrix structural constituent;GO:0005488:binding;GO:0005539:glycosaminoglycan binding;GO:0008201:heparin binding;GO:0097367:carbohydrate derivative binding;GO:1901681:sulfur compound binding	GO:0005576:extracellular region;GO:0005578:proteinaceous extracellular matrix;GO:0005615:extracellular space;GO:0031012:extracellular matrix;GO:0031982:vesicle;GO:0031988:membrane-bounded vesicle;GO:0043226:organelle;GO:0043227:membrane-bounded organelle;GO:0043230:extracellular organelle;GO:0044421:extracellular region part;GO:0070062:extracellular exosome;GO:1903561:extracellular vesicle
Nedd4	1.25801			CP	0.987	0.708	3.89144	2.63343	protein_coding	mm10	chr9	+	72662346	72749852	87507	ENSMUSG00000032216	mmu:17999:Nedd4, AA959633, AL023035, AU019897, E430025J12Rik, Nedd4-1, Nedd4a, mKIAA0093	17999	neural precursor cell expressed, developmentally down-regulated 4 [Source:MGI Symbol;Acc:MGI:97297]	mmu04120:Ubiquitin mediated proteolysis;mmu04144:Endocytosis;mmu05169:Epstein-Barr virus infection	R-MMU-168256:Immune System;R-MMU-1253288:Downregulation of ERBB4 signaling;R-MMU-1236394:Signaling by ERBB4;R-MMU-913531:Interferon Signaling;R-MMU-1280215:Cytokine Signaling in Immune system;R-MMU-162582:Signal Transduction;R-MMU-1169410:Antiviral mechanism by IFN-stimulated genes;R-MMU-1169408:ISG15 antiviral mechanism	-	P00060:Ubiquitin proteasome pathway	-	-	-	GO:0000122:negative regulation of transcription from RNA polymerase II promoter;GO:0000209:protein polyubiquitination;GO:0000902:cell morphogenesis;GO:0000904:cell morphogenesis involved in differentiation;GO:0001568:blood vessel development;GO:0001775:cell activation;GO:0001944:vasculature development;GO:0002028:regulation of sodium ion transport;GO:0002250:adaptive immune response;GO:0002376:im…	GO:0003824:catalytic activity;GO:0004842:ubiquitin-protein transferase activity;GO:0005102:receptor binding;GO:0005488:binding;GO:0005515:protein binding;GO:0008022:protein C-terminus binding;GO:0008200:ion channel inhibitor activity;GO:0008766:UDP-N-acetylmuramoylalanyl-D-glutamyl-2,6-diaminopimelate-D-alanyl-D-alanine ligase activity;GO:0016247:channel regulator activity;GO:0016248:channel inhi…	GO:0000151:ubiquitin ligase complex;GO:0005622:intracellular;GO:0005623:cell;GO:0005634:nucleus;GO:0005737:cytoplasm;GO:0005829:cytosol;GO:0005886:plasma membrane;GO:0005902:microvillus;GO:0016020:membrane;GO:0032991:macromolecular complex;GO:0042995:cell projection;GO:0043226:organelle;GO:0043227:membrane-bounded organelle;GO:0043229:intracellular organelle;GO:0043231:intracellular membrane-boun…
Sh3bgrl	1.58005			CP	0.889	0.461	2.78088	1.20083	protein_coding	mm10	chrX	+	109095365	109197873	102509	ENSMUSG00000031246	mmu:56726:Sh3bgrl, 1190008F14Rik	56726	SH3-binding domain glutamic acid-rich protein like [Source:MGI Symbol;Acc:MGI:1930849]	-	-	-	-	-	-	-	-	GO:0005488:binding;GO:0005515:protein binding;GO:0017124:SH3 domain binding;GO:0019904:protein domain specific binding	GO:0005576:extracellular region;GO:0005615:extracellular space;GO:0031982:vesicle;GO:0031988:membrane-bounded vesicle;GO:0043226:organelle;GO:0043227:membrane-bounded organelle;GO:0043230:extracellular organelle;GO:0044421:extracellular region part;GO:0070062:extracellular exosome;GO:1903561:extracellular vesicle
Ndufs5	1.38437			CP	0.874	0.498	2.34868	0.964312	protein_coding	mm10	chr4	-	123712710	123718202	5493	ENSMUSG00000028648	mmu:595136:Ndufs5, AI256693	595136	NADH:ubiquinone oxidoreductase core subunit S5 [Source:MGI Symbol;Acc:MGI:1890889]	mmu01100:Metabolic pathways;mmu05010:Alzheimer's disease;mmu04932:Non-alcoholic fatty liver disease (NAFLD);mmu05016:Huntington's disease;mmu00190:Oxidative phosphorylation;mmu05012:Parkinson's disease	R-MMU-1430728:Metabolism;R-MMU-1428517:The citric acid (TCA) cycle and respiratory electron transport;R-MMU-6799198:Complex I biogenesis;R-MMU-611105:Respiratory electron transport;R-MMU-163200:Respiratory electron transport, ATP synthesis by chemiosmotic coupling, and heat production by uncoupling proteins.	-	-	-	-	-	GO:0006461:protein complex assembly;GO:0006810:transport;GO:0006996:organelle organization;GO:0007005:mitochondrion organization;GO:0008152:metabolic process;GO:0009987:cellular process;GO:0010257:NADH dehydrogenase complex assembly;GO:0016043:cellular component organization;GO:0022607:cellular component assembly;GO:0032981:mitochondrial respiratory chain complex I assembly;GO:0033108:mitochondri…	-	GO:0005622:intracellular;GO:0005623:cell;GO:0005737:cytoplasm;GO:0005739:mitochondrion;GO:0005740:mitochondrial envelope;GO:0005743:mitochondrial inner membrane;GO:0005746:mitochondrial respiratory chain;GO:0005747:mitochondrial respiratory chain complex I;GO:0016020:membrane;GO:0019866:organelle inner membrane;GO:0030964:NADH dehydrogenase complex;GO:0031090:organelle membrane;GO:0031966:mitocho…
Maob	1.65539			CP	0.763	0.139	2.01202	0.356623	protein_coding	mm10	chrX	-	16709282	16817366	108085	ENSMUSG00000040147	mmu:109731:Maob, 6330414K01Rik, MAO-B	109731	monoamine oxidase B [Source:MGI Symbol;Acc:MGI:96916]	mmu01100:Metabolic pathways;mmu05030:Cocaine addiction;mmu04726:Serotonergic synapse;mmu04728:Dopaminergic synapse;mmu05031:Amphetamine addiction;mmu05034:Alcoholism;mmu00982:Drug metabolism - cytochrome P450;mmu00260:Glycine, serine and threonine metabolism;mmu00380:Tryptophan metabolism;mmu00330:Arginine and proline metabolism;mmu00350:Tyrosine metabolism;mmu00360:Phenylalanine metabolism;mmu00…	R-MMU-141333:Biogenic amines are oxidatively deaminated to aldehydes by MAOA and MAOB;R-MMU-211859:Biological oxidations;R-MMU-140179:Amine Oxidase reactions;R-MMU-1430728:Metabolism;R-MMU-211945:Phase 1 - Functionalization of compounds	PWY6666-2:dopamine degradation;PWY-0:putrescine degradation III;THRDLCTCAT-PWY:threonine degradation III (to methylglyoxal)	P04372:5-Hydroxytryptamine degredation;P00001:Adrenaline and noradrenaline biosynthesis;P05912:Dopamine receptor mediated signaling pathway	-	-	-	GO:0001505:regulation of neurotransmitter levels;GO:0001820:serotonin secretion;GO:0006584:catecholamine metabolic process;GO:0006725:cellular aromatic compound metabolic process;GO:0006807:nitrogen compound metabolic process;GO:0006810:transport;GO:0006837:serotonin transport;GO:0008152:metabolic process;GO:0009056:catabolic process;GO:0009308:amine metabolic process;GO:0009712:catechol-containi…	GO:0000166:nucleotide binding;GO:0003824:catalytic activity;GO:0005488:binding;GO:0005515:protein binding;GO:0008131:primary amine oxidase activity;GO:0016491:oxidoreductase activity;GO:0016638:oxidoreductase activity, acting on the CH-NH2 group of donors;GO:0016641:oxidoreductase activity, acting on the CH-NH2 group of donors, oxygen as acceptor;GO:0036094:small molecule binding;GO:0042802:ident…	GO:0005576:extracellular region;GO:0005622:intracellular;GO:0005623:cell;GO:0005737:cytoplasm;GO:0005739:mitochondrion;GO:0005740:mitochondrial envelope;GO:0005741:mitochondrial outer membrane;GO:0005743:mitochondrial inner membrane;GO:0016020:membrane;GO:0016021:integral component of membrane;GO:0019866:organelle inner membrane;GO:0019867:outer membrane;GO:0031090:organelle membrane;GO:0031224:i…
Hspb8	1.50114			CP	0.744	0.1	1.76229	0.26115	protein_coding	mm10	chr5	-	116408491	116422864	14374	ENSMUSG00000041548	mmu:80888:Hspb8, AU018630, AW413033, Cryac, D5Ucla4, E2IG1, H11, H11K, HSP20-like, HSP22	80888	heat shock protein 8 [Source:MGI Symbol;Acc:MGI:2135756]	-	R-MMU-2262752:Cellular responses to stress;R-MMU-3371571:HSF1-dependent transactivation;R-MMU-3371556:Cellular response to heat stress	-	-	-	-	-	-	GO:0005488:binding;GO:0005515:protein binding;GO:0042802:identical protein binding	GO:0005622:intracellular;GO:0005623:cell;GO:0005634:nucleus;GO:0005654:nucleoplasm;GO:0005737:cytoplasm;GO:0005794:Golgi apparatus;GO:0012505:endomembrane system;GO:0031974:membrane-enclosed lumen;GO:0031981:nuclear lumen;GO:0043226:organelle;GO:0043227:membrane-bounded organelle;GO:0043229:intracellular organelle;GO:0043231:intracellular membrane-bounded organelle;GO:0043233:organelle lumen;GO:0…
S100a1	1.45483			CP	0.891	0.464	2.67653	1.2217	protein_coding	mm10	chr3	-	90511034	90514392	3359	ENSMUSG00000044080	mmu:20193:S100a1, AI266795, S100, S100a	20193	S100 calcium binding protein A1 [Source:MGI Symbol;Acc:MGI:1338917]	-	R-MMU-168256:Immune System;R-MMU-168898:Toll-Like Receptors Cascades;R-MMU-5686938:Regulation of TLR by endogenous ligand;R-MMU-168249:Innate Immune System	-	-	-	-	-	GO:0000122:negative regulation of transcription from RNA polymerase II promoter;GO:0003008:system process;GO:0003013:circulatory system process;GO:0003015:heart process;GO:0006139:nucleobase-containing compound metabolic process;GO:0006351:transcription, DNA-templated;GO:0006355:regulation of transcription, DNA-templated;GO:0006357:regulation of transcription from RNA polymerase II promoter;GO:00…	GO:0005488:binding;GO:0005509:calcium ion binding;GO:0005515:protein binding;GO:0019899:enzyme binding;GO:0042802:identical protein binding;GO:0042803:protein homodimerization activity;GO:0043167:ion binding;GO:0043169:cation binding;GO:0044548:S100 protein binding;GO:0046872:metal ion binding;GO:0046983:protein dimerization activity;GO:0048306:calcium-dependent protein binding;GO:0051117:ATPase …	GO:0005622:intracellular;GO:0005623:cell;GO:0005634:nucleus;GO:0005737:cytoplasm;GO:0005783:endoplasmic reticulum;GO:0012505:endomembrane system;GO:0016528:sarcoplasm;GO:0016529:sarcoplasmic reticulum;GO:0030016:myofibril;GO:0030017:sarcomere;GO:0030018:Z disc;GO:0031430:M band;GO:0031672:A band;GO:0031674:I band;GO:0042995:cell projection;GO:0043005:neuron projection;GO:0043226:organelle;GO:0043…
Hprt	1.43861			CP	0.845	0.392	2.24998	0.811364	protein_coding	mm10	chrX	+	52988137	53021659	33523	ENSMUSG00000025630	mmu:15452:Hprt, C81579, HPGRT, Hprt1	15452	hypoxanthine guanine phosphoribosyl transferase [Source:MGI Symbol;Acc:MGI:96217]	mmu01100:Metabolic pathways;mmu00983:Drug metabolism - other enzymes;mmu00230:Purine metabolism	R-MMU-15869:Metabolism of nucleotides;R-MMU-1430728:Metabolism;R-MMU-73847:Purine metabolism;R-MMU-74217:Purine salvage	P1-PWY:purine and pyrimidine metabolism;PWY-6609:adenine and adenosine salvage III;PWY-6599:guanine and guanosine salvage II	P02788:Xanthine and guanine salvage pathway;P02723:Adenine and hypoxanthine salvage pathway	-	-	-	GO:0000902:cell morphogenesis;GO:0000904:cell morphogenesis involved in differentiation;GO:0001775:cell activation;GO:0001975:response to amphetamine;GO:0002376:immune system process;GO:0006139:nucleobase-containing compound metabolic process;GO:0006144:purine nucleobase metabolic process;GO:0006152:purine nucleoside catabolic process;GO:0006163:purine nucleotide metabolic process;GO:0006164:puri…	GO:0000166:nucleotide binding;GO:0000287:magnesium ion binding;GO:0003824:catalytic activity;GO:0004422:hypoxanthine phosphoribosyltransferase activity;GO:0005488:binding;GO:0005515:protein binding;GO:0016740:transferase activity;GO:0016757:transferase activity, transferring glycosyl groups;GO:0016763:transferase activity, transferring pentosyl groups;GO:0036094:small molecule binding;GO:0042802:…	GO:0005576:extracellular region;GO:0005622:intracellular;GO:0005623:cell;GO:0005737:cytoplasm;GO:0005829:cytosol;GO:0031982:vesicle;GO:0031988:membrane-bounded vesicle;GO:0043226:organelle;GO:0043227:membrane-bounded organelle;GO:0043230:extracellular organelle;GO:0044421:extracellular region part;GO:0044424:intracellular part;GO:0044444:cytoplasmic part;GO:0044464:cell part;GO:0070062:extracellu…
Polr2m	1.40646			CP	0.845	0.398	2.17201	0.765544	protein_coding	mm10	chr9	-	71478437	71485935	7499	ENSMUSG00000032199	mmu:28015:Polr2m, AA407243, AA408799, AI303746, AW553238, D9Wsu138e, Grinl1a, mKIAA4185	28015	polymerase (RNA) II (DNA directed) polypeptide M [Source:MGI Symbol;Acc:MGI:107282]	-	-	-	-	-	-	-	GO:0006139:nucleobase-containing compound metabolic process;GO:0006351:transcription, DNA-templated;GO:0006725:cellular aromatic compound metabolic process;GO:0006807:nitrogen compound metabolic process;GO:0007154:cell communication;GO:0007165:signal transduction;GO:0008152:metabolic process;GO:0009058:biosynthetic process;GO:0009059:macromolecule biosynthetic process;GO:0009987:cellular process;…	GO:0003824:catalytic activity;GO:0003899:DNA-directed RNA polymerase activity;GO:0016740:transferase activity;GO:0016772:transferase activity, transferring phosphorus-containing groups;GO:0016779:nucleotidyltransferase activity;GO:0034062:RNA polymerase activity	GO:0000428:DNA-directed RNA polymerase complex;GO:0005622:intracellular;GO:0005623:cell;GO:0005634:nucleus;GO:0005635:nuclear envelope;GO:0005654:nucleoplasm;GO:0012505:endomembrane system;GO:0016591:DNA-directed RNA polymerase II, holoenzyme;GO:0030880:RNA polymerase complex;GO:0031967:organelle envelope;GO:0031974:membrane-enclosed lumen;GO:0031975:envelope;GO:0031981:nuclear lumen;GO:0032991:m…
Ndufa13	1.35296			CP	0.846	0.433	2.14791	0.794949	protein_coding	mm10	chr8	-	69894180	69902558	8379	ENSMUSG00000036199	mmu:67184:Ndufa13, 2700054G14Rik, AU022060, CDA016, CGI-39, GRIM-19, Grim19	67184	NADH:ubiquinone oxidoreductase subunit A13 [Source:MGI Symbol;Acc:MGI:1914434]	mmu01100:Metabolic pathways;mmu05010:Alzheimer's disease;mmu04932:Non-alcoholic fatty liver disease (NAFLD);mmu05016:Huntington's disease;mmu00190:Oxidative phosphorylation;mmu05012:Parkinson's disease	R-MMU-1430728:Metabolism;R-MMU-1428517:The citric acid (TCA) cycle and respiratory electron transport;R-MMU-6799198:Complex I biogenesis;R-MMU-611105:Respiratory electron transport;R-MMU-163200:Respiratory electron transport, ATP synthesis by chemiosmotic coupling, and heat production by uncoupling proteins.	PWY-3781:aerobic respiration -- electron donor II;PWY0-1335:NADH to cytochrome bo oxidase electron transfer I;PWY0-1334:NADH to cytochrome bd oxidase electron transfer I	-	-	-	-	-	-	-
Vamp8	1.44511			CP	0.823	0.309	2.11978	0.674675	protein_coding	mm10	chr6	-	72385223	72390703	5481	ENSMUSG00000050732	mmu:22320:Vamp8, AU041171, Edb, endobrevin	22320	vesicle-associated membrane protein 8 [Source:MGI Symbol;Acc:MGI:1336882]	mmu04611:Platelet activation;mmu04130:SNARE interactions in vesicular transport	-	-	P00043:Muscarinic acetylcholine receptor 2 and 4 signaling pathway;P05916:Opioid prodynorphin pathway;P00044:Nicotinic acetylcholine receptor signaling pathway;P04374:5HT2 type receptor mediated signaling pathway;P05917:Opioid proopiomelanocortin pathway;P04375:5HT3 type receptor mediated signaling pathway;P05915:Opioid proenkephalin pathway;P04376:5HT4 type receptor mediated signaling pathway;P0…	-	-	-	GO:0001775:cell activation;GO:0001821:histamine secretion;GO:0002252:immune effector process;GO:0002263:cell activation involved in immune response;GO:0002274:myeloid leukocyte activation;GO:0002275:myeloid cell activation involved in immune response;GO:0002279:mast cell activation involved in immune response;GO:0002349:histamine production involved in inflammatory response;GO:0002366:leukocyte a…	GO:0000149:SNARE binding;GO:0005484:SNAP receptor activity;GO:0005488:binding;GO:0005515:protein binding;GO:0008200:ion channel inhibitor activity;GO:0016247:channel regulator activity;GO:0016248:channel inhibitor activity;GO:0017081:chloride channel regulator activity;GO:0019869:chloride channel inhibitor activity;GO:0019905:syntaxin binding;GO:0098772:molecular function regulator	GO:0000323:lytic vacuole;GO:0005576:extracellular region;GO:0005622:intracellular;GO:0005623:cell;GO:0005737:cytoplasm;GO:0005739:mitochondrion;GO:0005764:lysosome;GO:0005765:lysosomal membrane;GO:0005766:primary lysosome;GO:0005768:endosome;GO:0005769:early endosome;GO:0005770:late endosome;GO:0005773:vacuole;GO:0005774:vacuolar membrane;GO:0005829:cytosol;GO:0005886:plasma membrane;GO:0009986:c…
Ogdh	1.24745			CP	0.909	0.635	2.5601	1.31265	protein_coding	mm10	chr11	+	6291633	6356642	65010	ENSMUSG00000020456	mmu:18293:Ogdh, 2210403E04Rik, 2210412K19Rik, AA409584, d1401, mKIAA4192	18293	oxoglutarate (alpha-ketoglutarate) dehydrogenase (lipoamide) [Source:MGI Symbol;Acc:MGI:1098267]	mmu01100:Metabolic pathways;mmu01200:Carbon metabolism;mmu00020:Citrate cycle (TCA cycle);mmu00380:Tryptophan metabolism;mmu00310:Lysine degradation	R-MMU-71064:Lysine catabolism;R-MMU-1430728:Metabolism;R-MMU-1428517:The citric acid (TCA) cycle and respiratory electron transport;R-MMU-6788656:Histidine, lysine, phenylalanine, tyrosine, proline and tryptophan catabolism;R-MMU-389661:Glyoxylate metabolism and glycine degradation;R-MMU-71403:Citric acid cycle (TCA cycle);R-MMU-71406:Pyruvate metabolism and Citric Acid (TCA) cycle;R-MMU-71291:Me…	PWY-5652:2-amino-3-carboxymuconate semialdehyde degradation to glutaryl-CoA;TRYPTOPHAN-DEGRADATION-1:tryptophan degradation III (eukaryotic);LYSINE-DEG1-PWY:lysine degradation II;PWY-5084:2-ketoglutarate dehydrogenase complex	P00051:TCA cycle	-	-	-	GO:0005975:carbohydrate metabolic process;GO:0006082:organic acid metabolic process;GO:0006090:pyruvate metabolic process;GO:0006091:generation of precursor metabolites and energy;GO:0006096:glycolytic process;GO:0006099:tricarboxylic acid cycle;GO:0006103:2-oxoglutarate metabolic process;GO:0006104:succinyl-CoA metabolic process;GO:0006139:nucleobase-containing compound metabolic process;GO:0006…	GO:0003824:catalytic activity;GO:0004591:oxoglutarate dehydrogenase (succinyl-transferring) activity;GO:0005488:binding;GO:0005515:protein binding;GO:0016491:oxidoreductase activity;GO:0016620:oxidoreductase activity, acting on the aldehyde or oxo group of donors, NAD or NADP as acceptor;GO:0016624:oxidoreductase activity, acting on the aldehyde or oxo group of donors, disulfide as acceptor;GO:00…	GO:0005622:intracellular;GO:0005623:cell;GO:0005737:cytoplasm;GO:0005739:mitochondrion;GO:0032991:macromolecular complex;GO:0043226:organelle;GO:0043227:membrane-bounded organelle;GO:0043229:intracellular organelle;GO:0043231:intracellular membrane-bounded organelle;GO:0043234:protein complex;GO:0044424:intracellular part;GO:0044444:cytoplasmic part;GO:0044464:cell part;GO:0045239:tricarboxylic a…
Ndufb1	1.34009			CP	0.886	0.56	2.47432	1.13424	-	-	-	-	-	-	-	-	-	-	-	-	-	-	-	-	-	-	-	-	-
Sdhc	1.37341			CP	0.848	0.462	2.21705	0.843642	protein_coding	mm10	chr1	-	171127165	171150603	23439	ENSMUSG00000058076	mmu:66052:Sdhc, 0610010E03Rik, AI316496, AU019277	66052	succinate dehydrogenase complex, subunit C, integral membrane protein [Source:MGI Symbol;Acc:MGI:1913302]	mmu01100:Metabolic pathways;mmu05010:Alzheimer's disease;mmu01200:Carbon metabolism;mmu00020:Citrate cycle (TCA cycle);mmu04932:Non-alcoholic fatty liver disease (NAFLD);mmu05016:Huntington's disease;mmu00190:Oxidative phosphorylation;mmu05012:Parkinson's disease	R-MMU-1430728:Metabolism;R-MMU-1428517:The citric acid (TCA) cycle and respiratory electron transport;R-MMU-71403:Citric acid cycle (TCA cycle);R-MMU-71406:Pyruvate metabolism and Citric Acid (TCA) cycle	PWY-5690-1:TCA cycle variation III (eukaryotic);TCA-1:TCA cycle;PWY-3781:aerobic respiration -- electron donor II;AERESPDON-PWY:aerobic respiration -- electron donors reaction list	-	-	-	-	GO:0006082:organic acid metabolic process;GO:0006091:generation of precursor metabolites and energy;GO:0006099:tricarboxylic acid cycle;GO:0006119:oxidative phosphorylation;GO:0006121:mitochondrial electron transport, succinate to ubiquinone;GO:0006139:nucleobase-containing compound metabolic process;GO:0006163:purine nucleotide metabolic process;GO:0006725:cellular aromatic compound metabolic pr…	GO:0000104:succinate dehydrogenase activity;GO:0003824:catalytic activity;GO:0005488:binding;GO:0009055:electron carrier activity;GO:0016491:oxidoreductase activity;GO:0016627:oxidoreductase activity, acting on the CH-CH group of donors;GO:0043167:ion binding;GO:0043169:cation binding;GO:0046872:metal ion binding	GO:0005622:intracellular;GO:0005623:cell;GO:0005737:cytoplasm;GO:0005739:mitochondrion;GO:0005740:mitochondrial envelope;GO:0005743:mitochondrial inner membrane;GO:0005746:mitochondrial respiratory chain;GO:0005749:mitochondrial respiratory chain complex II, succinate dehydrogenase complex (ubiquinone);GO:0016020:membrane;GO:0016021:integral component of membrane;GO:0019866:organelle inner membra…
Atp6v1e1	1.3177			CP	0.902	0.621	2.61712	1.29943	protein_coding	mm10	chr6	-	120794305	120822793	28489	ENSMUSG00000019210	mmu:11973:Atp6v1e1, 2410029D23Rik, Atp6e, Atp6e2, Atp6v1e, D6Ertd385e, E2, P31, Vma4	11973	ATPase, H+ transporting, lysosomal V1 subunit E1 [Source:MGI Symbol;Acc:MGI:894326]	mmu01100:Metabolic pathways;mmu04150:mTOR signaling pathway;mmu04145:Phagosome;mmu00190:Oxidative phosphorylation;mmu05323:Rheumatoid arthritis;mmu04721:Synaptic vesicle cycle;mmu04966:Collecting duct acid secretion	R-MMU-74752:Signaling by Insulin receptor;R-MMU-168256:Immune System;R-MMU-382551:Transmembrane transport of small molecules;R-MMU-1222556:ROS, RNS production in response to bacteria;R-MMU-162582:Signal Transduction;R-MMU-917937:Iron uptake and transport;R-MMU-77387:Insulin receptor recycling;R-MMU-917977:Transferrin endocytosis and recycling;R-MMU-983712:Ion channel transport	-	-	-	-	-	GO:0006810:transport;GO:0006811:ion transport;GO:0006812:cation transport;GO:0006818:hydrogen transport;GO:0015672:monovalent inorganic cation transport;GO:0015988:energy coupled proton transmembrane transport, against electrochemical gradient;GO:0015991:ATP hydrolysis coupled proton transport;GO:0015992:proton transport;GO:0034220:ion transmembrane transport;GO:0044699:single-organism process;GO…	GO:0003824:catalytic activity;GO:0005215:transporter activity;GO:0005488:binding;GO:0005515:protein binding;GO:0008324:cation transmembrane transporter activity;GO:0008553:hydrogen-exporting ATPase activity, phosphorylative mechanism;GO:0015075:ion transmembrane transporter activity;GO:0015077:monovalent inorganic cation transmembrane transporter activity;GO:0015078:hydrogen ion transmembrane tra…	GO:0000323:lytic vacuole;GO:0005576:extracellular region;GO:0005622:intracellular;GO:0005623:cell;GO:0005737:cytoplasm;GO:0005739:mitochondrion;GO:0005764:lysosome;GO:0005765:lysosomal membrane;GO:0005768:endosome;GO:0005773:vacuole;GO:0005774:vacuolar membrane;GO:0005829:cytosol;GO:0005886:plasma membrane;GO:0005902:microvillus;GO:0012505:endomembrane system;GO:0016020:membrane;GO:0016324:apical…
Prps2	1.51765			CP	0.811	0.312	2.12234	0.604692	protein_coding	mm10	chrX	-	167346322	167382749	36428	ENSMUSG00000025742	mmu:110639:Prps2, 2610101M19Rik, AA589463, AI464149, Prps-2	110639	phosphoribosyl pyrophosphate synthetase 2 [Source:MGI Symbol;Acc:MGI:97776]	mmu01100:Metabolic pathways;mmu01200:Carbon metabolism;mmu01230:Biosynthesis of amino acids;mmu00030:Pentose phosphate pathway;mmu00230:Purine metabolism	-	PWY0-662:PRPP biosynthesis I	-	-	-	-	GO:0006015:5-phosphoribose 1-diphosphate biosynthetic process;GO:0006139:nucleobase-containing compound metabolic process;GO:0006163:purine nucleotide metabolic process;GO:0006164:purine nucleotide biosynthetic process;GO:0006167:AMP biosynthetic process;GO:0006725:cellular aromatic compound metabolic process;GO:0006753:nucleoside phosphate metabolic process;GO:0006793:phosphorus metabolic proces…	GO:0000166:nucleotide binding;GO:0000287:magnesium ion binding;GO:0001882:nucleoside binding;GO:0001883:purine nucleoside binding;GO:0003824:catalytic activity;GO:0004749:ribose phosphate diphosphokinase activity;GO:0005488:binding;GO:0005515:protein binding;GO:0005524:ATP binding;GO:0016208:AMP binding;GO:0016301:kinase activity;GO:0016740:transferase activity;GO:0016772:transferase activity, tr…	GO:0002189:ribose phosphate diphosphokinase complex;GO:0005576:extracellular region;GO:0031982:vesicle;GO:0031988:membrane-bounded vesicle;GO:0032991:macromolecular complex;GO:0043226:organelle;GO:0043227:membrane-bounded organelle;GO:0043230:extracellular organelle;GO:0043234:protein complex;GO:0044421:extracellular region part;GO:0061695:transferase complex, transferring phosphorus-containing g…
Glrx3	1.39446			CP	0.855	0.463	2.26091	0.866457	protein_coding	mm10	chr7	+	137437614	137468594	30981	ENSMUSG00000031068	mmu:30926:Glrx3, PICOT, Txnl2	30926	glutaredoxin 3 [Source:MGI Symbol;Acc:MGI:1353653]	-	-	-	-	-	-	-	GO:0002026:regulation of the force of heart contraction;GO:0003008:system process;GO:0003012:muscle system process;GO:0003013:circulatory system process;GO:0003015:heart process;GO:0003300:cardiac muscle hypertrophy;GO:0008015:blood circulation;GO:0008016:regulation of heart contraction;GO:0009987:cellular process;GO:0010611:regulation of cardiac muscle hypertrophy;GO:0010614:negative regulation …	GO:0003676:nucleic acid binding;GO:0003723:RNA binding;GO:0003824:catalytic activity;GO:0005080:protein kinase C binding;GO:0005488:binding;GO:0005515:protein binding;GO:0009055:electron carrier activity;GO:0015035:protein disulfide oxidoreductase activity;GO:0015036:disulfide oxidoreductase activity;GO:0016491:oxidoreductase activity;GO:0016667:oxidoreductase activity, acting on a sulfur group o…	GO:0005576:extracellular region;GO:0005622:intracellular;GO:0005623:cell;GO:0005634:nucleus;GO:0005737:cytoplasm;GO:0030016:myofibril;GO:0030017:sarcomere;GO:0030018:Z disc;GO:0030425:dendrite;GO:0031674:I band;GO:0031982:vesicle;GO:0031988:membrane-bounded vesicle;GO:0036477:somatodendritic compartment;GO:0042995:cell projection;GO:0043005:neuron projection;GO:0043226:organelle;GO:0043227:membra…
Hemk1	1.52227			CP	0.69	0.052	1.61777	0.0955009	protein_coding	mm10	chr9	-	107327084	107338350	11267	ENSMUSG00000032579	mmu:69536:Hemk1, 2310008M14Rik, AW049265	69536	HemK methyltransferase family member 1 [Source:MGI Symbol;Acc:MGI:1916786]	-	-	-	-	-	-	-	GO:0006464:cellular protein modification process;GO:0006479:protein methylation;GO:0008152:metabolic process;GO:0008213:protein alkylation;GO:0009987:cellular process;GO:0019538:protein metabolic process;GO:0032259:methylation;GO:0036211:protein modification process;GO:0043170:macromolecule metabolic process;GO:0043412:macromolecule modification;GO:0043414:macromolecule methylation;GO:0044237:cel…	GO:0000179:rRNA (adenine-N6,N6-)-dimethyltransferase activity;GO:0003676:nucleic acid binding;GO:0003824:catalytic activity;GO:0003880:protein C-terminal carboxyl O-methyltransferase activity;GO:0004809:tRNA (guanine-N2-)-methyltransferase activity;GO:0005488:binding;GO:0008168:methyltransferase activity;GO:0008169:C-methyltransferase activity;GO:0008170:N-methyltransferase activity;GO:0008171:O-…	GO:0005622:intracellular;GO:0005623:cell;GO:0005737:cytoplasm;GO:0005739:mitochondrion;GO:0043226:organelle;GO:0043227:membrane-bounded organelle;GO:0043229:intracellular organelle;GO:0043231:intracellular membrane-bounded organelle;GO:0044424:intracellular part;GO:0044444:cytoplasmic part;GO:0044464:cell part
Eno1	1.54			CP	0.806	0.315	2.17638	0.636372	protein_coding	mm10	chr4	+	150236721	150248879	12159	ENSMUSG00000063524	mmu:13806:Eno1, 0610008I15, AL022784, Eno-1, MBP-1	13806	enolase 1, alpha non-neuron [Source:MGI Symbol;Acc:MGI:95393]	mmu01100:Metabolic pathways;mmu00010:Glycolysis / Gluconeogenesis;mmu01200:Carbon metabolism;mmu01230:Biosynthesis of amino acids;mmu04066:HIF-1 signaling pathway;mmu03018:RNA degradation	R-MMU-70171:Glycolysis;R-MMU-70326:Glucose metabolism;R-MMU-1430728:Metabolism;R-MMU-71387:Metabolism of carbohydrates;R-MMU-70263:Gluconeogenesis	-	P00024:Glycolysis	-	-	-	-	-	-
Skp1	1.19142			CP	0.946	0.755	3.01033	1.81891	-	-	-	-	-	-	-	-	-	-	-	-	-	-	-	-	-	-	-	-	-
Ndufab1	1.29125			CP	0.89	0.567	2.46192	1.17067	protein_coding	mm10	chr7	-	122085403	122101886	16484	ENSMUSG00000030869	mmu:70316:Ndufab1, 2210401F17Rik, 2310039H15Rik, 2610003B19Rik, 8kDa, 9130423F15Rik, ACP, CI-SDAP, SDAP	70316	NADH:ubiquinone oxidoreductase subunit AB1 [Source:MGI Symbol;Acc:MGI:1917566]	mmu01100:Metabolic pathways;mmu05010:Alzheimer's disease;mmu04932:Non-alcoholic fatty liver disease (NAFLD);mmu05016:Huntington's disease;mmu00190:Oxidative phosphorylation;mmu05012:Parkinson's disease	R-MMU-1430728:Metabolism;R-MMU-1428517:The citric acid (TCA) cycle and respiratory electron transport;R-MMU-389661:Glyoxylate metabolism and glycine degradation;R-MMU-6799198:Complex I biogenesis;R-MMU-611105:Respiratory electron transport;R-MMU-163200:Respiratory electron transport, ATP synthesis by chemiosmotic coupling, and heat production by uncoupling proteins.;R-MMU-71291:Metabolism of amin…	PWY-3781:aerobic respiration -- electron donor II;PWY0-1335:NADH to cytochrome bo oxidase electron transfer I;PWY0-1334:NADH to cytochrome bd oxidase electron transfer I	-	-	-	-	GO:0006082:organic acid metabolic process;GO:0006464:cellular protein modification process;GO:0006629:lipid metabolic process;GO:0006631:fatty acid metabolic process;GO:0006633:fatty acid biosynthetic process;GO:0006810:transport;GO:0008152:metabolic process;GO:0008610:lipid biosynthetic process;GO:0009058:biosynthetic process;GO:0009249:protein lipoylation;GO:0009987:cellular process;GO:0016053:…	-	GO:0005622:intracellular;GO:0005623:cell;GO:0005737:cytoplasm;GO:0005739:mitochondrion;GO:0005740:mitochondrial envelope;GO:0005743:mitochondrial inner membrane;GO:0005746:mitochondrial respiratory chain;GO:0005747:mitochondrial respiratory chain complex I;GO:0016020:membrane;GO:0019866:organelle inner membrane;GO:0030964:NADH dehydrogenase complex;GO:0031090:organelle membrane;GO:0031966:mitocho…
Steap2	1.58175			CP	0.685	0.055	1.70361	0.121865	protein_coding	mm10	chr5	-	5664829	5694578	29750	ENSMUSG00000015653	mmu:74051:Steap2, 4921538B17Rik, AI930049, AW045895, IPCA-1, IPCA1, PCANAP1, STAMP1, STMP	74051	six transmembrane epithelial antigen of prostate 2 [Source:MGI Symbol;Acc:MGI:1921301]	mmu04978:Mineral absorption	-	-	-	-	-	-	GO:0000041:transition metal ion transport;GO:0006810:transport;GO:0006811:ion transport;GO:0006812:cation transport;GO:0006825:copper ion transport;GO:0006826:iron ion transport;GO:0006887:exocytosis;GO:0006892:post-Golgi vesicle-mediated transport;GO:0006893:Golgi to plasma membrane transport;GO:0006897:endocytosis;GO:0008152:metabolic process;GO:0009719:response to endogenous stimulus;GO:000972…	GO:0003824:catalytic activity;GO:0005215:transporter activity;GO:0005488:binding;GO:0008823:cupric reductase activity;GO:0016491:oxidoreductase activity;GO:0016722:oxidoreductase activity, oxidizing metal ions;GO:0016723:oxidoreductase activity, oxidizing metal ions, NAD or NADP as acceptor;GO:0043167:ion binding;GO:0043169:cation binding;GO:0046872:metal ion binding;GO:0052851:ferric-chelate red…	GO:0000139:Golgi membrane;GO:0005622:intracellular;GO:0005623:cell;GO:0005737:cytoplasm;GO:0005768:endosome;GO:0005769:early endosome;GO:0005773:vacuole;GO:0005794:Golgi apparatus;GO:0005798:Golgi-associated vesicle;GO:0005829:cytosol;GO:0005886:plasma membrane;GO:0005887:integral component of plasma membrane;GO:0012505:endomembrane system;GO:0016020:membrane;GO:0016021:integral component of memb…
Msi2	1.31009			CP	0.944	0.621	3.21611	1.90602	protein_coding	mm10	chr11	-	88339382	88718513	379132	ENSMUSG00000069769	mmu:76626:Msi2, 1700105C15Rik, AI451722, AI563628, AW489193, Msi2h	76626	musashi RNA-binding protein 2 [Source:MGI Symbol;Acc:MGI:1923876]	mmu03015:mRNA surveillance pathway	-	-	-	-	-	-	GO:0009987:cellular process;GO:0030154:cell differentiation;GO:0032502:developmental process;GO:0044699:single-organism process;GO:0044763:single-organism cellular process;GO:0044767:single-organism developmental process;GO:0048468:cell development;GO:0048856:anatomical structure development;GO:0048863:stem cell differentiation;GO:0048864:stem cell development;GO:0048869:cellular developmental pr…	GO:0000166:nucleotide binding;GO:0003676:nucleic acid binding;GO:0003723:RNA binding;GO:0003727:single-stranded RNA binding;GO:0005488:binding;GO:0008187:poly-pyrimidine tract binding;GO:0008266:poly(U) RNA binding;GO:0036094:small molecule binding;GO:0044822:poly(A) RNA binding;GO:0097159:organic cyclic compound binding;GO:1901265:nucleoside phosphate binding;GO:1901363:heterocyclic compound bin…	GO:0005622:intracellular;GO:0005623:cell;GO:0005737:cytoplasm;GO:0005844:polysome;GO:0030529:intracellular ribonucleoprotein complex;GO:0032991:macromolecular complex;GO:0044424:intracellular part;GO:0044464:cell part
Ndufa3	1.19988			CP	0.9	0.597	2.44744	1.24756	protein_coding	mm10	chr7	+	3617373	3620327	2955	ENSMUSG00000035674	mmu:66091:Ndufa3, 1010001M12Rik, 1700022J01Rik	66091	NADH:ubiquinone oxidoreductase subunit A3 [Source:MGI Symbol;Acc:MGI:1913341]	mmu01100:Metabolic pathways;mmu05010:Alzheimer's disease;mmu04932:Non-alcoholic fatty liver disease (NAFLD);mmu05016:Huntington's disease;mmu00190:Oxidative phosphorylation;mmu05012:Parkinson's disease	R-MMU-1430728:Metabolism;R-MMU-1428517:The citric acid (TCA) cycle and respiratory electron transport;R-MMU-6799198:Complex I biogenesis;R-MMU-611105:Respiratory electron transport;R-MMU-163200:Respiratory electron transport, ATP synthesis by chemiosmotic coupling, and heat production by uncoupling proteins.	PWY-3781:aerobic respiration -- electron donor II;PWY0-1335:NADH to cytochrome bo oxidase electron transfer I;PWY0-1334:NADH to cytochrome bd oxidase electron transfer I	-	-	-	-	GO:0006810:transport;GO:0008152:metabolic process;GO:0044699:single-organism process;GO:0044710:single-organism metabolic process;GO:0051179:localization;GO:0051234:establishment of localization;GO:0055114:oxidation-reduction process	-	GO:0005622:intracellular;GO:0005623:cell;GO:0005737:cytoplasm;GO:0005739:mitochondrion;GO:0005740:mitochondrial envelope;GO:0005743:mitochondrial inner membrane;GO:0005746:mitochondrial respiratory chain;GO:0005747:mitochondrial respiratory chain complex I;GO:0016020:membrane;GO:0016021:integral component of membrane;GO:0019866:organelle inner membrane;GO:0030964:NADH dehydrogenase complex;GO:003…
Ndufv2	1.26475			CP	0.887	0.59	2.458	1.19325	protein_coding	mm10	chr17	-	66078638	66101559	22922	ENSMUSG00000024099	mmu:72900:Ndufv2, 2900010C23Rik	72900	NADH:ubiquinone oxidoreductase core subunit V2 [Source:MGI Symbol;Acc:MGI:1920150]	mmu01100:Metabolic pathways;mmu05010:Alzheimer's disease;mmu04932:Non-alcoholic fatty liver disease (NAFLD);mmu05016:Huntington's disease;mmu00190:Oxidative phosphorylation;mmu05012:Parkinson's disease	R-MMU-1430728:Metabolism;R-MMU-1428517:The citric acid (TCA) cycle and respiratory electron transport;R-MMU-6799198:Complex I biogenesis;R-MMU-611105:Respiratory electron transport;R-MMU-163200:Respiratory electron transport, ATP synthesis by chemiosmotic coupling, and heat production by uncoupling proteins.	PWY-3781:aerobic respiration -- electron donor II;PWY0-1335:NADH to cytochrome bo oxidase electron transfer I;PWY0-1334:NADH to cytochrome bd oxidase electron transfer I	P00049:Parkinson disease	-	-	-	GO:0006091:generation of precursor metabolites and energy;GO:0006119:oxidative phosphorylation;GO:0006120:mitochondrial electron transport, NADH to ubiquinone;GO:0006139:nucleobase-containing compound metabolic process;GO:0006163:purine nucleotide metabolic process;GO:0006725:cellular aromatic compound metabolic process;GO:0006753:nucleoside phosphate metabolic process;GO:0006793:phosphorus metab…	GO:0003824:catalytic activity;GO:0003954:NADH dehydrogenase activity;GO:0005488:binding;GO:0008137:NADH dehydrogenase (ubiquinone) activity;GO:0016491:oxidoreductase activity;GO:0016651:oxidoreductase activity, acting on NAD(P)H;GO:0016655:oxidoreductase activity, acting on NAD(P)H, quinone or similar compound as acceptor;GO:0043167:ion binding;GO:0043169:cation binding;GO:0046872:metal ion bindi…	GO:0005622:intracellular;GO:0005623:cell;GO:0005737:cytoplasm;GO:0005739:mitochondrion;GO:0005740:mitochondrial envelope;GO:0005743:mitochondrial inner membrane;GO:0005746:mitochondrial respiratory chain;GO:0005747:mitochondrial respiratory chain complex I;GO:0016020:membrane;GO:0019866:organelle inner membrane;GO:0030964:NADH dehydrogenase complex;GO:0031090:organelle membrane;GO:0031966:mitocho…
Mospd1	1.47335			CP	0.763	0.213	1.88225	0.408901	protein_coding	mm10	chrX	-	53344598	53370502	25905	ENSMUSG00000023074	mmu:70380:Mospd1, 1810018L05Rik	70380	motile sperm domain containing 1 [Source:MGI Symbol;Acc:MGI:1917630]	-	-	-	-	-	-	-	GO:0000122:negative regulation of transcription from RNA polymerase II promoter;GO:0006139:nucleobase-containing compound metabolic process;GO:0006351:transcription, DNA-templated;GO:0006355:regulation of transcription, DNA-templated;GO:0006357:regulation of transcription from RNA polymerase II promoter;GO:0006366:transcription from RNA polymerase II promoter;GO:0006725:cellular aromatic compound…	-	GO:0005622:intracellular;GO:0005623:cell;GO:0005634:nucleus;GO:0005737:cytoplasm;GO:0016020:membrane;GO:0016021:integral component of membrane;GO:0031224:intrinsic component of membrane;GO:0043226:organelle;GO:0043227:membrane-bounded organelle;GO:0043229:intracellular organelle;GO:0043231:intracellular membrane-bounded organelle;GO:0044424:intracellular part;GO:0044425:membrane part;GO:0044444:c…
Ndufb10	1.32414			CP	0.836	0.45	2.14375	0.819613	protein_coding	mm10	chr17	-	24722060	24724478	2419	ENSMUSG00000040048	mmu:68342:Ndufb10, 0610011B04Rik, 22kDa, PDSW	68342	NADH:ubiquinone oxidoreductase subunit B10 [Source:MGI Symbol;Acc:MGI:1915592]	mmu01100:Metabolic pathways;mmu05010:Alzheimer's disease;mmu04932:Non-alcoholic fatty liver disease (NAFLD);mmu05016:Huntington's disease;mmu00190:Oxidative phosphorylation;mmu05012:Parkinson's disease	R-MMU-1430728:Metabolism;R-MMU-1428517:The citric acid (TCA) cycle and respiratory electron transport;R-MMU-6799198:Complex I biogenesis;R-MMU-611105:Respiratory electron transport;R-MMU-163200:Respiratory electron transport, ATP synthesis by chemiosmotic coupling, and heat production by uncoupling proteins.	PWY-3781:aerobic respiration -- electron donor II;PWY0-1335:NADH to cytochrome bo oxidase electron transfer I;PWY0-1334:NADH to cytochrome bd oxidase electron transfer I	-	-	-	-	GO:0006810:transport;GO:0008152:metabolic process;GO:0044699:single-organism process;GO:0044710:single-organism metabolic process;GO:0051179:localization;GO:0051234:establishment of localization;GO:0055114:oxidation-reduction process	-	GO:0005576:extracellular region;GO:0005622:intracellular;GO:0005623:cell;GO:0005737:cytoplasm;GO:0005739:mitochondrion;GO:0005740:mitochondrial envelope;GO:0005743:mitochondrial inner membrane;GO:0005746:mitochondrial respiratory chain;GO:0005747:mitochondrial respiratory chain complex I;GO:0016020:membrane;GO:0019866:organelle inner membrane;GO:0030964:NADH dehydrogenase complex;GO:0031090:organ…
Tubb4b	1.28267			CP	0.881	0.448	2.55828	1.2756	protein_coding	mm10	chr2	-	25222160	25224702	2543	ENSMUSG00000036752	mmu:227613:Tubb4b, 4930542G03Rik, Tubb2c, Tubb2c1	227613	tubulin, beta 4B class IVB [Source:MGI Symbol;Acc:MGI:1915472]	mmu04145:Phagosome;mmu04540:Gap junction	R-MMU-380287:Centrosome maturation;R-MMU-8854518:AURKA Activation by TPX2;R-MMU-2565942:Regulation of PLK1 Activity at G2/M Transition;R-MMU-380270:Recruitment of mitotic centrosome proteins and complexes;R-MMU-5653656:Vesicle-mediated transport;R-MMU-5617833:Assembly of the primary cilium;R-MMU-1852241:Organelle biogenesis and maintenance;R-MMU-380284:Loss of proteins required for interphase mic…	-	P00029:Huntington disease;P00016:Cytoskeletal regulation by Rho GTPase	-	-	-	GO:0007017:microtubule-based process;GO:0009987:cellular process;GO:0044699:single-organism process;GO:0044763:single-organism cellular process	GO:0000166:nucleotide binding;GO:0001882:nucleoside binding;GO:0001883:purine nucleoside binding;GO:0003676:nucleic acid binding;GO:0003723:RNA binding;GO:0003725:double-stranded RNA binding;GO:0003824:catalytic activity;GO:0003924:GTPase activity;GO:0005198:structural molecule activity;GO:0005200:structural constituent of cytoskeleton;GO:0005488:binding;GO:0005525:GTP binding;GO:0016462:pyrophos…	GO:0005576:extracellular region;GO:0005622:intracellular;GO:0005623:cell;GO:0005634:nucleus;GO:0005737:cytoplasm;GO:0005856:cytoskeleton;GO:0005874:microtubule;GO:0015630:microtubule cytoskeleton;GO:0031012:extracellular matrix;GO:0031982:vesicle;GO:0031988:membrane-bounded vesicle;GO:0032991:macromolecular complex;GO:0043209:myelin sheath;GO:0043226:organelle;GO:0043227:membrane-bounded organell…
Kcne2	1.44742			CP	0.647	0.011	1.47388	0.026465	protein_coding	mm10	chr16	+	92292389	92298129	5741	ENSMUSG00000039672	mmu:246133:Kcne2, 2200002I16Rik, AW048273, MiRP1	246133	potassium voltage-gated channel, Isk-related subfamily, gene 2 [Source:MGI Symbol;Acc:MGI:1891123]	mmu04971:Gastric acid secretion	-	-	-	-	-	-	GO:0001508:action potential;GO:0002027:regulation of heart rate;GO:0003008:system process;GO:0003012:muscle system process;GO:0003013:circulatory system process;GO:0003015:heart process;GO:0006508:proteolysis;GO:0006810:transport;GO:0006811:ion transport;GO:0006812:cation transport;GO:0006813:potassium ion transport;GO:0006816:calcium ion transport;GO:0006928:movement of cell or subcellular compo…	GO:0004872:receptor activity;GO:0005215:transporter activity;GO:0005216:ion channel activity;GO:0005242:inward rectifier potassium channel activity;GO:0005244:voltage-gated ion channel activity;GO:0005249:voltage-gated potassium channel activity;GO:0005251:delayed rectifier potassium channel activity;GO:0005261:cation channel activity;GO:0005267:potassium channel activity;GO:0005488:binding;GO:00…	GO:0000323:lytic vacuole;GO:0005622:intracellular;GO:0005623:cell;GO:0005737:cytoplasm;GO:0005764:lysosome;GO:0005773:vacuole;GO:0005886:plasma membrane;GO:0005887:integral component of plasma membrane;GO:0008076:voltage-gated potassium channel complex;GO:0009986:cell surface;GO:0016020:membrane;GO:0016021:integral component of membrane;GO:0031224:intrinsic component of membrane;GO:0031226:intrin…
Ctnnal1	1.3887			CP	0.759	0.221	1.83013	0.441434	protein_coding	mm10	chr4	-	56810935	56865188	54254	ENSMUSG00000038816	mmu:54366:Ctnnal1, ACRP, AI616177, AW545119, C86009, Catnal1	54366	catenin (cadherin associated protein), alpha-like 1 [Source:MGI Symbol;Acc:MGI:1859649]	-	-	-	P00057:Wnt signaling pathway	-	-	-	GO:0007154:cell communication;GO:0007155:cell adhesion;GO:0007165:signal transduction;GO:0007264:small GTPase mediated signal transduction;GO:0007265:Ras protein signal transduction;GO:0007266:Rho protein signal transduction;GO:0009987:cellular process;GO:0022610:biological adhesion;GO:0023052:signaling;GO:0035556:intracellular signal transduction;GO:0044699:single-organism process;GO:0044700:sin…	GO:0003779:actin binding;GO:0005488:binding;GO:0005515:protein binding;GO:0008092:cytoskeletal protein binding;GO:0032403:protein complex binding;GO:0044877:macromolecular complex binding;GO:0045296:cadherin binding;GO:0050839:cell adhesion molecule binding;GO:0051015:actin filament binding	GO:0005622:intracellular;GO:0005623:cell;GO:0005737:cytoplasm;GO:0005829:cytosol;GO:0005856:cytoskeleton;GO:0005886:plasma membrane;GO:0016020:membrane;GO:0043226:organelle;GO:0043228:non-membrane-bounded organelle;GO:0043229:intracellular organelle;GO:0043232:intracellular non-membrane-bounded organelle;GO:0044424:intracellular part;GO:0044444:cytoplasmic part;GO:0044464:cell part;GO:0071944:cel…
Sh3d19	1.42104			CP	0.802	0.289	2.14348	0.722444	protein_coding	mm10	chr3	+	85971109	86130526	159418	ENSMUSG00000028082	mmu:27059:Sh3d19, AW011754, Kryn	27059	SH3 domain protein D19 [Source:MGI Symbol;Acc:MGI:1350923]	-	R-MMU-432722:Golgi Associated Vesicle Biogenesis;R-MMU-5653656:Vesicle-mediated transport;R-MMU-421837:Clathrin derived vesicle budding;R-MMU-199992:trans-Golgi Network Vesicle Budding;R-MMU-199991:Membrane Trafficking	-	-	-	-	-	GO:0000902:cell morphogenesis;GO:0006508:proteolysis;GO:0006509:membrane protein ectodomain proteolysis;GO:0006996:organelle organization;GO:0007010:cytoskeleton organization;GO:0008152:metabolic process;GO:0009056:catabolic process;GO:0009057:macromolecule catabolic process;GO:0009653:anatomical structure morphogenesis;GO:0009893:positive regulation of metabolic process;GO:0009894:regulation of …	GO:0005488:binding;GO:0005515:protein binding	GO:0005622:intracellular;GO:0005623:cell;GO:0005634:nucleus;GO:0005654:nucleoplasm;GO:0005737:cytoplasm;GO:0005794:Golgi apparatus;GO:0005886:plasma membrane;GO:0012505:endomembrane system;GO:0016020:membrane;GO:0031974:membrane-enclosed lumen;GO:0031981:nuclear lumen;GO:0043226:organelle;GO:0043227:membrane-bounded organelle;GO:0043229:intracellular organelle;GO:0043231:intracellular membrane-bo…
Atox1	1.32982			CP	0.843	0.428	2.23498	0.905157	protein_coding	mm10	chr11	-	55446641	55461239	14599	ENSMUSG00000018585	mmu:11927:Atox1, AI256639, Atx1	11927	antioxidant 1 copper chaperone [Source:MGI Symbol;Acc:MGI:1333855]	mmu04978:Mineral absorption	R-MMU-2262752:Cellular responses to stress;R-MMU-3299685:Detoxification of Reactive Oxygen Species	-	-	-	-	-	GO:0000041:transition metal ion transport;GO:0006810:transport;GO:0006811:ion transport;GO:0006812:cation transport;GO:0006825:copper ion transport;GO:0006873:cellular ion homeostasis;GO:0006875:cellular metal ion homeostasis;GO:0006878:cellular copper ion homeostasis;GO:0006950:response to stress;GO:0006979:response to oxidative stress;GO:0009987:cellular process;GO:0015680:intracellular copper …	GO:0005215:transporter activity;GO:0005375:copper ion transmembrane transporter activity;GO:0005488:binding;GO:0005507:copper ion binding;GO:0005515:protein binding;GO:0008324:cation transmembrane transporter activity;GO:0015075:ion transmembrane transporter activity;GO:0016530:metallochaperone activity;GO:0016531:copper chaperone activity;GO:0019899:enzyme binding;GO:0022857:transmembrane transp…	GO:0005622:intracellular;GO:0005623:cell;GO:0005737:cytoplasm;GO:0044424:intracellular part;GO:0044464:cell part
Ndufb6	1.27363			CP	0.821	0.408	2.00921	0.735574	protein_coding	mm10	chr4	-	40270591	40279421	8831	ENSMUSG00000071014	mmu:230075:Ndufb6, CI-B17, Gm137	230075	NADH:ubiquinone oxidoreductase subunit B6 [Source:MGI Symbol;Acc:MGI:2684983]	mmu01100:Metabolic pathways;mmu05010:Alzheimer's disease;mmu04932:Non-alcoholic fatty liver disease (NAFLD);mmu05016:Huntington's disease;mmu00190:Oxidative phosphorylation;mmu05012:Parkinson's disease	R-MMU-1430728:Metabolism;R-MMU-1428517:The citric acid (TCA) cycle and respiratory electron transport;R-MMU-6799198:Complex I biogenesis;R-MMU-611105:Respiratory electron transport;R-MMU-163200:Respiratory electron transport, ATP synthesis by chemiosmotic coupling, and heat production by uncoupling proteins.	PWY-3781:aerobic respiration -- electron donor II;PWY0-1335:NADH to cytochrome bo oxidase electron transfer I;PWY0-1334:NADH to cytochrome bd oxidase electron transfer I	-	-	-	-	GO:0006810:transport;GO:0008152:metabolic process;GO:0044699:single-organism process;GO:0044710:single-organism metabolic process;GO:0051179:localization;GO:0051234:establishment of localization;GO:0055114:oxidation-reduction process	-	GO:0005622:intracellular;GO:0005623:cell;GO:0005634:nucleus;GO:0005654:nucleoplasm;GO:0005737:cytoplasm;GO:0005739:mitochondrion;GO:0005740:mitochondrial envelope;GO:0005743:mitochondrial inner membrane;GO:0005746:mitochondrial respiratory chain;GO:0005747:mitochondrial respiratory chain complex I;GO:0016020:membrane;GO:0016021:integral component of membrane;GO:0019866:organelle inner membrane;GO…
Slc31a1	1.42303			CP	0.802	0.322	2.12121	0.698184	protein_coding	mm10	chr4	+	62360727	62391769	31043	ENSMUSG00000066150	mmu:20529:Slc31a1, 4930445G01Rik, AI787263, AU016967, Ctr1	20529	solute carrier family 31, member 1 [Source:MGI Symbol;Acc:MGI:1333843]	mmu04978:Mineral absorption;mmu01524:Platinum drug resistance	R-MMU-382551:Transmembrane transport of small molecules;R-MMU-425410:Metal ion SLC transporters;R-MMU-425366:Transport of glucose and other sugars, bile salts and organic acids, metal ions and amine compounds;R-MMU-425407:SLC-mediated transmembrane transport	-	-	-	-	-	GO:0000041:transition metal ion transport;GO:0006810:transport;GO:0006811:ion transport;GO:0006812:cation transport;GO:0006825:copper ion transport;GO:0006855:drug transmembrane transport;GO:0006873:cellular ion homeostasis;GO:0006875:cellular metal ion homeostasis;GO:0006878:cellular copper ion homeostasis;GO:0009987:cellular process;GO:0015677:copper ion import;GO:0015893:drug transport;GO:0019…	GO:0005215:transporter activity;GO:0005375:copper ion transmembrane transporter activity;GO:0005488:binding;GO:0005515:protein binding;GO:0008324:cation transmembrane transporter activity;GO:0015075:ion transmembrane transporter activity;GO:0015088:copper uptake transmembrane transporter activity;GO:0022857:transmembrane transporter activity;GO:0022890:inorganic cation transmembrane transporter a…	GO:0005622:intracellular;GO:0005623:cell;GO:0005737:cytoplasm;GO:0005768:endosome;GO:0005770:late endosome;GO:0005773:vacuole;GO:0005886:plasma membrane;GO:0012505:endomembrane system;GO:0016020:membrane;GO:0016021:integral component of membrane;GO:0031224:intrinsic component of membrane;GO:0036477:somatodendritic compartment;GO:0043025:neuronal cell body;GO:0043226:organelle;GO:0043227:membrane-…
Slc13a4	1.44793			CP	0.655	0.035	1.52854	0.0806145	protein_coding	mm10	chr6	-	35267957	35308131	40175	ENSMUSG00000029843	mmu:243755:Slc13a4, 9630060C05Rik, SUT-1, SUT1	243755	solute carrier family 13 (sodium/sulfate symporters), member 4 [Source:MGI Symbol;Acc:MGI:2442367]	-	R-MMU-433137:Sodium-coupled sulphate, di- and tri-carboxylate transporters;R-MMU-382551:Transmembrane transport of small molecules;R-MMU-425366:Transport of glucose and other sugars, bile salts and organic acids, metal ions and amine compounds;R-MMU-425407:SLC-mediated transmembrane transport	-	-	-	-	-	-	-	-
Gm19935	1.04121			CP	0.75	0.097	1.85265	0.81144	protein_coding	mm10	chr8	-	90816145	90817393	1249	ENSMUSG00000110332	-	-	predicted gene, 19935 [Source:MGI Symbol;Acc:MGI:5012120]	-	-	-	-	-	-	-	-	-	-
Ccnd3	1.30717			CP	0.839	0.386	2.23908	0.931911	protein_coding	mm10	chr17	+	47505051	47599691	94641	ENSMUSG00000034165	mmu:12445:Ccnd3, 9230106B05Rik, AA682053, AL024085, AW146355, C78795	12445	cyclin D3 [Source:MGI Symbol;Acc:MGI:88315]	mmu04151:PI3K-Akt signaling pathway;mmu04630:Jak-STAT signaling pathway;mmu05162:Measles;mmu04310:Wnt signaling pathway;mmu05203:Viral carcinogenesis;mmu05166:HTLV-I infection;mmu04115:p53 signaling pathway;mmu04510:Focal adhesion;mmu04110:Cell cycle;mmu04390:Hippo signaling pathway	R-MMU-5687128:MAPK6/MAPK4 signaling;R-MMU-162582:Signal Transduction;R-MMU-5683057:MAPK family signaling cascades	-	P00013:Cell cycle	-	-	-	GO:0000079:regulation of cyclin-dependent protein serine/threonine kinase activity;GO:0000122:negative regulation of transcription from RNA polymerase II promoter;GO:0001775:cell activation;GO:0001932:regulation of protein phosphorylation;GO:0001934:positive regulation of protein phosphorylation;GO:0002376:immune system process;GO:0006022:aminoglycan metabolic process;GO:0006023:aminoglycan biosy…	GO:0003824:catalytic activity;GO:0004672:protein kinase activity;GO:0004674:protein serine/threonine kinase activity;GO:0004693:cyclin-dependent protein serine/threonine kinase activity;GO:0005488:binding;GO:0005515:protein binding;GO:0016301:kinase activity;GO:0016740:transferase activity;GO:0016772:transferase activity, transferring phosphorus-containing groups;GO:0016773:phosphotransferase act…	GO:0000307:cyclin-dependent protein kinase holoenzyme complex;GO:0005622:intracellular;GO:0005623:cell;GO:0005634:nucleus;GO:0005737:cytoplasm;GO:0005886:plasma membrane;GO:0005912:adherens junction;GO:0005924:cell-substrate adherens junction;GO:0005925:focal adhesion;GO:0016020:membrane;GO:0030054:cell junction;GO:0030055:cell-substrate junction;GO:0032991:macromolecular complex;GO:0043226:organ…
Dbi	0.566129			CP	0.991	0.787	4.11274	3.54661	protein_coding	mm10	chr1	-	120113280	120121078	7799	ENSMUSG00000026385	mmu:13167:Dbi, ACBD1, Acbp, EP, endozepine	13167	diazepam binding inhibitor [Source:MGI Symbol;Acc:MGI:94865]	mmu03320:PPAR signaling pathway	R-MMU-75105:Fatty Acyl-CoA Biosynthesis;R-MMU-535734:Fatty acid, triacylglycerol, and ketone body metabolism;R-MMU-75109:Triglyceride Biosynthesis;R-MMU-1430728:Metabolism;R-MMU-556833:Metabolism of lipids and lipoproteins	-	-	-	-	-	GO:0001662:behavioral fear response;GO:0001942:hair follicle development;GO:0002209:behavioral defense response;GO:0003008:system process;GO:0006082:organic acid metabolic process;GO:0006629:lipid metabolic process;GO:0006631:fatty acid metabolic process;GO:0006635:fatty acid beta-oxidation;GO:0006638:neutral lipid metabolic process;GO:0006639:acylglycerol metabolic process;GO:0006641:triglycerid…	GO:0000062:fatty-acyl-CoA binding;GO:0005102:receptor binding;GO:0005488:binding;GO:0005515:protein binding;GO:0008289:lipid binding;GO:0030156:benzodiazepine receptor binding;GO:0036042:long-chain fatty acyl-CoA binding;GO:0046983:protein dimerization activity;GO:0048037:cofactor binding;GO:0050662:coenzyme binding;GO:1901681:sulfur compound binding	GO:0005576:extracellular region;GO:0005615:extracellular space;GO:0005622:intracellular;GO:0005623:cell;GO:0005634:nucleus;GO:0005737:cytoplasm;GO:0005739:mitochondrion;GO:0005783:endoplasmic reticulum;GO:0005794:Golgi apparatus;GO:0005886:plasma membrane;GO:0008021:synaptic vesicle;GO:0012505:endomembrane system;GO:0016020:membrane;GO:0016023:cytoplasmic, membrane-bounded vesicle;GO:0030133:tran…
Krt18	1.30481			CP	0.645	0.025	1.35698	0.0521704	protein_coding	mm10	chr15	+	102028180	102032027	3848	ENSMUSG00000023043	mmu:16668:Krt18, CK18, K18, Krt1-18	16668	keratin 18 [Source:MGI Symbol;Acc:MGI:96692]	-	-	-	-	-	-	-	GO:0006810:transport;GO:0006915:apoptotic process;GO:0006996:organelle organization;GO:0007009:plasma membrane organization;GO:0007010:cytoskeleton organization;GO:0007154:cell communication;GO:0007155:cell adhesion;GO:0007165:signal transduction;GO:0007166:cell surface receptor signaling pathway;GO:0008104:protein localization;GO:0008219:cell death;GO:0009987:cellular process;GO:0010033:response…	GO:0003676:nucleic acid binding;GO:0003723:RNA binding;GO:0005198:structural molecule activity;GO:0005488:binding;GO:0005515:protein binding;GO:0044822:poly(A) RNA binding;GO:0045296:cadherin binding;GO:0050839:cell adhesion molecule binding;GO:0097110:scaffold protein binding;GO:0097159:organic cyclic compound binding;GO:0098631:protein binding involved in cell adhesion;GO:0098632:protein bindin…	GO:0005576:extracellular region;GO:0005622:intracellular;GO:0005623:cell;GO:0005634:nucleus;GO:0005737:cytoplasm;GO:0005813:centrosome;GO:0005815:microtubule organizing center;GO:0005856:cytoskeleton;GO:0005882:intermediate filament;GO:0005911:cell-cell junction;GO:0005912:adherens junction;GO:0005913:cell-cell adherens junction;GO:0015630:microtubule cytoskeleton;GO:0030054:cell junction;GO:0031…
Atp6v1d	1.25812			CP	0.88	0.576	2.45185	1.19373	protein_coding	mm10	chr12	-	78840725	78861638	20914	ENSMUSG00000021114	mmu:73834:Atp6v1d, 1110004P10Rik, Atp6m, VATD, Vma8	73834	ATPase, H+ transporting, lysosomal V1 subunit D [Source:MGI Symbol;Acc:MGI:1921084]	mmu01100:Metabolic pathways;mmu04150:mTOR signaling pathway;mmu04145:Phagosome;mmu00190:Oxidative phosphorylation;mmu05323:Rheumatoid arthritis;mmu04721:Synaptic vesicle cycle;mmu04966:Collecting duct acid secretion	R-MMU-74752:Signaling by Insulin receptor;R-MMU-168256:Immune System;R-MMU-382551:Transmembrane transport of small molecules;R-MMU-1222556:ROS, RNS production in response to bacteria;R-MMU-162582:Signal Transduction;R-MMU-917937:Iron uptake and transport;R-MMU-77387:Insulin receptor recycling;R-MMU-917977:Transferrin endocytosis and recycling;R-MMU-983712:Ion channel transport	-	-	-	-	-	GO:0000902:cell morphogenesis;GO:0006810:transport;GO:0006811:ion transport;GO:0006812:cation transport;GO:0006818:hydrogen transport;GO:0006996:organelle organization;GO:0008104:protein localization;GO:0009653:anatomical structure morphogenesis;GO:0009987:cellular process;GO:0010927:cellular component assembly involved in morphogenesis;GO:0015672:monovalent inorganic cation transport;GO:0015992:…	GO:0003824:catalytic activity;GO:0005215:transporter activity;GO:0015399:primary active transmembrane transporter activity;GO:0015405:P-P-bond-hydrolysis-driven transmembrane transporter activity;GO:0016462:pyrophosphatase activity;GO:0016787:hydrolase activity;GO:0016817:hydrolase activity, acting on acid anhydrides;GO:0016818:hydrolase activity, acting on acid anhydrides, in phosphorus-containi…	GO:0000323:lytic vacuole;GO:0005576:extracellular region;GO:0005622:intracellular;GO:0005623:cell;GO:0005737:cytoplasm;GO:0005764:lysosome;GO:0005765:lysosomal membrane;GO:0005773:vacuole;GO:0005774:vacuolar membrane;GO:0005813:centrosome;GO:0005815:microtubule organizing center;GO:0005856:cytoskeleton;GO:0005929:cilium;GO:0015630:microtubule cytoskeleton;GO:0016020:membrane;GO:0016469:proton-tra…
Slco1c1	1.03013			CP	0.835	0.204	2.51883	1.4887	protein_coding	mm10	chr6	+	141524368	141570177	45810	ENSMUSG00000030235	mmu:58807:Slco1c1, OATP-14, OATP-F, Oatp2, Oatpf, Slc21a14	58807	solute carrier organic anion transporter family, member 1c1 [Source:MGI Symbol;Acc:MGI:1889679]	mmu04919:Thyroid hormone signaling pathway	R-MMU-425397:Transport of vitamins, nucleosides, and related molecules;R-MMU-879518:Transport of organic anions;R-MMU-382551:Transmembrane transport of small molecules;R-MMU-425407:SLC-mediated transmembrane transport	-	-	-	-	-	GO:0006082:organic acid metabolic process;GO:0006629:lipid metabolic process;GO:0006810:transport;GO:0006811:ion transport;GO:0006820:anion transport;GO:0006869:lipid transport;GO:0008152:metabolic process;GO:0008202:steroid metabolic process;GO:0008206:bile acid metabolic process;GO:0009987:cellular process;GO:0010876:lipid localization;GO:0015711:organic anion transport;GO:0015718:monocarboxyli…	GO:0005215:transporter activity;GO:0005319:lipid transporter activity;GO:0005342:organic acid transmembrane transporter activity;GO:0008028:monocarboxylic acid transmembrane transporter activity;GO:0008509:anion transmembrane transporter activity;GO:0008514:organic anion transmembrane transporter activity;GO:0015075:ion transmembrane transporter activity;GO:0015125:bile acid transmembrane transpo…	GO:0005623:cell;GO:0005886:plasma membrane;GO:0005887:integral component of plasma membrane;GO:0016020:membrane;GO:0016021:integral component of membrane;GO:0031224:intrinsic component of membrane;GO:0031226:intrinsic component of plasma membrane;GO:0044425:membrane part;GO:0044459:plasma membrane part;GO:0044464:cell part;GO:0071944:cell periphery
Tgfb2	1.4064			CP	0.739	0.138	1.93759	0.531183	protein_coding	mm10	chr1	-	186622792	186705989	83198	ENSMUSG00000039239	mmu:21808:Tgfb2, BB105277, Tgf-beta2, Tgfb-2	21808	transforming growth factor, beta 2 [Source:MGI Symbol;Acc:MGI:98726]	mmu05206:MicroRNAs in cancer;mmu04068:FoxO signaling pathway;mmu05410:Hypertrophic cardiomyopathy (HCM);mmu05414:Dilated cardiomyopathy;mmu04350:TGF-beta signaling pathway;mmu05200:Pathways in cancer;mmu04380:Osteoclast differentiation;mmu04060:Cytokine-cytokine receptor interaction;mmu05152:Tuberculosis;mmu05161:Hepatitis B;mmu04010:MAPK signaling pathway;mmu04144:Endocytosis;mmu05145:Toxoplasmo…	R-MMU-1566948:Elastic fibre formation;R-MMU-1474244:Extracellular matrix organization;R-MMU-109582:Hemostasis;R-MMU-76005:Response to elevated platelet cytosolic Ca2+;R-MMU-76002:Platelet activation, signaling and aggregation;R-MMU-114608:Platelet degranulation ;R-MMU-2129379:Molecules associated with elastic fibres	-	P06664:Gonadotropin-releasing hormone receptor pathway;P00052:TGF-beta signaling pathway	-	-	-	GO:0000165:MAPK cascade;GO:0000902:cell morphogenesis;GO:0000904:cell morphogenesis involved in differentiation;GO:0001501:skeletal system development;GO:0001502:cartilage condensation;GO:0001558:regulation of cell growth;GO:0001568:blood vessel development;GO:0001654:eye development;GO:0001666:response to hypoxia;GO:0001667:ameboidal-type cell migration;GO:0001776:leukocyte homeostasis;GO:000181…	GO:0001540:beta-amyloid binding;GO:0003824:catalytic activity;GO:0004672:protein kinase activity;GO:0004674:protein serine/threonine kinase activity;GO:0004702:receptor signaling protein serine/threonine kinase activity;GO:0004871:signal transducer activity;GO:0005057:receptor signaling protein activity;GO:0005102:receptor binding;GO:0005114:type II transforming growth factor beta receptor bindin…	GO:0005576:extracellular region;GO:0005578:proteinaceous extracellular matrix;GO:0005604:basement membrane;GO:0005615:extracellular space;GO:0005622:intracellular;GO:0005623:cell;GO:0005737:cytoplasm;GO:0005768:endosome;GO:0005773:vacuole;GO:0005794:Golgi apparatus;GO:0005802:trans-Golgi network;GO:0009986:cell surface;GO:0012505:endomembrane system;GO:0016023:cytoplasmic, membrane-bounded vesicl…
Aqp1	1.59024			CP	0.634	0.013	1.62237	0.0321307	protein_coding	mm10	chr6	+	55336432	55348555	12124	ENSMUSG00000004655	mmu:11826:Aqp1, CHIP28	11826	aquaporin 1 [Source:MGI Symbol;Acc:MGI:103201]	mmu04924:Renin secretion;mmu04976:Bile secretion;mmu04964:Proximal tubule bicarbonate reclamation	R-MMU-1237044:Erythrocytes take up carbon dioxide and release oxygen;R-MMU-1480926:O2/CO2 exchange in erythrocytes;R-MMU-445717:Aquaporin-mediated transport;R-MMU-382551:Transmembrane transport of small molecules;R-MMU-1430728:Metabolism;R-MMU-1247673:Erythrocytes take up oxygen and release carbon dioxide;R-MMU-432047:Passive transport by Aquaporins;R-MMU-432040:Vasopressin regulates renal water …	-	-	-	-	-	GO:0000302:response to reactive oxygen species;GO:0001101:response to acid chemical;GO:0001525:angiogenesis;GO:0001568:blood vessel development;GO:0001654:eye development;GO:0001655:urogenital system development;GO:0001656:metanephros development;GO:0001666:response to hypoxia;GO:0001667:ameboidal-type cell migration;GO:0001822:kidney development;GO:0001944:vasculature development;GO:0002790:pept…	GO:0004872:receptor activity;GO:0005102:receptor binding;GO:0005215:transporter activity;GO:0005216:ion channel activity;GO:0005217:intracellular ligand-gated ion channel activity;GO:0005221:intracellular cyclic nucleotide activated cation channel activity;GO:0005223:intracellular cGMP activated cation channel activity;GO:0005261:cation channel activity;GO:0005267:potassium channel activity;GO:00…	GO:0005576:extracellular region;GO:0005622:intracellular;GO:0005623:cell;GO:0005634:nucleus;GO:0005635:nuclear envelope;GO:0005737:cytoplasm;GO:0005886:plasma membrane;GO:0005887:integral component of plasma membrane;GO:0005901:caveola;GO:0005903:brush border;GO:0009925:basal plasma membrane;GO:0012505:endomembrane system;GO:0012506:vesicle membrane;GO:0016020:membrane;GO:0016021:integral compone…
Mrps6	1.30242			CP	0.727	0.171	1.62112	0.318698	protein_coding	mm10	chr16	+	92058270	92112227	53958	ENSMUSG00000039680	mmu:121022:Mrps6, AW046321	121022	mitochondrial ribosomal protein S6 [Source:MGI Symbol;Acc:MGI:2153111]	mmu03010:Ribosome	R-MMU-1852241:Organelle biogenesis and maintenance;R-MMU-5419276:Mitochondrial translation termination;R-MMU-5389840:Mitochondrial translation elongation;R-MMU-5368287:Mitochondrial translation	-	-	-	-	-	GO:0006412:translation;GO:0006518:peptide metabolic process;GO:0006807:nitrogen compound metabolic process;GO:0006996:organelle organization;GO:0007005:mitochondrion organization;GO:0008152:metabolic process;GO:0009058:biosynthetic process;GO:0009059:macromolecule biosynthetic process;GO:0009987:cellular process;GO:0010467:gene expression;GO:0016043:cellular component organization;GO:0019538:prot…	GO:0003676:nucleic acid binding;GO:0003723:RNA binding;GO:0003735:structural constituent of ribosome;GO:0005198:structural molecule activity;GO:0005488:binding;GO:0019843:rRNA binding;GO:0070181:small ribosomal subunit rRNA binding;GO:0097159:organic cyclic compound binding;GO:1901363:heterocyclic compound binding	GO:0000313:organellar ribosome;GO:0000314:organellar small ribosomal subunit;GO:0005622:intracellular;GO:0005623:cell;GO:0005737:cytoplasm;GO:0005739:mitochondrion;GO:0005759:mitochondrial matrix;GO:0005761:mitochondrial ribosome;GO:0005763:mitochondrial small ribosomal subunit;GO:0005840:ribosome;GO:0015935:small ribosomal subunit;GO:0030529:intracellular ribonucleoprotein complex;GO:0031974:mem…
Ndufa2	1.14119			CP	0.915	0.679	2.63707	1.49588	protein_coding	mm10	chr18	-	36742332	36744557	2226	ENSMUSG00000014294	mmu:17991:Ndufa2, AV000592, B8, C1-B8, CI-B8	17991	NADH:ubiquinone oxidoreductase subunit A2 [Source:MGI Symbol;Acc:MGI:1343103]	mmu01100:Metabolic pathways;mmu05010:Alzheimer's disease;mmu04932:Non-alcoholic fatty liver disease (NAFLD);mmu05016:Huntington's disease;mmu00190:Oxidative phosphorylation;mmu05012:Parkinson's disease	R-MMU-1430728:Metabolism;R-MMU-1428517:The citric acid (TCA) cycle and respiratory electron transport;R-MMU-6799198:Complex I biogenesis;R-MMU-611105:Respiratory electron transport;R-MMU-163200:Respiratory electron transport, ATP synthesis by chemiosmotic coupling, and heat production by uncoupling proteins.	PWY-3781:aerobic respiration -- electron donor II;PWY0-1335:NADH to cytochrome bo oxidase electron transfer I;PWY0-1334:NADH to cytochrome bd oxidase electron transfer I	-	-	-	-	GO:0006810:transport;GO:0008152:metabolic process;GO:0044699:single-organism process;GO:0044710:single-organism metabolic process;GO:0051179:localization;GO:0051234:establishment of localization;GO:0055114:oxidation-reduction process	GO:0003824:catalytic activity;GO:0003954:NADH dehydrogenase activity;GO:0008137:NADH dehydrogenase (ubiquinone) activity;GO:0016491:oxidoreductase activity;GO:0016651:oxidoreductase activity, acting on NAD(P)H;GO:0016655:oxidoreductase activity, acting on NAD(P)H, quinone or similar compound as acceptor;GO:0050136:NADH dehydrogenase (quinone) activity	GO:0005622:intracellular;GO:0005623:cell;GO:0005737:cytoplasm;GO:0005739:mitochondrion;GO:0005740:mitochondrial envelope;GO:0005743:mitochondrial inner membrane;GO:0005746:mitochondrial respiratory chain;GO:0005747:mitochondrial respiratory chain complex I;GO:0016020:membrane;GO:0019866:organelle inner membrane;GO:0030964:NADH dehydrogenase complex;GO:0031090:organelle membrane;GO:0031966:mitocho…
Ndufb11	1.154			CP	0.861	0.525	2.15183	0.997829	protein_coding	mm10	chrX	-	20615326	20617619	2294	ENSMUSG00000031059	mmu:104130:Ndufb11, D5Bwg0566e, D5Bwg0577e, NP15.6, Np15	104130	NADH:ubiquinone oxidoreductase subunit B11 [Source:MGI Symbol;Acc:MGI:1349919]	mmu01100:Metabolic pathways;mmu05010:Alzheimer's disease;mmu04932:Non-alcoholic fatty liver disease (NAFLD);mmu05016:Huntington's disease;mmu00190:Oxidative phosphorylation;mmu05012:Parkinson's disease	R-MMU-1430728:Metabolism;R-MMU-1428517:The citric acid (TCA) cycle and respiratory electron transport;R-MMU-6799198:Complex I biogenesis;R-MMU-611105:Respiratory electron transport;R-MMU-163200:Respiratory electron transport, ATP synthesis by chemiosmotic coupling, and heat production by uncoupling proteins.	PWY-3781:aerobic respiration -- electron donor II;PWY0-1335:NADH to cytochrome bo oxidase electron transfer I;PWY0-1334:NADH to cytochrome bd oxidase electron transfer I	-	-	-	-	GO:0006810:transport;GO:0008152:metabolic process;GO:0044699:single-organism process;GO:0044710:single-organism metabolic process;GO:0051179:localization;GO:0051234:establishment of localization;GO:0055114:oxidation-reduction process	-	GO:0005622:intracellular;GO:0005623:cell;GO:0005737:cytoplasm;GO:0005739:mitochondrion;GO:0005740:mitochondrial envelope;GO:0005743:mitochondrial inner membrane;GO:0005746:mitochondrial respiratory chain;GO:0005747:mitochondrial respiratory chain complex I;GO:0016020:membrane;GO:0016021:integral component of membrane;GO:0019866:organelle inner membrane;GO:0030964:NADH dehydrogenase complex;GO:003…
Ndrg2	1.07632			CP	0.87	0.366	2.43453	1.3582	protein_coding	mm10	chr14	-	51905271	51914158	8888	ENSMUSG00000004558	mmu:29811:Ndrg2, AI182517, AU040374, Ndr2, SYLD	29811	N-myc downstream regulated gene 2 [Source:MGI Symbol;Acc:MGI:1352498]	-	-	-	-	-	-	-	GO:0000165:MAPK cascade;GO:0001816:cytokine production;GO:0001817:regulation of cytokine production;GO:0001818:negative regulation of cytokine production;GO:0001932:regulation of protein phosphorylation;GO:0001933:negative regulation of protein phosphorylation;GO:0006464:cellular protein modification process;GO:0006468:protein phosphorylation;GO:0006793:phosphorus metabolic process;GO:0006796:pho…	-	GO:0005576:extracellular region;GO:0005622:intracellular;GO:0005623:cell;GO:0005634:nucleus;GO:0005654:nucleoplasm;GO:0005737:cytoplasm;GO:0005794:Golgi apparatus;GO:0005813:centrosome;GO:0005815:microtubule organizing center;GO:0005856:cytoskeleton;GO:0012505:endomembrane system;GO:0015630:microtubule cytoskeleton;GO:0031974:membrane-enclosed lumen;GO:0031981:nuclear lumen;GO:0031982:vesicle;GO:…
Mapk4	1.33867			CP	0.69	0.084	1.57029	0.231624	protein_coding	mm10	chr18	-	73928486	74065359	136874	ENSMUSG00000024558	mmu:225724:Mapk4, A330097D03Rik, Erk3, Prkm4, p63Mapk	225724	mitogen-activated protein kinase 4 [Source:MGI Symbol;Acc:MGI:2444559]	-	R-MMU-5687128:MAPK6/MAPK4 signaling;R-MMU-162582:Signal Transduction;R-MMU-5683057:MAPK family signaling cascades	-	P00003:Alzheimer disease-amyloid secretase pathway	-	-	-	GO:0006464:cellular protein modification process;GO:0006468:protein phosphorylation;GO:0006793:phosphorus metabolic process;GO:0006796:phosphate-containing compound metabolic process;GO:0007049:cell cycle;GO:0008152:metabolic process;GO:0009987:cellular process;GO:0016310:phosphorylation;GO:0019538:protein metabolic process;GO:0036211:protein modification process;GO:0043170:macromolecule metaboli…	GO:0000166:nucleotide binding;GO:0001882:nucleoside binding;GO:0001883:purine nucleoside binding;GO:0003824:catalytic activity;GO:0004672:protein kinase activity;GO:0004674:protein serine/threonine kinase activity;GO:0004702:receptor signaling protein serine/threonine kinase activity;GO:0004707:MAP kinase activity;GO:0004871:signal transducer activity;GO:0005057:receptor signaling protein activit…	GO:0005622:intracellular;GO:0005623:cell;GO:0005634:nucleus;GO:0005737:cytoplasm;GO:0043226:organelle;GO:0043227:membrane-bounded organelle;GO:0043229:intracellular organelle;GO:0043231:intracellular membrane-bounded organelle;GO:0044424:intracellular part;GO:0044464:cell part
Wipf3	1.38368			CP	0.636	0.022	1.43589	0.0522168	protein_coding	mm10	chr6	+	54429603	54503768	74166	ENSMUSG00000086040	mmu:330319:Wipf3, 9030621G03, BQ952480	330319	WAS/WASL interacting protein family, member 3 [Source:MGI Symbol;Acc:MGI:3044681]	mmu04144:Endocytosis	R-MMU-5663213:RHO GTPases Activate WASPs and WAVEs;R-MMU-194315:Signaling by Rho GTPases;R-MMU-168256:Immune System;R-MMU-195258:RHO GTPase Effectors;R-MMU-2029480:Fcgamma receptor (FCGR) dependent phagocytosis;R-MMU-162582:Signal Transduction;R-MMU-2029482:Regulation of actin dynamics for phagocytic cup formation;R-MMU-168249:Innate Immune System	-	-	-	-	-	-	-	-
Acaa2	1.36164			CP	0.695	0.132	1.58792	0.226281	protein_coding	mm10	chr18	+	74779197	74806208	27012	ENSMUSG00000036880	mmu:52538:Acaa2, 0610011L04Rik, AI255831, AI265397, D18Ertd240e	52538	acetyl-Coenzyme A acyltransferase 2 (mitochondrial 3-oxoacyl-Coenzyme A thiolase) [Source:MGI Symbol;Acc:MGI:1098623]	mmu01100:Metabolic pathways;mmu00280:Valine, leucine and isoleucine degradation;mmu00062:Fatty acid elongation;mmu01212:Fatty acid metabolism;mmu00071:Fatty acid degradation	-	PWY-5136:fatty acid beta-oxidation II (core pathway);FAO-PWY:fatty acid beta-oxidation I	-	-	-	-	GO:0001666:response to hypoxia;GO:0006082:organic acid metabolic process;GO:0006084:acetyl-CoA metabolic process;GO:0006629:lipid metabolic process;GO:0006631:fatty acid metabolic process;GO:0006635:fatty acid beta-oxidation;GO:0006637:acyl-CoA metabolic process;GO:0006732:coenzyme metabolic process;GO:0006790:sulfur compound metabolic process;GO:0006810:transport;GO:0006839:mitochondrial transpo…	GO:0003676:nucleic acid binding;GO:0003723:RNA binding;GO:0003824:catalytic activity;GO:0003988:acetyl-CoA C-acyltransferase activity;GO:0005488:binding;GO:0016408:C-acyltransferase activity;GO:0016740:transferase activity;GO:0016746:transferase activity, transferring acyl groups;GO:0016747:transferase activity, transferring acyl groups other than amino-acyl groups;GO:0044822:poly(A) RNA binding;…	GO:0005576:extracellular region;GO:0005622:intracellular;GO:0005623:cell;GO:0005737:cytoplasm;GO:0005739:mitochondrion;GO:0005740:mitochondrial envelope;GO:0005743:mitochondrial inner membrane;GO:0005759:mitochondrial matrix;GO:0016020:membrane;GO:0019866:organelle inner membrane;GO:0031090:organelle membrane;GO:0031966:mitochondrial membrane;GO:0031967:organelle envelope;GO:0031974:membrane-encl…
Tbcel	1.3515			CP	0.829	0.389	2.2425	0.891002	protein_coding	mm10	chr9	-	42412316	42507809	95494	ENSMUSG00000037287	mmu:272589:Tbcel, D330014K23, E130107N23Rik, Lrrc35	272589	tubulin folding cofactor E-like [Source:MGI Symbol;Acc:MGI:1925543]	-	-	-	-	-	-	-	-	-	GO:0005622:intracellular;GO:0005623:cell;GO:0005737:cytoplasm;GO:0005856:cytoskeleton;GO:0043226:organelle;GO:0043228:non-membrane-bounded organelle;GO:0043229:intracellular organelle;GO:0043232:intracellular non-membrane-bounded organelle;GO:0044424:intracellular part;GO:0044464:cell part
Tpi1	1.25986			CP	0.845	0.453	2.20986	0.949995	protein_coding	mm10	chr6	-	124810586	124814296	3711	ENSMUSG00000023456	mmu:21991:Tpi1, AI255506, Tpi, Tpi-1	21991	triosephosphate isomerase 1 [Source:MGI Symbol;Acc:MGI:98797]	mmu01100:Metabolic pathways;mmu00010:Glycolysis / Gluconeogenesis;mmu01200:Carbon metabolism;mmu01230:Biosynthesis of amino acids;mmu00051:Fructose and mannose metabolism;mmu00562:Inositol phosphate metabolism	R-MMU-70171:Glycolysis;R-MMU-70326:Glucose metabolism;R-MMU-1430728:Metabolism;R-MMU-71387:Metabolism of carbohydrates;R-MMU-70263:Gluconeogenesis	PWY66-373:sucrose degradation V (mammalian);GLYCOLYSIS:glycolysis I;P341-PWY:glycolysis V (Pyrococcus);ANAGLYCOLYSIS-PWY:glycolysis III	P00024:Glycolysis	-	-	-	GO:0005975:carbohydrate metabolic process;GO:0005996:monosaccharide metabolic process;GO:0006006:glucose metabolic process;GO:0006066:alcohol metabolic process;GO:0006071:glycerol metabolic process;GO:0006081:cellular aldehyde metabolic process;GO:0006082:organic acid metabolic process;GO:0006090:pyruvate metabolic process;GO:0006091:generation of precursor metabolites and energy;GO:0006094:gluco…	GO:0003824:catalytic activity;GO:0004807:triose-phosphate isomerase activity;GO:0005488:binding;GO:0005515:protein binding;GO:0016853:isomerase activity;GO:0016860:intramolecular oxidoreductase activity;GO:0016861:intramolecular oxidoreductase activity, interconverting aldoses and ketoses;GO:0019899:enzyme binding;GO:0031625:ubiquitin protein ligase binding;GO:0044389:ubiquitin-like protein ligas…	GO:0005576:extracellular region;GO:0005615:extracellular space;GO:0005622:intracellular;GO:0005623:cell;GO:0005634:nucleus;GO:0005737:cytoplasm;GO:0005829:cytosol;GO:0031982:vesicle;GO:0031988:membrane-bounded vesicle;GO:0043226:organelle;GO:0043227:membrane-bounded organelle;GO:0043229:intracellular organelle;GO:0043230:extracellular organelle;GO:0043231:intracellular membrane-bounded organelle;…
Pgam1	1.14			CP	0.916	0.651	2.71616	1.57616	protein_coding	mm10	chr19	+	41911923	41918660	6738	ENSMUSG00000011752	mmu:18648:Pgam1, 2310050F24Rik, Pgam-1	18648	phosphoglycerate mutase 1 [Source:MGI Symbol;Acc:MGI:97552]	mmu01100:Metabolic pathways;mmu00010:Glycolysis / Gluconeogenesis;mmu01200:Carbon metabolism;mmu01230:Biosynthesis of amino acids;mmu04922:Glucagon signaling pathway;mmu05230:Central carbon metabolism in cancer;mmu00260:Glycine, serine and threonine metabolism	R-MMU-70171:Glycolysis;R-MMU-70326:Glucose metabolism;R-MMU-1430728:Metabolism;R-MMU-71387:Metabolism of carbohydrates;R-MMU-70263:Gluconeogenesis	GLYCOLYSIS:glycolysis I;P341-PWY:glycolysis V (Pyrococcus);ANAGLYCOLYSIS-PWY:glycolysis III;PWY-6405:Rapoport-Luebering glycolytic shunt;GLUCONEO-PWY:gluconeogenesis I	P00024:Glycolysis	-	-	-	GO:0005975:carbohydrate metabolic process;GO:0005996:monosaccharide metabolic process;GO:0006006:glucose metabolic process;GO:0006081:cellular aldehyde metabolic process;GO:0006082:organic acid metabolic process;GO:0006090:pyruvate metabolic process;GO:0006091:generation of precursor metabolites and energy;GO:0006094:gluconeogenesis;GO:0006096:glycolytic process;GO:0006098:pentose-phosphate shunt…	GO:0003824:catalytic activity;GO:0004082:bisphosphoglycerate mutase activity;GO:0004083:bisphosphoglycerate 2-phosphatase activity;GO:0004619:phosphoglycerate mutase activity;GO:0005488:binding;GO:0005515:protein binding;GO:0016787:hydrolase activity;GO:0016788:hydrolase activity, acting on ester bonds;GO:0016791:phosphatase activity;GO:0016853:isomerase activity;GO:0016866:intramolecular transfe…	GO:0005576:extracellular region;GO:0005622:intracellular;GO:0005623:cell;GO:0005634:nucleus;GO:0005737:cytoplasm;GO:0005829:cytosol;GO:0016020:membrane;GO:0031982:vesicle;GO:0031988:membrane-bounded vesicle;GO:0043209:myelin sheath;GO:0043226:organelle;GO:0043227:membrane-bounded organelle;GO:0043229:intracellular organelle;GO:0043230:extracellular organelle;GO:0043231:intracellular membrane-boun…
Pcp4	1.58141			CP	0.636	0.036	1.68999	0.108582	protein_coding	mm10	chr16	+	96467606	96525793	58188	ENSMUSG00000090223	mmu:18546:Pcp4, P16Rimb19, Pcp-4, Pep19	18546	Purkinje cell protein 4 [Source:MGI Symbol;Acc:MGI:97509]	-	-	-	P06664:Gonadotropin-releasing hormone receptor pathway	-	-	-	GO:0001932:regulation of protein phosphorylation;GO:0001933:negative regulation of protein phosphorylation;GO:0006464:cellular protein modification process;GO:0006468:protein phosphorylation;GO:0006469:negative regulation of protein kinase activity;GO:0006793:phosphorus metabolic process;GO:0006796:phosphate-containing compound metabolic process;GO:0006810:transport;GO:0006915:apoptotic process;G…	GO:0003676:nucleic acid binding;GO:0003723:RNA binding;GO:0005488:binding;GO:0005515:protein binding;GO:0005516:calmodulin binding;GO:0097159:organic cyclic compound binding;GO:1901363:heterocyclic compound binding	GO:0005622:intracellular;GO:0005623:cell;GO:0005634:nucleus;GO:0005737:cytoplasm;GO:0005829:cytosol;GO:0005856:cytoskeleton;GO:0005882:intermediate filament;GO:0005883:neurofilament;GO:0030424:axon;GO:0042995:cell projection;GO:0043005:neuron projection;GO:0043226:organelle;GO:0043227:membrane-bounded organelle;GO:0043228:non-membrane-bounded organelle;GO:0043229:intracellular organelle;GO:004323…
Strip2	1.32144			CP	0.629	0.026	1.38303	0.0615811	protein_coding	mm10	chr6	+	29917012	29959681	42670	ENSMUSG00000039629	mmu:320609:Strip2, D330017J20Rik, Fam40b	320609	striatin interacting protein 2 [Source:MGI Symbol;Acc:MGI:2444363]	-	-	-	-	-	-	-	GO:0000902:cell morphogenesis;GO:0006928:movement of cell or subcellular component;GO:0006996:organelle organization;GO:0007010:cytoskeleton organization;GO:0008360:regulation of cell shape;GO:0009653:anatomical structure morphogenesis;GO:0009987:cellular process;GO:0016043:cellular component organization;GO:0016477:cell migration;GO:0022603:regulation of anatomical structure morphogenesis;GO:002…	-	GO:0005622:intracellular;GO:0005623:cell;GO:0005737:cytoplasm;GO:0044424:intracellular part;GO:0044464:cell part
Pkm	1.20926			CP	0.88	0.554	2.5064	1.29714	protein_coding	mm10	chr9	+	59656368	59679375	23008	ENSMUSG00000032294	mmu:18746:Pkm, AA414905, AL024370, AL024424, Pk-2, Pk-3, Pk3, Pkm2	18746	pyruvate kinase, muscle [Source:MGI Symbol;Acc:MGI:97591]	mmu01100:Metabolic pathways;mmu00010:Glycolysis / Gluconeogenesis;mmu01200:Carbon metabolism;mmu01230:Biosynthesis of amino acids;mmu04930:Type II diabetes mellitus;mmu05203:Viral carcinogenesis;mmu00620:Pyruvate metabolism;mmu04922:Glucagon signaling pathway;mmu05230:Central carbon metabolism in cancer;mmu00230:Purine metabolism	R-MMU-70171:Glycolysis;R-MMU-70326:Glucose metabolism;R-MMU-1430728:Metabolism;R-MMU-71387:Metabolism of carbohydrates	GLYCOLYSIS:glycolysis I;P341-PWY:glycolysis V (Pyrococcus);ANAGLYCOLYSIS-PWY:glycolysis III	P00024:Glycolysis;P02772:Pyruvate metabolism	-	-	-	GO:0001889:liver development;GO:0005975:carbohydrate metabolic process;GO:0005996:monosaccharide metabolic process;GO:0006006:glucose metabolic process;GO:0006082:organic acid metabolic process;GO:0006090:pyruvate metabolic process;GO:0006091:generation of precursor metabolites and energy;GO:0006096:glycolytic process;GO:0006139:nucleobase-containing compound metabolic process;GO:0006163:purine n…	GO:0000166:nucleotide binding;GO:0000287:magnesium ion binding;GO:0001882:nucleoside binding;GO:0001883:purine nucleoside binding;GO:0003676:nucleic acid binding;GO:0003723:RNA binding;GO:0003823:antigen binding;GO:0003824:catalytic activity;GO:0004743:pyruvate kinase activity;GO:0005488:binding;GO:0005515:protein binding;GO:0005524:ATP binding;GO:0016301:kinase activity;GO:0016740:transferase ac…	GO:0005576:extracellular region;GO:0005622:intracellular;GO:0005623:cell;GO:0005634:nucleus;GO:0005737:cytoplasm;GO:0005739:mitochondrion;GO:0005886:plasma membrane;GO:0005911:cell-cell junction;GO:0005912:adherens junction;GO:0005913:cell-cell adherens junction;GO:0005929:cilium;GO:0016020:membrane;GO:0030054:cell junction;GO:0031012:extracellular matrix;GO:0031982:vesicle;GO:0031988:membrane-bo…
Slc25a39	1.17724			CP	0.805	0.37	1.92216	0.744922	protein_coding	mm10	chr11	-	102402985	102407946	4962	ENSMUSG00000018677	mmu:68066:Slc25a39, 3010027G13Rik, D11Ertd333e	68066	solute carrier family 25, member 39 [Source:MGI Symbol;Acc:MGI:1196386]	-	-	-	-	-	-	-	GO:0006412:translation;GO:0006518:peptide metabolic process;GO:0006725:cellular aromatic compound metabolic process;GO:0006778:porphyrin-containing compound metabolic process;GO:0006779:porphyrin-containing compound biosynthetic process;GO:0006783:heme biosynthetic process;GO:0006807:nitrogen compound metabolic process;GO:0006810:transport;GO:0008152:metabolic process;GO:0009058:biosynthetic proc…	GO:0003735:structural constituent of ribosome;GO:0005198:structural molecule activity	GO:0005622:intracellular;GO:0005623:cell;GO:0005737:cytoplasm;GO:0005739:mitochondrion;GO:0005740:mitochondrial envelope;GO:0005743:mitochondrial inner membrane;GO:0016020:membrane;GO:0016021:integral component of membrane;GO:0019866:organelle inner membrane;GO:0031090:organelle membrane;GO:0031224:intrinsic component of membrane;GO:0031966:mitochondrial membrane;GO:0031967:organelle envelope;GO:…
Tax1bp1	1.18613			CP	0.919	0.746	2.95576	1.76963	protein_coding	mm10	chr6	+	52713729	52766780	53052	ENSMUSG00000004535	mmu:52440:Tax1bp1, 1200003J11Rik, 1700069J21Rik, AA930106, D6Ertd404e, D6Ertd772e, T6bp, TXBP151	52440	Tax1 (human T cell leukemia virus type I) binding protein 1 [Source:MGI Symbol;Acc:MGI:1289308]	-	R-MMU-75893:TNF signaling;R-MMU-936440:Negative regulators of RIG-I/MDA5 signaling;R-MMU-73887:Death Receptor Signalling;R-MMU-168256:Immune System;R-MMU-162582:Signal Transduction;R-MMU-5357905:Regulation of TNFR1 signaling;R-MMU-168928:RIG-I/MDA5 mediated induction of IFN-alpha/beta pathways;R-MMU-168249:Innate Immune System	-	-	-	-	-	GO:0006139:nucleobase-containing compound metabolic process;GO:0006351:transcription, DNA-templated;GO:0006355:regulation of transcription, DNA-templated;GO:0006725:cellular aromatic compound metabolic process;GO:0006807:nitrogen compound metabolic process;GO:0006915:apoptotic process;GO:0008152:metabolic process;GO:0008219:cell death;GO:0009058:biosynthetic process;GO:0009059:macromolecule biosy…	GO:0005488:binding;GO:0005515:protein binding;GO:0019899:enzyme binding;GO:0019900:kinase binding;GO:0032182:ubiquitin-like protein binding;GO:0043130:ubiquitin binding;GO:0043167:ion binding;GO:0043169:cation binding;GO:0046872:metal ion binding	GO:0005576:extracellular region;GO:0031982:vesicle;GO:0031988:membrane-bounded vesicle;GO:0043226:organelle;GO:0043227:membrane-bounded organelle;GO:0043230:extracellular organelle;GO:0044421:extracellular region part;GO:0070062:extracellular exosome;GO:1903561:extracellular vesicle
Ubl5	1.17627			CP	0.854	0.531	2.2068	1.03053	protein_coding	mm10	chr9	+	20642878	20647140	4263	ENSMUSG00000084786	mmu:66177:Ubl5, 1110030M22Rik, beacon	66177	ubiquitin-like 5 [Source:MGI Symbol;Acc:MGI:1913427]	-	-	-	-	-	-	-	-	-	-
Thyn1	1.27155			CP	0.713	0.186	1.58621	0.314657	protein_coding	mm10	chr9	+	26999710	27007336	7627	ENSMUSG00000035443	mmu:77862:Thyn1, D730042P09Rik, HSPC144, MDS012, MY105, Thy28	77862	thymocyte nuclear protein 1 [Source:MGI Symbol;Acc:MGI:1925112]	-	-	-	-	-	-	-	-	-	GO:0005622:intracellular;GO:0005623:cell;GO:0005634:nucleus;GO:0005730:nucleolus;GO:0005737:cytoplasm;GO:0031974:membrane-enclosed lumen;GO:0031981:nuclear lumen;GO:0043226:organelle;GO:0043227:membrane-bounded organelle;GO:0043228:non-membrane-bounded organelle;GO:0043229:intracellular organelle;GO:0043231:intracellular membrane-bounded organelle;GO:0043232:intracellular non-membrane-bounded org…
Cox6b2	1.41741			CP	0.638	0.049	1.51223	0.094823	protein_coding	mm10	chr7	-	4751792	4753094	1303	ENSMUSG00000051811	mmu:333182:Cox6b2, 1700067P11Rik, BC048670, COXVIB2	333182	cytochrome c oxidase subunit 6B2 [Source:MGI Symbol;Acc:MGI:3044182]	mmu01100:Metabolic pathways;mmu04260:Cardiac muscle contraction;mmu05010:Alzheimer's disease;mmu04932:Non-alcoholic fatty liver disease (NAFLD);mmu05016:Huntington's disease;mmu00190:Oxidative phosphorylation;mmu05012:Parkinson's disease	-	-	-	-	-	-	-	GO:0003824:catalytic activity;GO:0004129:cytochrome-c oxidase activity;GO:0005215:transporter activity;GO:0008324:cation transmembrane transporter activity;GO:0009055:electron carrier activity;GO:0015002:heme-copper terminal oxidase activity;GO:0015075:ion transmembrane transporter activity;GO:0015077:monovalent inorganic cation transmembrane transporter activity;GO:0015078:hydrogen ion transmemb…	GO:0005622:intracellular;GO:0005623:cell;GO:0005737:cytoplasm;GO:0005739:mitochondrion;GO:0005740:mitochondrial envelope;GO:0005743:mitochondrial inner membrane;GO:0016020:membrane;GO:0019866:organelle inner membrane;GO:0030061:mitochondrial crista;GO:0031090:organelle membrane;GO:0031966:mitochondrial membrane;GO:0031967:organelle envelope;GO:0031975:envelope;GO:0043226:organelle;GO:0043227:memb…
Cd59a	1.34048			CP	0.748	0.183	1.93537	0.594896	protein_coding	mm10	chr2	+	104095801	104115354	19554	ENSMUSG00000032679	mmu:12509:Cd59a, AA987121, Cd59, protectin	12509	CD59a antigen [Source:MGI Symbol;Acc:MGI:109177]	mmu04640:Hematopoietic cell lineage;mmu04610:Complement and coagulation cascades	R-MMU-5694530:Cargo concentration in the ER;R-MMU-6807878:COPI-mediated anterograde transport;R-MMU-204005:COPII (Coat Protein 2) Mediated Vesicle Transport;R-MMU-446203:Asparagine N-linked glycosylation;R-MMU-168256:Immune System;R-MMU-5653656:Vesicle-mediated transport;R-MMU-166658:Complement cascade;R-MMU-392499:Metabolism of proteins;R-MMU-597592:Post-translational protein modification;R-MMU-…	-	-	-	-	-	GO:0001525:angiogenesis;GO:0001568:blood vessel development;GO:0001775:cell activation;GO:0001816:cytokine production;GO:0001817:regulation of cytokine production;GO:0001818:negative regulation of cytokine production;GO:0001905:activation of membrane attack complex;GO:0001944:vasculature development;GO:0001969:regulation of activation of membrane attack complex;GO:0001971:negative regulation of a…	GO:0001848:complement binding;GO:0005488:binding;GO:0005515:protein binding	GO:0005576:extracellular region;GO:0005623:cell;GO:0005886:plasma membrane;GO:0009897:external side of plasma membrane;GO:0009986:cell surface;GO:0016020:membrane;GO:0031224:intrinsic component of membrane;GO:0031225:anchored component of membrane;GO:0044425:membrane part;GO:0044459:plasma membrane part;GO:0044464:cell part;GO:0071944:cell periphery;GO:0098552:side of membrane
Fhad1	1.30236			CP	0.69	0.105	1.60476	0.302395	protein_coding	mm10	chr4	-	141890438	142015082	124645	ENSMUSG00000051435	mmu:329977:Fhad1, 2900090M10Rik, B230311F11	329977	forkhead-associated (FHA) phosphopeptide binding domain 1 [Source:MGI Symbol;Acc:MGI:1920323]	-	-	-	-	-	-	-	-	-	-
Acadm	1.30739			CP	0.812	0.413	2.11144	0.804047	protein_coding	mm10	chr3	-	153922357	153944632	22276	ENSMUSG00000062908	mmu:11364:Acadm, AU018656, MCAD	11364	acyl-Coenzyme A dehydrogenase, medium chain [Source:MGI Symbol;Acc:MGI:87867]	mmu01100:Metabolic pathways;mmu01200:Carbon metabolism;mmu03320:PPAR signaling pathway;mmu00280:Valine, leucine and isoleucine degradation;mmu00410:beta-Alanine metabolism;mmu01212:Fatty acid metabolism;mmu00640:Propanoate metabolism;mmu00071:Fatty acid degradation	R-MMU-77346:Beta oxidation of decanoyl-CoA to octanoyl-CoA-CoA;R-MMU-535734:Fatty acid, triacylglycerol, and ketone body metabolism;R-MMU-77289:Mitochondrial Fatty Acid Beta-Oxidation;R-MMU-77348:Beta oxidation of octanoyl-CoA to hexanoyl-CoA;R-MMU-77288:mitochondrial fatty acid beta-oxidation of unsaturated fatty acids;R-MMU-1430728:Metabolism;R-MMU-556833:Metabolism of lipids and lipoproteins;R…	FAO-PWY:fatty acid beta-oxidation I	-	-	-	-	GO:0000271:polysaccharide biosynthetic process;GO:0001889:liver development;GO:0005975:carbohydrate metabolic process;GO:0005976:polysaccharide metabolic process;GO:0005977:glycogen metabolic process;GO:0005978:glycogen biosynthetic process;GO:0005996:monosaccharide metabolic process;GO:0006006:glucose metabolic process;GO:0006073:cellular glucan metabolic process;GO:0006082:organic acid metaboli…	GO:0000062:fatty-acyl-CoA binding;GO:0000166:nucleotide binding;GO:0003824:catalytic activity;GO:0003995:acyl-CoA dehydrogenase activity;GO:0005488:binding;GO:0005515:protein binding;GO:0009055:electron carrier activity;GO:0016491:oxidoreductase activity;GO:0016627:oxidoreductase activity, acting on the CH-CH group of donors;GO:0016853:isomerase activity;GO:0036094:small molecule binding;GO:00428…	GO:0005576:extracellular region;GO:0005622:intracellular;GO:0005623:cell;GO:0005634:nucleus;GO:0005737:cytoplasm;GO:0005739:mitochondrion;GO:0005740:mitochondrial envelope;GO:0005759:mitochondrial matrix;GO:0016020:membrane;GO:0030424:axon;GO:0031090:organelle membrane;GO:0031966:mitochondrial membrane;GO:0031967:organelle envelope;GO:0031974:membrane-enclosed lumen;GO:0031975:envelope;GO:0031982…
Atp5d	1.23607			CP	0.788	0.378	1.89687	0.660803	protein_coding	mm10	chr10	+	80138632	80145818	7187	ENSMUSG00000003072	mmu:66043:Atp5d, 0610008F14Rik, 1500000I11Rik, AA960090, AI876556, AU020773, C85518	66043	ATP synthase, H+ transporting, mitochondrial F1 complex, delta subunit [Source:MGI Symbol;Acc:MGI:1913293]	mmu01100:Metabolic pathways;mmu05010:Alzheimer's disease;mmu05016:Huntington's disease;mmu00190:Oxidative phosphorylation;mmu05012:Parkinson's disease	R-MMU-1430728:Metabolism;R-MMU-1428517:The citric acid (TCA) cycle and respiratory electron transport;R-MMU-163210:Formation of ATP by chemiosmotic coupling;R-MMU-163200:Respiratory electron transport, ATP synthesis by chemiosmotic coupling, and heat production by uncoupling proteins.	-	-	-	-	-	GO:0006139:nucleobase-containing compound metabolic process;GO:0006163:purine nucleotide metabolic process;GO:0006164:purine nucleotide biosynthetic process;GO:0006725:cellular aromatic compound metabolic process;GO:0006753:nucleoside phosphate metabolic process;GO:0006754:ATP biosynthetic process;GO:0006793:phosphorus metabolic process;GO:0006796:phosphate-containing compound metabolic process;G…	GO:0003824:catalytic activity;GO:0005215:transporter activity;GO:0005488:binding;GO:0005515:protein binding;GO:0008324:cation transmembrane transporter activity;GO:0015075:ion transmembrane transporter activity;GO:0015077:monovalent inorganic cation transmembrane transporter activity;GO:0015078:hydrogen ion transmembrane transporter activity;GO:0015399:primary active transmembrane transporter act…	GO:0000275:mitochondrial proton-transporting ATP synthase complex, catalytic core F(1);GO:0005622:intracellular;GO:0005623:cell;GO:0005737:cytoplasm;GO:0005739:mitochondrion;GO:0005740:mitochondrial envelope;GO:0005743:mitochondrial inner membrane;GO:0005753:mitochondrial proton-transporting ATP synthase complex;GO:0016020:membrane;GO:0016469:proton-transporting two-sector ATPase complex;GO:00198…
Col8a1	1.54545			CP	0.617	0.022	1.6044	0.058956	protein_coding	mm10	chr16	-	57624258	57754737	130480	ENSMUSG00000068196	mmu:12837:Col8a1, Col8a-1	12837	collagen, type VIII, alpha 1 [Source:MGI Symbol;Acc:MGI:88463]	-	R-MMU-1474244:Extracellular matrix organization;R-MMU-2022090:Assembly of collagen fibrils and other multimeric structures;R-MMU-216083:Integrin cell surface interactions;R-MMU-1474290:Collagen formation;R-MMU-1442490:Collagen degradation;R-MMU-1650814:Collagen biosynthesis and modifying enzymes;R-MMU-1474228:Degradation of the extracellular matrix	-	P00034:Integrin signalling pathway	-	-	-	GO:0001525:angiogenesis;GO:0001568:blood vessel development;GO:0001654:eye development;GO:0001944:vasculature development;GO:0007155:cell adhesion;GO:0007275:multicellular organism development;GO:0007423:sensory organ development;GO:0008283:cell proliferation;GO:0009653:anatomical structure morphogenesis;GO:0009887:organ morphogenesis;GO:0010810:regulation of cell-substrate adhesion;GO:0010811:po…	-	GO:0005576:extracellular region;GO:0005578:proteinaceous extracellular matrix;GO:0005581:collagen trimer;GO:0005604:basement membrane;GO:0005622:intracellular;GO:0005623:cell;GO:0031012:extracellular matrix;GO:0031982:vesicle;GO:0031988:membrane-bounded vesicle;GO:0032991:macromolecular complex;GO:0043226:organelle;GO:0043227:membrane-bounded organelle;GO:0043229:intracellular organelle;GO:004323…
Lgals1	0.715064			CP	0.831	0.224	2.26441	1.54934	protein_coding	mm10	chr15	+	78926725	78930465	3741	ENSMUSG00000068220	mmu:16852:Lgals1, AA410090, Gal-1, Galbp, L-14.5, L14, Lect14, galectin-1	16852	lectin, galactose binding, soluble 1 [Source:MGI Symbol;Acc:MGI:96777]	-	-	-	-	-	-	-	GO:0001775:cell activation;GO:0002252:immune effector process;GO:0002263:cell activation involved in immune response;GO:0002285:lymphocyte activation involved in immune response;GO:0002312:B cell activation involved in immune response;GO:0002313:mature B cell differentiation involved in immune response;GO:0002317:plasma cell differentiation;GO:0002335:mature B cell differentiation;GO:0002366:leuk…	GO:0001948:glycoprotein binding;GO:0003676:nucleic acid binding;GO:0003723:RNA binding;GO:0004871:signal transducer activity;GO:0005488:binding;GO:0005515:protein binding;GO:0005534:galactose binding;GO:0030246:carbohydrate binding;GO:0030395:lactose binding;GO:0036094:small molecule binding;GO:0042802:identical protein binding;GO:0042803:protein homodimerization activity;GO:0043236:laminin bindi…	GO:0005576:extracellular region;GO:0005578:proteinaceous extracellular matrix;GO:0005615:extracellular space;GO:0005622:intracellular;GO:0005623:cell;GO:0005634:nucleus;GO:0005737:cytoplasm;GO:0009986:cell surface;GO:0031012:extracellular matrix;GO:0031982:vesicle;GO:0031988:membrane-bounded vesicle;GO:0043226:organelle;GO:0043227:membrane-bounded organelle;GO:0043229:intracellular organelle;GO:0…
Ndufa7	1.12106			CP	0.877	0.596	2.36185	1.2408	protein_coding	mm10	chr17	+	33824572	33838317	13746	ENSMUSG00000041881	mmu:66416:Ndufa7, 14.5kDa, 2400007M02Rik, CI-B14.5a	66416	NADH:ubiquinone oxidoreductase subunit A7 [Source:MGI Symbol;Acc:MGI:1913666]	mmu01100:Metabolic pathways;mmu05010:Alzheimer's disease;mmu04932:Non-alcoholic fatty liver disease (NAFLD);mmu05016:Huntington's disease;mmu00190:Oxidative phosphorylation;mmu05012:Parkinson's disease	R-MMU-1430728:Metabolism;R-MMU-1428517:The citric acid (TCA) cycle and respiratory electron transport;R-MMU-6799198:Complex I biogenesis;R-MMU-611105:Respiratory electron transport;R-MMU-163200:Respiratory electron transport, ATP synthesis by chemiosmotic coupling, and heat production by uncoupling proteins.	PWY-3781:aerobic respiration -- electron donor II;PWY0-1335:NADH to cytochrome bo oxidase electron transfer I;PWY0-1334:NADH to cytochrome bd oxidase electron transfer I	-	-	-	-	GO:0006091:generation of precursor metabolites and energy;GO:0006119:oxidative phosphorylation;GO:0006120:mitochondrial electron transport, NADH to ubiquinone;GO:0006139:nucleobase-containing compound metabolic process;GO:0006163:purine nucleotide metabolic process;GO:0006412:translation;GO:0006518:peptide metabolic process;GO:0006725:cellular aromatic compound metabolic process;GO:0006753:nucleo…	GO:0003735:structural constituent of ribosome;GO:0003824:catalytic activity;GO:0003954:NADH dehydrogenase activity;GO:0005198:structural molecule activity;GO:0008137:NADH dehydrogenase (ubiquinone) activity;GO:0016491:oxidoreductase activity;GO:0016651:oxidoreductase activity, acting on NAD(P)H;GO:0016655:oxidoreductase activity, acting on NAD(P)H, quinone or similar compound as acceptor;GO:00501…	GO:0000313:organellar ribosome;GO:0005622:intracellular;GO:0005623:cell;GO:0005737:cytoplasm;GO:0005739:mitochondrion;GO:0005740:mitochondrial envelope;GO:0005743:mitochondrial inner membrane;GO:0005746:mitochondrial respiratory chain;GO:0005747:mitochondrial respiratory chain complex I;GO:0005759:mitochondrial matrix;GO:0005761:mitochondrial ribosome;GO:0005840:ribosome;GO:0016020:membrane;GO:00…
Plppr4	1.50576			CP	0.665	0.082	1.79087	0.285111	protein_coding	mm10	chr3	-	117319139	117360876	41738	ENSMUSG00000044667	mmu:229791:Plppr4, A330086D10, D3Bwg0562e, Lppr4, PRG-1, mKIAA0455	229791	phospholipid phosphatase related 4 [Source:MGI Symbol;Acc:MGI:106530]	-	R-MMU-373076:Class A/1 (Rhodopsin-like receptors);R-MMU-419408:Lysosphingolipid and LPA receptors;R-MMU-372790:Signaling by GPCR;R-MMU-162582:Signal Transduction;R-MMU-500792:GPCR ligand binding	PWY-6355:phosphate acquisition II;TRIGLSYN-PWY:triacylglycerol biosynthesis	-	-	-	-	GO:0000902:cell morphogenesis;GO:0000904:cell morphogenesis involved in differentiation;GO:0006629:lipid metabolic process;GO:0006644:phospholipid metabolic process;GO:0006793:phosphorus metabolic process;GO:0006796:phosphate-containing compound metabolic process;GO:0007154:cell communication;GO:0007165:signal transduction;GO:0007275:multicellular organism development;GO:0007399:nervous system de…	GO:0003824:catalytic activity;GO:0005488:binding;GO:0005515:protein binding;GO:0008195:phosphatidate phosphatase activity;GO:0016787:hydrolase activity;GO:0016788:hydrolase activity, acting on ester bonds;GO:0016791:phosphatase activity;GO:0042577:lipid phosphatase activity;GO:0042578:phosphoric ester hydrolase activity	GO:0005623:cell;GO:0005886:plasma membrane;GO:0005887:integral component of plasma membrane;GO:0009897:external side of plasma membrane;GO:0009986:cell surface;GO:0016020:membrane;GO:0016021:integral component of membrane;GO:0031224:intrinsic component of membrane;GO:0031226:intrinsic component of plasma membrane;GO:0044425:membrane part;GO:0044459:plasma membrane part;GO:0044464:cell part;GO:007…
Nipsnap2	1.20231			CP	0.83	0.445	2.08936	0.88706	protein_coding	mm10	chr5	+	129725063	129758327	33265	ENSMUSG00000029432	mmu:14467:Gbas, AV006093, Nipsnap2	14467	nipsnap homolog 2 [Source:MGI Symbol;Acc:MGI:1278343]	-	-	-	-	-	-	-	-	-	-
Hopx	1.26439			CP	0.756	0.196	1.96732	0.702924	protein_coding	mm10	chr5	-	77086988	77115121	28134	ENSMUSG00000059325	mmu:74318:Hopx, 1110018K11Rik, 1200015P04Rik, 2300002F06Rik, AI848177, AW490897, Cameo, Hdop, Hod, Hop, Ob1, Obl, Toto	74318	HOP homeobox [Source:MGI Symbol;Acc:MGI:1916782]	-	-	-	-	-	-	-	GO:0000122:negative regulation of transcription from RNA polymerase II promoter;GO:0001701:in utero embryonic development;GO:0001824:blastocyst development;GO:0001825:blastocyst formation;GO:0001829:trophectodermal cell differentiation;GO:0003008:system process;GO:0003013:circulatory system process;GO:0003015:heart process;GO:0006139:nucleobase-containing compound metabolic process;GO:0006325:chr…	GO:0003676:nucleic acid binding;GO:0003677:DNA binding;GO:0005488:binding;GO:0005515:protein binding;GO:0097159:organic cyclic compound binding;GO:1901363:heterocyclic compound binding	GO:0005622:intracellular;GO:0005623:cell;GO:0005634:nucleus;GO:0005737:cytoplasm;GO:0043226:organelle;GO:0043227:membrane-bounded organelle;GO:0043229:intracellular organelle;GO:0043231:intracellular membrane-bounded organelle;GO:0044424:intracellular part;GO:0044464:cell part
Mcee	1.22529			CP	0.708	0.191	1.54003	0.314739	protein_coding	mm10	chr7	+	64392607	64412125	19519	ENSMUSG00000033429	mmu:73724:Mcee, 1110007A04Rik	73724	methylmalonyl CoA epimerase [Source:MGI Symbol;Acc:MGI:1920974]	mmu01100:Metabolic pathways;mmu01200:Carbon metabolism;mmu00280:Valine, leucine and isoleucine degradation;mmu00630:Glyoxylate and dicarboxylate metabolism;mmu00640:Propanoate metabolism	R-MMU-71032:Propionyl-CoA catabolism;R-MMU-535734:Fatty acid, triacylglycerol, and ketone body metabolism;R-MMU-77289:Mitochondrial Fatty Acid Beta-Oxidation;R-MMU-1430728:Metabolism;R-MMU-556833:Metabolism of lipids and lipoproteins	PROPIONMET-PWY:methylmalonyl pathway;PWY3DJ-86:valine degradation;PWY-5328:superpathway of methionine degradation;PWY3DJ-0:isoleucine degradation	P02755:Methylmalonyl pathway	-	-	-	GO:0006637:acyl-CoA metabolic process;GO:0006732:coenzyme metabolic process;GO:0006790:sulfur compound metabolic process;GO:0008152:metabolic process;GO:0009987:cellular process;GO:0035383:thioester metabolic process;GO:0044237:cellular metabolic process;GO:0046491:L-methylmalonyl-CoA metabolic process;GO:0051186:cofactor metabolic process;GO:0071704:organic substance metabolic process	GO:0003824:catalytic activity;GO:0004493:methylmalonyl-CoA epimerase activity;GO:0005488:binding;GO:0016853:isomerase activity;GO:0016854:racemase and epimerase activity;GO:0043167:ion binding;GO:0043169:cation binding;GO:0046872:metal ion binding	GO:0005622:intracellular;GO:0005623:cell;GO:0005737:cytoplasm;GO:0005739:mitochondrion;GO:0043226:organelle;GO:0043227:membrane-bounded organelle;GO:0043229:intracellular organelle;GO:0043231:intracellular membrane-bounded organelle;GO:0044424:intracellular part;GO:0044444:cytoplasmic part;GO:0044464:cell part
Etfa	1.21254			CP	0.798	0.349	1.96126	0.748719	protein_coding	mm10	chr9	-	55454508	55512243	57736	ENSMUSG00000032314	mmu:110842:Etfa, 2010200I21Rik, D9Ertd394e	110842	electron transferring flavoprotein, alpha polypeptide [Source:MGI Symbol;Acc:MGI:106092]	-	R-MMU-1430728:Metabolism;R-MMU-1428517:The citric acid (TCA) cycle and respiratory electron transport;R-MMU-611105:Respiratory electron transport;R-MMU-163200:Respiratory electron transport, ATP synthesis by chemiosmotic coupling, and heat production by uncoupling proteins.	-	-	-	-	-	GO:0006082:organic acid metabolic process;GO:0006629:lipid metabolic process;GO:0006631:fatty acid metabolic process;GO:0006635:fatty acid beta-oxidation;GO:0006810:transport;GO:0008152:metabolic process;GO:0009056:catabolic process;GO:0009062:fatty acid catabolic process;GO:0009987:cellular process;GO:0016042:lipid catabolic process;GO:0016054:organic acid catabolic process;GO:0019395:fatty acid…	GO:0000062:fatty-acyl-CoA binding;GO:0000166:nucleotide binding;GO:0003824:catalytic activity;GO:0003995:acyl-CoA dehydrogenase activity;GO:0005488:binding;GO:0005515:protein binding;GO:0009055:electron carrier activity;GO:0016491:oxidoreductase activity;GO:0016627:oxidoreductase activity, acting on the CH-CH group of donors;GO:0036094:small molecule binding;GO:0048037:cofactor binding;GO:0050660…	GO:0005576:extracellular region;GO:0005622:intracellular;GO:0005623:cell;GO:0005737:cytoplasm;GO:0005739:mitochondrion;GO:0005759:mitochondrial matrix;GO:0017133:mitochondrial electron transfer flavoprotein complex;GO:0031974:membrane-enclosed lumen;GO:0031982:vesicle;GO:0031988:membrane-bounded vesicle;GO:0032991:macromolecular complex;GO:0043226:organelle;GO:0043227:membrane-bounded organelle;G…
Pfkp	1.23283			CP	0.698	0.138	1.56144	0.328614	protein_coding	mm10	chr13	-	6579768	6648777	69010	ENSMUSG00000021196	mmu:56421:Pfkp, 1200015H23Rik, 9330125N24Rik, ATP-PFK, PFK-C, PFK-P	56421	phosphofructokinase, platelet [Source:MGI Symbol;Acc:MGI:1891833]	mmu01100:Metabolic pathways;mmu00010:Glycolysis / Gluconeogenesis;mmu01200:Carbon metabolism;mmu01230:Biosynthesis of amino acids;mmu05230:Central carbon metabolism in cancer;mmu00030:Pentose phosphate pathway;mmu04152:AMPK signaling pathway;mmu00051:Fructose and mannose metabolism;mmu03018:RNA degradation;mmu00052:Galactose metabolism;mmu04919:Thyroid hormone signaling pathway	R-MMU-70171:Glycolysis;R-MMU-70326:Glucose metabolism;R-MMU-1430728:Metabolism;R-MMU-71387:Metabolism of carbohydrates	-	-	-	-	-	GO:0000422:mitophagy;GO:0000423:macromitophagy;GO:0005975:carbohydrate metabolic process;GO:0006002:fructose 6-phosphate metabolic process;GO:0006082:organic acid metabolic process;GO:0006090:pyruvate metabolic process;GO:0006091:generation of precursor metabolites and energy;GO:0006096:glycolytic process;GO:0006139:nucleobase-containing compound metabolic process;GO:0006163:purine nucleotide met…	GO:0000166:nucleotide binding;GO:0001882:nucleoside binding;GO:0001883:purine nucleoside binding;GO:0003824:catalytic activity;GO:0003872:6-phosphofructokinase activity;GO:0005488:binding;GO:0005515:protein binding;GO:0005524:ATP binding;GO:0008443:phosphofructokinase activity;GO:0016301:kinase activity;GO:0016740:transferase activity;GO:0016772:transferase activity, transferring phosphorus-conta…	GO:0005576:extracellular region;GO:0005622:intracellular;GO:0005623:cell;GO:0005634:nucleus;GO:0005737:cytoplasm;GO:0005829:cytosol;GO:0005911:cell-cell junction;GO:0005912:adherens junction;GO:0005913:cell-cell adherens junction;GO:0005945:6-phosphofructokinase complex;GO:0016020:membrane;GO:0030054:cell junction;GO:0031012:extracellular matrix;GO:0031982:vesicle;GO:0031988:membrane-bounded vesi…
1110032A03Rik	1.22042			CP	0.781	0.294	1.89296	0.672535	protein_coding	mm10	chr9	-	50762828	50775520	12693	ENSMUSG00000037971	mmu:68721:1110032A03Rik, 4930500N06Rik, c11orf1	68721	RIKEN cDNA 1110032A03 gene [Source:MGI Symbol;Acc:MGI:1915971]	-	-	-	-	-	-	-	-	-	GO:0005622:intracellular;GO:0005623:cell;GO:0005634:nucleus;GO:0005654:nucleoplasm;GO:0031974:membrane-enclosed lumen;GO:0031981:nuclear lumen;GO:0043226:organelle;GO:0043227:membrane-bounded organelle;GO:0043229:intracellular organelle;GO:0043231:intracellular membrane-bounded organelle;GO:0043233:organelle lumen;GO:0044422:organelle part;GO:0044424:intracellular part;GO:0044428:nuclear part;GO:…
Gpm6a	0.991181			CP	0.848	0.271	2.56961	1.57843	protein_coding	mm10	chr8	+	54954843	55060871	106029	ENSMUSG00000031517	mmu:234267:Gpm6a, Gpm6, M6A	234267	glycoprotein m6a [Source:MGI Symbol;Acc:MGI:107671]	-	-	-	-	-	-	-	GO:0000902:cell morphogenesis;GO:0001654:eye development;GO:0001764:neuron migration;GO:0003407:neural retina development;GO:0006928:movement of cell or subcellular component;GO:0007275:multicellular organism development;GO:0007399:nervous system development;GO:0007416:synapse assembly;GO:0007423:sensory organ development;GO:0009653:anatomical structure morphogenesis;GO:0009987:cellular process;G…	GO:0005215:transporter activity;GO:0005216:ion channel activity;GO:0005261:cation channel activity;GO:0005262:calcium channel activity;GO:0008324:cation transmembrane transporter activity;GO:0015075:ion transmembrane transporter activity;GO:0015085:calcium ion transmembrane transporter activity;GO:0015267:channel activity;GO:0022803:passive transmembrane transporter activity;GO:0022838:substrate-…	GO:0005576:extracellular region;GO:0005623:cell;GO:0005886:plasma membrane;GO:0016020:membrane;GO:0016021:integral component of membrane;GO:0030175:filopodium;GO:0030424:axon;GO:0030426:growth cone;GO:0030427:site of polarized growth;GO:0031224:intrinsic component of membrane;GO:0031982:vesicle;GO:0031988:membrane-bounded vesicle;GO:0033267:axon part;GO:0036477:somatodendritic compartment;GO:0042…
Glo1	1.14801			CP	0.819	0.412	1.94665	0.79864	protein_coding	mm10	chr17	-	30584936	30626871	41936	ENSMUSG00000024026	mmu:109801:Glo1, 0610009E22Rik, 1110008E19Rik, 2510049H23Rik, AW550643, GLY1, Glo-1, Glo-1r, Glo-1s, Glo1-r, Glo1-s, Qglo	109801	glyoxalase 1 [Source:MGI Symbol;Acc:MGI:95742]	mmu00620:Pyruvate metabolism	R-MMU-70268:Pyruvate metabolism;R-MMU-1430728:Metabolism;R-MMU-1428517:The citric acid (TCA) cycle and respiratory electron transport;R-MMU-71406:Pyruvate metabolism and Citric Acid (TCA) cycle	PWY-5386:methylglyoxal degradation I	-	-	-	-	GO:0002376:immune system process;GO:0002520:immune system development;GO:0002521:leukocyte differentiation;GO:0002573:myeloid leukocyte differentiation;GO:0005975:carbohydrate metabolic process;GO:0006081:cellular aldehyde metabolic process;GO:0006082:organic acid metabolic process;GO:0006089:lactate metabolic process;GO:0006139:nucleobase-containing compound metabolic process;GO:0006351:transcri…	GO:0003824:catalytic activity;GO:0004462:lactoylglutathione lyase activity;GO:0005488:binding;GO:0008270:zinc ion binding;GO:0016829:lyase activity;GO:0016846:carbon-sulfur lyase activity;GO:0043167:ion binding;GO:0043169:cation binding;GO:0046872:metal ion binding;GO:0046914:transition metal ion binding	GO:0005576:extracellular region;GO:0031982:vesicle;GO:0031988:membrane-bounded vesicle;GO:0043226:organelle;GO:0043227:membrane-bounded organelle;GO:0043230:extracellular organelle;GO:0044421:extracellular region part;GO:0070062:extracellular exosome;GO:1903561:extracellular vesicle
Calm3	1.09965			CP	0.892	0.624	2.51767	1.41802	protein_coding	mm10	chr7	-	16915379	16924114	8736	ENSMUSG00000019370	mmu:12315:Calm3, CaMA, R75142	12315	calmodulin 3 [Source:MGI Symbol;Acc:MGI:103249]	mmu04261:Adrenergic signaling in cardiomyocytes;mmu05010:Alzheimer's disease;mmu04024:cAMP signaling pathway;mmu04740:Olfactory transduction;mmu04022:cGMP-PKG signaling pathway;mmu04020:Calcium signaling pathway;mmu04750:Inflammatory mediator regulation of TRP channels;mmu04713:Circadian entrainment;mmu05152:Tuberculosis;mmu04916:Melanogenesis;mmu04915:Estrogen signaling pathway;mmu04910:Insulin …	R-MMU-5218921:VEGFR2 mediated cell proliferation;R-MMU-375165:NCAM signaling for neurite out-growth;R-MMU-2514859:Inactivation, recovery and regulation of the phototransduction cascade;R-MMU-2514856:The phototransduction cascade;R-MMU-442982:Ras activation uopn Ca2+ infux through NMDA receptor;R-MMU-5607763:CLEC7A (Dectin-1) induces NFAT activation;R-MMU-5654741:Signaling by FGFR3;R-MMU-202131:Me…	-	P00053:T cell activation;P00028:Heterotrimeric G-protein signaling pathway-rod outer segment phototransduction;P00010:B cell activation;P00026:Heterotrimeric G-protein signaling pathway-Gi alpha and Gs alpha mediated pathway	-	-	-	-	-	-
Atp5j2	1.19248			CP	0.802	0.421	1.94865	0.756171	protein_coding	mm10	chr5	-	145183698	145192062	8365	ENSMUSG00000038690	mmu:57423:Atp5j2, 1110019H14Rik	57423	ATP synthase, H+ transporting, mitochondrial F0 complex, subunit F2 [Source:MGI Symbol;Acc:MGI:1927558]	mmu01100:Metabolic pathways;mmu00190:Oxidative phosphorylation	R-MMU-1430728:Metabolism;R-MMU-1428517:The citric acid (TCA) cycle and respiratory electron transport;R-MMU-163210:Formation of ATP by chemiosmotic coupling;R-MMU-163200:Respiratory electron transport, ATP synthesis by chemiosmotic coupling, and heat production by uncoupling proteins.	-	-	-	-	-	GO:0006139:nucleobase-containing compound metabolic process;GO:0006163:purine nucleotide metabolic process;GO:0006164:purine nucleotide biosynthetic process;GO:0006725:cellular aromatic compound metabolic process;GO:0006753:nucleoside phosphate metabolic process;GO:0006754:ATP biosynthetic process;GO:0006793:phosphorus metabolic process;GO:0006796:phosphate-containing compound metabolic process;G…	GO:0003824:catalytic activity;GO:0016462:pyrophosphatase activity;GO:0016787:hydrolase activity;GO:0016817:hydrolase activity, acting on acid anhydrides;GO:0016818:hydrolase activity, acting on acid anhydrides, in phosphorus-containing anhydrides;GO:0016887:ATPase activity;GO:0017111:nucleoside-triphosphatase activity	GO:0000276:mitochondrial proton-transporting ATP synthase complex, coupling factor F(o);GO:0005576:extracellular region;GO:0005622:intracellular;GO:0005623:cell;GO:0005634:nucleus;GO:0005737:cytoplasm;GO:0005739:mitochondrion;GO:0005740:mitochondrial envelope;GO:0005743:mitochondrial inner membrane;GO:0005753:mitochondrial proton-transporting ATP synthase complex;GO:0016020:membrane;GO:0016021:in…
Cox5b	1.1295			CP	0.844	0.513	2.10967	0.980167	protein_coding	mm10	chr1	+	36691449	36693681	2233	ENSMUSG00000061518	mmu:12859:Cox5b	12859	cytochrome c oxidase subunit 5B [Source:MGI Symbol;Acc:MGI:88475]	mmu01100:Metabolic pathways;mmu04260:Cardiac muscle contraction;mmu05010:Alzheimer's disease;mmu04932:Non-alcoholic fatty liver disease (NAFLD);mmu05016:Huntington's disease;mmu00190:Oxidative phosphorylation;mmu05012:Parkinson's disease	-	-	-	-	-	-	-	-	-
Acadsb	1.21117			CP	0.784	0.34	1.86607	0.654902	protein_coding	mm10	chr7	+	131410601	131448944	38344	ENSMUSG00000030861	mmu:66885:Acadsb, 1300003O09Rik, 2-MEBCAD, BB066609, SBCAD	66885	acyl-Coenzyme A dehydrogenase, short/branched chain [Source:MGI Symbol;Acc:MGI:1914135]	mmu01100:Metabolic pathways;mmu00280:Valine, leucine and isoleucine degradation;mmu01212:Fatty acid metabolism;mmu00071:Fatty acid degradation	R-MMU-1430728:Metabolism;R-MMU-70895:Branched-chain amino acid catabolism;R-MMU-71291:Metabolism of amino acids and derivatives	FAO-PWY:fatty acid beta-oxidation I;PWY3DJ-0:isoleucine degradation	-	-	-	-	GO:0006082:organic acid metabolic process;GO:0006629:lipid metabolic process;GO:0006631:fatty acid metabolic process;GO:0006635:fatty acid beta-oxidation;GO:0006637:acyl-CoA metabolic process;GO:0006732:coenzyme metabolic process;GO:0006790:sulfur compound metabolic process;GO:0008152:metabolic process;GO:0009056:catabolic process;GO:0009062:fatty acid catabolic process;GO:0009987:cellular proces…	GO:0000062:fatty-acyl-CoA binding;GO:0000166:nucleotide binding;GO:0003824:catalytic activity;GO:0003995:acyl-CoA dehydrogenase activity;GO:0005488:binding;GO:0009055:electron carrier activity;GO:0016491:oxidoreductase activity;GO:0016627:oxidoreductase activity, acting on the CH-CH group of donors;GO:0016937:short-branched-chain-acyl-CoA dehydrogenase activity;GO:0036094:small molecule binding;G…	GO:0005576:extracellular region;GO:0005622:intracellular;GO:0005623:cell;GO:0005737:cytoplasm;GO:0005739:mitochondrion;GO:0031982:vesicle;GO:0031988:membrane-bounded vesicle;GO:0043226:organelle;GO:0043227:membrane-bounded organelle;GO:0043229:intracellular organelle;GO:0043230:extracellular organelle;GO:0043231:intracellular membrane-bounded organelle;GO:0044421:extracellular region part;GO:0044…
Rpl41	1.00053			CP	0.965	0.829	3.39681	2.39629	protein_coding	mm10	chr10	-	128548114	128549305	1192	ENSMUSG00000093674	mmu:67945:Rpl41, 1810055P16Rik, 2210411K19Rik	67945	ribosomal protein L41 [Source:MGI Symbol;Acc:MGI:1915195]	mmu03010:Ribosome	-	-	-	-	-	-	-	-	-
Ppia	0.987056			CP	0.946	0.807	2.99319	2.00613	protein_coding	mm10	chr11	+	6415443	6419817	4375	ENSMUSG00000071866	mmu:268373:Ppia, 2700098C05, Cphn, CyP-18, CypA	268373	peptidylprolyl isomerase A [Source:MGI Symbol;Acc:MGI:97749]	-	-	-	-	-	-	-	GO:0000413:protein peptidyl-prolyl isomerization;GO:0006457:protein folding;GO:0006464:cellular protein modification process;GO:0006810:transport;GO:0006996:organelle organization;GO:0007275:multicellular organism development;GO:0007399:nervous system development;GO:0008104:protein localization;GO:0008152:metabolic process;GO:0009306:protein secretion;GO:0009987:cellular process;GO:0015031:protei…	GO:0003676:nucleic acid binding;GO:0003723:RNA binding;GO:0003755:peptidyl-prolyl cis-trans isomerase activity;GO:0003824:catalytic activity;GO:0005488:binding;GO:0005515:protein binding;GO:0008144:drug binding;GO:0016018:cyclosporin A binding;GO:0016853:isomerase activity;GO:0016859:cis-trans isomerase activity;GO:0033218:amide binding;GO:0042277:peptide binding;GO:0044822:poly(A) RNA binding;GO…	GO:0005576:extracellular region;GO:0005615:extracellular space;GO:0005622:intracellular;GO:0005623:cell;GO:0005634:nucleus;GO:0005737:cytoplasm;GO:0005829:cytosol;GO:0005912:adherens junction;GO:0005924:cell-substrate adherens junction;GO:0005925:focal adhesion;GO:0016020:membrane;GO:0030054:cell junction;GO:0030055:cell-substrate junction;GO:0031982:vesicle;GO:0031988:membrane-bounded vesicle;GO…
Cdr2	1.26316			CP	0.679	0.128	1.556	0.292838	protein_coding	mm10	chr7	-	120957036	120982312	25277	ENSMUSG00000030878	mmu:12585:Cdr2, AA617262	12585	cerebellar degeneration-related 2 [Source:MGI Symbol;Acc:MGI:1100885]	-	-	-	-	-	-	-	-	-	GO:0005622:intracellular;GO:0005623:cell;GO:0005737:cytoplasm;GO:0044424:intracellular part;GO:0044464:cell part
Plekhb2	1.2077			CP	0.763	0.321	1.78647	0.578778	protein_coding	mm10	chr1	+	34849976	34879580	29605	ENSMUSG00000026123	mmu:226971:Plekhb2, 2310009M15Rik, AU018239, Evt2, Phdc, evt-2	226971	pleckstrin homology domain containing, family B (evectins) member 2 [Source:MGI Symbol;Acc:MGI:2385825]	-	-	-	-	-	-	-	GO:0009987:cellular process;GO:0030154:cell differentiation;GO:0032502:developmental process;GO:0044699:single-organism process;GO:0044763:single-organism cellular process;GO:0044767:single-organism developmental process;GO:0045595:regulation of cell differentiation;GO:0048869:cellular developmental process;GO:0050789:regulation of biological process;GO:0050793:regulation of developmental process…	-	GO:0005622:intracellular;GO:0005623:cell;GO:0005737:cytoplasm;GO:0005768:endosome;GO:0005773:vacuole;GO:0012505:endomembrane system;GO:0016020:membrane;GO:0016021:integral component of membrane;GO:0031224:intrinsic component of membrane;GO:0043226:organelle;GO:0043227:membrane-bounded organelle;GO:0043229:intracellular organelle;GO:0043231:intracellular membrane-bounded organelle;GO:0044424:intra…
mt-Nd5	1.51044			CP	0.986	0.983	6.3973	4.88686	protein_coding	mm10	chrM	+	11742	13565	1824	ENSMUSG00000064367	-	-	mitochondrially encoded NADH dehydrogenase 5 [Source:MGI Symbol;Acc:MGI:102496]	-	-	-	-	-	-	-	-	-	-
Cfap36	1.19291			CP	0.822	0.414	2.09233	0.899417	protein_coding	mm10	chr11	-	29221532	29247409	25878	ENSMUSG00000020462	mmu:216618:Cfap36, 2300003H10, 4931428D14Rik, Ccdc104	216618	cilia and flagella associated protein 36 [Source:MGI Symbol;Acc:MGI:1913994]	-	-	-	-	-	-	-	-	GO:0005488:binding;GO:0005515:protein binding	GO:0005622:intracellular;GO:0005623:cell;GO:0005634:nucleus;GO:0005737:cytoplasm;GO:0042995:cell projection;GO:0043226:organelle;GO:0043227:membrane-bounded organelle;GO:0043229:intracellular organelle;GO:0043231:intracellular membrane-bounded organelle;GO:0044424:intracellular part;GO:0044464:cell part
Smim22	1.27272			CP	0.592	0.016	1.30422	0.0315069	protein_coding	mm10	chr16	+	5007288	5008309	1022	ENSMUSG00000096215	mmu:432995:Smim22, EG432995, Gm5480	432995	small integral membrane protein 22 [Source:MGI Symbol;Acc:MGI:3643379]	-	-	-	-	-	-	-	-	-	-
Ccnd2	0.362845			CP	0.857	0.308	3.04576	2.68291	protein_coding	mm10	chr6	-	127125162	127152193	27032	ENSMUSG00000000184	mmu:12444:Ccnd2, 2600016F06Rik, AI256817, BF642806, C86853, Vin-1, Vin1, cD2	12444	cyclin D2 [Source:MGI Symbol;Acc:MGI:88314]	mmu05206:MicroRNAs in cancer;mmu04068:FoxO signaling pathway;mmu04151:PI3K-Akt signaling pathway;mmu04630:Jak-STAT signaling pathway;mmu05162:Measles;mmu04917:Prolactin signaling pathway;mmu04310:Wnt signaling pathway;mmu05203:Viral carcinogenesis;mmu04340:Hedgehog signaling pathway;mmu05166:HTLV-I infection;mmu04115:p53 signaling pathway;mmu05202:Transcriptional misregulation in cancer;mmu04510:…	-	-	P00048:PI3 kinase pathway	-	-	-	GO:0000079:regulation of cyclin-dependent protein serine/threonine kinase activity;GO:0000082:G1/S transition of mitotic cell cycle;GO:0000278:mitotic cell cycle;GO:0001932:regulation of protein phosphorylation;GO:0001934:positive regulation of protein phosphorylation;GO:0003008:system process;GO:0006464:cellular protein modification process;GO:0006468:protein phosphorylation;GO:0006793:phosphoru…	GO:0005488:binding;GO:0005515:protein binding;GO:0019899:enzyme binding;GO:0019900:kinase binding;GO:0019901:protein kinase binding	GO:0000307:cyclin-dependent protein kinase holoenzyme complex;GO:0000785:chromatin;GO:0005622:intracellular;GO:0005623:cell;GO:0005634:nucleus;GO:0005635:nuclear envelope;GO:0005654:nucleoplasm;GO:0005694:chromosome;GO:0005730:nucleolus;GO:0005737:cytoplasm;GO:0005829:cytosol;GO:0012505:endomembrane system;GO:0016020:membrane;GO:0031090:organelle membrane;GO:0031965:nuclear membrane;GO:0031967:or…
Abat	1.17468			CP	0.773	0.283	1.87303	0.698349	protein_coding	mm10	chr16	+	8513429	8621568	108140	ENSMUSG00000057880	mmu:268860:Abat, 9630038C02Rik, AI255750, Gabaat, Gabat, Gm9851, I54, Laibat, X61497	268860	4-aminobutyrate aminotransferase [Source:MGI Symbol;Acc:MGI:2443582]	mmu01100:Metabolic pathways;mmu04727:GABAergic synapse;mmu00280:Valine, leucine and isoleucine degradation;mmu00650:Butanoate metabolism;mmu00250:Alanine, aspartate and glutamate metabolism;mmu00410:beta-Alanine metabolism;mmu00640:Propanoate metabolism	R-MMU-916853:Degradation of GABA;R-MMU-112316:Neuronal System;R-MMU-112310:Neurotransmitter Release Cycle;R-MMU-112315:Transmission across Chemical Synapses;R-MMU-888590:GABA synthesis, release, reuptake and degradation	GLUDEG-I-PWY:glutamate degradation III (via 4-aminobutyrate);PWY-6473:4-aminobutyrate degradation IV;PWY-6535:4-aminobutyrate degradation I;BETA-ALA-DEGRADATION-I-PWY:beta-alanine degradation I;VALDEG-PWY:valine degradation I;PWY-4321:glutamate degradation IV	P02771:Pyrimidine Metabolism;P04384:Gamma-aminobutyric acid synthesis;P02726:Aminobutyrate degradation	-	-	-	GO:0000003:reproduction;GO:0001505:regulation of neurotransmitter levels;GO:0001659:temperature homeostasis;GO:0001666:response to hypoxia;GO:0001775:cell activation;GO:0002790:peptide secretion;GO:0002791:regulation of peptide secretion;GO:0002793:positive regulation of peptide secretion;GO:0003008:system process;GO:0003012:muscle system process;GO:0003013:circulatory system process;GO:0006082:o…	GO:0003824:catalytic activity;GO:0003867:4-aminobutyrate transaminase activity;GO:0005488:binding;GO:0005515:protein binding;GO:0008483:transaminase activity;GO:0016740:transferase activity;GO:0016769:transferase activity, transferring nitrogenous groups;GO:0030170:pyridoxal phosphate binding;GO:0042802:identical protein binding;GO:0042803:protein homodimerization activity;GO:0043167:ion binding;…	GO:0005576:extracellular region;GO:0005622:intracellular;GO:0005623:cell;GO:0005737:cytoplasm;GO:0005739:mitochondrion;GO:0005759:mitochondrial matrix;GO:0031974:membrane-enclosed lumen;GO:0031982:vesicle;GO:0031988:membrane-bounded vesicle;GO:0032144:4-aminobutyrate transaminase complex;GO:0032991:macromolecular complex;GO:0042995:cell projection;GO:0043005:neuron projection;GO:0043226:organelle…
Col8a2	1.36261			CP	0.645	0.072	1.64013	0.277519	protein_coding	mm10	chr4	+	126286793	126314330	27538	ENSMUSG00000056174	mmu:329941:Col8a2, AI429819	329941	collagen, type VIII, alpha 2 [Source:MGI Symbol;Acc:MGI:88464]	-	R-MMU-1474244:Extracellular matrix organization;R-MMU-2022090:Assembly of collagen fibrils and other multimeric structures;R-MMU-216083:Integrin cell surface interactions;R-MMU-1474290:Collagen formation;R-MMU-1442490:Collagen degradation;R-MMU-1650814:Collagen biosynthesis and modifying enzymes;R-MMU-1474228:Degradation of the extracellular matrix	-	P00034:Integrin signalling pathway	-	-	-	GO:0001525:angiogenesis;GO:0001568:blood vessel development;GO:0001654:eye development;GO:0001944:vasculature development;GO:0007155:cell adhesion;GO:0007275:multicellular organism development;GO:0007423:sensory organ development;GO:0008283:cell proliferation;GO:0009653:anatomical structure morphogenesis;GO:0009887:organ morphogenesis;GO:0022610:biological adhesion;GO:0032501:multicellular organi…	-	GO:0005576:extracellular region;GO:0005578:proteinaceous extracellular matrix;GO:0005581:collagen trimer;GO:0005604:basement membrane;GO:0031012:extracellular matrix;GO:0032991:macromolecular complex;GO:0043234:protein complex;GO:0044420:extracellular matrix component;GO:0044421:extracellular region part
Gpi1	1.07836			CP	0.866	0.577	2.27165	1.19329	protein_coding	mm10	chr7	-	34201330	34230336	29007	ENSMUSG00000036427	mmu:14751:Gpi1, Amf, Gpi, Gpi-1, Gpi-1r, Gpi-1s, Gpi-1t, Gpi1-r, Gpi1-s, Gpi1-t, Gpi1s, MF, NK, NK/GPI, Nlk, Org, Pgi, Phi	14751	glucose phosphate isomerase 1 [Source:MGI Symbol;Acc:MGI:95797]	mmu01100:Metabolic pathways;mmu00010:Glycolysis / Gluconeogenesis;mmu01200:Carbon metabolism;mmu00520:Amino sugar and nucleotide sugar metabolism;mmu00030:Pentose phosphate pathway;mmu00500:Starch and sucrose metabolism	R-MMU-3700989:Transcriptional Regulation by TP53;R-MMU-70171:Glycolysis;R-MMU-70326:Glucose metabolism;R-MMU-1430728:Metabolism;R-MMU-212436:Generic Transcription Pathway;R-MMU-74160:Gene Expression;R-MMU-5628897:TP53 Regulates Metabolic Genes;R-MMU-71387:Metabolism of carbohydrates;R-MMU-70263:Gluconeogenesis	PWY3DJ-5523:sucrose degradation;RUMP-PWY:formaldehyde oxidation I;GLYCOLYSIS:glycolysis I;P341-PWY:glycolysis V (Pyrococcus);ANAGLYCOLYSIS-PWY:glycolysis III;COLANSYN-PWY:colanic acid building blocks biosynthesis;GLUCONEO-PWY:gluconeogenesis I;PWY-5659:GDP-mannose biosynthesis;PWY-5657:GDP-mannose biosynthesis I	P00024:Glycolysis	-	-	-	GO:0001525:angiogenesis;GO:0001568:blood vessel development;GO:0001701:in utero embryonic development;GO:0001704:formation of primary germ layer;GO:0001707:mesoderm formation;GO:0001944:vasculature development;GO:0002262:myeloid cell homeostasis;GO:0002376:immune system process;GO:0005975:carbohydrate metabolic process;GO:0005996:monosaccharide metabolic process;GO:0006006:glucose metabolic proce…	GO:0003824:catalytic activity;GO:0004347:glucose-6-phosphate isomerase activity;GO:0005102:receptor binding;GO:0005125:cytokine activity;GO:0005488:binding;GO:0005515:protein binding;GO:0008083:growth factor activity;GO:0016853:isomerase activity;GO:0016860:intramolecular oxidoreductase activity;GO:0016861:intramolecular oxidoreductase activity, interconverting aldoses and ketoses;GO:0016866:intr…	GO:0005576:extracellular region;GO:0005615:extracellular space;GO:0005622:intracellular;GO:0005623:cell;GO:0005634:nucleus;GO:0005654:nucleoplasm;GO:0005737:cytoplasm;GO:0005829:cytosol;GO:0005886:plasma membrane;GO:0005929:cilium;GO:0016020:membrane;GO:0031090:organelle membrane;GO:0031253:cell projection membrane;GO:0031974:membrane-enclosed lumen;GO:0031981:nuclear lumen;GO:0031982:vesicle;GO:…
Npr3	1.259			CP	0.588	0.023	1.2987	0.0396982	protein_coding	mm10	chr15	-	11839896	11907287	67392	ENSMUSG00000022206	mmu:18162:Npr3, ANP-C, ANPR-C, EF-2, NPR-C, lgj, stri	18162	natriuretic peptide receptor 3 [Source:MGI Symbol;Acc:MGI:97373]	-	-	-	-	-	-	-	GO:0001501:skeletal system development;GO:0002158:osteoclast proliferation;GO:0003008:system process;GO:0003013:circulatory system process;GO:0003014:renal system process;GO:0006139:nucleobase-containing compound metabolic process;GO:0006140:regulation of nucleotide metabolic process;GO:0006163:purine nucleotide metabolic process;GO:0006164:purine nucleotide biosynthetic process;GO:0006171:cAMP b…	GO:0001653:peptide receptor activity;GO:0004871:signal transducer activity;GO:0004872:receptor activity;GO:0004888:transmembrane signaling receptor activity;GO:0004930:G-protein coupled receptor activity;GO:0005488:binding;GO:0005515:protein binding;GO:0008528:G-protein coupled peptide receptor activity;GO:0016941:natriuretic peptide receptor activity;GO:0017046:peptide hormone binding;GO:0033218…	GO:0005576:extracellular region;GO:0005623:cell;GO:0005886:plasma membrane;GO:0016020:membrane;GO:0016021:integral component of membrane;GO:0031224:intrinsic component of membrane;GO:0031982:vesicle;GO:0031988:membrane-bounded vesicle;GO:0043226:organelle;GO:0043227:membrane-bounded organelle;GO:0043230:extracellular organelle;GO:0044421:extracellular region part;GO:0044425:membrane part;GO:00444…
Uqcrc2	1.03865			CP	0.891	0.669	2.45269	1.41404	protein_coding	mm10	chr7	+	120635176	120659524	24349	ENSMUSG00000030884	mmu:67003:Uqcrc2, 1500004O06Rik	67003	ubiquinol cytochrome c reductase core protein 2 [Source:MGI Symbol;Acc:MGI:1914253]	mmu01100:Metabolic pathways;mmu04260:Cardiac muscle contraction;mmu05010:Alzheimer's disease;mmu04932:Non-alcoholic fatty liver disease (NAFLD);mmu05016:Huntington's disease;mmu00190:Oxidative phosphorylation;mmu05012:Parkinson's disease	R-MMU-1430728:Metabolism;R-MMU-1428517:The citric acid (TCA) cycle and respiratory electron transport;R-MMU-611105:Respiratory electron transport;R-MMU-163200:Respiratory electron transport, ATP synthesis by chemiosmotic coupling, and heat production by uncoupling proteins.	PWY-3781:aerobic respiration -- electron donor II	-	-	-	-	GO:0006091:generation of precursor metabolites and energy;GO:0006119:oxidative phosphorylation;GO:0006122:mitochondrial electron transport, ubiquinol to cytochrome c;GO:0006139:nucleobase-containing compound metabolic process;GO:0006163:purine nucleotide metabolic process;GO:0006508:proteolysis;GO:0006725:cellular aromatic compound metabolic process;GO:0006753:nucleoside phosphate metabolic proce…	GO:0003824:catalytic activity;GO:0004175:endopeptidase activity;GO:0004222:metalloendopeptidase activity;GO:0005488:binding;GO:0005515:protein binding;GO:0008233:peptidase activity;GO:0008237:metallopeptidase activity;GO:0008270:zinc ion binding;GO:0016787:hydrolase activity;GO:0032403:protein complex binding;GO:0043167:ion binding;GO:0043169:cation binding;GO:0044877:macromolecular complex bindi…	GO:0005576:extracellular region;GO:0005622:intracellular;GO:0005623:cell;GO:0005634:nucleus;GO:0005654:nucleoplasm;GO:0005737:cytoplasm;GO:0005739:mitochondrion;GO:0005740:mitochondrial envelope;GO:0005743:mitochondrial inner membrane;GO:0005746:mitochondrial respiratory chain;GO:0005750:mitochondrial respiratory chain complex III;GO:0016020:membrane;GO:0016021:integral component of membrane;GO:0…
Bex3	1.14715			CP	0.803	0.345	1.98293	0.835786	protein_coding	mm10	chrX	+	136270253	136271978	1726	ENSMUSG00000046432	mmu:12070:Ngfrap1, AL033356, Bex3, DXWsu67e, Gcap27, Nade	12070	brain expressed X-linked 3 [Source:MGI Symbol;Acc:MGI:1338016]	mmu04722:Neurotrophin signaling pathway	R-MMU-204998:Cell death signalling via NRAGE, NRIF and NADE;R-MMU-166520:Signalling by NGF;R-MMU-193704:p75 NTR receptor-mediated signalling;R-MMU-162582:Signal Transduction;R-MMU-205025:NADE modulates death signalling	-	-	-	-	-	GO:0006915:apoptotic process;GO:0007154:cell communication;GO:0007165:signal transduction;GO:0007166:cell surface receptor signaling pathway;GO:0008219:cell death;GO:0008625:extrinsic apoptotic signaling pathway via death domain receptors;GO:0009987:cellular process;GO:0012501:programmed cell death;GO:0023052:signaling;GO:0044699:single-organism process;GO:0044700:single organism signaling;GO:004…	GO:0005102:receptor binding;GO:0005123:death receptor binding;GO:0005126:cytokine receptor binding;GO:0005488:binding;GO:0005515:protein binding;GO:0032813:tumor necrosis factor receptor superfamily binding;GO:0043167:ion binding;GO:0043169:cation binding;GO:0046872:metal ion binding	GO:0005622:intracellular;GO:0005623:cell;GO:0005634:nucleus;GO:0005737:cytoplasm;GO:0005829:cytosol;GO:0043226:organelle;GO:0043227:membrane-bounded organelle;GO:0043229:intracellular organelle;GO:0043231:intracellular membrane-bounded organelle;GO:0044424:intracellular part;GO:0044444:cytoplasmic part;GO:0044464:cell part
Cfap126	0.934193			CP	0.692	0.108	1.56464	0.63045	protein_coding	mm10	chr1	+	171113918	171126967	13050	ENSMUSG00000026649	mmu:75472:Cfap126, 1700009P17Rik, AV282292, Flattop, Fltp	75472	cilia and flagella associated protein 126 [Source:MGI Symbol;Acc:MGI:1922722]	-	-	-	-	-	-	-	GO:0006996:organelle organization;GO:0009987:cellular process;GO:0016043:cellular component organization;GO:0030030:cell projection organization;GO:0044699:single-organism process;GO:0044763:single-organism cellular process;GO:0044782:cilium organization;GO:0071840:cellular component organization or biogenesis;GO:1902589:single-organism organelle organization	GO:0005488:binding;GO:0005515:protein binding	GO:0005622:intracellular;GO:0005623:cell;GO:0005737:cytoplasm;GO:0005815:microtubule organizing center;GO:0005856:cytoskeleton;GO:0005886:plasma membrane;GO:0005929:cilium;GO:0015630:microtubule cytoskeleton;GO:0016020:membrane;GO:0016324:apical plasma membrane;GO:0036064:ciliary basal body;GO:0042995:cell projection;GO:0043226:organelle;GO:0043228:non-membrane-bounded organelle;GO:0043229:intrac…
Abhd14b	1.17245			CP	0.693	0.182	1.54834	0.37589	protein_coding	mm10	chr9	+	106447459	106452923	5465	ENSMUSG00000042073	mmu:76491:Abhd14b, 1810013B01Rik	76491	abhydrolase domain containing 14b [Source:MGI Symbol;Acc:MGI:1923741]	-	R-MMU-211859:Biological oxidations;R-MMU-1430728:Metabolism;R-MMU-156584:Cytosolic sulfonation of small molecules;R-MMU-156580:Phase II conjugation	-	-	-	-	-	-	-	-
Sod3	1.09021			CP	0.658	0.087	1.76476	0.674549	protein_coding	mm10	chr5	+	52363791	52371418	7628	ENSMUSG00000072941	mmu:20657:Sod3, AI314465, EC-SOD	20657	superoxide dismutase 3, extracellular [Source:MGI Symbol;Acc:MGI:103181]	-	R-MMU-2262752:Cellular responses to stress;R-MMU-3299685:Detoxification of Reactive Oxygen Species	DETOX1-PWY:superoxide radicals degradation	-	-	-	-	GO:0001666:response to hypoxia;GO:0006801:superoxide metabolic process;GO:0006950:response to stress;GO:0008152:metabolic process;GO:0009628:response to abiotic stimulus;GO:0009987:cellular process;GO:0010035:response to inorganic substance;GO:0010038:response to metal ion;GO:0036293:response to decreased oxygen levels;GO:0042221:response to chemical;GO:0044237:cellular metabolic process;GO:00446…	GO:0003824:catalytic activity;GO:0004784:superoxide dismutase activity;GO:0005488:binding;GO:0005507:copper ion binding;GO:0005515:protein binding;GO:0008270:zinc ion binding;GO:0016209:antioxidant activity;GO:0016491:oxidoreductase activity;GO:0016721:oxidoreductase activity, acting on superoxide radicals as acceptor;GO:0043167:ion binding;GO:0043169:cation binding;GO:0046872:metal ion binding;G…	GO:0005576:extracellular region;GO:0005615:extracellular space;GO:0005622:intracellular;GO:0005623:cell;GO:0005634:nucleus;GO:0005737:cytoplasm;GO:0005794:Golgi apparatus;GO:0005802:trans-Golgi network;GO:0012505:endomembrane system;GO:0031012:extracellular matrix;GO:0031982:vesicle;GO:0031984:organelle subcompartment;GO:0031988:membrane-bounded vesicle;GO:0043226:organelle;GO:0043227:membrane-bo…
Wdr86	1.15265			CP	0.577	0.012	1.17585	0.023202	protein_coding	mm10	chr5	-	24711738	24730727	18990	ENSMUSG00000055235	mmu:269633:Wdr86, 2810046M22Rik, BC059069	269633	WD repeat domain 86 [Source:MGI Symbol;Acc:MGI:1915466]	-	-	-	-	-	-	-	-	-	-
Slc29a4	1.17451			CP	0.59	0.033	1.24338	0.0688716	protein_coding	mm10	chr5	+	142692512	142722490	29979	ENSMUSG00000050822	mmu:243328:Slc29a4, ENT4, mPMAT	243328	solute carrier family 29 (nucleoside transporters), member 4 [Source:MGI Symbol;Acc:MGI:2385330]	-	R-MMU-425397:Transport of vitamins, nucleosides, and related molecules;R-MMU-382551:Transmembrane transport of small molecules;R-MMU-83936:Transport of nucleosides and free purine and pyrimidine bases across the plasma membrane;R-MMU-425407:SLC-mediated transmembrane transport	-	-	-	-	-	GO:0006810:transport;GO:0015844:monoamine transport;GO:0044699:single-organism process;GO:0044765:single-organism transport;GO:0051179:localization;GO:0051234:establishment of localization;GO:0055085:transmembrane transport;GO:0071702:organic substance transport;GO:0071705:nitrogen compound transport;GO:1902578:single-organism localization	GO:0005215:transporter activity;GO:0005337:nucleoside transmembrane transporter activity;GO:0008504:monoamine transmembrane transporter activity;GO:0015932:nucleobase-containing compound transmembrane transporter activity;GO:0022804:active transmembrane transporter activity;GO:0022857:transmembrane transporter activity;GO:0022891:substrate-specific transmembrane transporter activity;GO:0022892:su…	GO:0005623:cell;GO:0005886:plasma membrane;GO:0016020:membrane;GO:0016021:integral component of membrane;GO:0031224:intrinsic component of membrane;GO:0044425:membrane part;GO:0044464:cell part;GO:0071944:cell periphery
Hcfc1r1	1.12454			CP	0.785	0.402	1.85795	0.733407	protein_coding	mm10	chr17	+	23673596	23675227	1632	ENSMUSG00000023904	mmu:353502:Hcfc1r1, HPIP	353502	host cell factor C1 regulator 1 (XPO1-dependent) [Source:MGI Symbol;Acc:MGI:2663619]	-	-	-	-	-	-	-	-	-	GO:0005622:intracellular;GO:0005623:cell;GO:0005634:nucleus;GO:0005737:cytoplasm;GO:0043226:organelle;GO:0043227:membrane-bounded organelle;GO:0043229:intracellular organelle;GO:0043231:intracellular membrane-bounded organelle;GO:0044424:intracellular part;GO:0044464:cell part
Cyb561	1.19807			CP	0.633	0.089	1.42451	0.22644	protein_coding	mm10	chr11	-	105933702	105953336	19635	ENSMUSG00000019590	mmu:13056:Cyb561	13056	cytochrome b-561 [Source:MGI Symbol;Acc:MGI:103253]	-	-	-	-	-	-	-	GO:0006091:generation of precursor metabolites and energy;GO:0006810:transport;GO:0008152:metabolic process;GO:0009987:cellular process;GO:0022900:electron transport chain;GO:0044237:cellular metabolic process;GO:0044699:single-organism process;GO:0044710:single-organism metabolic process;GO:0044763:single-organism cellular process;GO:0051179:localization;GO:0051234:establishment of localization;…	GO:0000293:ferric-chelate reductase activity;GO:0003824:catalytic activity;GO:0005215:transporter activity;GO:0005488:binding;GO:0016491:oxidoreductase activity;GO:0016722:oxidoreductase activity, oxidizing metal ions;GO:0016723:oxidoreductase activity, oxidizing metal ions, NAD or NADP as acceptor;GO:0022857:transmembrane transporter activity;GO:0022865:transmembrane electron transfer carrier;GO…	GO:0005622:intracellular;GO:0005623:cell;GO:0005737:cytoplasm;GO:0016020:membrane;GO:0016021:integral component of membrane;GO:0031224:intrinsic component of membrane;GO:0031410:cytoplasmic vesicle;GO:0031982:vesicle;GO:0043226:organelle;GO:0043227:membrane-bounded organelle;GO:0044424:intracellular part;GO:0044425:membrane part;GO:0044444:cytoplasmic part;GO:0044464:cell part
Prdx2	0.960829			CP	0.899	0.626	2.54825	1.58742	protein_coding	mm10	chr8	+	84969587	84974834	5248	ENSMUSG00000005161	mmu:21672:Prdx2, AL022839, Band-8, NkefB, PRP, PrxII, TDX1, TPx, TPx-B, TR, TSA, Tdpx1, Torin	21672	peroxiredoxin 2 [Source:MGI Symbol;Acc:MGI:109486]	-	R-MMU-3700989:Transcriptional Regulation by TP53;R-MMU-2262752:Cellular responses to stress;R-MMU-212436:Generic Transcription Pathway;R-MMU-74160:Gene Expression;R-MMU-5628897:TP53 Regulates Metabolic Genes;R-MMU-3299685:Detoxification of Reactive Oxygen Species	-	-	-	-	-	GO:0000165:MAPK cascade;GO:0000187:activation of MAPK activity;GO:0000302:response to reactive oxygen species;GO:0000303:response to superoxide;GO:0000305:response to oxygen radical;GO:0001775:cell activation;GO:0001932:regulation of protein phosphorylation;GO:0001934:positive regulation of protein phosphorylation;GO:0002237:response to molecule of bacterial origin;GO:0002252:immune effector proc…	GO:0003824:catalytic activity;GO:0004601:peroxidase activity;GO:0005488:binding;GO:0005515:protein binding;GO:0008379:thioredoxin peroxidase activity;GO:0008430:selenium binding;GO:0016209:antioxidant activity;GO:0016491:oxidoreductase activity;GO:0016684:oxidoreductase activity, acting on peroxide as acceptor;GO:0051920:peroxiredoxin activity	GO:0005576:extracellular region;GO:0005622:intracellular;GO:0005623:cell;GO:0005737:cytoplasm;GO:0005739:mitochondrion;GO:0005829:cytosol;GO:0031982:vesicle;GO:0031988:membrane-bounded vesicle;GO:0043209:myelin sheath;GO:0043226:organelle;GO:0043227:membrane-bounded organelle;GO:0043229:intracellular organelle;GO:0043230:extracellular organelle;GO:0043231:intracellular membrane-bounded organelle;…
Nr2f2	1.08962			CP	0.695	0.142	1.68958	0.59996	protein_coding	mm10	chr7	-	70351944	70366735	14792	ENSMUSG00000030551	mmu:11819:Nr2f2, 2700033K02Rik, 9430015G03Rik, ARP-1, Aporp1, COUP-TF2, COUP-TFII, COUPTFB, EAR3, SVP40, Tcfcoup2	11819	nuclear receptor subfamily 2, group F, member 2 [Source:MGI Symbol;Acc:MGI:1352452]	-	-	-	-	-	-	-	GO:0000003:reproduction;GO:0000079:regulation of cyclin-dependent protein serine/threonine kinase activity;GO:0000122:negative regulation of transcription from RNA polymerase II promoter;GO:0001568:blood vessel development;GO:0001667:ameboidal-type cell migration;GO:0001701:in utero embryonic development;GO:0001764:neuron migration;GO:0001890:placenta development;GO:0001892:embryonic placenta dev…	GO:0000981:RNA polymerase II transcription factor activity, sequence-specific DNA binding;GO:0001071:nucleic acid binding transcription factor activity;GO:0001972:retinoic acid binding;GO:0003676:nucleic acid binding;GO:0003677:DNA binding;GO:0003700:transcription factor activity, sequence-specific DNA binding;GO:0003707:steroid hormone receptor activity;GO:0004871:signal transducer activity;GO:0…	GO:0005622:intracellular;GO:0005623:cell;GO:0005634:nucleus;GO:0043226:organelle;GO:0043227:membrane-bounded organelle;GO:0043229:intracellular organelle;GO:0043231:intracellular membrane-bounded organelle;GO:0044424:intracellular part;GO:0044464:cell part
Ids	1.01148			CP	0.867	0.561	2.21759	1.20611	protein_coding	mm10	chrX	-	70343069	70365084	22016	ENSMUSG00000035847	mmu:15931:Ids, AW214631	15931	iduronate 2-sulfatase [Source:MGI Symbol;Acc:MGI:96417]	mmu01100:Metabolic pathways;mmu04142:Lysosome;mmu00531:Glycosaminoglycan degradation	R-MMU-2024096:HS-GAG degradation;R-MMU-1630316:Glycosaminoglycan metabolism;R-MMU-1430728:Metabolism;R-MMU-2024101:CS/DS degradation;R-MMU-1793185:Chondroitin sulfate/dermatan sulfate metabolism;R-MMU-71387:Metabolism of carbohydrates;R-MMU-1638091:Heparan sulfate/heparin (HS-GAG) metabolism	-	-	-	-	-	GO:0008152:metabolic process	GO:0003824:catalytic activity;GO:0004423:iduronate-2-sulfatase activity;GO:0005488:binding;GO:0005515:protein binding;GO:0008484:sulfuric ester hydrolase activity;GO:0016787:hydrolase activity;GO:0016788:hydrolase activity, acting on ester bonds;GO:0043167:ion binding;GO:0043169:cation binding;GO:0046872:metal ion binding	GO:0000323:lytic vacuole;GO:0005622:intracellular;GO:0005623:cell;GO:0005737:cytoplasm;GO:0005764:lysosome;GO:0005773:vacuole;GO:0043226:organelle;GO:0043227:membrane-bounded organelle;GO:0043229:intracellular organelle;GO:0043231:intracellular membrane-bounded organelle;GO:0044424:intracellular part;GO:0044444:cytoplasmic part;GO:0044464:cell part
Pcolce	1.31273			CP	0.575	0.026	1.38508	0.0723546	protein_coding	mm10	chr5	-	137605103	137613784	8682	ENSMUSG00000029718	mmu:18542:Pcolce, Astt-2, Astt2, P14, PCPE-1	18542	procollagen C-endopeptidase enhancer protein [Source:MGI Symbol;Acc:MGI:105099]	-	R-MMU-1474244:Extracellular matrix organization;R-MMU-1474290:Collagen formation;R-MMU-1650814:Collagen biosynthesis and modifying enzymes	-	-	-	-	-	GO:0006508:proteolysis;GO:0008152:metabolic process;GO:0019538:protein metabolic process;GO:0043170:macromolecule metabolic process;GO:0044238:primary metabolic process;GO:0071704:organic substance metabolic process	GO:0005488:binding;GO:0005515:protein binding;GO:0005518:collagen binding;GO:0005539:glycosaminoglycan binding;GO:0008047:enzyme activator activity;GO:0008201:heparin binding;GO:0016504:peptidase activator activity;GO:0030234:enzyme regulator activity;GO:0032403:protein complex binding;GO:0044877:macromolecular complex binding;GO:0061134:peptidase regulator activity;GO:0097367:carbohydrate deriva…	GO:0005576:extracellular region;GO:0005615:extracellular space;GO:0031012:extracellular matrix;GO:0031982:vesicle;GO:0031988:membrane-bounded vesicle;GO:0043226:organelle;GO:0043227:membrane-bounded organelle;GO:0043230:extracellular organelle;GO:0044421:extracellular region part;GO:0070062:extracellular exosome;GO:1903561:extracellular vesicle
Uqcrfs1	1.06895			CP	0.839	0.547	2.12643	1.05749	protein_coding	mm10	chr13	-	30540308	30545362	5055	ENSMUSG00000038462	mmu:66694:Uqcrfs1, 4430402G14Rik, AI875505	66694	ubiquinol-cytochrome c reductase, Rieske iron-sulfur polypeptide 1 [Source:MGI Symbol;Acc:MGI:1913944]	mmu01100:Metabolic pathways;mmu04260:Cardiac muscle contraction;mmu05010:Alzheimer's disease;mmu04932:Non-alcoholic fatty liver disease (NAFLD);mmu05016:Huntington's disease;mmu00190:Oxidative phosphorylation;mmu05012:Parkinson's disease	R-MMU-1430728:Metabolism;R-MMU-1428517:The citric acid (TCA) cycle and respiratory electron transport;R-MMU-611105:Respiratory electron transport;R-MMU-163200:Respiratory electron transport, ATP synthesis by chemiosmotic coupling, and heat production by uncoupling proteins.	-	-	-	-	-	GO:0006810:transport;GO:0008152:metabolic process;GO:0044699:single-organism process;GO:0044710:single-organism metabolic process;GO:0051179:localization;GO:0051234:establishment of localization;GO:0055114:oxidation-reduction process	GO:0003824:catalytic activity;GO:0005215:transporter activity;GO:0005488:binding;GO:0005515:protein binding;GO:0008121:ubiquinol-cytochrome-c reductase activity;GO:0008324:cation transmembrane transporter activity;GO:0015075:ion transmembrane transporter activity;GO:0015077:monovalent inorganic cation transmembrane transporter activity;GO:0015078:hydrogen ion transmembrane transporter activity;GO…	GO:0005622:intracellular;GO:0005623:cell;GO:0005737:cytoplasm;GO:0005739:mitochondrion;GO:0005740:mitochondrial envelope;GO:0005743:mitochondrial inner membrane;GO:0005746:mitochondrial respiratory chain;GO:0005750:mitochondrial respiratory chain complex III;GO:0016020:membrane;GO:0016021:integral component of membrane;GO:0019866:organelle inner membrane;GO:0031090:organelle membrane;GO:0031224:i…
Ndufa6	1.06065			CP	0.812	0.489	1.97593	0.91528	protein_coding	mm10	chr15	-	82350140	82354322	4183	ENSMUSG00000022450	mmu:67130:Ndufa6, 14kDa, 2700038D15Rik, B230217P19Rik	67130	NADH:ubiquinone oxidoreductase subunit A6 [Source:MGI Symbol;Acc:MGI:1914380]	mmu01100:Metabolic pathways;mmu05010:Alzheimer's disease;mmu04932:Non-alcoholic fatty liver disease (NAFLD);mmu05016:Huntington's disease;mmu00190:Oxidative phosphorylation;mmu05012:Parkinson's disease	R-MMU-1430728:Metabolism;R-MMU-1428517:The citric acid (TCA) cycle and respiratory electron transport;R-MMU-6799198:Complex I biogenesis;R-MMU-611105:Respiratory electron transport;R-MMU-163200:Respiratory electron transport, ATP synthesis by chemiosmotic coupling, and heat production by uncoupling proteins.	PWY-3781:aerobic respiration -- electron donor II;PWY0-1335:NADH to cytochrome bo oxidase electron transfer I;PWY0-1334:NADH to cytochrome bd oxidase electron transfer I	-	-	-	-	GO:0006810:transport;GO:0006950:response to stress;GO:0006979:response to oxidative stress;GO:0008152:metabolic process;GO:0044699:single-organism process;GO:0044710:single-organism metabolic process;GO:0050896:response to stimulus;GO:0051179:localization;GO:0051234:establishment of localization;GO:0055114:oxidation-reduction process	-	GO:0005622:intracellular;GO:0005623:cell;GO:0005737:cytoplasm;GO:0005739:mitochondrion;GO:0005740:mitochondrial envelope;GO:0005743:mitochondrial inner membrane;GO:0005746:mitochondrial respiratory chain;GO:0005747:mitochondrial respiratory chain complex I;GO:0016020:membrane;GO:0019866:organelle inner membrane;GO:0030964:NADH dehydrogenase complex;GO:0031090:organelle membrane;GO:0031966:mitocho…
Arl4a	1.11391			CP	0.742	0.243	1.79962	0.685717	protein_coding	mm10	chr12	-	40005447	40038025	32579	ENSMUSG00000047446	mmu:11861:Arl4a, AI467555, Arl4	11861	ADP-ribosylation factor-like 4A [Source:MGI Symbol;Acc:MGI:99437]	-	-	-	P00029:Huntington disease	-	-	-	GO:0007154:cell communication;GO:0007165:signal transduction;GO:0007264:small GTPase mediated signal transduction;GO:0009987:cellular process;GO:0023052:signaling;GO:0030154:cell differentiation;GO:0032502:developmental process;GO:0035556:intracellular signal transduction;GO:0044699:single-organism process;GO:0044700:single organism signaling;GO:0044763:single-organism cellular process;GO:0044767…	GO:0000166:nucleotide binding;GO:0001882:nucleoside binding;GO:0001883:purine nucleoside binding;GO:0003824:catalytic activity;GO:0003924:GTPase activity;GO:0005488:binding;GO:0005525:GTP binding;GO:0016462:pyrophosphatase activity;GO:0016787:hydrolase activity;GO:0016817:hydrolase activity, acting on acid anhydrides;GO:0016818:hydrolase activity, acting on acid anhydrides, in phosphorus-containi…	GO:0005622:intracellular;GO:0005623:cell;GO:0005634:nucleus;GO:0005654:nucleoplasm;GO:0005730:nucleolus;GO:0005737:cytoplasm;GO:0005886:plasma membrane;GO:0016020:membrane;GO:0031974:membrane-enclosed lumen;GO:0031981:nuclear lumen;GO:0043226:organelle;GO:0043227:membrane-bounded organelle;GO:0043228:non-membrane-bounded organelle;GO:0043229:intracellular organelle;GO:0043231:intracellular membra…
Abca4	1.21326			CP	0.565	0.018	1.2504	0.0371442	protein_coding	mm10	chr3	+	122044443	122180123	135681	ENSMUSG00000028125	mmu:11304:Abca4, AW050280, Abc10, Abcr, D430003I15Rik, RmP	11304	ATP-binding cassette, sub-family A (ABC1), member 4 [Source:MGI Symbol;Acc:MGI:109424]	mmu02010:ABC transporters	R-MMU-2453902:The canonical retinoid cycle in rods (twilight vision);R-MMU-382551:Transmembrane transport of small molecules;R-MMU-162582:Signal Transduction;R-MMU-382556:ABC-family proteins mediated transport;R-MMU-2187338:Visual phototransduction	-	-	-	-	-	GO:0001894:tissue homeostasis;GO:0001895:retina homeostasis;GO:0003008:system process;GO:0006649:phospholipid transfer to membrane;GO:0006810:transport;GO:0006869:lipid transport;GO:0007600:sensory perception;GO:0007601:visual perception;GO:0009987:cellular process;GO:0010876:lipid localization;GO:0015748:organophosphate ester transport;GO:0015914:phospholipid transport;GO:0016043:cellular compon…	GO:0000166:nucleotide binding;GO:0001882:nucleoside binding;GO:0001883:purine nucleoside binding;GO:0003824:catalytic activity;GO:0004012:phospholipid-translocating ATPase activity;GO:0005215:transporter activity;GO:0005319:lipid transporter activity;GO:0005488:binding;GO:0005524:ATP binding;GO:0005548:phospholipid transporter activity;GO:0015399:primary active transmembrane transporter activity;…	GO:0001750:photoreceptor outer segment;GO:0005622:intracellular;GO:0005623:cell;GO:0005886:plasma membrane;GO:0005887:integral component of plasma membrane;GO:0005929:cilium;GO:0016020:membrane;GO:0016021:integral component of membrane;GO:0031224:intrinsic component of membrane;GO:0031226:intrinsic component of plasma membrane;GO:0031513:nonmotile primary cilium;GO:0042995:cell projection;GO:0043…
Cpne2	1.11554			CP	0.709	0.203	1.64447	0.528931	protein_coding	mm10	chr8	+	94532990	94570531	37542	ENSMUSG00000034361	mmu:234577:Cpne2, 3322401K10Rik	234577	copine II [Source:MGI Symbol;Acc:MGI:2387578]	-	-	-	-	-	-	-	GO:0009987:cellular process;GO:0010035:response to inorganic substance;GO:0010038:response to metal ion;GO:0042221:response to chemical;GO:0050896:response to stimulus;GO:0051592:response to calcium ion;GO:0051716:cellular response to stimulus;GO:0070887:cellular response to chemical stimulus;GO:0071241:cellular response to inorganic substance;GO:0071248:cellular response to metal ion;GO:0071277:…	-	GO:0005576:extracellular region;GO:0005622:intracellular;GO:0005623:cell;GO:0005634:nucleus;GO:0005737:cytoplasm;GO:0005886:plasma membrane;GO:0016020:membrane;GO:0031982:vesicle;GO:0031988:membrane-bounded vesicle;GO:0043226:organelle;GO:0043227:membrane-bounded organelle;GO:0043229:intracellular organelle;GO:0043230:extracellular organelle;GO:0043231:intracellular membrane-bounded organelle;GO:…
Ndufb7	1.08323			CP	0.762	0.381	1.75897	0.675738	protein_coding	mm10	chr8	+	83566671	83571626	4956	ENSMUSG00000033938	mmu:66916:Ndufb7, 1110002H15Rik	66916	NADH:ubiquinone oxidoreductase subunit B7 [Source:MGI Symbol;Acc:MGI:1914166]	mmu01100:Metabolic pathways;mmu05010:Alzheimer's disease;mmu04932:Non-alcoholic fatty liver disease (NAFLD);mmu05016:Huntington's disease;mmu00190:Oxidative phosphorylation;mmu05012:Parkinson's disease	R-MMU-1430728:Metabolism;R-MMU-1428517:The citric acid (TCA) cycle and respiratory electron transport;R-MMU-6799198:Complex I biogenesis;R-MMU-611105:Respiratory electron transport;R-MMU-163200:Respiratory electron transport, ATP synthesis by chemiosmotic coupling, and heat production by uncoupling proteins.	PWY-3781:aerobic respiration -- electron donor II;PWY0-1335:NADH to cytochrome bo oxidase electron transfer I;PWY0-1334:NADH to cytochrome bd oxidase electron transfer I	-	-	-	-	GO:0006810:transport;GO:0008152:metabolic process;GO:0044699:single-organism process;GO:0044710:single-organism metabolic process;GO:0051179:localization;GO:0051234:establishment of localization;GO:0055114:oxidation-reduction process	GO:0003824:catalytic activity;GO:0003954:NADH dehydrogenase activity;GO:0008137:NADH dehydrogenase (ubiquinone) activity;GO:0016491:oxidoreductase activity;GO:0016651:oxidoreductase activity, acting on NAD(P)H;GO:0016655:oxidoreductase activity, acting on NAD(P)H, quinone or similar compound as acceptor;GO:0050136:NADH dehydrogenase (quinone) activity	GO:0005622:intracellular;GO:0005623:cell;GO:0005737:cytoplasm;GO:0005739:mitochondrion;GO:0005740:mitochondrial envelope;GO:0005743:mitochondrial inner membrane;GO:0005746:mitochondrial respiratory chain;GO:0005747:mitochondrial respiratory chain complex I;GO:0005758:mitochondrial intermembrane space;GO:0016020:membrane;GO:0019866:organelle inner membrane;GO:0030964:NADH dehydrogenase complex;GO:…
Ndufc2	0.968675			CP	0.856	0.58	2.13076	1.16209	protein_coding	mm10	chr7	+	97400003	97407802	7800	ENSMUSG00000030647	mmu:68197:Ndufc2, 1810004I06Rik, 2010300P09Rik, G1, R75094	68197	NADH:ubiquinone oxidoreductase subunit C2 [Source:MGI Symbol;Acc:MGI:1344370]	mmu01100:Metabolic pathways;mmu05010:Alzheimer's disease;mmu04932:Non-alcoholic fatty liver disease (NAFLD);mmu05016:Huntington's disease;mmu00190:Oxidative phosphorylation;mmu05012:Parkinson's disease	R-MMU-1430728:Metabolism;R-MMU-1428517:The citric acid (TCA) cycle and respiratory electron transport;R-MMU-6799198:Complex I biogenesis;R-MMU-611105:Respiratory electron transport;R-MMU-163200:Respiratory electron transport, ATP synthesis by chemiosmotic coupling, and heat production by uncoupling proteins.	PWY-3781:aerobic respiration -- electron donor II;PWY0-1335:NADH to cytochrome bo oxidase electron transfer I;PWY0-1334:NADH to cytochrome bd oxidase electron transfer I	-	-	-	-	GO:0006091:generation of precursor metabolites and energy;GO:0006119:oxidative phosphorylation;GO:0006120:mitochondrial electron transport, NADH to ubiquinone;GO:0006139:nucleobase-containing compound metabolic process;GO:0006163:purine nucleotide metabolic process;GO:0006725:cellular aromatic compound metabolic process;GO:0006753:nucleoside phosphate metabolic process;GO:0006793:phosphorus metab…	GO:0003824:catalytic activity;GO:0003954:NADH dehydrogenase activity;GO:0008137:NADH dehydrogenase (ubiquinone) activity;GO:0016491:oxidoreductase activity;GO:0016651:oxidoreductase activity, acting on NAD(P)H;GO:0016655:oxidoreductase activity, acting on NAD(P)H, quinone or similar compound as acceptor;GO:0050136:NADH dehydrogenase (quinone) activity	GO:0005622:intracellular;GO:0005623:cell;GO:0005737:cytoplasm;GO:0005739:mitochondrion;GO:0005740:mitochondrial envelope;GO:0005743:mitochondrial inner membrane;GO:0005746:mitochondrial respiratory chain;GO:0005747:mitochondrial respiratory chain complex I;GO:0016020:membrane;GO:0016021:integral component of membrane;GO:0019866:organelle inner membrane;GO:0030964:NADH dehydrogenase complex;GO:003…
Sdhd	1.06096			CP	0.801	0.459	1.90903	0.848076	protein_coding	mm10	chr9	-	50596357	50603812	7456	ENSMUSG00000000171	mmu:66925:Sdhd, 3110001M13Rik, AVLL5809, C78570, PRO19626	66925	succinate dehydrogenase complex, subunit D, integral membrane protein [Source:MGI Symbol;Acc:MGI:1914175]	mmu01100:Metabolic pathways;mmu05010:Alzheimer's disease;mmu01200:Carbon metabolism;mmu00020:Citrate cycle (TCA cycle);mmu04932:Non-alcoholic fatty liver disease (NAFLD);mmu05016:Huntington's disease;mmu00190:Oxidative phosphorylation;mmu05012:Parkinson's disease	R-MMU-1430728:Metabolism;R-MMU-1428517:The citric acid (TCA) cycle and respiratory electron transport;R-MMU-71403:Citric acid cycle (TCA cycle);R-MMU-71406:Pyruvate metabolism and Citric Acid (TCA) cycle	PWY-5690-1:TCA cycle variation III (eukaryotic);TCA-1:TCA cycle;PWY-3781:aerobic respiration -- electron donor II;AERESPDON-PWY:aerobic respiration -- electron donors reaction list	-	-	-	-	GO:0001666:response to hypoxia;GO:0006082:organic acid metabolic process;GO:0006091:generation of precursor metabolites and energy;GO:0006099:tricarboxylic acid cycle;GO:0006810:transport;GO:0006950:response to stress;GO:0008152:metabolic process;GO:0009060:aerobic respiration;GO:0009628:response to abiotic stimulus;GO:0009987:cellular process;GO:0015837:amine transport;GO:0015844:monoamine trans…	GO:0000104:succinate dehydrogenase activity;GO:0003824:catalytic activity;GO:0005488:binding;GO:0016491:oxidoreductase activity;GO:0016627:oxidoreductase activity, acting on the CH-CH group of donors;GO:0043167:ion binding;GO:0043169:cation binding;GO:0046872:metal ion binding	GO:0005622:intracellular;GO:0005623:cell;GO:0005737:cytoplasm;GO:0005739:mitochondrion;GO:0005740:mitochondrial envelope;GO:0005743:mitochondrial inner membrane;GO:0016020:membrane;GO:0016021:integral component of membrane;GO:0019866:organelle inner membrane;GO:0031090:organelle membrane;GO:0031224:intrinsic component of membrane;GO:0031966:mitochondrial membrane;GO:0031967:organelle envelope;GO:…
Hspb6	1.25694			CP	0.623	0.107	1.46626	0.209318	protein_coding	mm10	chr7	+	30552178	30555443	3266	ENSMUSG00000036854	mmu:243912:Hspb6, AA387366, Gm479, Hsp20	243912	heat shock protein, alpha-crystallin-related, B6 [Source:MGI Symbol;Acc:MGI:2685325]	-	-	-	-	-	-	-	-	GO:0005198:structural molecule activity;GO:0005212:structural constituent of eye lens;GO:0005488:binding;GO:0005515:protein binding;GO:0042802:identical protein binding;GO:0042803:protein homodimerization activity;GO:0046983:protein dimerization activity	GO:0005622:intracellular;GO:0005623:cell;GO:0005634:nucleus;GO:0005737:cytoplasm;GO:0043226:organelle;GO:0043227:membrane-bounded organelle;GO:0043229:intracellular organelle;GO:0043231:intracellular membrane-bounded organelle;GO:0044424:intracellular part;GO:0044464:cell part
Dab2	0.984713			CP	0.764	0.254	1.91967	0.934953	protein_coding	mm10	chr15	+	6299788	6440712	140925	ENSMUSG00000022150	mmu:13132:Dab2, 5730435J12Rik, AA960054, AI957090, D15Wsu122e, D630005B22Rik, Doc-2, Doc2, p96	13132	disabled 2, mitogen-responsive phosphoprotein [Source:MGI Symbol;Acc:MGI:109175]	mmu04144:Endocytosis	R-MMU-8856828:Clathrin-mediated endocytosis;R-MMU-190828:Gap junction trafficking;R-MMU-157858:Gap junction trafficking and regulation;R-MMU-196025:Formation of annular gap junctions;R-MMU-5653656:Vesicle-mediated transport;R-MMU-8856825:Cargo recognition for clathrin-mediated endocytosis;R-MMU-190873:Gap junction degradation;R-MMU-199991:Membrane Trafficking	-	-	-	-	-	GO:0000165:MAPK cascade;GO:0000187:activation of MAPK activity;GO:0000902:cell morphogenesis;GO:0000904:cell morphogenesis involved in differentiation;GO:0001558:regulation of cell growth;GO:0001701:in utero embryonic development;GO:0001736:establishment of planar polarity;GO:0001738:morphogenesis of a polarized epithelium;GO:0001837:epithelial to mesenchymal transition;GO:0001881:receptor recycl…	GO:0004872:receptor activity;GO:0005102:receptor binding;GO:0005178:integrin binding;GO:0005488:binding;GO:0005515:protein binding;GO:0005543:phospholipid binding;GO:0005546:phosphatidylinositol-4,5-bisphosphate binding;GO:0008022:protein C-terminus binding;GO:0008289:lipid binding;GO:0030276:clathrin binding;GO:0030674:protein binding, bridging;GO:0032403:protein complex binding;GO:0035091:phosp…	GO:0005576:extracellular region;GO:0005622:intracellular;GO:0005623:cell;GO:0005634:nucleus;GO:0005730:nucleolus;GO:0005737:cytoplasm;GO:0005886:plasma membrane;GO:0005887:integral component of plasma membrane;GO:0005905:clathrin-coated pit;GO:0005912:adherens junction;GO:0005924:cell-substrate adherens junction;GO:0005925:focal adhesion;GO:0012505:endomembrane system;GO:0012506:vesicle membrane;…
Rabgap1l	1.18461			CP	0.775	0.349	2.03436	0.849751	protein_coding	mm10	chr1	-	160219174	160793211	574038	ENSMUSG00000026721	mmu:29809:Rabgap1l, 5830411O09Rik, 8430421H08Rik, 9630005B12Rik, AW049894, HHL, Hh1, mKIAA0471	29809	RAB GTPase activating protein 1-like [Source:MGI Symbol;Acc:MGI:1352507]	-	-	-	-	-	-	-	GO:0001501:skeletal system development;GO:0002376:immune system process;GO:0002520:immune system development;GO:0006810:transport;GO:0006886:intracellular protein transport;GO:0006906:vesicle fusion;GO:0006996:organelle organization;GO:0007275:multicellular organism development;GO:0008104:protein localization;GO:0009987:cellular process;GO:0015031:protein transport;GO:0016043:cellular component o…	GO:0005096:GTPase activator activity;GO:0005488:binding;GO:0005515:protein binding;GO:0008047:enzyme activator activity;GO:0017016:Ras GTPase binding;GO:0017137:Rab GTPase binding;GO:0019899:enzyme binding;GO:0030234:enzyme regulator activity;GO:0030695:GTPase regulator activity;GO:0031267:small GTPase binding;GO:0051020:GTPase binding;GO:0060589:nucleoside-triphosphatase regulator activity;GO:00…	GO:0005622:intracellular;GO:0005623:cell;GO:0005634:nucleus;GO:0005737:cytoplasm;GO:0005768:endosome;GO:0005769:early endosome;GO:0005773:vacuole;GO:0005794:Golgi apparatus;GO:0012505:endomembrane system;GO:0043226:organelle;GO:0043227:membrane-bounded organelle;GO:0043229:intracellular organelle;GO:0043231:intracellular membrane-bounded organelle;GO:0044424:intracellular part;GO:0044444:cytoplas…
Atpif1	0.997553			CP	0.869	0.561	2.34352	1.34596	protein_coding	mm10	chr4	-	132530555	132533659	3105	ENSMUSG00000054428	mmu:11983:Atpif1, Atpi, IF(1), If1	11983	ATPase inhibitory factor 1 [Source:MGI Symbol;Acc:MGI:1196457]	-	-	-	-	-	-	-	GO:0000422:mitophagy;GO:0000423:macromitophagy;GO:0001935:endothelial cell proliferation;GO:0001936:regulation of endothelial cell proliferation;GO:0001937:negative regulation of endothelial cell proliferation;GO:0002262:myeloid cell homeostasis;GO:0002376:immune system process;GO:0002520:immune system development;GO:0006139:nucleobase-containing compound metabolic process;GO:0006140:regulation o…	GO:0004857:enzyme inhibitor activity;GO:0005488:binding;GO:0005515:protein binding;GO:0019899:enzyme binding;GO:0030234:enzyme regulator activity;GO:0042030:ATPase inhibitor activity;GO:0043532:angiostatin binding;GO:0051117:ATPase binding;GO:0060589:nucleoside-triphosphatase regulator activity;GO:0060590:ATPase regulator activity;GO:0098772:molecular function regulator	GO:0005622:intracellular;GO:0005623:cell;GO:0005737:cytoplasm;GO:0005739:mitochondrion;GO:0005740:mitochondrial envelope;GO:0005743:mitochondrial inner membrane;GO:0005753:mitochondrial proton-transporting ATP synthase complex;GO:0009986:cell surface;GO:0016020:membrane;GO:0016469:proton-transporting two-sector ATPase complex;GO:0019866:organelle inner membrane;GO:0031090:organelle membrane;GO:00…
Ift74	1.11983			CP	0.714	0.234	1.67671	0.556877	protein_coding	mm10	chr4	+	94614491	94693229	78739	ENSMUSG00000028576	mmu:67694:Ift74, 1700029H06Rik, Ccdc2, Cmg1, b2b796Clo	67694	intraflagellar transport 74 [Source:MGI Symbol;Acc:MGI:1914944]	-	R-MMU-5617833:Assembly of the primary cilium;R-MMU-1852241:Organelle biogenesis and maintenance;R-MMU-5620924:Intraflagellar transport	-	-	-	-	-	GO:0000902:cell morphogenesis;GO:0002064:epithelial cell development;GO:0003334:keratinocyte development;GO:0006139:nucleobase-containing compound metabolic process;GO:0006351:transcription, DNA-templated;GO:0006355:regulation of transcription, DNA-templated;GO:0006357:regulation of transcription from RNA polymerase II promoter;GO:0006366:transcription from RNA polymerase II promoter;GO:0006725:c…	GO:0003682:chromatin binding;GO:0005488:binding;GO:0005515:protein binding;GO:0008092:cytoskeletal protein binding;GO:0015631:tubulin binding;GO:0044877:macromolecular complex binding;GO:0048487:beta-tubulin binding	GO:0005622:intracellular;GO:0005623:cell;GO:0005634:nucleus;GO:0005737:cytoplasm;GO:0005813:centrosome;GO:0005815:microtubule organizing center;GO:0005856:cytoskeleton;GO:0005929:cilium;GO:0015630:microtubule cytoskeleton;GO:0030990:intraciliary transport particle;GO:0030992:intraciliary transport particle B;GO:0031410:cytoplasmic vesicle;GO:0031982:vesicle;GO:0032991:macromolecular complex;GO:00…
Sucla2	1.07617			CP	0.733	0.314	1.61443	0.538268	protein_coding	mm10	chr14	+	73525319	73596142	70824	ENSMUSG00000022110	mmu:20916:Sucla2, 4930547K18Rik	20916	succinate-Coenzyme A ligase, ADP-forming, beta subunit [Source:MGI Symbol;Acc:MGI:1306775]	mmu01100:Metabolic pathways;mmu01200:Carbon metabolism;mmu00020:Citrate cycle (TCA cycle);mmu00640:Propanoate metabolism	R-MMU-1430728:Metabolism;R-MMU-1428517:The citric acid (TCA) cycle and respiratory electron transport;R-MMU-71403:Citric acid cycle (TCA cycle);R-MMU-71406:Pyruvate metabolism and Citric Acid (TCA) cycle	GLUTOXA-PWY:glutamate degradation VII	-	-	-	-	GO:0006082:organic acid metabolic process;GO:0006091:generation of precursor metabolites and energy;GO:0006099:tricarboxylic acid cycle;GO:0006104:succinyl-CoA metabolic process;GO:0006105:succinate metabolic process;GO:0006637:acyl-CoA metabolic process;GO:0006732:coenzyme metabolic process;GO:0006790:sulfur compound metabolic process;GO:0008152:metabolic process;GO:0009060:aerobic respiration;G…	GO:0000166:nucleotide binding;GO:0001882:nucleoside binding;GO:0001883:purine nucleoside binding;GO:0003824:catalytic activity;GO:0003996:acyl-CoA ligase activity;GO:0004774:succinate-CoA ligase activity;GO:0004775:succinate-CoA ligase (ADP-forming) activity;GO:0005488:binding;GO:0005524:ATP binding;GO:0010435:3-oxo-2-(2'-pentenyl)cyclopentane-1-octanoic acid CoA ligase activity;GO:0015645:fatty …	GO:0005576:extracellular region;GO:0005622:intracellular;GO:0005623:cell;GO:0005737:cytoplasm;GO:0005739:mitochondrion;GO:0031982:vesicle;GO:0031988:membrane-bounded vesicle;GO:0043209:myelin sheath;GO:0043226:organelle;GO:0043227:membrane-bounded organelle;GO:0043229:intracellular organelle;GO:0043230:extracellular organelle;GO:0043231:intracellular membrane-bounded organelle;GO:0044421:extracel…
Six3	1.16459			CP	0.628	0.091	1.4771	0.312515	protein_coding	mm10	chr17	+	85613608	85629302	15695	ENSMUSG00000038805	mmu:20473:Six3, E130112M24Rik, Six3a, Six3alpha, Six3b, Six3beta	20473	sine oculis-related homeobox 3 [Source:MGI Symbol;Acc:MGI:102764]	-	-	-	-	-	-	-	GO:0000060:protein import into nucleus, translocation;GO:0001654:eye development;GO:0002064:epithelial cell development;GO:0002070:epithelial cell maturation;GO:0002088:lens development in camera-type eye;GO:0002089:lens morphogenesis in camera-type eye;GO:0003002:regionalization;GO:0003404:optic vesicle morphogenesis;GO:0003407:neural retina development;GO:0006139:nucleobase-containing compound …	GO:0000975:regulatory region DNA binding;GO:0000976:transcription regulatory region sequence-specific DNA binding;GO:0000977:RNA polymerase II regulatory region sequence-specific DNA binding;GO:0000980:RNA polymerase II distal enhancer sequence-specific DNA binding;GO:0000981:RNA polymerase II transcription factor activity, sequence-specific DNA binding;GO:0000988:transcription factor activity, p…	GO:0005622:intracellular;GO:0005623:cell;GO:0005634:nucleus;GO:0043226:organelle;GO:0043227:membrane-bounded organelle;GO:0043229:intracellular organelle;GO:0043231:intracellular membrane-bounded organelle;GO:0044424:intracellular part;GO:0044464:cell part
Tenm4	1.07007			CP	0.681	0.171	1.54204	0.471972	protein_coding	mm10	chr7	+	96171246	96911093	739848	ENSMUSG00000048078	mmu:23966:Tenm4, Doc4, ELM2, Odz4, R75022, Ten-m4, l(7)-3Rn, l7Rn3, mKIAA1302	23966	teneurin transmembrane protein 4 [Source:MGI Symbol;Acc:MGI:2447063]	-	-	-	-	-	-	-	GO:0000902:cell morphogenesis;GO:0001702:gastrulation with mouth forming second;GO:0001708:cell fate specification;GO:0003008:system process;GO:0006508:proteolysis;GO:0007154:cell communication;GO:0007155:cell adhesion;GO:0007157:heterophilic cell-cell adhesion via plasma membrane cell adhesion molecules;GO:0007165:signal transduction;GO:0007272:ensheathment of neurons;GO:0007275:multicellular or…	GO:0005488:binding;GO:0005515:protein binding;GO:0042802:identical protein binding;GO:0042803:protein homodimerization activity;GO:0046982:protein heterodimerization activity;GO:0046983:protein dimerization activity;GO:0050839:cell adhesion molecule binding	GO:0005622:intracellular;GO:0005623:cell;GO:0005634:nucleus;GO:0005737:cytoplasm;GO:0005886:plasma membrane;GO:0005887:integral component of plasma membrane;GO:0016020:membrane;GO:0016021:integral component of membrane;GO:0031224:intrinsic component of membrane;GO:0031226:intrinsic component of plasma membrane;GO:0042995:cell projection;GO:0043005:neuron projection;GO:0043226:organelle;GO:0043227…
Ndufa11	1.05989			CP	0.657	0.182	1.34136	0.28147	protein_coding	mm10	chr17	+	56717767	56722141	4375	ENSMUSG00000002379	mmu:69875:Ndufa11, 2010012C24Rik, AV006275, B14.7	69875	NADH:ubiquinone oxidoreductase subunit A11 [Source:MGI Symbol;Acc:MGI:1917125]	mmu01100:Metabolic pathways;mmu05010:Alzheimer's disease;mmu04932:Non-alcoholic fatty liver disease (NAFLD);mmu05016:Huntington's disease;mmu00190:Oxidative phosphorylation;mmu05012:Parkinson's disease	R-MMU-1430728:Metabolism;R-MMU-1428517:The citric acid (TCA) cycle and respiratory electron transport;R-MMU-6799198:Complex I biogenesis;R-MMU-611105:Respiratory electron transport;R-MMU-163200:Respiratory electron transport, ATP synthesis by chemiosmotic coupling, and heat production by uncoupling proteins.	-	-	-	-	-	-	-	-
Hint2	1.0813			CP	0.658	0.18	1.37547	0.294174	protein_coding	mm10	chr4	-	43654227	43656466	2240	ENSMUSG00000028470	mmu:68917:Hint2, 1190005L05Rik	68917	histidine triad nucleotide binding protein 2 [Source:MGI Symbol;Acc:MGI:1916167]	-	-	-	-	-	-	-	GO:0006629:lipid metabolic process;GO:0006694:steroid biosynthetic process;GO:0006915:apoptotic process;GO:0008152:metabolic process;GO:0008202:steroid metabolic process;GO:0008219:cell death;GO:0008610:lipid biosynthetic process;GO:0009058:biosynthetic process;GO:0009987:cellular process;GO:0012501:programmed cell death;GO:0044238:primary metabolic process;GO:0044699:single-organism process;GO:0…	GO:0000166:nucleotide binding;GO:0003824:catalytic activity;GO:0003923:GPI-anchor transamidase activity;GO:0005488:binding;GO:0016787:hydrolase activity;GO:0036094:small molecule binding;GO:0052770:coenzyme F390-A hydrolase activity;GO:0052771:coenzyme F390-G hydrolase activity;GO:0097159:organic cyclic compound binding;GO:1901265:nucleoside phosphate binding;GO:1901363:heterocyclic compound bind…	GO:0005622:intracellular;GO:0005623:cell;GO:0005634:nucleus;GO:0005730:nucleolus;GO:0005737:cytoplasm;GO:0005739:mitochondrion;GO:0031974:membrane-enclosed lumen;GO:0031981:nuclear lumen;GO:0043226:organelle;GO:0043227:membrane-bounded organelle;GO:0043228:non-membrane-bounded organelle;GO:0043229:intracellular organelle;GO:0043231:intracellular membrane-bounded organelle;GO:0043232:intracellular…
Cdr1os	1.08389			CP	0.642	0.098	1.59355	0.509659	lncRNA	mm10	chrX	+	61116378	61292484	176107	ENSMUSG00000071753	mmu:331424:C230004F18Rik	331424	cerebellar degeneration related antigen 1, opposite strand [Source:MGI Symbol;Acc:MGI:5637821]	-	-	-	-	-	-	-	-	-	-
Slc4a2	1.14777			CP	0.762	0.349	1.89126	0.743494	protein_coding	mm10	chr5	+	24423837	24440950	17114	ENSMUSG00000028962	mmu:20535:Slc4a2, Ae2, B3RP	20535	solute carrier family 4 (anion exchanger), member 2 [Source:MGI Symbol;Acc:MGI:109351]	mmu04970:Salivary secretion;mmu04971:Gastric acid secretion;mmu04972:Pancreatic secretion;mmu04976:Bile secretion	-	-	-	-	-	-	GO:0006810:transport;GO:0006811:ion transport;GO:0006820:anion transport;GO:0006821:chloride transport;GO:0006873:cellular ion homeostasis;GO:0006885:regulation of pH;GO:0009987:cellular process;GO:0015698:inorganic anion transport;GO:0019725:cellular homeostasis;GO:0030003:cellular cation homeostasis;GO:0030004:cellular monovalent inorganic cation homeostasis;GO:0030641:regulation of cellular pH…	GO:0005215:transporter activity;GO:0005452:inorganic anion exchanger activity;GO:0005488:binding;GO:0005515:protein binding;GO:0008509:anion transmembrane transporter activity;GO:0015075:ion transmembrane transporter activity;GO:0015103:inorganic anion transmembrane transporter activity;GO:0015108:chloride transmembrane transporter activity;GO:0015291:secondary active transmembrane transporter ac…	GO:0005623:cell;GO:0005886:plasma membrane;GO:0005887:integral component of plasma membrane;GO:0005912:adherens junction;GO:0005924:cell-substrate adherens junction;GO:0005925:focal adhesion;GO:0016020:membrane;GO:0016021:integral component of membrane;GO:0016323:basolateral plasma membrane;GO:0016324:apical plasma membrane;GO:0030054:cell junction;GO:0030055:cell-substrate junction;GO:0031224:in…
Tspan33	1.16627			CP	0.61	0.093	1.36933	0.203061	protein_coding	mm10	chr6	+	29694222	29718559	24338	ENSMUSG00000001763	mmu:232670:Tspan33, 1300010A20Rik, Pen	232670	tetraspanin 33 [Source:MGI Symbol;Acc:MGI:1919012]	-	-	-	-	-	-	-	GO:0007009:plasma membrane organization;GO:0007154:cell communication;GO:0007165:signal transduction;GO:0007166:cell surface receptor signaling pathway;GO:0007219:Notch signaling pathway;GO:0008104:protein localization;GO:0008152:metabolic process;GO:0008593:regulation of Notch signaling pathway;GO:0009966:regulation of signal transduction;GO:0009967:positive regulation of signal transduction;GO:…	GO:0005488:binding;GO:0005515:protein binding;GO:0019899:enzyme binding	GO:0005623:cell;GO:0005886:plasma membrane;GO:0005887:integral component of plasma membrane;GO:0009986:cell surface;GO:0016020:membrane;GO:0016021:integral component of membrane;GO:0031224:intrinsic component of membrane;GO:0031226:intrinsic component of plasma membrane;GO:0044425:membrane part;GO:0044459:plasma membrane part;GO:0044464:cell part;GO:0071944:cell periphery;GO:0097197:tetraspanin-e…
Dpcd	1.06197			CP	0.625	0.13	1.27912	0.21715	-	-	-	-	-	-	-	-	-	-	-	-	-	-	-	-	-	-	-	-	-
Me1	1.06904			CP	0.658	0.163	1.40386	0.334824	protein_coding	mm10	chr9	-	86581371	86695953	114583	ENSMUSG00000032418	mmu:17436:Me1, D9Ertd267e, Mdh-1, Mod-1, Mod1	17436	malic enzyme 1, NADP(+)-dependent, cytosolic [Source:MGI Symbol;Acc:MGI:97043]	mmu01100:Metabolic pathways;mmu01200:Carbon metabolism;mmu03320:PPAR signaling pathway;mmu00620:Pyruvate metabolism	-	GLUCONEO-PWY:gluconeogenesis I	P02772:Pyruvate metabolism	-	-	-	GO:0006082:organic acid metabolic process;GO:0006108:malate metabolic process;GO:0006139:nucleobase-containing compound metabolic process;GO:0006140:regulation of nucleotide metabolic process;GO:0006461:protein complex assembly;GO:0006725:cellular aromatic compound metabolic process;GO:0006732:coenzyme metabolic process;GO:0006733:oxidoreduction coenzyme metabolic process;GO:0006739:NADP metaboli…	GO:0000166:nucleotide binding;GO:0003824:catalytic activity;GO:0004470:malic enzyme activity;GO:0004471:malate dehydrogenase (decarboxylating) (NAD+) activity;GO:0004473:malate dehydrogenase (decarboxylating) (NADP+) activity;GO:0005488:binding;GO:0005515:protein binding;GO:0008948:oxaloacetate decarboxylase activity;GO:0016491:oxidoreductase activity;GO:0016614:oxidoreductase activity, acting on…	GO:0005622:intracellular;GO:0005623:cell;GO:0005737:cytoplasm;GO:0005739:mitochondrion;GO:0005829:cytosol;GO:0043226:organelle;GO:0043227:membrane-bounded organelle;GO:0043229:intracellular organelle;GO:0043231:intracellular membrane-bounded organelle;GO:0044424:intracellular part;GO:0044444:cytoplasmic part;GO:0044464:cell part
Acat1	1.01135			CP	0.821	0.491	2.01132	0.999962	protein_coding	mm10	chr9	-	53580522	53610382	29861	ENSMUSG00000032047	mmu:110446:Acat1, 6330585C21Rik, Acat	110446	acetyl-Coenzyme A acetyltransferase 1 [Source:MGI Symbol;Acc:MGI:87870]	mmu01100:Metabolic pathways;mmu01200:Carbon metabolism;mmu00072:Synthesis and degradation of ketone bodies;mmu00280:Valine, leucine and isoleucine degradation;mmu00650:Butanoate metabolism;mmu00620:Pyruvate metabolism;mmu00630:Glyoxylate and dicarboxylate metabolism;mmu00380:Tryptophan metabolism;mmu00900:Terpenoid backbone biosynthesis;mmu00310:Lysine degradation;mmu01212:Fatty acid metabolism;m…	R-MMU-535734:Fatty acid, triacylglycerol, and ketone body metabolism;R-MMU-77111:Synthesis of Ketone Bodies;R-MMU-1430728:Metabolism;R-MMU-70895:Branched-chain amino acid catabolism;R-MMU-556833:Metabolism of lipids and lipoproteins;R-MMU-77108:Utilization of Ketone Bodies;R-MMU-74182:Ketone body metabolism;R-MMU-71291:Metabolism of amino acids and derivatives	PWY-5177:glutaryl-CoA degradation;ACETOACETATE-DEG-PWY:acetoacetate degradation (to acetyl CoA);PWY3FA-1022:ketone oxidation;TRYPTOPHAN-DEGRADATION-1:tryptophan degradation III (eukaryotic);PWY3DJ-0:isoleucine degradation;PWY3FA-941:ketogenesis;PWY66-368:ketolysis;PWY66-367:ketogenesis;PWY-5109:2-methylbutyrate biosynthesis;PWY66-5:superpathway of cholesterol biosynthesis;PWY-922:mevalonate pathw…	-	-	-	-	GO:0006082:organic acid metabolic process;GO:0006461:protein complex assembly;GO:0006629:lipid metabolic process;GO:0006631:fatty acid metabolic process;GO:0006635:fatty acid beta-oxidation;GO:0008152:metabolic process;GO:0009056:catabolic process;GO:0009062:fatty acid catabolic process;GO:0009987:cellular process;GO:0016042:lipid catabolic process;GO:0016043:cellular component organization;GO:00…	GO:0003824:catalytic activity;GO:0003985:acetyl-CoA C-acetyltransferase activity;GO:0003988:acetyl-CoA C-acyltransferase activity;GO:0005488:binding;GO:0005515:protein binding;GO:0016407:acetyltransferase activity;GO:0016408:C-acyltransferase activity;GO:0016453:C-acetyltransferase activity;GO:0016740:transferase activity;GO:0016746:transferase activity, transferring acyl groups;GO:0016747:transf…	GO:0005576:extracellular region;GO:0005622:intracellular;GO:0005623:cell;GO:0005737:cytoplasm;GO:0005739:mitochondrion;GO:0005740:mitochondrial envelope;GO:0005743:mitochondrial inner membrane;GO:0005759:mitochondrial matrix;GO:0016020:membrane;GO:0019866:organelle inner membrane;GO:0031090:organelle membrane;GO:0031966:mitochondrial membrane;GO:0031967:organelle envelope;GO:0031974:membrane-encl…
Cetn2	1.02606			CP	0.729	0.28	1.66491	0.638854	protein_coding	mm10	chrX	-	72913532	72918411	4880	ENSMUSG00000031347	mmu:26370:Cetn2, 1110034A02Rik, AI326150, Calt, caltractin	26370	centrin 2 [Source:MGI Symbol;Acc:MGI:1347085]	mmu03420:Nucleotide excision repair	R-MMU-380287:Centrosome maturation;R-MMU-8854518:AURKA Activation by TPX2;R-MMU-3108214:SUMOylation of DNA damage response and repair proteins;R-MMU-2565942:Regulation of PLK1 Activity at G2/M Transition;R-MMU-380270:Recruitment of mitotic centrosome proteins and complexes;R-MMU-5617833:Assembly of the primary cilium;R-MMU-5696399:Global Genome Nucleotide Excision Repair (GG-NER);R-MMU-73894:DNA …	-	-	-	-	-	GO:0000003:reproduction;GO:0000226:microtubule cytoskeleton organization;GO:0000278:mitotic cell cycle;GO:0000280:nuclear division;GO:0000910:cytokinesis;GO:0006139:nucleobase-containing compound metabolic process;GO:0006259:DNA metabolic process;GO:0006281:DNA repair;GO:0006289:nucleotide-excision repair;GO:0006725:cellular aromatic compound metabolic process;GO:0006807:nitrogen compound metabol…	GO:0005488:binding;GO:0005509:calcium ion binding;GO:0005515:protein binding;GO:0008017:microtubule binding;GO:0008092:cytoskeletal protein binding;GO:0015631:tubulin binding;GO:0031683:G-protein beta/gamma-subunit complex binding;GO:0032403:protein complex binding;GO:0032795:heterotrimeric G-protein binding;GO:0043167:ion binding;GO:0043169:cation binding;GO:0044877:macromolecular complex bindin…	GO:0000109:nucleotide-excision repair complex;GO:0005622:intracellular;GO:0005623:cell;GO:0005634:nucleus;GO:0005737:cytoplasm;GO:0005813:centrosome;GO:0005814:centriole;GO:0005815:microtubule organizing center;GO:0005856:cytoskeleton;GO:0005929:cilium;GO:0015630:microtubule cytoskeleton;GO:0031513:nonmotile primary cilium;GO:0032391:photoreceptor connecting cilium;GO:0032991:macromolecular compl…
Sox9	0.745033			CP	0.774	0.224	2.03399	1.28896	protein_coding	mm10	chr11	+	112782224	112787760	5537	ENSMUSG00000000567	mmu:20682:Sox9, 2010306G03Rik, AV220920, mKIAA4243	20682	SRY (sex determining region Y)-box 9 [Source:MGI Symbol;Acc:MGI:98371]	mmu04024:cAMP signaling pathway	R-MMU-162582:Signal Transduction;R-MMU-3769402:Deactivation of the beta-catenin transactivating complex;R-MMU-201681:TCF dependent signaling in response to WNT;R-MMU-195721:Signaling by Wnt	-	-	-	-	-	GO:0000003:reproduction;GO:0000122:negative regulation of transcription from RNA polymerase II promoter;GO:0000165:MAPK cascade;GO:0000902:cell morphogenesis;GO:0000904:cell morphogenesis involved in differentiation;GO:0001101:response to acid chemical;GO:0001501:skeletal system development;GO:0001502:cartilage condensation;GO:0001503:ossification;GO:0001654:eye development;GO:0001655:urogenital …	GO:0000975:regulatory region DNA binding;GO:0000976:transcription regulatory region sequence-specific DNA binding;GO:0000981:RNA polymerase II transcription factor activity, sequence-specific DNA binding;GO:0000982:transcription factor activity, RNA polymerase II core promoter proximal region sequence-specific binding;GO:0001046:core promoter sequence-specific DNA binding;GO:0001047:core promoter…	GO:0005622:intracellular;GO:0005623:cell;GO:0005634:nucleus;GO:0005654:nucleoplasm;GO:0005667:transcription factor complex;GO:0031974:membrane-enclosed lumen;GO:0031981:nuclear lumen;GO:0032991:macromolecular complex;GO:0043226:organelle;GO:0043227:membrane-bounded organelle;GO:0043229:intracellular organelle;GO:0043231:intracellular membrane-bounded organelle;GO:0043233:organelle lumen;GO:004323…
Mrpl42	1.03704			CP	0.772	0.403	1.76915	0.732107	protein_coding	mm10	chr10	-	95480805	95501940	21136	ENSMUSG00000062981	mmu:67270:Mrpl42, 2700009F22Rik, 2900055D03Rik, D10Ertd322e, HSPC204, L31mt, MRP-L31, PTD007, Rpml31	67270	mitochondrial ribosomal protein L42 [Source:MGI Symbol;Acc:MGI:1333774]	-	R-MMU-1852241:Organelle biogenesis and maintenance;R-MMU-5419276:Mitochondrial translation termination;R-MMU-5389840:Mitochondrial translation elongation;R-MMU-5368287:Mitochondrial translation	-	-	-	-	-	-	GO:0003676:nucleic acid binding;GO:0003723:RNA binding;GO:0005488:binding;GO:0044822:poly(A) RNA binding;GO:0097159:organic cyclic compound binding;GO:1901363:heterocyclic compound binding	GO:0000313:organellar ribosome;GO:0000314:organellar small ribosomal subunit;GO:0005622:intracellular;GO:0005623:cell;GO:0005737:cytoplasm;GO:0005739:mitochondrion;GO:0005759:mitochondrial matrix;GO:0005761:mitochondrial ribosome;GO:0005763:mitochondrial small ribosomal subunit;GO:0005840:ribosome;GO:0005886:plasma membrane;GO:0015935:small ribosomal subunit;GO:0016020:membrane;GO:0030529:intrace…
Slc39a12	0.914042			CP	0.659	0.128	1.54079	0.626752	protein_coding	mm10	chr2	+	14388316	14494977	106662	ENSMUSG00000036949	mmu:277468:Slc39a12, AW046938, Gm731	277468	solute carrier family 39 (zinc transporter), member 12 [Source:MGI Symbol;Acc:MGI:2139274]	-	-	-	-	-	-	-	GO:0000041:transition metal ion transport;GO:0000226:microtubule cytoskeleton organization;GO:0006461:protein complex assembly;GO:0006810:transport;GO:0006811:ion transport;GO:0006812:cation transport;GO:0006829:zinc II ion transport;GO:0006873:cellular ion homeostasis;GO:0006875:cellular metal ion homeostasis;GO:0006882:cellular zinc ion homeostasis;GO:0006996:organelle organization;GO:0007010:c…	GO:0005215:transporter activity;GO:0005385:zinc ion transmembrane transporter activity;GO:0008324:cation transmembrane transporter activity;GO:0015075:ion transmembrane transporter activity;GO:0022857:transmembrane transporter activity;GO:0022890:inorganic cation transmembrane transporter activity;GO:0022891:substrate-specific transmembrane transporter activity;GO:0022892:substrate-specific trans…	GO:0005576:extracellular region;GO:0005622:intracellular;GO:0005623:cell;GO:0005737:cytoplasm;GO:0005886:plasma membrane;GO:0005887:integral component of plasma membrane;GO:0016020:membrane;GO:0016021:integral component of membrane;GO:0031224:intrinsic component of membrane;GO:0031226:intrinsic component of plasma membrane;GO:0031982:vesicle;GO:0043226:organelle;GO:0043227:membrane-bounded organe…
Smim14	0.96741			CP	0.847	0.585	2.12154	1.15413	protein_coding	mm10	chr5	-	65446844	65537184	90341	ENSMUSG00000037822	mmu:68552:Smim14, 1110003E01Rik, 1700127H04Rik, 5430439C17Rik, MAd4	68552	small integral membrane protein 14 [Source:MGI Symbol;Acc:MGI:1915802]	-	-	-	-	-	-	-	-	-	GO:0005622:intracellular;GO:0005623:cell;GO:0005737:cytoplasm;GO:0005783:endoplasmic reticulum;GO:0012505:endomembrane system;GO:0016020:membrane;GO:0016021:integral component of membrane;GO:0031224:intrinsic component of membrane;GO:0043226:organelle;GO:0043227:membrane-bounded organelle;GO:0043229:intracellular organelle;GO:0043231:intracellular membrane-bounded organelle;GO:0044424:intracellul…
Cacybp	1.03854			CP	0.807	0.486	2.01298	0.974441	protein_coding	mm10	chr1	-	160202367	160212875	10509	ENSMUSG00000014226	mmu:12301:Cacybp, SIP	12301	calcyclin binding protein [Source:MGI Symbol;Acc:MGI:1270839]	mmu04310:Wnt signaling pathway	-	-	-	-	-	-	GO:0006139:nucleobase-containing compound metabolic process;GO:0006259:DNA metabolic process;GO:0006260:DNA replication;GO:0006275:regulation of DNA replication;GO:0006725:cellular aromatic compound metabolic process;GO:0006807:nitrogen compound metabolic process;GO:0007275:multicellular organism development;GO:0007507:heart development;GO:0008152:metabolic process;GO:0008219:cell death;GO:000905…	GO:0005488:binding;GO:0005515:protein binding;GO:0042802:identical protein binding;GO:0042803:protein homodimerization activity;GO:0046983:protein dimerization activity	GO:0005576:extracellular region;GO:0005622:intracellular;GO:0005623:cell;GO:0005634:nucleus;GO:0005635:nuclear envelope;GO:0005641:nuclear envelope lumen;GO:0005654:nucleoplasm;GO:0005737:cytoplasm;GO:0012505:endomembrane system;GO:0030877:beta-catenin destruction complex;GO:0031967:organelle envelope;GO:0031970:organelle envelope lumen;GO:0031974:membrane-enclosed lumen;GO:0031975:envelope;GO:00…
mt-Nd2	1.16507			CP	0.997	0.994	7.13854	5.97347	protein_coding	mm10	chrM	+	3914	4951	1038	ENSMUSG00000064345	-	-	mitochondrially encoded NADH dehydrogenase 2 [Source:MGI Symbol;Acc:MGI:102500]	-	-	-	-	-	-	-	-	-	-
Sod2	0.997133			CP	0.812	0.487	1.99987	1.00274	protein_coding	mm10	chr17	+	13006846	13040063	33218	ENSMUSG00000006818	mmu:20656:Sod2, MnSOD, Sod-2	20656	superoxide dismutase 2, mitochondrial [Source:MGI Symbol;Acc:MGI:98352]	mmu04068:FoxO signaling pathway;mmu04213:Longevity regulating pathway - multiple species;mmu04211:Longevity regulating pathway;mmu05016:Huntington's disease;mmu04146:Peroxisome	R-MMU-2262752:Cellular responses to stress;R-MMU-3299685:Detoxification of Reactive Oxygen Species	DETOX1-PWY:superoxide radicals degradation	-	-	-	-	GO:0000302:response to reactive oxygen species;GO:0000303:response to superoxide;GO:0000305:response to oxygen radical;GO:0001306:age-dependent response to oxidative stress;GO:0001315:age-dependent response to reactive oxygen species;GO:0001836:release of cytochrome c from mitochondria;GO:0001889:liver development;GO:0001976:neurological system process involved in regulation of systemic arterial …	GO:0003676:nucleic acid binding;GO:0003677:DNA binding;GO:0003824:catalytic activity;GO:0004784:superoxide dismutase activity;GO:0005488:binding;GO:0005515:protein binding;GO:0016209:antioxidant activity;GO:0016491:oxidoreductase activity;GO:0016721:oxidoreductase activity, acting on superoxide radicals as acceptor;GO:0019825:oxygen binding;GO:0019899:enzyme binding;GO:0030145:manganese ion bindi…	GO:0005576:extracellular region;GO:0005622:intracellular;GO:0005623:cell;GO:0005737:cytoplasm;GO:0005739:mitochondrion;GO:0005740:mitochondrial envelope;GO:0005743:mitochondrial inner membrane;GO:0005759:mitochondrial matrix;GO:0009295:nucleoid;GO:0016020:membrane;GO:0019866:organelle inner membrane;GO:0031090:organelle membrane;GO:0031966:mitochondrial membrane;GO:0031967:organelle envelope;GO:0…
Maged1	0.894601			CP	0.822	0.441	1.92016	1.02556	protein_coding	mm10	chrX	-	94535474	94542143	6670	ENSMUSG00000025151	mmu:94275:Maged1, 2810433C11Rik, 5430405L04Rik, DXBwg1492e, Dlixin, Dlxin-1, Dlxin1, MAGE-D1, NRAGE, mFLJ00163	94275	melanoma antigen, family D, 1 [Source:MGI Symbol;Acc:MGI:1930187]	mmu04722:Neurotrophin signaling pathway	R-MMU-204998:Cell death signalling via NRAGE, NRIF and NADE;R-MMU-418889:Ligand-independent caspase activation via DCC;R-MMU-166520:Signalling by NGF;R-MMU-193704:p75 NTR receptor-mediated signalling;R-MMU-162582:Signal Transduction;R-MMU-5357769:Caspase activation via extrinsic apoptotic signalig pathway;R-MMU-193648:NRAGE signals death through JNK;R-MMU-5357801:Programmed Cell Death;R-MMU-10958…	-	-	-	-	-	GO:0000165:MAPK cascade;GO:0001655:urogenital system development;GO:0001657:ureteric bud development;GO:0001658:branching involved in ureteric bud morphogenesis;GO:0001763:morphogenesis of a branching structure;GO:0001822:kidney development;GO:0001823:mesonephros development;GO:0001932:regulation of protein phosphorylation;GO:0001934:positive regulation of protein phosphorylation;GO:0002009:morph…	GO:0000988:transcription factor activity, protein binding;GO:0000989:transcription factor activity, transcription factor binding;GO:0003712:transcription cofactor activity;GO:0003713:transcription coactivator activity;GO:0005488:binding;GO:0005515:protein binding	GO:0000785:chromatin;GO:0005622:intracellular;GO:0005623:cell;GO:0005634:nucleus;GO:0005694:chromosome;GO:0005737:cytoplasm;GO:0005886:plasma membrane;GO:0016020:membrane;GO:0032991:macromolecular complex;GO:0043226:organelle;GO:0043227:membrane-bounded organelle;GO:0043228:non-membrane-bounded organelle;GO:0043229:intracellular organelle;GO:0043231:intracellular membrane-bounded organelle;GO:004…
Suclg1	1.02019			CP	0.768	0.407	1.78845	0.768254	protein_coding	mm10	chr6	+	73248382	73276911	28530	ENSMUSG00000052738	mmu:56451:Suclg1, 1500000I01Rik, Sucla1	56451	succinate-CoA ligase, GDP-forming, alpha subunit [Source:MGI Symbol;Acc:MGI:1927234]	mmu01100:Metabolic pathways;mmu01200:Carbon metabolism;mmu00020:Citrate cycle (TCA cycle);mmu00640:Propanoate metabolism	R-MMU-1430728:Metabolism;R-MMU-1428517:The citric acid (TCA) cycle and respiratory electron transport;R-MMU-71403:Citric acid cycle (TCA cycle);R-MMU-71406:Pyruvate metabolism and Citric Acid (TCA) cycle	GLUTOXA-PWY:glutamate degradation VII;PWY-5690-1:TCA cycle variation III (eukaryotic);TCA-1:TCA cycle	P00051:TCA cycle	-	-	-	GO:0006082:organic acid metabolic process;GO:0006091:generation of precursor metabolites and energy;GO:0006099:tricarboxylic acid cycle;GO:0006104:succinyl-CoA metabolic process;GO:0006105:succinate metabolic process;GO:0006139:nucleobase-containing compound metabolic process;GO:0006637:acyl-CoA metabolic process;GO:0006725:cellular aromatic compound metabolic process;GO:0006732:coenzyme metaboli…	GO:0000166:nucleotide binding;GO:0001882:nucleoside binding;GO:0001883:purine nucleoside binding;GO:0003676:nucleic acid binding;GO:0003723:RNA binding;GO:0003824:catalytic activity;GO:0004774:succinate-CoA ligase activity;GO:0004775:succinate-CoA ligase (ADP-forming) activity;GO:0004776:succinate-CoA ligase (GDP-forming) activity;GO:0005488:binding;GO:0005515:protein binding;GO:0005525:GTP bindi…	GO:0005576:extracellular region;GO:0005622:intracellular;GO:0005623:cell;GO:0005737:cytoplasm;GO:0005739:mitochondrion;GO:0005740:mitochondrial envelope;GO:0005743:mitochondrial inner membrane;GO:0005759:mitochondrial matrix;GO:0005886:plasma membrane;GO:0016020:membrane;GO:0019866:organelle inner membrane;GO:0030062:mitochondrial tricarboxylic acid cycle enzyme complex;GO:0031090:organelle membr…
Car10	1.13095			CP	0.545	0.031	1.21319	0.0822321	protein_coding	mm10	chr11	+	93098028	93601749	503722	ENSMUSG00000056158	mmu:72605:Car10, 2700029L05Rik, BB085816, Ca10	72605	carbonic anhydrase 10 [Source:MGI Symbol;Acc:MGI:1919855]	-	-	-	-	-	-	-	-	-	-
Tmem254	0.970373			CP	0.808	0.418	2.06253	1.09215	-	-	-	-	-	-	-	-	-	-	-	-	-	-	-	-	-	-	-	-	-
Oaz1	0.787703			CP	0.958	0.879	3.09852	2.31082	protein_coding	mm10	chr10	+	80826656	80829290	2635	ENSMUSG00000035242	mmu:18245:Oaz1, AZ-1, AZ1, Antizyme, ODC-Az, Oaz	18245	ornithine decarboxylase antizyme 1 [Source:MGI Symbol;Acc:MGI:109433]	-	R-MMU-350562:Regulation of ornithine decarboxylase (ODC);R-MMU-1430728:Metabolism;R-MMU-351202:Metabolism of polyamines;R-MMU-71291:Metabolism of amino acids and derivatives	ORNSPNANA-PWY:spermine biosynthesis II;PWY-46:putrescine biosynthesis III	-	-	-	-	GO:0006576:cellular biogenic amine metabolic process;GO:0006595:polyamine metabolic process;GO:0006596:polyamine biosynthetic process;GO:0006807:nitrogen compound metabolic process;GO:0006810:transport;GO:0006886:intracellular protein transport;GO:0008104:protein localization;GO:0008152:metabolic process;GO:0009056:catabolic process;GO:0009057:macromolecule catabolic process;GO:0009058:biosynthet…	GO:0004857:enzyme inhibitor activity;GO:0005488:binding;GO:0005515:protein binding;GO:0008073:ornithine decarboxylase inhibitor activity;GO:0019899:enzyme binding;GO:0030234:enzyme regulator activity;GO:0042979:ornithine decarboxylase regulator activity;GO:0046982:protein heterodimerization activity;GO:0046983:protein dimerization activity;GO:0098772:molecular function regulator	GO:0005622:intracellular;GO:0005623:cell;GO:0005737:cytoplasm;GO:0005829:cytosol;GO:0044424:intracellular part;GO:0044444:cytoplasmic part;GO:0044464:cell part
Lbp	0.995899			CP	0.606	0.085	1.34959	0.35369	protein_coding	mm10	chr2	+	158306493	158332852	26360	ENSMUSG00000016024	mmu:16803:Lbp, Bpifd2, Ly88	16803	lipopolysaccharide binding protein [Source:MGI Symbol;Acc:MGI:1098776]	mmu04620:Toll-like receptor signaling pathway;mmu05152:Tuberculosis;mmu05132:Salmonella infection;mmu04064:NF-kappa B signaling pathway	R-MMU-166020:Transfer of LPS from LBP carrier to CD14;R-MMU-168256:Immune System;R-MMU-168898:Toll-Like Receptors Cascades;R-MMU-5686938:Regulation of TLR by endogenous ligand;R-MMU-166016:Toll Like Receptor 4 (TLR4) Cascade;R-MMU-168249:Innate Immune System	-	-	-	-	-	GO:0001775:cell activation;GO:0001816:cytokine production;GO:0001817:regulation of cytokine production;GO:0001818:negative regulation of cytokine production;GO:0001819:positive regulation of cytokine production;GO:0002218:activation of innate immune response;GO:0002221:pattern recognition receptor signaling pathway;GO:0002224:toll-like receptor signaling pathway;GO:0002232:leukocyte chemotaxis in…	GO:0001530:lipopolysaccharide binding;GO:0005102:receptor binding;GO:0005488:binding;GO:0005515:protein binding;GO:0008289:lipid binding;GO:0070891:lipoteichoic acid binding;GO:0097367:carbohydrate derivative binding	GO:0005576:extracellular region;GO:0005615:extracellular space;GO:0005623:cell;GO:0009986:cell surface;GO:0016020:membrane;GO:0031982:vesicle;GO:0031988:membrane-bounded vesicle;GO:0043226:organelle;GO:0043227:membrane-bounded organelle;GO:0043230:extracellular organelle;GO:0044421:extracellular region part;GO:0044464:cell part;GO:0070062:extracellular exosome;GO:1903561:extracellular vesicle
Snap91	1.00217			CP	0.638	0.144	1.35422	0.352053	protein_coding	mm10	chr9	-	86765923	86880654	114732	ENSMUSG00000033419	mmu:20616:Snap91, 91kDa, AP180, F1-20, mKIAA0656	20616	synaptosomal-associated protein 91 [Source:MGI Symbol;Acc:MGI:109132]	-	-	-	-	-	-	-	GO:0000902:cell morphogenesis;GO:0000904:cell morphogenesis involved in differentiation;GO:0001505:regulation of neurotransmitter levels;GO:0006461:protein complex assembly;GO:0006810:transport;GO:0006836:neurotransmitter transport;GO:0006897:endocytosis;GO:0006898:receptor-mediated endocytosis;GO:0007154:cell communication;GO:0007163:establishment or maintenance of cell polarity;GO:0007267:cell-…	GO:0005488:binding;GO:0005515:protein binding;GO:0005543:phospholipid binding;GO:0005545:1-phosphatidylinositol binding;GO:0008289:lipid binding;GO:0019899:enzyme binding;GO:0019900:kinase binding;GO:0019901:protein kinase binding;GO:0030276:clathrin binding;GO:0032050:clathrin heavy chain binding;GO:0035091:phosphatidylinositol binding	GO:0005622:intracellular;GO:0005623:cell;GO:0005737:cytoplasm;GO:0005886:plasma membrane;GO:0005905:clathrin-coated pit;GO:0008021:synaptic vesicle;GO:0012505:endomembrane system;GO:0012506:vesicle membrane;GO:0014069:postsynaptic density;GO:0016020:membrane;GO:0016023:cytoplasmic, membrane-bounded vesicle;GO:0030117:membrane coat;GO:0030118:clathrin coat;GO:0030119:AP-type membrane coat adaptor …
Tle5	0.834141			CP	0.935	0.788	2.90724	2.07309	protein_coding	mm10	chr10	+	81559488	81566362	6875	ENSMUSG00000054452	mmu:14797:Aes, AL024115, Esp1, Grg, Grg-5, Grg5, Tle5	14797	TLE family member 5, transcriptional modulator [Source:MGI Symbol;Acc:MGI:95806]	-	-	-	P00057:Wnt signaling pathway	-	-	-	GO:0000122:negative regulation of transcription from RNA polymerase II promoter;GO:0001501:skeletal system development;GO:0006139:nucleobase-containing compound metabolic process;GO:0006351:transcription, DNA-templated;GO:0006355:regulation of transcription, DNA-templated;GO:0006357:regulation of transcription from RNA polymerase II promoter;GO:0006366:transcription from RNA polymerase II promote…	GO:0000988:transcription factor activity, protein binding;GO:0000989:transcription factor activity, transcription factor binding;GO:0003712:transcription cofactor activity;GO:0003714:transcription corepressor activity;GO:0005488:binding;GO:0005515:protein binding	GO:0005622:intracellular;GO:0005623:cell;GO:0005634:nucleus;GO:0043226:organelle;GO:0043227:membrane-bounded organelle;GO:0043229:intracellular organelle;GO:0043231:intracellular membrane-bounded organelle;GO:0044424:intracellular part;GO:0044464:cell part
Ap2m1	0.798227			CP	0.948	0.849	3.05172	2.25349	protein_coding	mm10	chr16	+	20535478	20544909	9432	ENSMUSG00000022841	mmu:11773:Ap2m1	11773	adaptor-related protein complex 2, mu 1 subunit [Source:MGI Symbol;Acc:MGI:1298405]	mmu04144:Endocytosis;mmu05016:Huntington's disease;mmu04721:Synaptic vesicle cycle;mmu04961:Endocrine and other factor-regulated calcium reabsorption	R-MMU-8866427:VLDLR internalisation and degradation;R-MMU-177504:Retrograde neurotrophin signalling;R-MMU-187037:NGF signalling via TRKA from the plasma membrane;R-MMU-8856828:Clathrin-mediated endocytosis;R-MMU-190828:Gap junction trafficking;R-MMU-157858:Gap junction trafficking and regulation;R-MMU-196025:Formation of annular gap junctions;R-MMU-1266738:Developmental Biology;R-MMU-168256:Immun…	-	-	-	-	-	GO:0006810:transport;GO:0006886:intracellular protein transport;GO:0006897:endocytosis;GO:0007009:plasma membrane organization;GO:0008104:protein localization;GO:0009987:cellular process;GO:0010256:endomembrane system organization;GO:0015031:protein transport;GO:0016043:cellular component organization;GO:0016192:vesicle-mediated transport;GO:0032879:regulation of localization;GO:0032880:regulatio…	GO:0005048:signal sequence binding;GO:0005102:receptor binding;GO:0005488:binding;GO:0005515:protein binding;GO:0008289:lipid binding;GO:0033218:amide binding;GO:0042277:peptide binding;GO:0044325:ion channel binding;GO:0050750:low-density lipoprotein particle receptor binding;GO:0070325:lipoprotein particle receptor binding	GO:0005576:extracellular region;GO:0005622:intracellular;GO:0005623:cell;GO:0005737:cytoplasm;GO:0005739:mitochondrion;GO:0005886:plasma membrane;GO:0005905:clathrin-coated pit;GO:0012505:endomembrane system;GO:0016020:membrane;GO:0016023:cytoplasmic, membrane-bounded vesicle;GO:0030117:membrane coat;GO:0030118:clathrin coat;GO:0030119:AP-type membrane coat adaptor complex;GO:0030131:clathrin ada…
Pdcd6	0.959373			CP	0.812	0.501	1.92019	0.960819	protein_coding	mm10	chr13	-	74303509	74317580	14072	ENSMUSG00000021576	mmu:18570:Pdcd6, AV299538, Alg2, MA-3, PS2, alg-2	18570	programmed cell death 6 [Source:MGI Symbol;Acc:MGI:109283]	-	-	-	-	-	-	-	GO:0001525:angiogenesis;GO:0001568:blood vessel development;GO:0001667:ameboidal-type cell migration;GO:0001935:endothelial cell proliferation;GO:0001936:regulation of endothelial cell proliferation;GO:0001938:positive regulation of endothelial cell proliferation;GO:0001944:vasculature development;GO:0006508:proteolysis;GO:0006810:transport;GO:0006886:intracellular protein transport;GO:0006915:ap…	GO:0003824:catalytic activity;GO:0004175:endopeptidase activity;GO:0004197:cysteine-type endopeptidase activity;GO:0004198:calcium-dependent cysteine-type endopeptidase activity;GO:0005488:binding;GO:0005509:calcium ion binding;GO:0005515:protein binding;GO:0008233:peptidase activity;GO:0008234:cysteine-type peptidase activity;GO:0016787:hydrolase activity;GO:0042802:identical protein binding;GO:…	GO:0005576:extracellular region;GO:0005622:intracellular;GO:0005623:cell;GO:0005634:nucleus;GO:0005737:cytoplasm;GO:0005768:endosome;GO:0005773:vacuole;GO:0005783:endoplasmic reticulum;GO:0012505:endomembrane system;GO:0016020:membrane;GO:0031410:cytoplasmic vesicle;GO:0031982:vesicle;GO:0031988:membrane-bounded vesicle;GO:0043226:organelle;GO:0043227:membrane-bounded organelle;GO:0043229:intrace…
Kcnk1	0.944645			CP	0.591	0.076	1.26126	0.316614	protein_coding	mm10	chr8	+	125995170	126030685	35516	ENSMUSG00000033998	mmu:16525:Kcnk1, AI788889, TWIK-1	16525	potassium channel, subfamily K, member 1 [Source:MGI Symbol;Acc:MGI:109322]	-	R-MMU-112316:Neuronal System;R-MMU-1296071:Potassium Channels;R-MMU-5576886:Phase 4 - resting membrane potential;R-MMU-397014:Muscle contraction;R-MMU-1296346:Tandem pore domain potassium channels;R-MMU-5576891:Cardiac conduction;R-MMU-1299308:Tandem of pore domain in a weak inwardly rectifying K+ channels (TWIK)	-	-	-	-	-	GO:0006810:transport;GO:0006811:ion transport;GO:0006812:cation transport;GO:0006813:potassium ion transport;GO:0006814:sodium ion transport;GO:0009987:cellular process;GO:0015672:monovalent inorganic cation transport;GO:0030001:metal ion transport;GO:0030322:stabilization of membrane potential;GO:0034220:ion transmembrane transport;GO:0035725:sodium ion transmembrane transport;GO:0042391:regulat…	GO:0004872:receptor activity;GO:0005215:transporter activity;GO:0005216:ion channel activity;GO:0005242:inward rectifier potassium channel activity;GO:0005244:voltage-gated ion channel activity;GO:0005249:voltage-gated potassium channel activity;GO:0005261:cation channel activity;GO:0005267:potassium channel activity;GO:0005272:sodium channel activity;GO:0005488:binding;GO:0005515:protein binding…	GO:0005622:intracellular;GO:0005623:cell;GO:0005737:cytoplasm;GO:0005768:endosome;GO:0005773:vacuole;GO:0005886:plasma membrane;GO:0005887:integral component of plasma membrane;GO:0005903:brush border;GO:0008076:voltage-gated potassium channel complex;GO:0012505:endomembrane system;GO:0016020:membrane;GO:0016021:integral component of membrane;GO:0016324:apical plasma membrane;GO:0030054:cell junc…
Hadhb	0.935713			CP	0.831	0.545	2.00869	1.07298	protein_coding	mm10	chr5	+	30155248	30184593	29346	ENSMUSG00000059447	mmu:231086:Hadhb, 4930479F15Rik, Mtpb, TP-beta	231086	hydroxyacyl-Coenzyme A dehydrogenase/3-ketoacyl-Coenzyme A thiolase/enoyl-Coenzyme A hydratase (trifunctional protein), beta subunit [Source:MGI Symbol;Acc:MGI:2136381]	mmu01100:Metabolic pathways;mmu00280:Valine, leucine and isoleucine degradation;mmu00062:Fatty acid elongation;mmu01212:Fatty acid metabolism;mmu00071:Fatty acid degradation	R-MMU-77310:Beta oxidation of lauroyl-CoA to decanoyl-CoA-CoA;R-MMU-77350:Beta oxidation of hexanoyl-CoA to butanoyl-CoA;R-MMU-77346:Beta oxidation of decanoyl-CoA to octanoyl-CoA-CoA;R-MMU-535734:Fatty acid, triacylglycerol, and ketone body metabolism;R-MMU-77289:Mitochondrial Fatty Acid Beta-Oxidation;R-MMU-1483206:Glycerophospholipid biosynthesis;R-MMU-77348:Beta oxidation of octanoyl-CoA to h…	PWY-2361:3-oxoadipate degradation;PWY-5136:fatty acid beta-oxidation II (core pathway);FAO-PWY:fatty acid beta-oxidation I;PWY-5138:fatty acid beta-oxidation IV (unsaturated, even number)	-	-	-	-	GO:0006082:organic acid metabolic process;GO:0006629:lipid metabolic process;GO:0006631:fatty acid metabolic process;GO:0006635:fatty acid beta-oxidation;GO:0008152:metabolic process;GO:0009056:catabolic process;GO:0009062:fatty acid catabolic process;GO:0009987:cellular process;GO:0016042:lipid catabolic process;GO:0016054:organic acid catabolic process;GO:0019395:fatty acid oxidation;GO:0019752…	GO:0000062:fatty-acyl-CoA binding;GO:0000166:nucleotide binding;GO:0003676:nucleic acid binding;GO:0003723:RNA binding;GO:0003824:catalytic activity;GO:0003857:3-hydroxyacyl-CoA dehydrogenase activity;GO:0003988:acetyl-CoA C-acyltransferase activity;GO:0004300:enoyl-CoA hydratase activity;GO:0005488:binding;GO:0005515:protein binding;GO:0016408:C-acyltransferase activity;GO:0016491:oxidoreductase…	GO:0005576:extracellular region;GO:0005622:intracellular;GO:0005623:cell;GO:0005737:cytoplasm;GO:0005739:mitochondrion;GO:0005740:mitochondrial envelope;GO:0005741:mitochondrial outer membrane;GO:0005743:mitochondrial inner membrane;GO:0005759:mitochondrial matrix;GO:0005783:endoplasmic reticulum;GO:0009295:nucleoid;GO:0012505:endomembrane system;GO:0016020:membrane;GO:0016507:mitochondrial fatty…
Got2	0.970647			CP	0.784	0.448	1.82042	0.84977	protein_coding	mm10	chr8	-	95864134	95888547	24414	ENSMUSG00000031672	mmu:14719:Got2, AL022787, FABP-pm, Got-2, mAspAT	14719	glutamatic-oxaloacetic transaminase 2, mitochondrial [Source:MGI Symbol;Acc:MGI:95792]	mmu01100:Metabolic pathways;mmu01200:Carbon metabolism;mmu01230:Biosynthesis of amino acids;mmu01210:2-Oxocarboxylic acid metabolism;mmu00220:Arginine biosynthesis;mmu00250:Alanine, aspartate and glutamate metabolism;mmu00270:Cysteine and methionine metabolism;mmu00330:Arginine and proline metabolism;mmu00350:Tyrosine metabolism;mmu00360:Phenylalanine metabolism;mmu00400:Phenylalanine, tyrosine a…	R-MMU-70326:Glucose metabolism;R-MMU-70614:Amino acid synthesis and interconversion (transamination);R-MMU-1430728:Metabolism;R-MMU-71387:Metabolism of carbohydrates;R-MMU-70263:Gluconeogenesis;R-MMU-71291:Metabolism of amino acids and derivatives	MALATE-ASPARTATE-SHUTTLE-PWY:aspartate degradation II;GLUTFUMARATE-PWY:glutamine degradation II;GLUTOXA-PWY:glutamate degradation VII;ASPBIO-PWY:aspartate biosynthesis	P02730:Asparagine and aspartate biosynthesis	-	-	-	GO:0006082:organic acid metabolic process;GO:0006103:2-oxoglutarate metabolic process;GO:0006106:fumarate metabolic process;GO:0006107:oxaloacetate metabolic process;GO:0006520:cellular amino acid metabolic process;GO:0006531:aspartate metabolic process;GO:0006532:aspartate biosynthetic process;GO:0006533:aspartate catabolic process;GO:0006536:glutamate metabolic process;GO:0006538:glutamate cata…	GO:0003676:nucleic acid binding;GO:0003723:RNA binding;GO:0003824:catalytic activity;GO:0004069:L-aspartate:2-oxoglutarate aminotransferase activity;GO:0005488:binding;GO:0005515:protein binding;GO:0005543:phospholipid binding;GO:0008289:lipid binding;GO:0008483:transaminase activity;GO:0016212:kynurenine-oxoglutarate transaminase activity;GO:0016597:amino acid binding;GO:0016740:transferase acti…	GO:0005576:extracellular region;GO:0005622:intracellular;GO:0005623:cell;GO:0005737:cytoplasm;GO:0005739:mitochondrion;GO:0005740:mitochondrial envelope;GO:0005743:mitochondrial inner membrane;GO:0005886:plasma membrane;GO:0009986:cell surface;GO:0016020:membrane;GO:0019866:organelle inner membrane;GO:0031090:organelle membrane;GO:0031966:mitochondrial membrane;GO:0031967:organelle envelope;GO:00…
Myl6	0.859607			CP	0.914	0.722	2.66798	1.80837	protein_coding	mm10	chr10	-	128490860	128494145	3286	ENSMUSG00000090841	mmu:17904:Myl6, ESMLC, LC17, LC17-GI, MLC-3, MLC1SM, Myln	17904	myosin, light polypeptide 6, alkali, smooth muscle and non-muscle [Source:MGI Symbol;Acc:MGI:109318]	mmu04270:Vascular smooth muscle contraction;mmu04921:Oxytocin signaling pathway	R-MMU-194315:Signaling by Rho GTPases;R-MMU-195258:RHO GTPase Effectors;R-MMU-162582:Signal Transduction;R-MMU-397014:Muscle contraction;R-MMU-445355:Smooth Muscle Contraction;R-MMU-5627123:RHO GTPases activate PAKs	-	-	-	-	-	GO:0003008:system process;GO:0003012:muscle system process;GO:0006928:movement of cell or subcellular component;GO:0006936:muscle contraction;GO:0007275:multicellular organism development;GO:0007517:muscle organ development;GO:0007519:skeletal muscle tissue development;GO:0009888:tissue development;GO:0009987:cellular process;GO:0014706:striated muscle tissue development;GO:0030029:actin filament…	GO:0003774:motor activity;GO:0003824:catalytic activity;GO:0005198:structural molecule activity;GO:0005488:binding;GO:0005509:calcium ion binding;GO:0005515:protein binding;GO:0008307:structural constituent of muscle;GO:0016462:pyrophosphatase activity;GO:0016787:hydrolase activity;GO:0016817:hydrolase activity, acting on acid anhydrides;GO:0016818:hydrolase activity, acting on acid anhydrides, i…	GO:0005576:extracellular region;GO:0005622:intracellular;GO:0005623:cell;GO:0005856:cytoskeleton;GO:0005903:brush border;GO:0015629:actin cytoskeleton;GO:0016020:membrane;GO:0016459:myosin complex;GO:0016461:unconventional myosin complex;GO:0031012:extracellular matrix;GO:0031982:vesicle;GO:0031988:membrane-bounded vesicle;GO:0032991:macromolecular complex;GO:0043226:organelle;GO:0043227:membrane…
Tead1	1.04649			CP	0.692	0.207	1.68624	0.639751	protein_coding	mm10	chr7	+	112679318	112906807	227490	ENSMUSG00000055320	mmu:21676:Tead1, 2610024B07Rik, B230114H05Rik, Gtrgeo5, TEAD-1, TEF-1, Tcf13, mTEF-1	21676	TEA domain family member 1 [Source:MGI Symbol;Acc:MGI:101876]	mmu04390:Hippo signaling pathway;mmu04392:Hippo signaling pathway -multiple species	R-MMU-2032785:YAP1- and WWTR1 (TAZ)-stimulated gene expression;R-MMU-212436:Generic Transcription Pathway;R-MMU-74160:Gene Expression	-	-	-	-	-	GO:0001101:response to acid chemical;GO:0001932:regulation of protein phosphorylation;GO:0001934:positive regulation of protein phosphorylation;GO:0002009:morphogenesis of an epithelium;GO:0003007:heart morphogenesis;GO:0003008:system process;GO:0003012:muscle system process;GO:0003143:embryonic heart tube morphogenesis;GO:0006139:nucleobase-containing compound metabolic process;GO:0006351:transc…	GO:0000975:regulatory region DNA binding;GO:0000981:RNA polymerase II transcription factor activity, sequence-specific DNA binding;GO:0000982:transcription factor activity, RNA polymerase II core promoter proximal region sequence-specific binding;GO:0001067:regulatory region nucleic acid binding;GO:0001071:nucleic acid binding transcription factor activity;GO:0001159:core promoter proximal region…	GO:0005622:intracellular;GO:0005623:cell;GO:0005634:nucleus;GO:0005654:nucleoplasm;GO:0005667:transcription factor complex;GO:0031974:membrane-enclosed lumen;GO:0031981:nuclear lumen;GO:0032991:macromolecular complex;GO:0043226:organelle;GO:0043227:membrane-bounded organelle;GO:0043229:intracellular organelle;GO:0043231:intracellular membrane-bounded organelle;GO:0043233:organelle lumen;GO:004323…
Zwint	0.987591			CP	0.804	0.476	2.04498	1.05739	protein_coding	mm10	chr10	+	72654845	72674964	20120	ENSMUSG00000019923	mmu:52696:Zwint, 2010007E07Rik, 2600001N01Rik, D10Ertd749e, Zwint-1	52696	ZW10 interactor [Source:MGI Symbol;Acc:MGI:1289227]	-	R-MMU-194315:Signaling by Rho GTPases;R-MMU-2500257:Resolution of Sister Chromatid Cohesion;R-MMU-2555396:Mitotic Metaphase and Anaphase;R-MMU-195258:RHO GTPase Effectors;R-MMU-68877:Mitotic Prometaphase;R-MMU-1640170:Cell Cycle;R-MMU-162582:Signal Transduction;R-MMU-2467813:Separation of Sister Chromatids;R-MMU-68886:M Phase;R-MMU-5663220:RHO GTPases Activate Formins;R-MMU-69278:Cell Cycle, Mito…	-	-	-	-	-	GO:0000070:mitotic sister chromatid segregation;GO:0000075:cell cycle checkpoint;GO:0000278:mitotic cell cycle;GO:0000280:nuclear division;GO:0000819:sister chromatid segregation;GO:0006996:organelle organization;GO:0007049:cell cycle;GO:0007059:chromosome segregation;GO:0007067:mitotic nuclear division;GO:0007093:mitotic cell cycle checkpoint;GO:0007346:regulation of mitotic cell cycle;GO:000998…	GO:0005488:binding;GO:0005515:protein binding;GO:0047485:protein N-terminus binding	GO:0000775:chromosome, centromeric region;GO:0000776:kinetochore;GO:0005622:intracellular;GO:0005623:cell;GO:0005634:nucleus;GO:0005694:chromosome;GO:0005737:cytoplasm;GO:0030425:dendrite;GO:0032991:macromolecular complex;GO:0036477:somatodendritic compartment;GO:0042995:cell projection;GO:0043005:neuron projection;GO:0043226:organelle;GO:0043227:membrane-bounded organelle;GO:0043228:non-membrane…
Dusp18	0.997166			CP	0.628	0.138	1.35908	0.361915	protein_coding	mm10	chr11	+	3895240	3901296	6057	ENSMUSG00000047205	mmu:75219:Dusp18, 4930527G07Rik, AI430870, BB028064, DSP18, DUSP20, LMWDSP20	75219	dual specificity phosphatase 18 [Source:MGI Symbol;Acc:MGI:1922469]	-	-	-	P00046:Oxidative stress response	-	-	-	GO:0006464:cellular protein modification process;GO:0006470:protein dephosphorylation;GO:0006605:protein targeting;GO:0006612:protein targeting to membrane;GO:0006626:protein targeting to mitochondrion;GO:0006793:phosphorus metabolic process;GO:0006796:phosphate-containing compound metabolic process;GO:0006810:transport;GO:0006839:mitochondrial transport;GO:0006886:intracellular protein transport…	GO:0003824:catalytic activity;GO:0004721:phosphoprotein phosphatase activity;GO:0004725:protein tyrosine phosphatase activity;GO:0008138:protein tyrosine/serine/threonine phosphatase activity;GO:0016787:hydrolase activity;GO:0016788:hydrolase activity, acting on ester bonds;GO:0016791:phosphatase activity;GO:0017017:MAP kinase tyrosine/serine/threonine phosphatase activity;GO:0033549:MAP kinase p…	GO:0005622:intracellular;GO:0005623:cell;GO:0005634:nucleus;GO:0005654:nucleoplasm;GO:0005737:cytoplasm;GO:0005739:mitochondrion;GO:0005740:mitochondrial envelope;GO:0005743:mitochondrial inner membrane;GO:0005758:mitochondrial intermembrane space;GO:0016020:membrane;GO:0019866:organelle inner membrane;GO:0019898:extrinsic component of membrane;GO:0031090:organelle membrane;GO:0031224:intrinsic c…
Sema3b	1.18577			CP	0.528	0.028	1.23855	0.0527806	protein_coding	mm10	chr9	-	107597674	107609229	11556	ENSMUSG00000057969	mmu:20347:Sema3b, SemA, Semaa, sema5, semaV	20347	sema domain, immunoglobulin domain (Ig), short basic domain, secreted, (semaphorin) 3B [Source:MGI Symbol;Acc:MGI:107561]	mmu04360:Axon guidance	-	-	-	-	-	-	-	-	-
Polr2l	0.97722			CP	0.645	0.204	1.30706	0.329839	protein_coding	mm10	chr7	-	141471860	141475132	3273	ENSMUSG00000038489	mmu:66491:Polr2l, 2510029B14Rik	66491	polymerase (RNA) II (DNA directed) polypeptide L [Source:MGI Symbol;Acc:MGI:1913741]	mmu01100:Metabolic pathways;mmu04623:Cytosolic DNA-sensing pathway;mmu05169:Epstein-Barr virus infection;mmu05016:Huntington's disease;mmu00230:Purine metabolism;mmu00240:Pyrimidine metabolism;mmu03020:RNA polymerase	R-MMU-76071:RNA Polymerase III Transcription Initiation From Type 3 Promoter;R-MMU-6782135:Dual incision in TC-NER;R-MMU-73762:RNA Polymerase I Transcription Initiation;R-MMU-113418:Formation of the Early Elongation Complex;R-MMU-3700989:Transcriptional Regulation by TP53;R-MMU-6781823:Formation of TC-NER Pre-Incision Complex;R-MMU-74158:RNA Polymerase III Transcription;R-MMU-190236:Signaling by …	-	P00055:Transcription regulation by bZIP transcription factor	-	-	-	GO:0006139:nucleobase-containing compound metabolic process;GO:0006351:transcription, DNA-templated;GO:0006366:transcription from RNA polymerase II promoter;GO:0006725:cellular aromatic compound metabolic process;GO:0006807:nitrogen compound metabolic process;GO:0008152:metabolic process;GO:0009058:biosynthetic process;GO:0009059:macromolecule biosynthetic process;GO:0009987:cellular process;GO:0…	GO:0001054:RNA polymerase I activity;GO:0001055:RNA polymerase II activity;GO:0001056:RNA polymerase III activity;GO:0003676:nucleic acid binding;GO:0003677:DNA binding;GO:0003824:catalytic activity;GO:0003899:DNA-directed RNA polymerase activity;GO:0005488:binding;GO:0008270:zinc ion binding;GO:0016740:transferase activity;GO:0016772:transferase activity, transferring phosphorus-containing group…	GO:0000428:DNA-directed RNA polymerase complex;GO:0005622:intracellular;GO:0005623:cell;GO:0005634:nucleus;GO:0005654:nucleoplasm;GO:0005665:DNA-directed RNA polymerase II, core complex;GO:0005666:DNA-directed RNA polymerase III complex;GO:0005730:nucleolus;GO:0005736:DNA-directed RNA polymerase I complex;GO:0016591:DNA-directed RNA polymerase II, holoenzyme;GO:0030880:RNA polymerase complex;GO:0…
[truncated: 17,979 more rows]
