# Supplementary material for: GFAP+ FOXF2+ ependymal cells promote blood–brain barrier repair via DLL4–NOTCH signaling after neural injury
Source: Proc Natl Acad Sci U S A. 2026 Mar 24;123(13):e2520352123. doi: 10.1073/pnas.2520352123 (PMC13037844; doi:10.1073/pnas.2520352123)
Supplement: Supplementary file 3 — Dataset S02 (XLSX) [file pnas.2520352123.sd02.xlsx]

## Sheet: Dataset S2
Gene	avg_logFC	p_val	p_val_adj	Meta	pct.1	pct.2	avg_logExp.1	avg_logExp.2	gene_biotype	version	chr	strand	start	end	length	gene_id	Gene	Entrez Gene ID	Description	Pathway - KEGG PATHWAY	Pathway - Reactome	Pathway - BioCyc	Pathway - PANTHER	Disease - OMIM	Disease - KEGG DISEASE	Disease - NHGRI GWAS Catalog	GO - Biological Process	GO - Molecular Function	GO - Cellular Component
Nnat	1.14235	3.83422e-265	1.90733e-260		0.996	0.929	6.7577	5.61535	protein_coding	mm10	chr2	+	157560078	157562522	2445	ENSMUSG00000067786	mmu:18111:Nnat, 5730414I02Rik, AW107673, Peg5	18111	neuronatin [Source:MGI Symbol;Acc:MGI:104716]	-	-	-	-	-	-	-	GO:0002790:peptide secretion;GO:0002791:regulation of peptide secretion;GO:0002793:positive regulation of peptide secretion;GO:0006810:transport;GO:0007154:cell communication;GO:0007267:cell-cell signaling;GO:0007275:multicellular organism development;GO:0007399:nervous system development;GO:0007417:central nervous system development;GO:0007420:brain development;GO:0008104:protein localization;GO…	-	GO:0005622:intracellular;GO:0005623:cell;GO:0005737:cytoplasm;GO:0044424:intracellular part;GO:0044464:cell part
Id4	0.802719	2.50863e-181	1.24792e-176		0.964	0.866	3.83194	3.02922	protein_coding	mm10	chr13	+	48261228	48266026	4799	ENSMUSG00000021379	mmu:15904:Id4, Idb4, bHLHb27	15904	inhibitor of DNA binding 4 [Source:MGI Symbol;Acc:MGI:99414]	mmu04350:TGF-beta signaling pathway;mmu04550:Signaling pathways regulating pluripotency of stem cells	-	-	-	-	-	-	GO:0000003:reproduction;GO:0000082:G1/S transition of mitotic cell cycle;GO:0000122:negative regulation of transcription from RNA polymerase II promoter;GO:0000278:mitotic cell cycle;GO:0001503:ossification;GO:0001649:osteoblast differentiation;GO:0001655:urogenital system development;GO:0002009:morphogenesis of an epithelium;GO:0003006:developmental process involved in reproduction;GO:0006139:nu…	GO:0001085:RNA polymerase II transcription factor binding;GO:0005488:binding;GO:0005515:protein binding;GO:0008134:transcription factor binding;GO:0046983:protein dimerization activity	GO:0005622:intracellular;GO:0005623:cell;GO:0005634:nucleus;GO:0005737:cytoplasm;GO:0043226:organelle;GO:0043227:membrane-bounded organelle;GO:0043229:intracellular organelle;GO:0043231:intracellular membrane-bounded organelle;GO:0044424:intracellular part;GO:0044464:cell part
Mt3	0.692987	8.63336e-173	4.29466e-168		0.99	0.909	5.06692	4.37393	protein_coding	mm10	chr8	+	94152607	94154146	1540	ENSMUSG00000031760	mmu:17751:Mt3, Mt-3	17751	metallothionein 3 [Source:MGI Symbol;Acc:MGI:97173]	-	R-MMU-5660526:Response to metal ions;R-MMU-1430728:Metabolism;R-MMU-5661231:Metallothioneins bind metals	-	-	-	-	-	GO:0000041:transition metal ion transport;GO:0000165:MAPK cascade;GO:0001932:regulation of protein phosphorylation;GO:0001934:positive regulation of protein phosphorylation;GO:0005975:carbohydrate metabolic process;GO:0006066:alcohol metabolic process;GO:0006091:generation of precursor metabolites and energy;GO:0006109:regulation of carbohydrate metabolic process;GO:0006112:energy reserve metabol…	GO:0005488:binding;GO:0008270:zinc ion binding;GO:0043167:ion binding;GO:0043169:cation binding;GO:0046872:metal ion binding;GO:0046914:transition metal ion binding	GO:0005622:intracellular;GO:0005623:cell;GO:0005737:cytoplasm;GO:0008021:synaptic vesicle;GO:0012505:endomembrane system;GO:0016023:cytoplasmic, membrane-bounded vesicle;GO:0030133:transport vesicle;GO:0031410:cytoplasmic vesicle;GO:0031982:vesicle;GO:0031988:membrane-bounded vesicle;GO:0043226:organelle;GO:0043227:membrane-bounded organelle;GO:0043229:intracellular organelle;GO:0043231:intracell…
Lmo4	0.766808	1.52617e-162	7.59195e-158		0.939	0.839	3.38973	2.62293	protein_coding	mm10	chr3	-	144188530	144205220	16691	ENSMUSG00000028266	mmu:16911:Lmo4, A730077C12Rik, Crp3, Etohi4	16911	LIM domain only 4 [Source:MGI Symbol;Acc:MGI:109360]	-	-	-	-	-	-	-	GO:0001708:cell fate specification;GO:0001775:cell activation;GO:0001838:embryonic epithelial tube formation;GO:0001841:neural tube formation;GO:0001843:neural tube closure;GO:0002009:morphogenesis of an epithelium;GO:0002376:immune system process;GO:0002520:immune system development;GO:0003205:cardiac chamber development;GO:0003231:cardiac ventricle development;GO:0003279:cardiac septum developm…	GO:0000975:regulatory region DNA binding;GO:0000976:transcription regulatory region sequence-specific DNA binding;GO:0001067:regulatory region nucleic acid binding;GO:0001158:enhancer sequence-specific DNA binding;GO:0003676:nucleic acid binding;GO:0003677:DNA binding;GO:0003690:double-stranded DNA binding;GO:0005488:binding;GO:0005515:protein binding;GO:0008134:transcription factor binding;GO:00…	GO:0005622:intracellular;GO:0005623:cell;GO:0005667:transcription factor complex;GO:0031252:cell leading edge;GO:0032991:macromolecular complex;GO:0043234:protein complex;GO:0044424:intracellular part;GO:0044464:cell part
Cpe	0.640092	7.4457e-161	3.70386e-156		0.991	0.924	4.79816	4.15806	protein_coding	mm10	chr8	-	64592542	64693054	100513	ENSMUSG00000037852	mmu:12876:Cpe, CPH, Cph-1, Cph1, R74677, fat	12876	carboxypeptidase E [Source:MGI Symbol;Acc:MGI:101932]	mmu04940:Type I diabetes mellitus	R-MMU-2980736:Peptide hormone metabolism;R-MMU-392499:Metabolism of proteins;R-MMU-264876:Insulin processing	-	P04395:Vasopressin synthesis	-	-	-	GO:0001763:morphogenesis of a branching structure;GO:0003007:heart morphogenesis;GO:0003205:cardiac chamber development;GO:0003206:cardiac chamber morphogenesis;GO:0003208:cardiac ventricle morphogenesis;GO:0003214:cardiac left ventricle morphogenesis;GO:0003231:cardiac ventricle development;GO:0006508:proteolysis;GO:0006518:peptide metabolic process;GO:0006807:nitrogen compound metabolic process…	GO:0003824:catalytic activity;GO:0004180:carboxypeptidase activity;GO:0004181:metallocarboxypeptidase activity;GO:0004185:serine-type carboxypeptidase activity;GO:0005102:receptor binding;GO:0005488:binding;GO:0005515:protein binding;GO:0008233:peptidase activity;GO:0008235:metalloexopeptidase activity;GO:0008236:serine-type peptidase activity;GO:0008237:metallopeptidase activity;GO:0008238:exope…	GO:0005576:extracellular region;GO:0005615:extracellular space;GO:0005622:intracellular;GO:0005623:cell;GO:0005737:cytoplasm;GO:0005794:Golgi apparatus;GO:0005886:plasma membrane;GO:0012505:endomembrane system;GO:0012506:vesicle membrane;GO:0016020:membrane;GO:0016023:cytoplasmic, membrane-bounded vesicle;GO:0030141:secretory granule;GO:0030425:dendrite;GO:0030659:cytoplasmic vesicle membrane;GO:…
Calb1	1.03909	5.06126e-131	2.51773e-126		0.685	0.426	2.15169	1.1126	protein_coding	mm10	chr4	+	15881264	15908064	26801	ENSMUSG00000028222	mmu:12307:Calb1, Brain-2, CB, Calb, Calb-1	12307	calbindin 1 [Source:MGI Symbol;Acc:MGI:88248]	mmu04961:Endocrine and other factor-regulated calcium reabsorption	-	-	-	-	-	-	GO:0001654:eye development;GO:0001655:urogenital system development;GO:0001656:metanephros development;GO:0001657:ureteric bud development;GO:0001822:kidney development;GO:0001823:mesonephros development;GO:0003008:system process;GO:0003338:metanephros morphogenesis;GO:0003407:neural retina development;GO:0006873:cellular ion homeostasis;GO:0006874:cellular calcium ion homeostasis;GO:0006875:cell…	GO:0005488:binding;GO:0005496:steroid binding;GO:0005499:vitamin D binding;GO:0005509:calcium ion binding;GO:0008270:zinc ion binding;GO:0008289:lipid binding;GO:0019842:vitamin binding;GO:0036094:small molecule binding;GO:0043167:ion binding;GO:0043169:cation binding;GO:0046872:metal ion binding;GO:0046914:transition metal ion binding;GO:0097159:organic cyclic compound binding	GO:0005576:extracellular region;GO:0005622:intracellular;GO:0005623:cell;GO:0005634:nucleus;GO:0005737:cytoplasm;GO:0005829:cytosol;GO:0030424:axon;GO:0030425:dendrite;GO:0031982:vesicle;GO:0031988:membrane-bounded vesicle;GO:0033267:axon part;GO:0036477:somatodendritic compartment;GO:0042995:cell projection;GO:0043005:neuron projection;GO:0043025:neuronal cell body;GO:0043195:terminal bouton;GO:…
Zbtb20	0.564125	5.70589e-129	2.8384e-124		0.996	0.978	4.61151	4.04739	protein_coding	mm10	chr16	+	42875881	43642602	766722	ENSMUSG00000022708	mmu:56490:Zbtb20, 1300017A20Rik, 7330412A13Rik, A930017C21Rik, D16Wsu73e, DPZF, HOF, ODA-8S, Oda8, Zfp288	56490	zinc finger and BTB domain containing 20 [Source:MGI Symbol;Acc:MGI:1929213]	-	-	-	-	-	-	-	GO:0000122:negative regulation of transcription from RNA polymerase II promoter;GO:0001816:cytokine production;GO:0001817:regulation of cytokine production;GO:0001819:positive regulation of cytokine production;GO:0006139:nucleobase-containing compound metabolic process;GO:0006351:transcription, DNA-templated;GO:0006355:regulation of transcription, DNA-templated;GO:0006357:regulation of transcript…	GO:0000981:RNA polymerase II transcription factor activity, sequence-specific DNA binding;GO:0000982:transcription factor activity, RNA polymerase II core promoter proximal region sequence-specific binding;GO:0001071:nucleic acid binding transcription factor activity;GO:0001078:transcriptional repressor activity, RNA polymerase II core promoter proximal region sequence-specific binding;GO:0001227…	GO:0005622:intracellular;GO:0005623:cell;GO:0005634:nucleus;GO:0005654:nucleoplasm;GO:0031974:membrane-enclosed lumen;GO:0031981:nuclear lumen;GO:0043226:organelle;GO:0043227:membrane-bounded organelle;GO:0043229:intracellular organelle;GO:0043231:intracellular membrane-bounded organelle;GO:0043233:organelle lumen;GO:0044422:organelle part;GO:0044424:intracellular part;GO:0044428:nuclear part;GO:…
Gstm1	0.66192	2.57068e-128	1.27878e-123		0.976	0.926	4.55378	3.89186	protein_coding	mm10	chr3	-	108012255	108017973	5719	ENSMUSG00000058135	mmu:14862:Gstm1, Gstb-1, Gstb1	14862	glutathione S-transferase, mu 1 [Source:MGI Symbol;Acc:MGI:95860]	mmu00480:Glutathione metabolism;mmu05204:Chemical carcinogenesis;mmu00982:Drug metabolism - cytochrome P450;mmu00980:Metabolism of xenobiotics by cytochrome P450;mmu01524:Platinum drug resistance	-	PWY-4061:glutathione-mediated detoxification	-	-	-	-	GO:0006518:peptide metabolic process;GO:0006575:cellular modified amino acid metabolic process;GO:0006749:glutathione metabolic process;GO:0006790:sulfur compound metabolic process;GO:0006807:nitrogen compound metabolic process;GO:0008152:metabolic process;GO:0009987:cellular process;GO:0034641:cellular nitrogen compound metabolic process;GO:0035690:cellular response to drug;GO:0042221:response t…	GO:0003824:catalytic activity;GO:0004364:glutathione transferase activity;GO:0005488:binding;GO:0005496:steroid binding;GO:0005515:protein binding;GO:0008289:lipid binding;GO:0016151:nickel cation binding;GO:0016740:transferase activity;GO:0016765:transferase activity, transferring alkyl or aryl (other than methyl) groups;GO:0019899:enzyme binding;GO:0019900:kinase binding;GO:0019901:protein kina…	GO:0005576:extracellular region;GO:0005622:intracellular;GO:0005623:cell;GO:0005737:cytoplasm;GO:0032991:macromolecular complex;GO:0043209:myelin sheath;GO:0043234:protein complex;GO:0044424:intracellular part;GO:0044464:cell part
Sparcl1	0.679107	1.59978e-126	7.9581e-122		0.969	0.84	4.42791	3.7488	protein_coding	mm10	chr5	-	104079111	104113733	34623	ENSMUSG00000029309	mmu:13602:Sparcl1, Ecm2, Sc1, hevin, mast9	13602	SPARC-like 1 [Source:MGI Symbol;Acc:MGI:108110]	-	-	-	-	-	-	-	GO:0007154:cell communication;GO:0007165:signal transduction;GO:0009987:cellular process;GO:0023052:signaling;GO:0032502:developmental process;GO:0044699:single-organism process;GO:0044700:single organism signaling;GO:0044763:single-organism cellular process;GO:0048856:anatomical structure development;GO:0050789:regulation of biological process;GO:0050794:regulation of cellular process;GO:0050896…	GO:0005488:binding;GO:0005509:calcium ion binding;GO:0005515:protein binding;GO:0005518:collagen binding;GO:0032403:protein complex binding;GO:0043167:ion binding;GO:0043169:cation binding;GO:0044877:macromolecular complex binding;GO:0046872:metal ion binding;GO:0050840:extracellular matrix binding	GO:0005576:extracellular region;GO:0005578:proteinaceous extracellular matrix;GO:0005615:extracellular space;GO:0031012:extracellular matrix;GO:0031982:vesicle;GO:0031988:membrane-bounded vesicle;GO:0043226:organelle;GO:0043227:membrane-bounded organelle;GO:0043230:extracellular organelle;GO:0044421:extracellular region part;GO:0045202:synapse;GO:0070062:extracellular exosome;GO:1903561:extracell…
Ntrk2	0.591165	1.48947e-124	7.40938e-120		0.964	0.871	3.60635	3.01518	protein_coding	mm10	chr13	+	58806569	59133970	327402	ENSMUSG00000055254	mmu:18212:Ntrk2, GP145-TrkB/GP95-TrkB, Tkrb, trk-B, trkB	18212	neurotrophic tyrosine kinase, receptor, type 2 [Source:MGI Symbol;Acc:MGI:97384]	mmu04010:MAPK signaling pathway;mmu04722:Neurotrophin signaling pathway;mmu05034:Alcoholism	-	-	-	-	-	-	GO:0000165:MAPK cascade;GO:0000902:cell morphogenesis;GO:0000904:cell morphogenesis involved in differentiation;GO:0001101:response to acid chemical;GO:0001505:regulation of neurotransmitter levels;GO:0001568:blood vessel development;GO:0001570:vasculogenesis;GO:0001654:eye development;GO:0001754:eye photoreceptor cell differentiation;GO:0001764:neuron migration;GO:0001932:regulation of protein p…	GO:0000166:nucleotide binding;GO:0001882:nucleoside binding;GO:0001883:purine nucleoside binding;GO:0003824:catalytic activity;GO:0004672:protein kinase activity;GO:0004713:protein tyrosine kinase activity;GO:0004714:transmembrane receptor protein tyrosine kinase activity;GO:0004871:signal transducer activity;GO:0004872:receptor activity;GO:0004888:transmembrane signaling receptor activity;GO:000…	GO:0005622:intracellular;GO:0005623:cell;GO:0005737:cytoplasm;GO:0005768:endosome;GO:0005773:vacuole;GO:0005783:endoplasmic reticulum;GO:0005791:rough endoplasmic reticulum;GO:0005829:cytosol;GO:0005886:plasma membrane;GO:0005887:integral component of plasma membrane;GO:0009986:cell surface;GO:0012505:endomembrane system;GO:0014069:postsynaptic density;GO:0016020:membrane;GO:0016021:integral comp…
Plac9	0.641402	8.62569e-124	4.29085e-119		0.972	0.864	4.06239	3.42098	-	-	-	-	-	-	-	-	-	-	-	-	-	-	-	-	-	-	-	-	-
Rtn1	0.71437	2.38896e-112	1.18839e-107		0.739	0.53	1.92773	1.21336	protein_coding	mm10	chr12	-	72211752	72409054	197303	ENSMUSG00000021087	mmu:104001:Rtn1, Nsp	104001	reticulon 1 [Source:MGI Symbol;Acc:MGI:1933947]	-	-	-	-	-	-	-	-	-	GO:0005622:intracellular;GO:0005623:cell;GO:0005737:cytoplasm;GO:0005783:endoplasmic reticulum;GO:0005790:smooth endoplasmic reticulum;GO:0012505:endomembrane system;GO:0016020:membrane;GO:0016021:integral component of membrane;GO:0031224:intrinsic component of membrane;GO:0043226:organelle;GO:0043227:membrane-bounded organelle;GO:0043229:intracellular organelle;GO:0043231:intracellular membrane-…
Cald1	0.574121	3.77163e-112	1.8762e-107		0.922	0.844	3.06655	2.49243	protein_coding	mm10	chr6	+	34598500	34775473	176974	ENSMUSG00000029761	mmu:109624:Cald1, 4833423D12Rik, AI195384, AV071549, AW536160, C920027I18Rik	109624	caldesmon 1 [Source:MGI Symbol;Acc:MGI:88250]	mmu04270:Vascular smooth muscle contraction	R-MMU-397014:Muscle contraction;R-MMU-445355:Smooth Muscle Contraction	-	-	-	-	-	-	-	-
Meis2	0.57002	1.2209e-98	6.07339e-94		0.545	0.269	1.4446	0.87458	protein_coding	mm10	chr2	-	115863064	116065839	202776	ENSMUSG00000027210	mmu:17536:Meis2, A430109D20Rik, Mrg1, Stra10	17536	Meis homeobox 2 [Source:MGI Symbol;Acc:MGI:108564]	-	-	-	-	-	-	-	GO:0001654:eye development;GO:0002376:immune system process;GO:0002520:immune system development;GO:0002682:regulation of immune system process;GO:0002683:negative regulation of immune system process;GO:0003008:system process;GO:0006139:nucleobase-containing compound metabolic process;GO:0006351:transcription, DNA-templated;GO:0006355:regulation of transcription, DNA-templated;GO:0006357:regulati…	GO:0000975:regulatory region DNA binding;GO:0000976:transcription regulatory region sequence-specific DNA binding;GO:0000977:RNA polymerase II regulatory region sequence-specific DNA binding;GO:0000978:RNA polymerase II core promoter proximal region sequence-specific DNA binding;GO:0000981:RNA polymerase II transcription factor activity, sequence-specific DNA binding;GO:0000982:transcription fact…	GO:0005622:intracellular;GO:0005623:cell;GO:0005634:nucleus;GO:0005737:cytoplasm;GO:0043226:organelle;GO:0043227:membrane-bounded organelle;GO:0043229:intracellular organelle;GO:0043231:intracellular membrane-bounded organelle;GO:0044424:intracellular part;GO:0044464:cell part
Etnppl	0.836027	1.67843e-96	8.34936e-92		0.458	0.201	1.50394	0.667909	protein_coding	mm10	chr3	+	130617448	130637521	20074	ENSMUSG00000019232	mmu:71760:Etnppl, 1300019H02Rik, AI195447, Agxt2l1	71760	ethanolamine phosphate phospholyase [Source:MGI Symbol;Acc:MGI:1919010]	mmu01100:Metabolic pathways;mmu00564:Glycerophospholipid metabolism	R-MMU-1483206:Glycerophospholipid biosynthesis;R-MMU-1430728:Metabolism;R-MMU-556833:Metabolism of lipids and lipoproteins;R-MMU-1483213:Synthesis of PE;R-MMU-1483257:Phospholipid metabolism	-	-	-	-	-	-	GO:0003824:catalytic activity;GO:0005488:binding;GO:0005515:protein binding;GO:0008483:transaminase activity;GO:0016740:transferase activity;GO:0016769:transferase activity, transferring nitrogenous groups;GO:0016829:lyase activity;GO:0016835:carbon-oxygen lyase activity;GO:0016838:carbon-oxygen lyase activity, acting on phosphates;GO:0030170:pyridoxal phosphate binding;GO:0042802:identical prote…	GO:0005622:intracellular;GO:0005623:cell;GO:0005737:cytoplasm;GO:0005739:mitochondrion;GO:0043226:organelle;GO:0043227:membrane-bounded organelle;GO:0043229:intracellular organelle;GO:0043231:intracellular membrane-bounded organelle;GO:0044424:intracellular part;GO:0044444:cytoplasmic part;GO:0044464:cell part
Dbi	0.418545	8.67784e-93	4.31679e-88		0.999	0.994	6.55699	6.13844	protein_coding	mm10	chr1	-	120113280	120121078	7799	ENSMUSG00000026385	mmu:13167:Dbi, ACBD1, Acbp, EP, endozepine	13167	diazepam binding inhibitor [Source:MGI Symbol;Acc:MGI:94865]	mmu03320:PPAR signaling pathway	R-MMU-75105:Fatty Acyl-CoA Biosynthesis;R-MMU-535734:Fatty acid, triacylglycerol, and ketone body metabolism;R-MMU-75109:Triglyceride Biosynthesis;R-MMU-1430728:Metabolism;R-MMU-556833:Metabolism of lipids and lipoproteins	-	-	-	-	-	GO:0001662:behavioral fear response;GO:0001942:hair follicle development;GO:0002209:behavioral defense response;GO:0003008:system process;GO:0006082:organic acid metabolic process;GO:0006629:lipid metabolic process;GO:0006631:fatty acid metabolic process;GO:0006635:fatty acid beta-oxidation;GO:0006638:neutral lipid metabolic process;GO:0006639:acylglycerol metabolic process;GO:0006641:triglycerid…	GO:0000062:fatty-acyl-CoA binding;GO:0005102:receptor binding;GO:0005488:binding;GO:0005515:protein binding;GO:0008289:lipid binding;GO:0030156:benzodiazepine receptor binding;GO:0036042:long-chain fatty acyl-CoA binding;GO:0046983:protein dimerization activity;GO:0048037:cofactor binding;GO:0050662:coenzyme binding;GO:1901681:sulfur compound binding	GO:0005576:extracellular region;GO:0005615:extracellular space;GO:0005622:intracellular;GO:0005623:cell;GO:0005634:nucleus;GO:0005737:cytoplasm;GO:0005739:mitochondrion;GO:0005783:endoplasmic reticulum;GO:0005794:Golgi apparatus;GO:0005886:plasma membrane;GO:0008021:synaptic vesicle;GO:0012505:endomembrane system;GO:0016020:membrane;GO:0016023:cytoplasmic, membrane-bounded vesicle;GO:0030133:tran…
Vit	0.612831	1.62927e-92	8.1048e-88		0.735	0.558	1.71288	1.10005	protein_coding	mm10	chr17	+	78508064	78627408	119345	ENSMUSG00000024076	mmu:74199:Vit, 1700052E02Rik, 1700110E08Rik, 2810429K11Rik	74199	vitrin [Source:MGI Symbol;Acc:MGI:1921449]	-	-	-	-	-	-	-	GO:0007155:cell adhesion;GO:0009987:cellular process;GO:0010810:regulation of cell-substrate adhesion;GO:0010811:positive regulation of cell-substrate adhesion;GO:0016043:cellular component organization;GO:0022610:biological adhesion;GO:0030155:regulation of cell adhesion;GO:0030198:extracellular matrix organization;GO:0031589:cell-substrate adhesion;GO:0043062:extracellular structure organizatio…	GO:0005488:binding;GO:0005539:glycosaminoglycan binding;GO:0097367:carbohydrate derivative binding	GO:0005576:extracellular region;GO:0005578:proteinaceous extracellular matrix;GO:0005614:interstitial matrix;GO:0031012:extracellular matrix;GO:0044421:extracellular region part
Eea1	0.560226	1.14084e-91	5.67512e-87		0.924	0.837	2.93493	2.37471	protein_coding	mm10	chr10	+	95940650	96045518	104869	ENSMUSG00000036499	mmu:216238:Eea1, A430109M19Rik, B230358H09Rik, ZFYVE2	216238	early endosome antigen 1 [Source:MGI Symbol;Acc:MGI:2442192]	mmu05152:Tuberculosis;mmu04144:Endocytosis;mmu04145:Phagosome	R-MMU-168256:Immune System;R-MMU-168898:Toll-Like Receptors Cascades;R-MMU-168138:Toll Like Receptor 9 (TLR9) Cascade;R-MMU-168249:Innate Immune System	-	-	-	-	-	GO:0006810:transport;GO:0006897:endocytosis;GO:0006906:vesicle fusion;GO:0006996:organelle organization;GO:0009987:cellular process;GO:0016043:cellular component organization;GO:0016050:vesicle organization;GO:0016192:vesicle-mediated transport;GO:0044699:single-organism process;GO:0044763:single-organism cellular process;GO:0044801:single-organism membrane fusion;GO:0044802:single-organism membr…	GO:0005488:binding;GO:0005515:protein binding;GO:0005543:phospholipid binding;GO:0005545:1-phosphatidylinositol binding;GO:0008289:lipid binding;GO:0030742:GTP-dependent protein binding;GO:0035091:phosphatidylinositol binding;GO:0042802:identical protein binding;GO:0042803:protein homodimerization activity;GO:0043167:ion binding;GO:0043169:cation binding;GO:0046872:metal ion binding;GO:0046983:pr…	GO:0005576:extracellular region;GO:0005622:intracellular;GO:0005623:cell;GO:0005737:cytoplasm;GO:0005768:endosome;GO:0005769:early endosome;GO:0005773:vacuole;GO:0005829:cytosol;GO:0005886:plasma membrane;GO:0005969:serine-pyruvate aminotransferase complex;GO:0012505:endomembrane system;GO:0016020:membrane;GO:0019897:extrinsic component of plasma membrane;GO:0019898:extrinsic component of membran…
Scnn1a	0.532476	7.59878e-91	3.78001e-86		0.88	0.772	2.51028	1.9778	protein_coding	mm10	chr6	+	125320659	125344943	24285	ENSMUSG00000030340	mmu:20276:Scnn1a, ENaC, SCNEA, Scnn1, mENaC	20276	sodium channel, nonvoltage-gated 1 alpha [Source:MGI Symbol;Acc:MGI:101782]	mmu04742:Taste transduction;mmu04960:Aldosterone-regulated sodium reabsorption	R-MMU-382551:Transmembrane transport of small molecules;R-MMU-2672351:Stimuli-sensing channels;R-MMU-983712:Ion channel transport	-	-	-	-	-	GO:0003008:system process;GO:0006810:transport;GO:0006811:ion transport;GO:0006812:cation transport;GO:0006814:sodium ion transport;GO:0007600:sensory perception;GO:0007606:sensory perception of chemical stimulus;GO:0015672:monovalent inorganic cation transport;GO:0030001:metal ion transport;GO:0030104:water homeostasis;GO:0032501:multicellular organismal process;GO:0034220:ion transmembrane tran…	GO:0003779:actin binding;GO:0004872:receptor activity;GO:0005215:transporter activity;GO:0005216:ion channel activity;GO:0005261:cation channel activity;GO:0005272:sodium channel activity;GO:0005488:binding;GO:0005515:protein binding;GO:0008092:cytoskeletal protein binding;GO:0008324:cation transmembrane transporter activity;GO:0015075:ion transmembrane transporter activity;GO:0015077:monovalent …	GO:0005576:extracellular region;GO:0005622:intracellular;GO:0005623:cell;GO:0005737:cytoplasm;GO:0005829:cytosol;GO:0005856:cytoskeleton;GO:0005886:plasma membrane;GO:0005887:integral component of plasma membrane;GO:0005929:cilium;GO:0005938:cell cortex;GO:0009897:external side of plasma membrane;GO:0009986:cell surface;GO:0015629:actin cytoskeleton;GO:0016020:membrane;GO:0016021:integral compone…
Atp2b4	0.561093	2.30206e-85	1.14516e-80		0.787	0.63	1.88514	1.32405	protein_coding	mm10	chr1	-	133699457	133801041	101585	ENSMUSG00000026463	mmu:381290:Atp2b4, Pmca4	381290	ATPase, Ca++ transporting, plasma membrane 4 [Source:MGI Symbol;Acc:MGI:88111]	mmu04261:Adrenergic signaling in cardiomyocytes;mmu04024:cAMP signaling pathway;mmu04022:cGMP-PKG signaling pathway;mmu04020:Calcium signaling pathway;mmu04970:Salivary secretion;mmu04972:Pancreatic secretion	R-MMU-418346:Platelet homeostasis;R-MMU-418360:Platelet calcium homeostasis;R-MMU-382551:Transmembrane transport of small molecules;R-MMU-109582:Hemostasis;R-MMU-397014:Muscle contraction;R-MMU-5576891:Cardiac conduction;R-MMU-418359:Reduction of cytosolic Ca++ levels;R-MMU-5578775:Ion homeostasis;R-MMU-983712:Ion channel transport;R-MMU-936837:Ion transport by P-type ATPases	-	-	-	-	-	GO:0000052:citrulline metabolic process;GO:0000820:regulation of glutamine family amino acid metabolic process;GO:0000821:regulation of arginine metabolic process;GO:0001101:response to acid chemical;GO:0001932:regulation of protein phosphorylation;GO:0001934:positive regulation of protein phosphorylation;GO:0002026:regulation of the force of heart contraction;GO:0003008:system process;GO:0003012…	GO:0000166:nucleotide binding;GO:0001882:nucleoside binding;GO:0001883:purine nucleoside binding;GO:0003824:catalytic activity;GO:0004857:enzyme inhibitor activity;GO:0005215:transporter activity;GO:0005388:calcium-transporting ATPase activity;GO:0005488:binding;GO:0005515:protein binding;GO:0005516:calmodulin binding;GO:0005524:ATP binding;GO:0008324:cation transmembrane transporter activity;GO:…	GO:0005622:intracellular;GO:0005623:cell;GO:0005737:cytoplasm;GO:0005886:plasma membrane;GO:0005887:integral component of plasma membrane;GO:0005929:cilium;GO:0016020:membrane;GO:0016021:integral component of membrane;GO:0016323:basolateral plasma membrane;GO:0030016:myofibril;GO:0030017:sarcomere;GO:0030018:Z disc;GO:0030315:T-tubule;GO:0031224:intrinsic component of membrane;GO:0031226:intrinsi…
Gja1	0.507245	9.82484e-84	4.88737e-79		0.906	0.796	2.87454	2.36729	protein_coding	mm10	chr10	+	56377330	56402513	25184	ENSMUSG00000050953	mmu:14609:Gja1, AU042049, AW546267, Cnx43, Cx43, Cx43alpha1, Gja-1, Npm1, connexin43	14609	gap junction protein, alpha 1 [Source:MGI Symbol;Acc:MGI:95713]	mmu05412:Arrhythmogenic right ventricular cardiomyopathy (ARVC);mmu04540:Gap junction	R-MMU-190872:Transport of connexons to the plasma membrane;R-MMU-191647:c-src mediated regulation of Cx43 function and closure of gap junctions;R-MMU-190828:Gap junction trafficking;R-MMU-157858:Gap junction trafficking and regulation;R-MMU-196025:Formation of annular gap junctions;R-MMU-5653656:Vesicle-mediated transport;R-MMU-191650:Regulation of gap junction activity;R-MMU-190861:Gap junction …	-	-	-	-	-	GO:0000902:cell morphogenesis;GO:0000904:cell morphogenesis involved in differentiation;GO:0001503:ossification;GO:0001558:regulation of cell growth;GO:0001568:blood vessel development;GO:0001649:osteoblast differentiation;GO:0001654:eye development;GO:0001662:behavioral fear response;GO:0001701:in utero embryonic development;GO:0001764:neuron migration;GO:0001837:epithelial to mesenchymal transi…	GO:0004871:signal transducer activity;GO:0005102:receptor binding;GO:0005215:transporter activity;GO:0005243:gap junction channel activity;GO:0005488:binding;GO:0005515:protein binding;GO:0008092:cytoskeletal protein binding;GO:0015075:ion transmembrane transporter activity;GO:0015267:channel activity;GO:0015631:tubulin binding;GO:0017124:SH3 domain binding;GO:0019904:protein domain specific bind…	GO:0000323:lytic vacuole;GO:0005576:extracellular region;GO:0005622:intracellular;GO:0005623:cell;GO:0005737:cytoplasm;GO:0005739:mitochondrion;GO:0005740:mitochondrial envelope;GO:0005741:mitochondrial outer membrane;GO:0005764:lysosome;GO:0005768:endosome;GO:0005769:early endosome;GO:0005770:late endosome;GO:0005771:multivesicular body;GO:0005773:vacuole;GO:0005783:endoplasmic reticulum;GO:0005…
Ivns1abp	0.456656	5.41629e-76	2.69433e-71		0.925	0.874	3.10022	2.64356	protein_coding	mm10	chr1	+	151344477	151364422	19946	ENSMUSG00000023150	mmu:117198:Ivns1abp, 1190004M08Rik, 1700126I16Rik, AA960440, HSPC068, ND1, NS-1, NS1-BP, Nd1-L, Nd1-S, mKIAA0850	117198	influenza virus NS1A binding protein [Source:MGI Symbol;Acc:MGI:2152389]	mmu05164:Influenza A	-	-	-	-	-	-	GO:0006915:apoptotic process;GO:0007154:cell communication;GO:0007165:signal transduction;GO:0008219:cell death;GO:0009966:regulation of signal transduction;GO:0009968:negative regulation of signal transduction;GO:0009987:cellular process;GO:0010646:regulation of cell communication;GO:0010648:negative regulation of cell communication;GO:0010941:regulation of cell death;GO:0012501:programmed cell …	GO:0005488:binding;GO:0005515:protein binding	GO:0005622:intracellular;GO:0005623:cell;GO:0005634:nucleus;GO:0005737:cytoplasm;GO:0005856:cytoskeleton;GO:0015629:actin cytoskeleton;GO:0043226:organelle;GO:0043227:membrane-bounded organelle;GO:0043228:non-membrane-bounded organelle;GO:0043229:intracellular organelle;GO:0043231:intracellular membrane-bounded organelle;GO:0043232:intracellular non-membrane-bounded organelle;GO:0044424:intracell…
Slc26a3	0.426303	1.17909e-75	5.86539e-71		0.272	0.085	0.577814	0.151511	protein_coding	mm10	chr12	+	31390871	31473917	83047	ENSMUSG00000001225	mmu:13487:Slc26a3, 9030623B18Rik, 9130013M11Rik, AV376035, Dra	13487	solute carrier family 26, member 3 [Source:MGI Symbol;Acc:MGI:107181]	mmu04978:Mineral absorption;mmu04972:Pancreatic secretion	R-MMU-382551:Transmembrane transport of small molecules;R-MMU-427601:Multifunctional anion exchangers;R-MMU-425407:SLC-mediated transmembrane transport;R-MMU-425393:Transport of inorganic cations/anions and amino acids/oligopeptides	-	-	-	-	-	GO:0000003:reproduction;GO:0003006:developmental process involved in reproduction;GO:0006810:transport;GO:0006811:ion transport;GO:0006820:anion transport;GO:0006821:chloride transport;GO:0006873:cellular ion homeostasis;GO:0006885:regulation of pH;GO:0007276:gamete generation;GO:0007281:germ cell development;GO:0007283:spermatogenesis;GO:0007286:spermatid development;GO:0008272:sulfate transport…	GO:0005215:transporter activity;GO:0005216:ion channel activity;GO:0005253:anion channel activity;GO:0005254:chloride channel activity;GO:0005488:binding;GO:0005515:protein binding;GO:0008271:secondary active sulfate transmembrane transporter activity;GO:0008509:anion transmembrane transporter activity;GO:0008514:organic anion transmembrane transporter activity;GO:0015075:ion transmembrane transp…	GO:0005623:cell;GO:0005886:plasma membrane;GO:0005887:integral component of plasma membrane;GO:0005903:brush border;GO:0005929:cilium;GO:0016020:membrane;GO:0016021:integral component of membrane;GO:0016324:apical plasma membrane;GO:0031224:intrinsic component of membrane;GO:0031226:intrinsic component of plasma membrane;GO:0031253:cell projection membrane;GO:0031514:motile cilium;GO:0031526:brus…
Dsc3	0.406691	8.10973e-74	4.03418e-69		0.26	0.079	0.535551	0.12886	protein_coding	mm10	chr18	-	19960930	20002351	41422	ENSMUSG00000059898	mmu:13507:Dsc3, 5430426I24Rik	13507	desmocollin 3 [Source:MGI Symbol;Acc:MGI:1194993]	-	-	-	-	-	-	-	GO:0001701:in utero embryonic development;GO:0007155:cell adhesion;GO:0007156:homophilic cell adhesion via plasma membrane adhesion molecules;GO:0007275:multicellular organism development;GO:0009790:embryo development;GO:0009792:embryo development ending in birth or egg hatching;GO:0022610:biological adhesion;GO:0032501:multicellular organismal process;GO:0032502:developmental process;GO:0043009:…	GO:0005488:binding;GO:0005509:calcium ion binding;GO:0043167:ion binding;GO:0043169:cation binding;GO:0046872:metal ion binding	GO:0005576:extracellular region;GO:0005622:intracellular;GO:0005623:cell;GO:0005737:cytoplasm;GO:0005886:plasma membrane;GO:0005911:cell-cell junction;GO:0016020:membrane;GO:0016021:integral component of membrane;GO:0030054:cell junction;GO:0030057:desmosome;GO:0031224:intrinsic component of membrane;GO:0044424:intracellular part;GO:0044425:membrane part;GO:0044464:cell part;GO:0070161:anchoring …
Sfrp1	0.6035	1.23086e-73	6.12293e-69		0.469	0.259	1.10403	0.500534	protein_coding	mm10	chr8	+	23411502	23449632	38131	ENSMUSG00000031548	mmu:20377:Sfrp1, 2210415K03Rik, AW011917, AW107218, AW742929, sFRP-1	20377	secreted frizzled-related protein 1 [Source:MGI Symbol;Acc:MGI:892014]	mmu04310:Wnt signaling pathway	-	-	P00057:Wnt signaling pathway;P00005:Angiogenesis	-	-	-	GO:0000003:reproduction;GO:0000165:MAPK cascade;GO:0000902:cell morphogenesis;GO:0000904:cell morphogenesis involved in differentiation;GO:0001501:skeletal system development;GO:0001503:ossification;GO:0001558:regulation of cell growth;GO:0001649:osteoblast differentiation;GO:0001655:urogenital system development;GO:0001657:ureteric bud development;GO:0001736:establishment of planar polarity;GO:0…	GO:0001664:G-protein coupled receptor binding;GO:0003824:catalytic activity;GO:0004175:endopeptidase activity;GO:0004197:cysteine-type endopeptidase activity;GO:0004871:signal transducer activity;GO:0004872:receptor activity;GO:0004888:transmembrane signaling receptor activity;GO:0004930:G-protein coupled receptor activity;GO:0005102:receptor binding;GO:0005109:frizzled binding;GO:0005488:binding…	GO:0005576:extracellular region;GO:0005578:proteinaceous extracellular matrix;GO:0005615:extracellular space;GO:0005622:intracellular;GO:0005623:cell;GO:0005737:cytoplasm;GO:0005829:cytosol;GO:0005886:plasma membrane;GO:0009986:cell surface;GO:0016020:membrane;GO:0016021:integral component of membrane;GO:0031012:extracellular matrix;GO:0031224:intrinsic component of membrane;GO:0031982:vesicle;GO…
Mt2	0.427742	4.03818e-73	2.00879e-68		0.997	0.932	5.83586	5.40812	protein_coding	mm10	chr8	+	94172664	94173568	905	ENSMUSG00000031762	mmu:17750:Mt2, AA409533, MT-II, Mt-2	17750	metallothionein 2 [Source:MGI Symbol;Acc:MGI:97172]	mmu04978:Mineral absorption	R-MMU-5660526:Response to metal ions;R-MMU-1430728:Metabolism;R-MMU-5661231:Metallothioneins bind metals	-	-	-	-	-	GO:0006873:cellular ion homeostasis;GO:0006875:cellular metal ion homeostasis;GO:0006882:cellular zinc ion homeostasis;GO:0006950:response to stress;GO:0007154:cell communication;GO:0007165:signal transduction;GO:0007263:nitric oxide mediated signal transduction;GO:0009636:response to toxic substance;GO:0009987:cellular process;GO:0010035:response to inorganic substance;GO:0010038:response to met…	GO:0005488:binding;GO:0008270:zinc ion binding;GO:0043167:ion binding;GO:0043169:cation binding;GO:0046872:metal ion binding;GO:0046914:transition metal ion binding	-
Aqp4	0.50411	1.81885e-72	9.04787e-68		0.863	0.758	2.54737	2.04326	protein_coding	mm10	chr18	-	15389496	15410982	21487	ENSMUSG00000024411	mmu:11829:Aqp4, WCH4	11829	aquaporin 4 [Source:MGI Symbol;Acc:MGI:107387]	mmu04962:Vasopressin-regulated water reabsorption;mmu04976:Bile secretion	-	-	-	-	-	-	GO:0001678:cellular glucose homeostasis;GO:0001816:cytokine production;GO:0001817:regulation of cytokine production;GO:0001818:negative regulation of cytokine production;GO:0002376:immune system process;GO:0003008:system process;GO:0003014:renal system process;GO:0003091:renal water homeostasis;GO:0003097:renal water transport;GO:0006461:protein complex assembly;GO:0006810:transport;GO:0006811:io…	GO:0005215:transporter activity;GO:0005372:water transmembrane transporter activity;GO:0015144:carbohydrate transmembrane transporter activity;GO:0015166:polyol transmembrane transporter activity;GO:0015168:glycerol transmembrane transporter activity;GO:0015250:water channel activity;GO:0015254:glycerol channel activity;GO:0015267:channel activity;GO:0015288:porin activity;GO:0015665:alcohol tran…	GO:0005622:intracellular;GO:0005623:cell;GO:0005737:cytoplasm;GO:0005886:plasma membrane;GO:0005887:integral component of plasma membrane;GO:0005911:cell-cell junction;GO:0009897:external side of plasma membrane;GO:0009925:basal plasma membrane;GO:0009986:cell surface;GO:0016020:membrane;GO:0016021:integral component of membrane;GO:0016323:basolateral plasma membrane;GO:0030054:cell junction;GO:0…
Hsp90aa1	0.361749	5.05085e-71	2.51254e-66		1	0.996	5.51322	5.15147	protein_coding	mm10	chr12	-	110690605	110702728	12124	ENSMUSG00000021270	mmu:15519:Hsp90aa1, 86kDa, 89kDa, AL024080, AL024147, Hsp86-1, Hsp89, Hsp90, Hspca, hsp4	15519	heat shock protein 90, alpha (cytosolic), class A member 1 [Source:MGI Symbol;Acc:MGI:96250]	mmu05200:Pathways in cancer;mmu04621:NOD-like receptor signaling pathway;mmu04151:PI3K-Akt signaling pathway;mmu04141:Protein processing in endoplasmic reticulum;mmu04612:Antigen processing and presentation;mmu04915:Estrogen signaling pathway;mmu04914:Progesterone-mediated oocyte maturation;mmu05215:Prostate cancer	R-MMU-380287:Centrosome maturation;R-MMU-8854518:AURKA Activation by TPX2;R-MMU-2682334:EPH-Ephrin signaling;R-MMU-202131:Metabolism of nitric oxide;R-MMU-2565942:Regulation of PLK1 Activity at G2/M Transition;R-MMU-380270:Recruitment of mitotic centrosome proteins and complexes;R-MMU-373755:Semaphorin interactions;R-MMU-1266738:Developmental Biology;R-MMU-168256:Immune System;R-MMU-399954:Sema3A…	-	-	-	-	-	GO:0000060:protein import into nucleus, translocation;GO:0001764:neuron migration;GO:0001775:cell activation;GO:0002376:immune system process;GO:0002520:immune system development;GO:0002521:leukocyte differentiation;GO:0002682:regulation of immune system process;GO:0002684:positive regulation of immune system process;GO:0002694:regulation of leukocyte activation;GO:0002696:positive regulation of …	GO:0000166:nucleotide binding;GO:0001882:nucleoside binding;GO:0001883:purine nucleoside binding;GO:0001884:pyrimidine nucleoside binding;GO:0001948:glycoprotein binding;GO:0002134:UTP binding;GO:0002135:CTP binding;GO:0003676:nucleic acid binding;GO:0003723:RNA binding;GO:0003729:mRNA binding;GO:0003823:antigen binding;GO:0003824:catalytic activity;GO:0004672:protein kinase activity;GO:0004713:p…	GO:0001726:ruffle;GO:0005576:extracellular region;GO:0005622:intracellular;GO:0005623:cell;GO:0005634:nucleus;GO:0005654:nucleoplasm;GO:0005737:cytoplasm;GO:0005829:cytosol;GO:0005886:plasma membrane;GO:0005903:brush border;GO:0005929:cilium;GO:0009986:cell surface;GO:0016020:membrane;GO:0016323:basolateral plasma membrane;GO:0016324:apical plasma membrane;GO:0031012:extracellular matrix;GO:00312…
Gas6	0.432656	3.0736e-69	1.52896e-64		0.916	0.825	2.74405	2.31139	protein_coding	mm10	chr8	-	13465374	13494490	29117	ENSMUSG00000031451	mmu:14456:Gas6, Gas-6	14456	growth arrest specific 6 [Source:MGI Symbol;Acc:MGI:95660]	mmu01521:EGFR tyrosine kinase inhibitor resistance	R-MMU-159854:Gamma-carboxylation, transport, and amino-terminal cleavage of proteins;R-MMU-163841:Gamma carboxylation, hypusine formation and arylsulfatase activation;R-MMU-159763:Transport of gamma-carboxylated protein precursors from the endoplasmic reticulum to the Golgi apparatus;R-MMU-392499:Metabolism of proteins;R-MMU-597592:Post-translational protein modification;R-MMU-159782:Removal of a…	-	-	-	-	-	GO:0000060:protein import into nucleus, translocation;GO:0000165:MAPK cascade;GO:0001678:cellular glucose homeostasis;GO:0001764:neuron migration;GO:0001775:cell activation;GO:0001779:natural killer cell differentiation;GO:0001816:cytokine production;GO:0001817:regulation of cytokine production;GO:0001818:negative regulation of cytokine production;GO:0001932:regulation of protein phosphorylation;…	GO:0001786:phosphatidylserine binding;GO:0004857:enzyme inhibitor activity;GO:0004866:endopeptidase inhibitor activity;GO:0004869:cysteine-type endopeptidase inhibitor activity;GO:0004871:signal transducer activity;GO:0005102:receptor binding;GO:0005215:transporter activity;GO:0005216:ion channel activity;GO:0005244:voltage-gated ion channel activity;GO:0005245:voltage-gated calcium channel activ…	GO:0005576:extracellular region;GO:0005615:extracellular space;GO:0005622:intracellular;GO:0005623:cell;GO:0005737:cytoplasm;GO:0031982:vesicle;GO:0031988:membrane-bounded vesicle;GO:0043226:organelle;GO:0043227:membrane-bounded organelle;GO:0043230:extracellular organelle;GO:0044421:extracellular region part;GO:0044424:intracellular part;GO:0044464:cell part;GO:0070062:extracellular exosome;GO:1…
Rit2	0.505437	5.01845e-68	2.49643e-63		0.471	0.265	1.00974	0.5043	protein_coding	mm10	chr18	-	30973489	31317290	343802	ENSMUSG00000057455	mmu:19762:Rit2, RIBA, Rin, Roc2	19762	Ras-like without CAAX 2 [Source:MGI Symbol;Acc:MGI:108054]	-	-	-	-	-	-	-	GO:0000165:MAPK cascade;GO:0001932:regulation of protein phosphorylation;GO:0001934:positive regulation of protein phosphorylation;GO:0006139:nucleobase-containing compound metabolic process;GO:0006140:regulation of nucleotide metabolic process;GO:0006163:purine nucleotide metabolic process;GO:0006164:purine nucleotide biosynthetic process;GO:0006171:cAMP biosynthetic process;GO:0006351:transcrip…	GO:0000166:nucleotide binding;GO:0001882:nucleoside binding;GO:0001883:purine nucleoside binding;GO:0003682:chromatin binding;GO:0003824:catalytic activity;GO:0003924:GTPase activity;GO:0005102:receptor binding;GO:0005488:binding;GO:0005515:protein binding;GO:0005516:calmodulin binding;GO:0005525:GTP binding;GO:0016462:pyrophosphatase activity;GO:0016787:hydrolase activity;GO:0016817:hydrolase ac…	GO:0005622:intracellular;GO:0005623:cell;GO:0005634:nucleus;GO:0005737:cytoplasm;GO:0005886:plasma membrane;GO:0016020:membrane;GO:0042995:cell projection;GO:0043005:neuron projection;GO:0043226:organelle;GO:0043227:membrane-bounded organelle;GO:0043229:intracellular organelle;GO:0043231:intracellular membrane-bounded organelle;GO:0044297:cell body;GO:0044424:intracellular part;GO:0044425:membran…
Atp2a2	0.436422	1.5013e-67	7.46823e-63		0.977	0.957	3.93386	3.49743	protein_coding	mm10	chr5	-	122453513	122502225	48713	ENSMUSG00000029467	mmu:11938:Atp2a2, 9530097L16Rik, D5Wsu150e, SERCA2, SERCA2B, Serca2a, mKIAA4195	11938	ATPase, Ca++ transporting, cardiac muscle, slow twitch 2 [Source:MGI Symbol;Acc:MGI:88110]	mmu04260:Cardiac muscle contraction;mmu04261:Adrenergic signaling in cardiomyocytes;mmu05410:Hypertrophic cardiomyopathy (HCM);mmu05414:Dilated cardiomyopathy;mmu05010:Alzheimer's disease;mmu04024:cAMP signaling pathway;mmu04022:cGMP-PKG signaling pathway;mmu04020:Calcium signaling pathway;mmu05412:Arrhythmogenic right ventricular cardiomyopathy (ARVC);mmu04972:Pancreatic secretion;mmu04919:Thyro…	R-MMU-418346:Platelet homeostasis;R-MMU-418360:Platelet calcium homeostasis;R-MMU-382551:Transmembrane transport of small molecules;R-MMU-109582:Hemostasis;R-MMU-397014:Muscle contraction;R-MMU-5576891:Cardiac conduction;R-MMU-418359:Reduction of cytosolic Ca++ levels;R-MMU-5578775:Ion homeostasis;R-MMU-983712:Ion channel transport;R-MMU-936837:Ion transport by P-type ATPases	-	-	-	-	-	GO:0001505:regulation of neurotransmitter levels;GO:0001508:action potential;GO:0002026:regulation of the force of heart contraction;GO:0003008:system process;GO:0003012:muscle system process;GO:0003013:circulatory system process;GO:0003015:heart process;GO:0003299:muscle hypertrophy in response to stress;GO:0003300:cardiac muscle hypertrophy;GO:0006810:transport;GO:0006811:ion transport;GO:00068…	GO:0000166:nucleotide binding;GO:0001664:G-protein coupled receptor binding;GO:0001882:nucleoside binding;GO:0001883:purine nucleoside binding;GO:0003824:catalytic activity;GO:0005102:receptor binding;GO:0005215:transporter activity;GO:0005388:calcium-transporting ATPase activity;GO:0005488:binding;GO:0005509:calcium ion binding;GO:0005515:protein binding;GO:0005524:ATP binding;GO:0008324:cation …	GO:0005622:intracellular;GO:0005623:cell;GO:0005737:cytoplasm;GO:0005783:endoplasmic reticulum;GO:0005789:endoplasmic reticulum membrane;GO:0005886:plasma membrane;GO:0005887:integral component of plasma membrane;GO:0009898:cytoplasmic side of plasma membrane;GO:0012505:endomembrane system;GO:0012506:vesicle membrane;GO:0016020:membrane;GO:0016021:integral component of membrane;GO:0016528:sarcopl…
Mt1	0.408637	2.01729e-67	1.0035e-62		0.996	0.977	5.73515	5.32651	protein_coding	mm10	chr8	+	94179082	94180327	1246	ENSMUSG00000031765	mmu:17748:Mt1, MT-I, Mt-1	17748	metallothionein 1 [Source:MGI Symbol;Acc:MGI:97171]	mmu04978:Mineral absorption	R-MMU-5660526:Response to metal ions;R-MMU-1430728:Metabolism;R-MMU-5661231:Metallothioneins bind metals	-	-	-	-	-	GO:0006873:cellular ion homeostasis;GO:0006875:cellular metal ion homeostasis;GO:0006882:cellular zinc ion homeostasis;GO:0006915:apoptotic process;GO:0006950:response to stress;GO:0007154:cell communication;GO:0007165:signal transduction;GO:0007263:nitric oxide mediated signal transduction;GO:0008219:cell death;GO:0009636:response to toxic substance;GO:0009987:cellular process;GO:0010035:respons…	GO:0005488:binding;GO:0005507:copper ion binding;GO:0008270:zinc ion binding;GO:0043167:ion binding;GO:0043169:cation binding;GO:0046872:metal ion binding;GO:0046914:transition metal ion binding	GO:0000323:lytic vacuole;GO:0005622:intracellular;GO:0005623:cell;GO:0005737:cytoplasm;GO:0005764:lysosome;GO:0005773:vacuole;GO:0005829:cytosol;GO:0043226:organelle;GO:0043227:membrane-bounded organelle;GO:0043229:intracellular organelle;GO:0043231:intracellular membrane-bounded organelle;GO:0044424:intracellular part;GO:0044444:cytoplasmic part;GO:0044464:cell part
Anxa5	0.403758	2.9527e-67	1.46882e-62		0.973	0.885	3.78815	3.3844	protein_coding	mm10	chr3	-	36448923	36475894	26972	ENSMUSG00000027712	mmu:11747:Anxa5, Anx5, R74653	11747	annexin A5 [Source:MGI Symbol;Acc:MGI:106008]	-	R-MMU-109582:Hemostasis;R-MMU-76005:Response to elevated platelet cytosolic Ca2+;R-MMU-76002:Platelet activation, signaling and aggregation;R-MMU-114608:Platelet degranulation	-	P06664:Gonadotropin-releasing hormone receptor pathway	-	-	-	GO:0000422:mitophagy;GO:0000423:macromitophagy;GO:0002230:positive regulation of defense response to virus by host;GO:0002252:immune effector process;GO:0002376:immune system process;GO:0002682:regulation of immune system process;GO:0002697:regulation of immune effector process;GO:0002790:peptide secretion;GO:0002791:regulation of peptide secretion;GO:0002792:negative regulation of peptide secret…	GO:0003824:catalytic activity;GO:0005102:receptor binding;GO:0005215:transporter activity;GO:0005388:calcium-transporting ATPase activity;GO:0005488:binding;GO:0005509:calcium ion binding;GO:0005515:protein binding;GO:0005543:phospholipid binding;GO:0005544:calcium-dependent phospholipid binding;GO:0008289:lipid binding;GO:0008324:cation transmembrane transporter activity;GO:0015075:ion transmemb…	GO:0005576:extracellular region;GO:0005615:extracellular space;GO:0005622:intracellular;GO:0005623:cell;GO:0005634:nucleus;GO:0005737:cytoplasm;GO:0005783:endoplasmic reticulum;GO:0005829:cytosol;GO:0005886:plasma membrane;GO:0005911:cell-cell junction;GO:0005912:adherens junction;GO:0005924:cell-substrate adherens junction;GO:0005925:focal adhesion;GO:0008021:synaptic vesicle;GO:0009897:external…
Clu	0.405197	4.80605e-67	2.39077e-62		0.995	0.915	4.99852	4.59332	protein_coding	mm10	chr14	+	65968483	65981547	13065	ENSMUSG00000022037	mmu:12759:Clu, AI893575, ApoJ, Cli, D14Ucla3, SP-40, Sgp-2, Sgp2, Sugp-2	12759	clusterin [Source:MGI Symbol;Acc:MGI:88423]	mmu04610:Complement and coagulation cascades	R-MMU-168256:Immune System;R-MMU-166658:Complement cascade;R-MMU-109582:Hemostasis;R-MMU-76005:Response to elevated platelet cytosolic Ca2+;R-MMU-76002:Platelet activation, signaling and aggregation;R-MMU-114608:Platelet degranulation ;R-MMU-168249:Innate Immune System;R-MMU-166665:Terminal pathway of complement	-	-	-	-	-	GO:0000902:cell morphogenesis;GO:0001774:microglial cell activation;GO:0001775:cell activation;GO:0001816:cytokine production;GO:0001817:regulation of cytokine production;GO:0001819:positive regulation of cytokine production;GO:0001932:regulation of protein phosphorylation;GO:0001934:positive regulation of protein phosphorylation;GO:0002274:myeloid leukocyte activation;GO:0002376:immune system pr…	GO:0005488:binding;GO:0005515:protein binding;GO:0019899:enzyme binding;GO:0031625:ubiquitin protein ligase binding;GO:0044389:ubiquitin-like protein ligase binding;GO:0047485:protein N-terminus binding;GO:0051787:misfolded protein binding	GO:0005576:extracellular region;GO:0005615:extracellular space;GO:0005622:intracellular;GO:0005623:cell;GO:0005634:nucleus;GO:0005737:cytoplasm;GO:0005739:mitochondrion;GO:0005783:endoplasmic reticulum;GO:0009986:cell surface;GO:0012505:endomembrane system;GO:0016020:membrane;GO:0016234:inclusion body;GO:0016235:aggresome;GO:0030425:dendrite;GO:0030426:growth cone;GO:0030427:site of polarized gro…
Zcchc18	0.416129	1.32317e-64	6.58212e-60		0.918	0.821	2.78369	2.36756	protein_coding	mm10	chrX	+	136993155	136998472	5318	ENSMUSG00000031428	mmu:66995:Zcchc18, 1500031H04Rik, Sizn2	66995	zinc finger, CCHC domain containing 18 [Source:MGI Symbol;Acc:MGI:1914245]	-	-	-	-	-	-	-	GO:0006139:nucleobase-containing compound metabolic process;GO:0006351:transcription, DNA-templated;GO:0006355:regulation of transcription, DNA-templated;GO:0006357:regulation of transcription from RNA polymerase II promoter;GO:0006366:transcription from RNA polymerase II promoter;GO:0006725:cellular aromatic compound metabolic process;GO:0006807:nitrogen compound metabolic process;GO:0007154:cel…	GO:0000988:transcription factor activity, protein binding;GO:0000989:transcription factor activity, transcription factor binding;GO:0003712:transcription cofactor activity;GO:0003713:transcription coactivator activity;GO:0005488:binding;GO:0030374:ligand-dependent nuclear receptor transcription coactivator activity;GO:0043167:ion binding;GO:0043169:cation binding;GO:0046872:metal ion binding	GO:0005622:intracellular;GO:0005623:cell;GO:0005634:nucleus;GO:0005654:nucleoplasm;GO:0016604:nuclear body;GO:0016607:nuclear speck;GO:0031974:membrane-enclosed lumen;GO:0031981:nuclear lumen;GO:0043226:organelle;GO:0043227:membrane-bounded organelle;GO:0043229:intracellular organelle;GO:0043231:intracellular membrane-bounded organelle;GO:0043233:organelle lumen;GO:0044422:organelle part;GO:00444…
Timp3	0.443277	4.05812e-64	2.01871e-59		0.888	0.797	2.96094	2.51766	protein_coding	mm10	chr10	+	86300372	86349506	49135	ENSMUSG00000020044	mmu:21859:Timp3, Timp-3	21859	tissue inhibitor of metalloproteinase 3 [Source:MGI Symbol;Acc:MGI:98754]	mmu05206:MicroRNAs in cancer;mmu05205:Proteoglycans in cancer	R-MMU-109582:Hemostasis;R-MMU-76005:Response to elevated platelet cytosolic Ca2+;R-MMU-76002:Platelet activation, signaling and aggregation;R-MMU-114608:Platelet degranulation	-	-	-	-	-	GO:0000165:MAPK cascade;GO:0001932:regulation of protein phosphorylation;GO:0001933:negative regulation of protein phosphorylation;GO:0006464:cellular protein modification process;GO:0006468:protein phosphorylation;GO:0006508:proteolysis;GO:0006509:membrane protein ectodomain proteolysis;GO:0006793:phosphorus metabolic process;GO:0006796:phosphate-containing compound metabolic process;GO:0006915:…	GO:0002020:protease binding;GO:0004857:enzyme inhibitor activity;GO:0004866:endopeptidase inhibitor activity;GO:0005488:binding;GO:0005515:protein binding;GO:0008191:metalloendopeptidase inhibitor activity;GO:0019899:enzyme binding;GO:0030234:enzyme regulator activity;GO:0030414:peptidase inhibitor activity;GO:0043167:ion binding;GO:0043169:cation binding;GO:0046872:metal ion binding;GO:0061134:p…	GO:0005576:extracellular region;GO:0005578:proteinaceous extracellular matrix;GO:0005604:basement membrane;GO:0005615:extracellular space;GO:0005622:intracellular;GO:0005623:cell;GO:0005634:nucleus;GO:0005737:cytoplasm;GO:0031012:extracellular matrix;GO:0031982:vesicle;GO:0031988:membrane-bounded vesicle;GO:0043226:organelle;GO:0043227:membrane-bounded organelle;GO:0043229:intracellular organelle…
Nuf2	0.548855	4.49729e-63	2.23717e-58		0.76	0.65	2.04521	1.49636	protein_coding	mm10	chr1	-	169497934	169531464	33531	ENSMUSG00000026683	mmu:66977:Nuf2, 2410003C07Rik, AU044112, C85691, Cdca1, NUF2R	66977	NUF2, NDC80 kinetochore complex component [Source:MGI Symbol;Acc:MGI:1914227]	-	R-MMU-194315:Signaling by Rho GTPases;R-MMU-2500257:Resolution of Sister Chromatid Cohesion;R-MMU-2555396:Mitotic Metaphase and Anaphase;R-MMU-195258:RHO GTPase Effectors;R-MMU-68877:Mitotic Prometaphase;R-MMU-1640170:Cell Cycle;R-MMU-162582:Signal Transduction;R-MMU-2467813:Separation of Sister Chromatids;R-MMU-68886:M Phase;R-MMU-5663220:RHO GTPases Activate Formins;R-MMU-69278:Cell Cycle, Mito…	-	-	-	-	-	GO:0000278:mitotic cell cycle;GO:0000280:nuclear division;GO:0006996:organelle organization;GO:0007049:cell cycle;GO:0007059:chromosome segregation;GO:0007067:mitotic nuclear division;GO:0008608:attachment of spindle microtubules to kinetochore;GO:0009987:cellular process;GO:0016043:cellular component organization;GO:0022402:cell cycle process;GO:0044699:single-organism process;GO:0044763:single-…	-	GO:0000775:chromosome, centromeric region;GO:0000776:kinetochore;GO:0005622:intracellular;GO:0005623:cell;GO:0005634:nucleus;GO:0005694:chromosome;GO:0016020:membrane;GO:0031262:Ndc80 complex;GO:0032991:macromolecular complex;GO:0043226:organelle;GO:0043227:membrane-bounded organelle;GO:0043228:non-membrane-bounded organelle;GO:0043229:intracellular organelle;GO:0043231:intracellular membrane-bou…
Crygn	0.554752	1.45739e-62	7.2498e-58		0.615	0.445	1.41308	0.85833	protein_coding	mm10	chr5	-	24751003	24758008	7006	ENSMUSG00000038135	mmu:214301:Crygn	214301	crystallin, gamma N [Source:MGI Symbol;Acc:MGI:2449167]	-	-	-	-	-	-	-	-	GO:0005198:structural molecule activity;GO:0005212:structural constituent of eye lens	-
Scn7a	0.52667	7.45194e-61	3.70697e-56		0.645	0.456	1.77335	1.24668	protein_coding	mm10	chr2	-	66673425	66784914	111490	ENSMUSG00000034810	mmu:20272:Scn7a, 1110034K09Rik, AI642000, NaG, Nav2, Nav2.3, Nax, Scn6a	20272	sodium channel, voltage-gated, type VII, alpha [Source:MGI Symbol;Acc:MGI:102965]	mmu04261:Adrenergic signaling in cardiomyocytes	-	-	-	-	-	-	-	-	-
mt-Nd5	0.47194	2.51214e-60	1.24966e-55		0.998	0.998	5.94721	5.47527	protein_coding	mm10	chrM	+	11742	13565	1824	ENSMUSG00000064367	-	-	mitochondrially encoded NADH dehydrogenase 5 [Source:MGI Symbol;Acc:MGI:102496]	-	-	-	-	-	-	-	-	-	-
Ccdc153	0.376751	2.1712e-59	1.08007e-54		0.973	0.869	3.64894	3.27219	protein_coding	mm10	chr9	+	44240676	44247306	6631	ENSMUSG00000070306	mmu:270150:Ccdc153	270150	coiled-coil domain containing 153 [Source:MGI Symbol;Acc:MGI:2448587]	-	-	-	-	-	-	-	-	-	-
Cd24a	0.421272	5.75078e-58	2.86073e-53		0.959	0.862	4.0413	3.62003	protein_coding	mm10	chr10	+	43578284	43584265	5982	ENSMUSG00000047139	mmu:12484:Cd24a, Cd24, HSA, Ly-52, nectadrin	12484	CD24a antigen [Source:MGI Symbol;Acc:MGI:88323]	mmu04640:Hematopoietic cell lineage	R-MMU-1266738:Developmental Biology;R-MMU-422475:Axon guidance;R-MMU-373760:L1CAM interactions	-	-	-	-	-	GO:0000165:MAPK cascade;GO:0001666:response to hypoxia;GO:0001775:cell activation;GO:0001776:leukocyte homeostasis;GO:0001777:T cell homeostatic proliferation;GO:0001783:B cell apoptotic process;GO:0001816:cytokine production;GO:0001817:regulation of cytokine production;GO:0001818:negative regulation of cytokine production;GO:0001932:regulation of protein phosphorylation;GO:0001934:positive regul…	GO:0005488:binding;GO:0005515:protein binding;GO:0008047:enzyme activator activity;GO:0019207:kinase regulator activity;GO:0019209:kinase activator activity;GO:0019887:protein kinase regulator activity;GO:0019899:enzyme binding;GO:0019900:kinase binding;GO:0019901:protein kinase binding;GO:0030234:enzyme regulator activity;GO:0030246:carbohydrate binding;GO:0030295:protein kinase activator activi…	GO:0005623:cell;GO:0005886:plasma membrane;GO:0005902:microvillus;GO:0005929:cilium;GO:0009897:external side of plasma membrane;GO:0009986:cell surface;GO:0016020:membrane;GO:0031090:organelle membrane;GO:0031224:intrinsic component of membrane;GO:0031225:anchored component of membrane;GO:0031226:intrinsic component of plasma membrane;GO:0031233:intrinsic component of external side of plasma memb…
Arhgap5	0.379471	1.54208e-57	7.67106e-53		0.962	0.935	3.59079	3.21132	protein_coding	mm10	chr12	+	52503972	52571975	68004	ENSMUSG00000035133	mmu:11855:Arhgap5, p190-B, p190B	11855	Rho GTPase activating protein 5 [Source:MGI Symbol;Acc:MGI:1332637]	mmu04670:Leukocyte transendothelial migration;mmu04510:Focal adhesion	R-MMU-194840:Rho GTPase cycle;R-MMU-194315:Signaling by Rho GTPases;R-MMU-162582:Signal Transduction	-	-	-	-	-	-	-	-
Cfap54	0.37654	4.62088e-57	2.29866e-52		0.963	0.877	3.40655	3.03	protein_coding	mm10	chr10	-	92775619	93081618	306000	ENSMUSG00000020014	mmu:380654:Cfap54, 4930485B16Rik, Gm872	380654	cilia and flagella associated protein 54 [Source:MGI Symbol;Acc:MGI:1922208]	-	-	-	-	-	-	-	GO:0000003:reproduction;GO:0000902:cell morphogenesis;GO:0001539:cilium or flagellum-dependent cell motility;GO:0003341:cilium movement;GO:0006928:movement of cell or subcellular component;GO:0006996:organelle organization;GO:0007017:microtubule-based process;GO:0007018:microtubule-based movement;GO:0007276:gamete generation;GO:0007283:spermatogenesis;GO:0009653:anatomical structure morphogenesis…	-	GO:0005622:intracellular;GO:0005623:cell;GO:0005737:cytoplasm;GO:0005856:cytoskeleton;GO:0005929:cilium;GO:0042995:cell projection;GO:0043226:organelle;GO:0043228:non-membrane-bounded organelle;GO:0043229:intracellular organelle;GO:0043232:intracellular non-membrane-bounded organelle;GO:0044424:intracellular part;GO:0044464:cell part
Odc1	0.379203	8.56818e-57	4.26224e-52		0.928	0.85	2.95514	2.57594	protein_coding	mm10	chr12	+	17544794	17551505	6712	ENSMUSG00000011179	mmu:18263:Odc1, ODC	18263	ornithine decarboxylase, structural 1 [Source:MGI Symbol;Acc:MGI:97402]	mmu01100:Metabolic pathways;mmu00480:Glutathione metabolism;mmu00330:Arginine and proline metabolism	R-MMU-350562:Regulation of ornithine decarboxylase (ODC);R-MMU-1430728:Metabolism;R-MMU-351202:Metabolism of polyamines;R-MMU-71291:Metabolism of amino acids and derivatives	ORNSPNANA-PWY:spermine biosynthesis II;PWY-46:putrescine biosynthesis III	P02758:Ornithine degradation	-	-	-	GO:0001655:urogenital system development;GO:0001822:kidney development;GO:0006082:organic acid metabolic process;GO:0006520:cellular amino acid metabolic process;GO:0006576:cellular biogenic amine metabolic process;GO:0006591:ornithine metabolic process;GO:0006595:polyamine metabolic process;GO:0006596:polyamine biosynthetic process;GO:0006807:nitrogen compound metabolic process;GO:0007275:multic…	GO:0003824:catalytic activity;GO:0004586:ornithine decarboxylase activity;GO:0005488:binding;GO:0005515:protein binding;GO:0016829:lyase activity;GO:0016830:carbon-carbon lyase activity;GO:0016831:carboxy-lyase activity;GO:0042802:identical protein binding;GO:0042803:protein homodimerization activity;GO:0046983:protein dimerization activity	GO:0005622:intracellular;GO:0005623:cell;GO:0005737:cytoplasm;GO:0005829:cytosol;GO:0044424:intracellular part;GO:0044444:cytoplasmic part;GO:0044464:cell part;GO:0048471:perinuclear region of cytoplasm
Actn1	0.524361	1.79841e-55	8.94617e-51		0.739	0.631	1.95645	1.43209	protein_coding	mm10	chr12	-	80167547	80260371	92825	ENSMUSG00000015143	mmu:109711:Actn1, 3110023F10Rik, Actn1a	109711	actinin, alpha 1 [Source:MGI Symbol;Acc:MGI:2137706]	mmu04810:Regulation of actin cytoskeleton;mmu04530:Tight junction;mmu04670:Leukocyte transendothelial migration;mmu05412:Arrhythmogenic right ventricular cardiomyopathy (ARVC);mmu05203:Viral carcinogenesis;mmu05322:Systemic lupus erythematosus;mmu04510:Focal adhesion;mmu04520:Adherens junction;mmu05146:Amoebiasis	R-MMU-446353:Cell-extracellular matrix interactions;R-MMU-446728:Cell junction organization;R-MMU-109582:Hemostasis;R-MMU-76005:Response to elevated platelet cytosolic Ca2+;R-MMU-1500931:Cell-Cell communication;R-MMU-76002:Platelet activation, signaling and aggregation;R-MMU-114608:Platelet degranulation ;R-MMU-446388:Regulation of cytoskeletal remodeling and cell spreading by IPP complex compone…	-	P00034:Integrin signalling pathway	-	-	-	GO:0000902:cell morphogenesis;GO:0000904:cell morphogenesis involved in differentiation;GO:0002376:immune system process;GO:0002520:immune system development;GO:0006928:movement of cell or subcellular component;GO:0006996:organelle organization;GO:0007010:cytoskeleton organization;GO:0007015:actin filament organization;GO:0007044:cell-substrate junction assembly;GO:0007045:cell-substrate adherens…	GO:0000988:transcription factor activity, protein binding;GO:0000989:transcription factor activity, transcription factor binding;GO:0003676:nucleic acid binding;GO:0003712:transcription cofactor activity;GO:0003713:transcription coactivator activity;GO:0003723:RNA binding;GO:0003725:double-stranded RNA binding;GO:0003779:actin binding;GO:0005102:receptor binding;GO:0005178:integrin binding;GO:000…	GO:0001725:stress fiber;GO:0001726:ruffle;GO:0005576:extracellular region;GO:0005615:extracellular space;GO:0005622:intracellular;GO:0005623:cell;GO:0005634:nucleus;GO:0005737:cytoplasm;GO:0005856:cytoskeleton;GO:0005884:actin filament;GO:0005886:plasma membrane;GO:0005903:brush border;GO:0005911:cell-cell junction;GO:0005912:adherens junction;GO:0005913:cell-cell adherens junction;GO:0005916:fas…
Gm973	0.376191	3.41031e-55	1.69646e-50		0.949	0.86	3.02806	2.65187	protein_coding	mm10	chr1	+	59516264	59636417	120154	ENSMUSG00000047361	mmu:381260:Gm973, AW554518	381260	predicted gene 973 [Source:MGI Symbol;Acc:MGI:2685819]	-	-	-	-	-	-	-	-	-	-
Slc25a18	0.404825	4.73747e-55	2.35665e-50		0.862	0.758	2.39086	1.98603	protein_coding	mm10	chr6	+	120773578	120794336	20759	ENSMUSG00000004902	mmu:71803:Slc25a18, 1500015I14Rik, AW125787	71803	solute carrier family 25 (mitochondrial carrier), member 18 [Source:MGI Symbol;Acc:MGI:1919053]	-	-	-	-	-	-	-	GO:0006412:translation;GO:0006518:peptide metabolic process;GO:0006807:nitrogen compound metabolic process;GO:0006810:transport;GO:0008152:metabolic process;GO:0009058:biosynthetic process;GO:0009059:macromolecule biosynthetic process;GO:0009987:cellular process;GO:0010467:gene expression;GO:0019538:protein metabolic process;GO:0034641:cellular nitrogen compound metabolic process;GO:0034645:cellu…	GO:0003735:structural constituent of ribosome;GO:0005198:structural molecule activity;GO:0005215:transporter activity;GO:0015291:secondary active transmembrane transporter activity;GO:0015293:symporter activity;GO:0022804:active transmembrane transporter activity;GO:0022857:transmembrane transporter activity	GO:0005622:intracellular;GO:0005623:cell;GO:0005737:cytoplasm;GO:0005739:mitochondrion;GO:0005740:mitochondrial envelope;GO:0005743:mitochondrial inner membrane;GO:0016020:membrane;GO:0016021:integral component of membrane;GO:0019866:organelle inner membrane;GO:0031090:organelle membrane;GO:0031224:intrinsic component of membrane;GO:0031966:mitochondrial membrane;GO:0031967:organelle envelope;GO:…
Lrp2	0.557511	7.62582e-54	3.79346e-49		0.386	0.212	0.961674	0.404163	protein_coding	mm10	chr2	-	69424340	69586065	161726	ENSMUSG00000027070	mmu:14725:Lrp2, AI315343, AW536255, D230004K18Rik, Gp330, Megalin, b2b1625.2Clo	14725	low density lipoprotein receptor-related protein 2 [Source:MGI Symbol;Acc:MGI:95794]	mmu04340:Hedgehog signaling pathway;mmu04918:Thyroid hormone synthesis	R-MMU-8856828:Clathrin-mediated endocytosis;R-MMU-196791:Vitamin D (calciferol) metabolism;R-MMU-5653656:Vesicle-mediated transport;R-MMU-975634:Retinoid metabolism and transport;R-MMU-8856825:Cargo recognition for clathrin-mediated endocytosis;R-MMU-1430728:Metabolism;R-MMU-162582:Signal Transduction;R-MMU-6806667:Metabolism of fat-soluble vitamins;R-MMU-196854:Metabolism of vitamins and cofacto…	-	P00004:Alzheimer disease-presenilin pathway	-	-	-	GO:0001568:blood vessel development;GO:0001944:vasculature development;GO:0003205:cardiac chamber development;GO:0003231:cardiac ventricle development;GO:0003279:cardiac septum development;GO:0003281:ventricular septum development;GO:0006766:vitamin metabolic process;GO:0006810:transport;GO:0006897:endocytosis;GO:0006898:receptor-mediated endocytosis;GO:0007034:vacuolar transport;GO:0007154:cell …	GO:0004872:receptor activity;GO:0005102:receptor binding;GO:0005215:transporter activity;GO:0005488:binding;GO:0005509:calcium ion binding;GO:0005515:protein binding;GO:0017124:SH3 domain binding;GO:0019904:protein domain specific binding;GO:0030165:PDZ domain binding;GO:0030492:hemoglobin binding;GO:0032403:protein complex binding;GO:0042562:hormone binding;GO:0042954:lipoprotein transporter act…	GO:0000323:lytic vacuole;GO:0005576:extracellular region;GO:0005615:extracellular space;GO:0005622:intracellular;GO:0005623:cell;GO:0005737:cytoplasm;GO:0005764:lysosome;GO:0005765:lysosomal membrane;GO:0005768:endosome;GO:0005773:vacuole;GO:0005774:vacuolar membrane;GO:0005783:endoplasmic reticulum;GO:0005794:Golgi apparatus;GO:0005886:plasma membrane;GO:0005903:brush border;GO:0005905:clathrin-…
Rarres2	0.391037	1.60214e-53	7.96986e-49		0.981	0.883	4.46163	4.07059	protein_coding	mm10	chr6	-	48569696	48572789	3094	ENSMUSG00000009281	mmu:71660:Rarres2, 0610007L05Rik, AI303516	71660	retinoic acid receptor responder (tazarotene induced) 2 [Source:MGI Symbol;Acc:MGI:1918910]	-	R-MMU-109582:Hemostasis;R-MMU-76005:Response to elevated platelet cytosolic Ca2+;R-MMU-76002:Platelet activation, signaling and aggregation;R-MMU-114608:Platelet degranulation	-	-	-	-	-	GO:0001523:retinoid metabolic process;GO:0001932:regulation of protein phosphorylation;GO:0001934:positive regulation of protein phosphorylation;GO:0002376:immune system process;GO:0002682:regulation of immune system process;GO:0002684:positive regulation of immune system process;GO:0002685:regulation of leukocyte migration;GO:0002687:positive regulation of leukocyte migration;GO:0002688:regulati…	GO:0005102:receptor binding;GO:0005488:binding;GO:0005515:protein binding	GO:0005576:extracellular region;GO:0031012:extracellular matrix;GO:0031982:vesicle;GO:0031988:membrane-bounded vesicle;GO:0043226:organelle;GO:0043227:membrane-bounded organelle;GO:0043230:extracellular organelle;GO:0044421:extracellular region part;GO:0070062:extracellular exosome;GO:1903561:extracellular vesicle
Iqca	0.378067	2.35052e-53	1.16927e-48		0.951	0.829	3.23834	2.86027	protein_coding	mm10	chr1	-	90042132	90153401	111270	ENSMUSG00000026301	mmu:74918:Iqca, 4930465P12Rik, 4930585L22Rik, BB288505, Iqca1	74918	IQ motif containing with AAA domain [Source:MGI Symbol;Acc:MGI:1922168]	-	-	-	-	-	-	-	-	-	-
Tubb4b	0.393106	2.42707e-53	1.20735e-48		0.955	0.886	3.51754	3.12443	protein_coding	mm10	chr2	-	25222160	25224702	2543	ENSMUSG00000036752	mmu:227613:Tubb4b, 4930542G03Rik, Tubb2c, Tubb2c1	227613	tubulin, beta 4B class IVB [Source:MGI Symbol;Acc:MGI:1915472]	mmu04145:Phagosome;mmu04540:Gap junction	R-MMU-380287:Centrosome maturation;R-MMU-8854518:AURKA Activation by TPX2;R-MMU-2565942:Regulation of PLK1 Activity at G2/M Transition;R-MMU-380270:Recruitment of mitotic centrosome proteins and complexes;R-MMU-5653656:Vesicle-mediated transport;R-MMU-5617833:Assembly of the primary cilium;R-MMU-1852241:Organelle biogenesis and maintenance;R-MMU-380284:Loss of proteins required for interphase mic…	-	P00029:Huntington disease;P00016:Cytoskeletal regulation by Rho GTPase	-	-	-	GO:0007017:microtubule-based process;GO:0009987:cellular process;GO:0044699:single-organism process;GO:0044763:single-organism cellular process	GO:0000166:nucleotide binding;GO:0001882:nucleoside binding;GO:0001883:purine nucleoside binding;GO:0003676:nucleic acid binding;GO:0003723:RNA binding;GO:0003725:double-stranded RNA binding;GO:0003824:catalytic activity;GO:0003924:GTPase activity;GO:0005198:structural molecule activity;GO:0005200:structural constituent of cytoskeleton;GO:0005488:binding;GO:0005525:GTP binding;GO:0016462:pyrophos…	GO:0005576:extracellular region;GO:0005622:intracellular;GO:0005623:cell;GO:0005634:nucleus;GO:0005737:cytoplasm;GO:0005856:cytoskeleton;GO:0005874:microtubule;GO:0015630:microtubule cytoskeleton;GO:0031012:extracellular matrix;GO:0031982:vesicle;GO:0031988:membrane-bounded vesicle;GO:0032991:macromolecular complex;GO:0043209:myelin sheath;GO:0043226:organelle;GO:0043227:membrane-bounded organell…
Tbcel	0.415542	3.09839e-52	1.54129e-47		0.864	0.808	2.40424	1.9887	protein_coding	mm10	chr9	-	42412316	42507809	95494	ENSMUSG00000037287	mmu:272589:Tbcel, D330014K23, E130107N23Rik, Lrrc35	272589	tubulin folding cofactor E-like [Source:MGI Symbol;Acc:MGI:1925543]	-	-	-	-	-	-	-	-	-	GO:0005622:intracellular;GO:0005623:cell;GO:0005737:cytoplasm;GO:0005856:cytoskeleton;GO:0043226:organelle;GO:0043228:non-membrane-bounded organelle;GO:0043229:intracellular organelle;GO:0043232:intracellular non-membrane-bounded organelle;GO:0044424:intracellular part;GO:0044464:cell part
Pi15	0.409365	3.41632e-52	1.69945e-47		0.218	0.076	0.553299	0.143935	protein_coding	mm10	chr1	+	17601901	17630939	29039	ENSMUSG00000067780	mmu:94227:Pi15, P24TI, P25TI, PI-15, SugarCrisp	94227	peptidase inhibitor 15 [Source:MGI Symbol;Acc:MGI:1934659]	-	-	-	-	-	-	-	GO:0006508:proteolysis;GO:0008152:metabolic process;GO:0009892:negative regulation of metabolic process;GO:0009987:cellular process;GO:0010466:negative regulation of peptidase activity;GO:0010605:negative regulation of macromolecule metabolic process;GO:0019222:regulation of metabolic process;GO:0019538:protein metabolic process;GO:0030162:regulation of proteolysis;GO:0031323:regulation of cellul…	GO:0004857:enzyme inhibitor activity;GO:0030234:enzyme regulator activity;GO:0030414:peptidase inhibitor activity;GO:0061134:peptidase regulator activity;GO:0098772:molecular function regulator	GO:0005576:extracellular region;GO:0031982:vesicle;GO:0031988:membrane-bounded vesicle;GO:0043226:organelle;GO:0043227:membrane-bounded organelle;GO:0043230:extracellular organelle;GO:0044421:extracellular region part;GO:0070062:extracellular exosome;GO:1903561:extracellular vesicle
Map2	0.430306	7.4418e-52	3.70192e-47		0.753	0.649	1.83331	1.403	protein_coding	mm10	chr1	+	66175273	66442583	267311	ENSMUSG00000015222	mmu:17756:Map2, G1-397-34, MAP-2, Mtap-2, Mtap2, repro4	17756	microtubule-associated protein 2 [Source:MGI Symbol;Acc:MGI:97175]	-	-	-	-	-	-	-	GO:0000226:microtubule cytoskeleton organization;GO:0000902:cell morphogenesis;GO:0000904:cell morphogenesis involved in differentiation;GO:0001578:microtubule bundle formation;GO:0006996:organelle organization;GO:0007010:cytoskeleton organization;GO:0007017:microtubule-based process;GO:0007163:establishment or maintenance of cell polarity;GO:0007275:multicellular organism development;GO:0007399:…	GO:0001948:glycoprotein binding;GO:0002162:dystroglycan binding;GO:0005488:binding;GO:0005515:protein binding;GO:0005516:calmodulin binding;GO:0005519:cytoskeletal regulatory protein binding;GO:0008017:microtubule binding;GO:0008092:cytoskeletal protein binding;GO:0015631:tubulin binding;GO:0097367:carbohydrate derivative binding	GO:0005622:intracellular;GO:0005623:cell;GO:0005634:nucleus;GO:0005730:nucleolus;GO:0005737:cytoplasm;GO:0005783:endoplasmic reticulum;GO:0005790:smooth endoplasmic reticulum;GO:0005791:rough endoplasmic reticulum;GO:0005856:cytoskeleton;GO:0005874:microtubule;GO:0005875:microtubule associated complex;GO:0012505:endomembrane system;GO:0014069:postsynaptic density;GO:0015630:microtubule cytoskelet…
Rgcc	0.537564	1.26329e-51	6.28424e-47		0.583	0.435	1.37296	0.835398	protein_coding	mm10	chr14	-	79288756	79301645	12890	ENSMUSG00000022018	mmu:66214:Rgcc, 1190002H23Rik, Rgc-32, Rgc32	66214	regulator of cell cycle [Source:MGI Symbol;Acc:MGI:1913464]	-	-	-	-	-	-	-	GO:0000079:regulation of cyclin-dependent protein serine/threonine kinase activity;GO:0000082:G1/S transition of mitotic cell cycle;GO:0000278:mitotic cell cycle;GO:0000280:nuclear division;GO:0000902:cell morphogenesis;GO:0000904:cell morphogenesis involved in differentiation;GO:0001100:negative regulation of exit from mitosis;GO:0001525:angiogenesis;GO:0001568:blood vessel development;GO:000166…	GO:0005488:binding;GO:0005515:protein binding;GO:0008047:enzyme activator activity;GO:0019207:kinase regulator activity;GO:0019209:kinase activator activity;GO:0019887:protein kinase regulator activity;GO:0019899:enzyme binding;GO:0019900:kinase binding;GO:0019901:protein kinase binding;GO:0030234:enzyme regulator activity;GO:0030295:protein kinase activator activity;GO:0046332:SMAD binding;GO:00…	GO:0005622:intracellular;GO:0005623:cell;GO:0005634:nucleus;GO:0005737:cytoplasm;GO:0005813:centrosome;GO:0005815:microtubule organizing center;GO:0005856:cytoskeleton;GO:0015630:microtubule cytoskeleton;GO:0043226:organelle;GO:0043227:membrane-bounded organelle;GO:0043228:non-membrane-bounded organelle;GO:0043229:intracellular organelle;GO:0043231:intracellular membrane-bounded organelle;GO:0043…
Hspa4l	0.372716	3.58334e-51	1.78253e-46		0.916	0.858	2.93433	2.56162	protein_coding	mm10	chr3	+	40744495	40796103	51609	ENSMUSG00000025757	mmu:18415:Hspa4l, 94kDa, AI461691, APG-1, Osp94	18415	heat shock protein 4 like [Source:MGI Symbol;Acc:MGI:107422]	mmu04141:Protein processing in endoplasmic reticulum	-	-	-	-	-	-	GO:0006457:protein folding;GO:0006950:response to stress;GO:0006986:response to unfolded protein;GO:0009987:cellular process;GO:0010033:response to organic substance;GO:0035966:response to topologically incorrect protein;GO:0042221:response to chemical;GO:0050896:response to stimulus	GO:0000166:nucleotide binding;GO:0001882:nucleoside binding;GO:0001883:purine nucleoside binding;GO:0005488:binding;GO:0005515:protein binding;GO:0005524:ATP binding;GO:0017076:purine nucleotide binding;GO:0030554:adenyl nucleotide binding;GO:0032549:ribonucleoside binding;GO:0032550:purine ribonucleoside binding;GO:0032553:ribonucleotide binding;GO:0032555:purine ribonucleotide binding;GO:003255…	GO:0005622:intracellular;GO:0005623:cell;GO:0005634:nucleus;GO:0005737:cytoplasm;GO:0005829:cytosol;GO:0043226:organelle;GO:0043227:membrane-bounded organelle;GO:0043229:intracellular organelle;GO:0043231:intracellular membrane-bounded organelle;GO:0044424:intracellular part;GO:0044444:cytoplasmic part;GO:0044464:cell part
Sorbs1	0.46865	6.26321e-51	3.11564e-46		0.803	0.726	2.11841	1.64976	protein_coding	mm10	chr19	-	40294753	40513779	219027	ENSMUSG00000025006	mmu:20411:Sorbs1, 2310065E01Rik, 9530001P15Rik, CAP, SH3P12, Sh3d5, mKIAA1296	20411	sorbin and SH3 domain containing 1 [Source:MGI Symbol;Acc:MGI:700014]	mmu03320:PPAR signaling pathway;mmu04910:Insulin signaling pathway;mmu04520:Adherens junction	R-MMU-397014:Muscle contraction;R-MMU-445355:Smooth Muscle Contraction	-	-	-	-	-	GO:0000271:polysaccharide biosynthetic process;GO:0005975:carbohydrate metabolic process;GO:0005976:polysaccharide metabolic process;GO:0005977:glycogen metabolic process;GO:0005978:glycogen biosynthetic process;GO:0005979:regulation of glycogen biosynthetic process;GO:0005996:monosaccharide metabolic process;GO:0006006:glucose metabolic process;GO:0006073:cellular glucan metabolic process;GO:000…	GO:0005070:SH3/SH2 adaptor activity;GO:0005102:receptor binding;GO:0005158:insulin receptor binding;GO:0005488:binding;GO:0005515:protein binding;GO:0008134:transcription factor binding;GO:0019899:enzyme binding;GO:0019900:kinase binding;GO:0019901:protein kinase binding;GO:0030674:protein binding, bridging;GO:0032403:protein complex binding;GO:0035591:signaling adaptor activity;GO:0044877:macrom…	GO:0001725:stress fiber;GO:0005622:intracellular;GO:0005623:cell;GO:0005634:nucleus;GO:0005654:nucleoplasm;GO:0005737:cytoplasm;GO:0005813:centrosome;GO:0005815:microtubule organizing center;GO:0005829:cytosol;GO:0005856:cytoskeleton;GO:0005886:plasma membrane;GO:0005887:integral component of plasma membrane;GO:0005899:insulin receptor complex;GO:0005901:caveola;GO:0005911:cell-cell junction;GO:0…
Dnajc3	0.32267	1.48371e-50	7.38073e-46		0.96	0.927	3.40485	3.08218	protein_coding	mm10	chr14	+	118937976	118981697	43722	ENSMUSG00000022136	mmu:100037258:Dnajc3, AA408985, AU067833, Dnajc3a, Dnajc3b, Prkri, mp58, p58, p58IPK	100037258	DnaJ heat shock protein family (Hsp40) member C3 [Source:MGI Symbol;Acc:MGI:107373]	mmu05164:Influenza A;mmu04141:Protein processing in endoplasmic reticulum	-	-	-	-	-	-	GO:0001932:regulation of protein phosphorylation;GO:0001933:negative regulation of protein phosphorylation;GO:0006412:translation;GO:0006413:translational initiation;GO:0006417:regulation of translation;GO:0006446:regulation of translational initiation;GO:0006464:cellular protein modification process;GO:0006468:protein phosphorylation;GO:0006469:negative regulation of protein kinase activity;GO:0…	GO:0004857:enzyme inhibitor activity;GO:0004860:protein kinase inhibitor activity;GO:0005488:binding;GO:0005515:protein binding;GO:0019207:kinase regulator activity;GO:0019210:kinase inhibitor activity;GO:0019887:protein kinase regulator activity;GO:0019899:enzyme binding;GO:0019900:kinase binding;GO:0019901:protein kinase binding;GO:0030234:enzyme regulator activity;GO:0051087:chaperone binding;…	GO:0005576:extracellular region;GO:0005622:intracellular;GO:0005623:cell;GO:0005737:cytoplasm;GO:0005783:endoplasmic reticulum;GO:0005788:endoplasmic reticulum lumen;GO:0005789:endoplasmic reticulum membrane;GO:0005790:smooth endoplasmic reticulum;GO:0005791:rough endoplasmic reticulum;GO:0005829:cytosol;GO:0012505:endomembrane system;GO:0016020:membrane;GO:0030867:rough endoplasmic reticulum mem…
Slc1a3	0.345612	2.3238e-50	1.15597e-45		0.844	0.776	2.63163	2.28602	protein_coding	mm10	chr15	-	8634124	8710764	76641	ENSMUSG00000005360	mmu:20512:Slc1a3, AI504299, B430115D02Rik, Eaat1, GLAST, GLAST-1, GLU-T, GluT-1, Gmt1, MGluT1	20512	solute carrier family 1 (glial high affinity glutamate transporter), member 3 [Source:MGI Symbol;Acc:MGI:99917]	mmu04724:Glutamatergic synapse	R-MMU-112313:Neurotransmitter uptake and Metabolism In Glial Cells;R-MMU-112316:Neuronal System;R-MMU-382551:Transmembrane transport of small molecules;R-MMU-210500:Glutamate Neurotransmitter Release Cycle;R-MMU-210455:Astrocytic Glutamate-Glutamine Uptake And Metabolism;R-MMU-112310:Neurotransmitter Release Cycle;R-MMU-112315:Transmission across Chemical Synapses;R-MMU-425407:SLC-mediated transm…	-	P00039:Metabotropic glutamate receptor group III pathway;P00037:Ionotropic glutamate receptor pathway	-	-	-	GO:0000422:mitophagy;GO:0000423:macromitophagy;GO:0000902:cell morphogenesis;GO:0000904:cell morphogenesis involved in differentiation;GO:0001101:response to acid chemical;GO:0002230:positive regulation of defense response to virus by host;GO:0002252:immune effector process;GO:0002376:immune system process;GO:0002682:regulation of immune system process;GO:0002697:regulation of immune effector pro…	GO:0005215:transporter activity;GO:0005313:L-glutamate transmembrane transporter activity;GO:0005314:high-affinity glutamate transmembrane transporter activity;GO:0005342:organic acid transmembrane transporter activity;GO:0005488:binding;GO:0005515:protein binding;GO:0008324:cation transmembrane transporter activity;GO:0008509:anion transmembrane transporter activity;GO:0008514:organic anion tran…	GO:0005576:extracellular region;GO:0005578:proteinaceous extracellular matrix;GO:0005622:intracellular;GO:0005623:cell;GO:0005737:cytoplasm;GO:0005739:mitochondrion;GO:0005740:mitochondrial envelope;GO:0005743:mitochondrial inner membrane;GO:0005886:plasma membrane;GO:0009986:cell surface;GO:0016020:membrane;GO:0016021:integral component of membrane;GO:0016323:basolateral plasma membrane;GO:00198…
Calm1	0.268019	8.66477e-50	4.31029e-45		0.997	0.994	5.11393	4.84591	protein_coding	mm10	chr12	+	100199435	100209814	10380	ENSMUSG00000001175	mmu:12313:Calm1, AI256814, AI327027, AI461935, AL024000, CaM, Calm	12313	calmodulin 1 [Source:MGI Symbol;Acc:MGI:88251]	mmu04261:Adrenergic signaling in cardiomyocytes;mmu05010:Alzheimer's disease;mmu04024:cAMP signaling pathway;mmu04740:Olfactory transduction;mmu04022:cGMP-PKG signaling pathway;mmu04020:Calcium signaling pathway;mmu04750:Inflammatory mediator regulation of TRP channels;mmu04713:Circadian entrainment;mmu05152:Tuberculosis;mmu04916:Melanogenesis;mmu04915:Estrogen signaling pathway;mmu04910:Insulin …	R-MMU-5218921:VEGFR2 mediated cell proliferation;R-MMU-375165:NCAM signaling for neurite out-growth;R-MMU-2514859:Inactivation, recovery and regulation of the phototransduction cascade;R-MMU-2514856:The phototransduction cascade;R-MMU-442982:Ras activation uopn Ca2+ infux through NMDA receptor;R-MMU-5607763:CLEC7A (Dectin-1) induces NFAT activation;R-MMU-5654741:Signaling by FGFR3;R-MMU-202131:Me…	-	P00053:T cell activation;P00028:Heterotrimeric G-protein signaling pathway-rod outer segment phototransduction;P00010:B cell activation;P00026:Heterotrimeric G-protein signaling pathway-Gi alpha and Gs alpha mediated pathway	-	-	-	-	-	-
Macf1	0.371975	2.24422e-49	1.11639e-44		0.965	0.948	3.2738	2.90182	protein_coding	mm10	chr4	-	123349633	123684360	334728	ENSMUSG00000028649	mmu:11426:Macf1, ABP620, Acf7, Aclp7, MACF, R74989, mKIAA0465	11426	microtubule-actin crosslinking factor 1 [Source:MGI Symbol;Acc:MGI:108559]	-	-	-	-	-	-	-	-	-	-
Hdc	0.356119	3.30003e-48	1.6416e-43		0.939	0.844	3.21498	2.85886	protein_coding	mm10	chr2	-	126593667	126619299	25633	ENSMUSG00000027360	mmu:15186:Hdc, AW108189, Hdc-a, Hdc-c, Hdc-e, Hdc-s	15186	histidine decarboxylase [Source:MGI Symbol;Acc:MGI:96062]	mmu01100:Metabolic pathways;mmu00340:Histidine metabolism	R-MMU-1430728:Metabolism;R-MMU-6788656:Histidine, lysine, phenylalanine, tyrosine, proline and tryptophan catabolism;R-MMU-70921:Histidine catabolism;R-MMU-71291:Metabolism of amino acids and derivatives	PWY-6173:histamine biosynthesis	P04387:Histamine synthesis	-	-	-	GO:0001692:histamine metabolic process;GO:0001694:histamine biosynthetic process;GO:0006082:organic acid metabolic process;GO:0006520:cellular amino acid metabolic process;GO:0006547:histidine metabolic process;GO:0006548:histidine catabolic process;GO:0006576:cellular biogenic amine metabolic process;GO:0006584:catecholamine metabolic process;GO:0006725:cellular aromatic compound metabolic proce…	GO:0003824:catalytic activity;GO:0004398:histidine decarboxylase activity;GO:0005488:binding;GO:0016597:amino acid binding;GO:0016829:lyase activity;GO:0016830:carbon-carbon lyase activity;GO:0016831:carboxy-lyase activity;GO:0030170:pyridoxal phosphate binding;GO:0031406:carboxylic acid binding;GO:0043167:ion binding;GO:0043168:anion binding;GO:0048037:cofactor binding	GO:0005622:intracellular;GO:0005623:cell;GO:0005737:cytoplasm;GO:0005829:cytosol;GO:0030425:dendrite;GO:0036477:somatodendritic compartment;GO:0042995:cell projection;GO:0043005:neuron projection;GO:0043025:neuronal cell body;GO:0044297:cell body;GO:0044424:intracellular part;GO:0044444:cytoplasmic part;GO:0044464:cell part;GO:0097458:neuron part
Sox2	0.386052	3.30119e-48	1.64218e-43		0.877	0.812	2.67431	2.28826	protein_coding	mm10	chr3	+	34650405	34652461	2057	ENSMUSG00000074637	mmu:20674:Sox2, Sox-2, lcc, ysb	20674	SRY (sex determining region Y)-box 2 [Source:MGI Symbol;Acc:MGI:98364]	mmu04550:Signaling pathways regulating pluripotency of stem cells;mmu04390:Hippo signaling pathway	R-MMU-162582:Signal Transduction;R-MMU-3769402:Deactivation of the beta-catenin transactivating complex;R-MMU-201681:TCF dependent signaling in response to WNT;R-MMU-195721:Signaling by Wnt	-	-	-	-	-	GO:0000003:reproduction;GO:0000122:negative regulation of transcription from RNA polymerase II promoter;GO:0000165:MAPK cascade;GO:0001101:response to acid chemical;GO:0001503:ossification;GO:0001649:osteoblast differentiation;GO:0001654:eye development;GO:0001704:formation of primary germ layer;GO:0001706:endoderm formation;GO:0001708:cell fate specification;GO:0001711:endodermal cell fate commi…	GO:0000975:regulatory region DNA binding;GO:0000976:transcription regulatory region sequence-specific DNA binding;GO:0000981:RNA polymerase II transcription factor activity, sequence-specific DNA binding;GO:0000982:transcription factor activity, RNA polymerase II core promoter proximal region sequence-specific binding;GO:0001067:regulatory region nucleic acid binding;GO:0001071:nucleic acid bindi…	GO:0005622:intracellular;GO:0005623:cell;GO:0005634:nucleus;GO:0005654:nucleoplasm;GO:0005667:transcription factor complex;GO:0005737:cytoplasm;GO:0005829:cytosol;GO:0031974:membrane-enclosed lumen;GO:0031981:nuclear lumen;GO:0032991:macromolecular complex;GO:0043226:organelle;GO:0043227:membrane-bounded organelle;GO:0043229:intracellular organelle;GO:0043231:intracellular membrane-bounded organe…
Enkur	0.338061	3.64391e-48	1.81266e-43		0.943	0.861	3.11833	2.78027	protein_coding	mm10	chr2	-	21180731	21205365	24635	ENSMUSG00000026679	mmu:71233:Enkur, 4933434I06Rik, AU016229	71233	enkurin, TRPC channel interacting protein [Source:MGI Symbol;Acc:MGI:1918483]	-	-	-	-	-	-	-	-	GO:0005488:binding;GO:0005515:protein binding;GO:0005516:calmodulin binding;GO:0017124:SH3 domain binding;GO:0019904:protein domain specific binding	GO:0001669:acrosomal vesicle;GO:0005622:intracellular;GO:0005623:cell;GO:0005737:cytoplasm;GO:0005929:cilium;GO:0012505:endomembrane system;GO:0016023:cytoplasmic, membrane-bounded vesicle;GO:0030141:secretory granule;GO:0031410:cytoplasmic vesicle;GO:0031514:motile cilium;GO:0031982:vesicle;GO:0031988:membrane-bounded vesicle;GO:0036126:sperm flagellum;GO:0042995:cell projection;GO:0043226:organ…
Ccdc3	0.450128	6.88122e-48	3.42306e-43		0.739	0.623	1.88103	1.4309	protein_coding	mm10	chr2	+	5137776	5230878	93103	ENSMUSG00000026676	mmu:74186:Ccdc3, 2310045O21Rik	74186	coiled-coil domain containing 3 [Source:MGI Symbol;Acc:MGI:1921436]	-	-	-	-	-	-	-	GO:0006629:lipid metabolic process;GO:0008152:metabolic process;GO:0008610:lipid biosynthetic process;GO:0009058:biosynthetic process;GO:0009889:regulation of biosynthetic process;GO:0009891:positive regulation of biosynthetic process;GO:0009893:positive regulation of metabolic process;GO:0009987:cellular process;GO:0019216:regulation of lipid metabolic process;GO:0019222:regulation of metabolic …	-	GO:0005576:extracellular region;GO:0005622:intracellular;GO:0005623:cell;GO:0005737:cytoplasm;GO:0005783:endoplasmic reticulum;GO:0012505:endomembrane system;GO:0043226:organelle;GO:0043227:membrane-bounded organelle;GO:0043229:intracellular organelle;GO:0043231:intracellular membrane-bounded organelle;GO:0044424:intracellular part;GO:0044444:cytoplasmic part;GO:0044464:cell part
Slc14a2	0.494017	1.23027e-47	6.11997e-43		0.751	0.643	2.17308	1.67907	protein_coding	mm10	chr18	-	78146148	78596942	450795	ENSMUSG00000024552	mmu:27411:Slc14a2, UT-A1, UT-A3	27411	solute carrier family 14 (urea transporter), member 2 [Source:MGI Symbol;Acc:MGI:1351653]	-	-	-	-	-	-	-	GO:0006810:transport;GO:0015840:urea transport;GO:0019755:one-carbon compound transport;GO:0042886:amide transport;GO:0044699:single-organism process;GO:0044765:single-organism transport;GO:0051179:localization;GO:0051234:establishment of localization;GO:0055085:transmembrane transport;GO:0071702:organic substance transport;GO:0071705:nitrogen compound transport;GO:0071918:urea transmembrane tran…	GO:0005215:transporter activity;GO:0005488:binding;GO:0005515:protein binding;GO:0015204:urea transmembrane transporter activity;GO:0015265:urea channel activity;GO:0015267:channel activity;GO:0022803:passive transmembrane transporter activity;GO:0022838:substrate-specific channel activity;GO:0022857:transmembrane transporter activity;GO:0022891:substrate-specific transmembrane transporter activi…	GO:0005623:cell;GO:0005886:plasma membrane;GO:0005887:integral component of plasma membrane;GO:0016020:membrane;GO:0016021:integral component of membrane;GO:0031224:intrinsic component of membrane;GO:0031226:intrinsic component of plasma membrane;GO:0044425:membrane part;GO:0044459:plasma membrane part;GO:0044464:cell part;GO:0071944:cell periphery
mt-Cytb	0.359527	1.30821e-47	6.5077e-43		1	1	7.89744	7.53791	protein_coding	mm10	chrM	+	14145	15288	1144	ENSMUSG00000064370	-	-	mitochondrially encoded cytochrome b [Source:MGI Symbol;Acc:MGI:102501]	-	-	-	-	-	-	-	-	-	-
Six3	0.492987	1.84766e-47	9.1912e-43		0.602	0.443	1.56005	1.06706	protein_coding	mm10	chr17	+	85613608	85629302	15695	ENSMUSG00000038805	mmu:20473:Six3, E130112M24Rik, Six3a, Six3alpha, Six3b, Six3beta	20473	sine oculis-related homeobox 3 [Source:MGI Symbol;Acc:MGI:102764]	-	-	-	-	-	-	-	GO:0000060:protein import into nucleus, translocation;GO:0001654:eye development;GO:0002064:epithelial cell development;GO:0002070:epithelial cell maturation;GO:0002088:lens development in camera-type eye;GO:0002089:lens morphogenesis in camera-type eye;GO:0003002:regionalization;GO:0003404:optic vesicle morphogenesis;GO:0003407:neural retina development;GO:0006139:nucleobase-containing compound …	GO:0000975:regulatory region DNA binding;GO:0000976:transcription regulatory region sequence-specific DNA binding;GO:0000977:RNA polymerase II regulatory region sequence-specific DNA binding;GO:0000980:RNA polymerase II distal enhancer sequence-specific DNA binding;GO:0000981:RNA polymerase II transcription factor activity, sequence-specific DNA binding;GO:0000988:transcription factor activity, p…	GO:0005622:intracellular;GO:0005623:cell;GO:0005634:nucleus;GO:0043226:organelle;GO:0043227:membrane-bounded organelle;GO:0043229:intracellular organelle;GO:0043231:intracellular membrane-bounded organelle;GO:0044424:intracellular part;GO:0044464:cell part
Spef2	0.443983	5.9705e-47	2.97003e-42		0.884	0.8	2.48925	2.04527	protein_coding	mm10	chr15	-	9578193	9748868	170676	ENSMUSG00000072663	mmu:320277:Spef2, C230086A09Rik	320277	sperm flagellar 2 [Source:MGI Symbol;Acc:MGI:2443727]	-	-	-	-	-	-	-	GO:0000003:reproduction;GO:0000226:microtubule cytoskeleton organization;GO:0000902:cell morphogenesis;GO:0001501:skeletal system development;GO:0001578:microtubule bundle formation;GO:0002376:immune system process;GO:0002520:immune system development;GO:0006996:organelle organization;GO:0007010:cytoskeleton organization;GO:0007017:microtubule-based process;GO:0007275:multicellular organism devel…	GO:0005488:binding;GO:0005515:protein binding	GO:0002177:manchette;GO:0005622:intracellular;GO:0005623:cell;GO:0005737:cytoplasm;GO:0005794:Golgi apparatus;GO:0005856:cytoskeleton;GO:0005929:cilium;GO:0012505:endomembrane system;GO:0015630:microtubule cytoskeleton;GO:0031514:motile cilium;GO:0036126:sperm flagellum;GO:0042995:cell projection;GO:0043226:organelle;GO:0043227:membrane-bounded organelle;GO:0043228:non-membrane-bounded organelle;…
Wwc1	0.3912	7.89575e-47	3.92774e-42		0.878	0.8	2.43144	2.04024	protein_coding	mm10	chr11	-	35838400	35980527	142128	ENSMUSG00000018849	mmu:211652:Wwc1, AA408228, AU017197, BC037006, Kibra, mKIAA0869	211652	WW, C2 and coiled-coil domain containing 1 [Source:MGI Symbol;Acc:MGI:2388637]	mmu04390:Hippo signaling pathway;mmu04392:Hippo signaling pathway -multiple species	R-MMU-162582:Signal Transduction;R-MMU-2028269:Signaling by Hippo	-	-	-	-	-	GO:0000122:negative regulation of transcription from RNA polymerase II promoter;GO:0000165:MAPK cascade;GO:0001932:regulation of protein phosphorylation;GO:0001934:positive regulation of protein phosphorylation;GO:0006139:nucleobase-containing compound metabolic process;GO:0006351:transcription, DNA-templated;GO:0006355:regulation of transcription, DNA-templated;GO:0006357:regulation of transcrip…	GO:0000988:transcription factor activity, protein binding;GO:0000989:transcription factor activity, transcription factor binding;GO:0003712:transcription cofactor activity;GO:0003713:transcription coactivator activity;GO:0005198:structural molecule activity;GO:0005488:binding;GO:0005515:protein binding;GO:0019899:enzyme binding;GO:0019900:kinase binding;GO:0030674:protein binding, bridging;GO:003…	GO:0001726:ruffle;GO:0005622:intracellular;GO:0005623:cell;GO:0005634:nucleus;GO:0005737:cytoplasm;GO:0005829:cytosol;GO:0005886:plasma membrane;GO:0016020:membrane;GO:0031252:cell leading edge;GO:0031253:cell projection membrane;GO:0031256:leading edge membrane;GO:0032587:ruffle membrane;GO:0032991:macromolecular complex;GO:0042995:cell projection;GO:0043226:organelle;GO:0043227:membrane-bounded…
Scg3	0.363002	1.25162e-46	6.22619e-42		0.912	0.857	2.92537	2.56237	protein_coding	mm10	chr9	-	75643189	75684056	40868	ENSMUSG00000032181	mmu:20255:Scg3, 1B1075, AI385542, Chgd, SgIII	20255	secretogranin III [Source:MGI Symbol;Acc:MGI:103032]	-	R-MMU-109582:Hemostasis;R-MMU-76005:Response to elevated platelet cytosolic Ca2+;R-MMU-76002:Platelet activation, signaling and aggregation;R-MMU-114608:Platelet degranulation	-	-	-	-	-	-	GO:0003676:nucleic acid binding;GO:0003723:RNA binding;GO:0005488:binding;GO:0044822:poly(A) RNA binding;GO:0097159:organic cyclic compound binding;GO:1901363:heterocyclic compound binding	GO:0005576:extracellular region;GO:0005622:intracellular;GO:0005623:cell;GO:0005737:cytoplasm;GO:0016020:membrane;GO:0031410:cytoplasmic vesicle;GO:0031982:vesicle;GO:0043226:organelle;GO:0043227:membrane-bounded organelle;GO:0044424:intracellular part;GO:0044444:cytoplasmic part;GO:0044464:cell part
Syne1	0.44722	1.51834e-46	7.553e-42		0.973	0.912	3.58419	3.13696	protein_coding	mm10	chr10	-	5020917	5551482	530566	ENSMUSG00000096054	mmu:64009:Syne1, 8B, A330049M09Rik, BE692247, C130039F11Rik, CPG2, Myne1, mKIAA1756	64009	spectrin repeat containing, nuclear envelope 1 [Source:MGI Symbol;Acc:MGI:1927152]	-	R-MMU-5334727:Mus musculus biological processes;R-MMU-1221633:Meiotic Synapsis;R-MMU-1221632:Meiotic synapsis;R-MMU-1640170:Cell Cycle;R-MMU-1500620:Meiosis	-	-	-	-	-	GO:0000902:cell morphogenesis;GO:0000904:cell morphogenesis involved in differentiation;GO:0006810:transport;GO:0006897:endocytosis;GO:0006898:receptor-mediated endocytosis;GO:0006996:organelle organization;GO:0006997:nucleus organization;GO:0007010:cytoskeleton organization;GO:0007030:Golgi organization;GO:0007275:multicellular organism development;GO:0007399:nervous system development;GO:000810…	GO:0003676:nucleic acid binding;GO:0003723:RNA binding;GO:0003779:actin binding;GO:0005102:receptor binding;GO:0005488:binding;GO:0005515:protein binding;GO:0005521:lamin binding;GO:0008092:cytoskeletal protein binding;GO:0019899:enzyme binding;GO:0032403:protein complex binding;GO:0042802:identical protein binding;GO:0042803:protein homodimerization activity;GO:0044822:poly(A) RNA binding;GO:004…	GO:0005622:intracellular;GO:0005623:cell;GO:0005634:nucleus;GO:0005635:nuclear envelope;GO:0005654:nucleoplasm;GO:0005737:cytoplasm;GO:0005794:Golgi apparatus;GO:0005819:spindle;GO:0005856:cytoskeleton;GO:0005886:plasma membrane;GO:0012505:endomembrane system;GO:0015630:microtubule cytoskeleton;GO:0016020:membrane;GO:0016021:integral component of membrane;GO:0030016:myofibril;GO:0030017:sarcomere…
Ak7	0.309416	1.70232e-46	8.46821e-42		0.97	0.892	3.5403	3.23089	protein_coding	mm10	chr12	+	105705976	105782447	76472	ENSMUSG00000041323	mmu:78801:Ak7, 4930502N02Rik, AK_7	78801	adenylate kinase 7 [Source:MGI Symbol;Acc:MGI:1926051]	mmu01100:Metabolic pathways;mmu00230:Purine metabolism	R-MMU-15869:Metabolism of nucleotides;R-MMU-1430728:Metabolism;R-MMU-499943:Synthesis and interconversion of nucleotide di- and triphosphates	P1-PWY:purine and pyrimidine metabolism;PWY-6126:adenosine nucleotides de novo biosynthesis	-	-	-	-	GO:0000003:reproduction;GO:0000226:microtubule cytoskeleton organization;GO:0000902:cell morphogenesis;GO:0001578:microtubule bundle formation;GO:0002376:immune system process;GO:0002437:inflammatory response to antigenic stimulus;GO:0003341:cilium movement;GO:0003351:epithelial cilium movement;GO:0006139:nucleobase-containing compound metabolic process;GO:0006165:nucleoside diphosphate phosphory…	GO:0000166:nucleotide binding;GO:0001882:nucleoside binding;GO:0001883:purine nucleoside binding;GO:0003824:catalytic activity;GO:0004017:adenylate kinase activity;GO:0004127:cytidylate kinase activity;GO:0004550:nucleoside diphosphate kinase activity;GO:0005488:binding;GO:0005524:ATP binding;GO:0016301:kinase activity;GO:0016740:transferase activity;GO:0016772:transferase activity, transferring …	GO:0005622:intracellular;GO:0005623:cell;GO:0005737:cytoplasm;GO:0044424:intracellular part;GO:0044464:cell part
Myo10	0.457873	2.4118e-46	1.19975e-41		0.67	0.551	1.50095	1.04308	protein_coding	mm10	chr15	+	25622525	25813673	191149	ENSMUSG00000022272	mmu:17909:Myo10, AW048724, D15Ertd600e, mKIAA0799	17909	myosin X [Source:MGI Symbol;Acc:MGI:107716]	mmu04666:Fc gamma R-mediated phagocytosis	R-MMU-168256:Immune System;R-MMU-2029480:Fcgamma receptor (FCGR) dependent phagocytosis;R-MMU-2029482:Regulation of actin dynamics for phagocytic cup formation;R-MMU-168249:Innate Immune System	-	P00044:Nicotinic acetylcholine receptor signaling pathway	-	-	-	GO:0000902:cell morphogenesis;GO:0006810:transport;GO:0006928:movement of cell or subcellular component;GO:0007155:cell adhesion;GO:0008360:regulation of cell shape;GO:0009653:anatomical structure morphogenesis;GO:0009987:cellular process;GO:0016043:cellular component organization;GO:0016337:single organismal cell-cell adhesion;GO:0022407:regulation of cell-cell adhesion;GO:0022409:positive regul…	GO:0000166:nucleotide binding;GO:0001882:nucleoside binding;GO:0001883:purine nucleoside binding;GO:0003774:motor activity;GO:0003779:actin binding;GO:0003824:catalytic activity;GO:0005488:binding;GO:0005515:protein binding;GO:0005516:calmodulin binding;GO:0005524:ATP binding;GO:0008092:cytoskeletal protein binding;GO:0016462:pyrophosphatase activity;GO:0016787:hydrolase activity;GO:0016817:hydro…	GO:0001726:ruffle;GO:0005622:intracellular;GO:0005623:cell;GO:0005634:nucleus;GO:0005730:nucleolus;GO:0005737:cytoplasm;GO:0005856:cytoskeleton;GO:0005886:plasma membrane;GO:0015629:actin cytoskeleton;GO:0016020:membrane;GO:0016459:myosin complex;GO:0030027:lamellipodium;GO:0030175:filopodium;GO:0031252:cell leading edge;GO:0031974:membrane-enclosed lumen;GO:0031981:nuclear lumen;GO:0032991:macro…
Hmgb1	0.267742	3.24655e-46	1.615e-41		0.971	0.97	3.48112	3.21338	protein_coding	mm10	chr5	-	149046702	149184489	137788	ENSMUSG00000066551	mmu:15289:Hmgb1, HMG-1, Hmg1, SBP-1, p30	15289	high mobility group box 1 [Source:MGI Symbol;Acc:MGI:96113]	mmu03410:Base excision repair	R-MMU-166054:Activated TLR4 signalling;R-MMU-168164:Toll Like Receptor 3 (TLR3) Cascade;R-MMU-168188:Toll Like Receptor TLR6:TLR2 Cascade;R-MMU-168256:Immune System;R-MMU-168898:Toll-Like Receptors Cascades;R-MMU-1606322:ZBP1(DAI) mediated induction of type I IFNs;R-MMU-1810476:RIP-mediated NFkB activation via ZBP1;R-MMU-975155:MyD88 dependent cascade initiated on endosome;R-MMU-140342:Apoptosis …	-	P00059:p53 pathway	-	-	-	-	-	-
Pltp	0.326017	4.77331e-46	2.37448e-41		0.997	0.911	4.90312	4.5771	protein_coding	mm10	chr2	-	164839518	164857711	18194	ENSMUSG00000017754	mmu:18830:Pltp, Bpife, OD107	18830	phospholipid transfer protein [Source:MGI Symbol;Acc:MGI:103151]	mmu03320:PPAR signaling pathway	R-MMU-194223:HDL-mediated lipid transport;R-MMU-1430728:Metabolism;R-MMU-556833:Metabolism of lipids and lipoproteins;R-MMU-174824:Lipoprotein metabolism;R-MMU-73923:Lipid digestion, mobilization, and transport	-	-	-	-	-	GO:0006629:lipid metabolic process;GO:0006766:vitamin metabolic process;GO:0006775:fat-soluble vitamin metabolic process;GO:0006810:transport;GO:0006869:lipid transport;GO:0006928:movement of cell or subcellular component;GO:0008152:metabolic process;GO:0009058:biosynthetic process;GO:0009110:vitamin biosynthetic process;GO:0009987:cellular process;GO:0010189:vitamin E biosynthetic process;GO:001…	GO:0005488:binding;GO:0008289:lipid binding	GO:0005576:extracellular region;GO:0005615:extracellular space;GO:0044421:extracellular region part
Col6a5	0.55888	5.02694e-46	2.50065e-41		0.185	0.06	0.751557	0.192676	protein_coding	mm10	chr9	-	105856078	105960643	104566	ENSMUSG00000091345	mmu:665033:Col6a5, Col29a1, EG665033, Gm7455	665033	collagen, type VI, alpha 5 [Source:MGI Symbol;Acc:MGI:3648134]	mmu04512:ECM-receptor interaction;mmu04151:PI3K-Akt signaling pathway;mmu04510:Focal adhesion;mmu04974:Protein digestion and absorption	-	-	-	-	-	-	GO:0007155:cell adhesion;GO:0022610:biological adhesion	-	GO:0005576:extracellular region;GO:0005578:proteinaceous extracellular matrix;GO:0005581:collagen trimer;GO:0031012:extracellular matrix;GO:0032991:macromolecular complex;GO:0043234:protein complex;GO:0044421:extracellular region part
Hipk1	0.300459	1.89216e-45	9.41253e-41		0.975	0.913	3.67996	3.3795	protein_coding	mm10	chr3	-	103739815	103791563	51749	ENSMUSG00000008730	mmu:15257:Hipk1, 1110062K04Rik, Myak	15257	homeodomain interacting protein kinase 1 [Source:MGI Symbol;Acc:MGI:1314873]	-	R-MMU-3700989:Transcriptional Regulation by TP53;R-MMU-212436:Generic Transcription Pathway;R-MMU-6804756:Regulation of TP53 Activity through Phosphorylation;R-MMU-74160:Gene Expression;R-MMU-5633007:Regulation of TP53 Activity	-	-	-	-	-	GO:0000122:negative regulation of transcription from RNA polymerase II promoter;GO:0001654:eye development;GO:0001959:regulation of cytokine-mediated signaling pathway;GO:0002088:lens development in camera-type eye;GO:0002089:lens morphogenesis in camera-type eye;GO:0003002:regionalization;GO:0003407:neural retina development;GO:0006139:nucleobase-containing compound metabolic process;GO:0006351:…	GO:0000166:nucleotide binding;GO:0000988:transcription factor activity, protein binding;GO:0000989:transcription factor activity, transcription factor binding;GO:0001882:nucleoside binding;GO:0001883:purine nucleoside binding;GO:0003712:transcription cofactor activity;GO:0003714:transcription corepressor activity;GO:0003824:catalytic activity;GO:0004672:protein kinase activity;GO:0004674:protein …	GO:0005622:intracellular;GO:0005623:cell;GO:0005634:nucleus;GO:0005654:nucleoplasm;GO:0005737:cytoplasm;GO:0016604:nuclear body;GO:0016605:PML body;GO:0016607:nuclear speck;GO:0031974:membrane-enclosed lumen;GO:0031981:nuclear lumen;GO:0043226:organelle;GO:0043227:membrane-bounded organelle;GO:0043229:intracellular organelle;GO:0043231:intracellular membrane-bounded organelle;GO:0043233:organelle…
Crip2	0.338944	2.72958e-45	1.35783e-40		0.939	0.852	3.08843	2.74948	protein_coding	mm10	chr12	+	113140236	113145506	5271	ENSMUSG00000006356	mmu:68337:Crip2, 0610010I23Rik, AW743261, C77570, CRP2, CRP4, Crp, ESP1, Hlp	68337	cysteine rich protein 2 [Source:MGI Symbol;Acc:MGI:1915587]	-	-	-	-	-	-	-	GO:0002376:immune system process;GO:0002520:immune system development;GO:0007275:multicellular organism development;GO:0008283:cell proliferation;GO:0008284:positive regulation of cell proliferation;GO:0009987:cellular process;GO:0030097:hemopoiesis;GO:0032501:multicellular organismal process;GO:0032502:developmental process;GO:0042127:regulation of cell proliferation;GO:0044699:single-organism p…	GO:0005488:binding;GO:0005515:protein binding;GO:0008270:zinc ion binding;GO:0043167:ion binding;GO:0043169:cation binding;GO:0046872:metal ion binding;GO:0046914:transition metal ion binding	GO:0005622:intracellular;GO:0005623:cell;GO:0005737:cytoplasm;GO:0005938:cell cortex;GO:0044424:intracellular part;GO:0044444:cytoplasmic part;GO:0044464:cell part;GO:0071944:cell periphery
Septin3	0.517569	3.54386e-45	1.76289e-40		0.36	0.201	0.952614	0.435045	-	-	-	-	-	-	-	-	-	-	-	-	-	-	-	-	-	-	-	-	-
S100a11	0.3698	3.10563e-44	1.54489e-39		0.77	0.672	2.09625	1.72645	protein_coding	mm10	chr3	+	93520488	93526287	5800	ENSMUSG00000027907	mmu:20195:S100a11, EMAPI, Emap1, S100a14, S100c, cal	20195	S100 calcium binding protein A11 [Source:MGI Symbol;Acc:MGI:1338798]	-	-	-	-	-	-	-	GO:0008283:cell proliferation;GO:0009987:cellular process;GO:0042127:regulation of cell proliferation;GO:0044699:single-organism process;GO:0050789:regulation of biological process;GO:0050794:regulation of cellular process;GO:0065007:biological regulation	GO:0005488:binding;GO:0005509:calcium ion binding;GO:0005515:protein binding;GO:0043167:ion binding;GO:0043169:cation binding;GO:0046872:metal ion binding;GO:0048306:calcium-dependent protein binding	GO:0005622:intracellular;GO:0005623:cell;GO:0005634:nucleus;GO:0005737:cytoplasm;GO:0043226:organelle;GO:0043227:membrane-bounded organelle;GO:0043229:intracellular organelle;GO:0043231:intracellular membrane-bounded organelle;GO:0044424:intracellular part;GO:0044464:cell part
Gnal	0.416734	5.30777e-44	2.64035e-39		0.714	0.575	1.68297	1.26624	protein_coding	mm10	chr18	+	67088216	67226792	138577	ENSMUSG00000024524	mmu:14680:Gnal, 2610011C15Rik, 9630020G10Rik, Galphaolf, Gna10, Golf	14680	guanine nucleotide binding protein, alpha stimulating, olfactory type [Source:MGI Symbol;Acc:MGI:95774]	mmu04740:Olfactory transduction;mmu04020:Calcium signaling pathway;mmu04728:Dopaminergic synapse;mmu05012:Parkinson's disease;mmu05142:Chagas disease (American trypanosomiasis);mmu05146:Amoebiasis	R-MMU-997269:Inhibition of adenylate cyclase pathway;R-MMU-381753:Olfactory Signaling Pathway;R-MMU-112316:Neuronal System;R-MMU-111885:Opioid Signalling;R-MMU-372790:Signaling by GPCR;R-MMU-977443:GABA receptor activation;R-MMU-388396:GPCR downstream signaling;R-MMU-162582:Signal Transduction;R-MMU-170670:Adenylate cyclase inhibitory pathway;R-MMU-112315:Transmission across Chemical Synapses;R-M…	-	P04376:5HT4 type receptor mediated signaling pathway;P00019:Endothelin signaling pathway;P04378:Beta2 adrenergic receptor signaling pathway;P00026:Heterotrimeric G-protein signaling pathway-Gi alpha and Gs alpha mediated pathway;P04380:Cortocotropin releasing factor receptor signaling pathway;P04379:Beta3 adrenergic receptor signaling pathway;P04377:Beta1 adrenergic receptor signaling pathway;P05…	-	-	-	GO:0001975:response to amphetamine;GO:0003008:system process;GO:0006139:nucleobase-containing compound metabolic process;GO:0006140:regulation of nucleotide metabolic process;GO:0006163:purine nucleotide metabolic process;GO:0006164:purine nucleotide biosynthetic process;GO:0006171:cAMP biosynthetic process;GO:0006725:cellular aromatic compound metabolic process;GO:0006753:nucleoside phosphate me…	GO:0000166:nucleotide binding;GO:0001882:nucleoside binding;GO:0001883:purine nucleoside binding;GO:0003824:catalytic activity;GO:0003924:GTPase activity;GO:0004871:signal transducer activity;GO:0005102:receptor binding;GO:0005488:binding;GO:0005515:protein binding;GO:0005525:GTP binding;GO:0016462:pyrophosphatase activity;GO:0016787:hydrolase activity;GO:0016817:hydrolase activity, acting on aci…	GO:0005576:extracellular region;GO:0005622:intracellular;GO:0005623:cell;GO:0005834:heterotrimeric G-protein complex;GO:0005886:plasma membrane;GO:0009898:cytoplasmic side of plasma membrane;GO:0016020:membrane;GO:0019897:extrinsic component of plasma membrane;GO:0019898:extrinsic component of membrane;GO:0031234:extrinsic component of cytoplasmic side of plasma membrane;GO:0031982:vesicle;GO:003…
Gm45351	0.343484	5.53782e-44	2.75479e-39		0.177	0.058	0.462084	0.118599	-	-	-	-	-	-	-	-	-	-	-	-	-	-	-	-	-	-	-	-	-
Tmem47	0.321269	6.41017e-44	3.18874e-39		0.94	0.854	3.35722	3.03595	protein_coding	mm10	chrX	+	81070698	81097872	27175	ENSMUSG00000025666	mmu:192216:Tmem47, 3010015F07Rik, AI115536, BCMP1, Tm4sf10	192216	transmembrane protein 47 [Source:MGI Symbol;Acc:MGI:2177570]	-	-	-	-	-	-	-	GO:0007155:cell adhesion;GO:0022610:biological adhesion;GO:0098609:cell-cell adhesion	GO:0005488:binding;GO:0005515:protein binding	GO:0005623:cell;GO:0005886:plasma membrane;GO:0005911:cell-cell junction;GO:0016020:membrane;GO:0016021:integral component of membrane;GO:0030054:cell junction;GO:0031224:intrinsic component of membrane;GO:0044425:membrane part;GO:0044464:cell part;GO:0071944:cell periphery
Calm2	0.294373	7.89179e-44	3.92577e-39		0.957	0.949	3.31354	3.01917	protein_coding	mm10	chr17	-	87433412	87446935	13524	ENSMUSG00000036438	mmu:12314:Calm2, 1500001E21Rik, AL024017	12314	calmodulin 2 [Source:MGI Symbol;Acc:MGI:103250]	mmu04261:Adrenergic signaling in cardiomyocytes;mmu05010:Alzheimer's disease;mmu04024:cAMP signaling pathway;mmu04740:Olfactory transduction;mmu04022:cGMP-PKG signaling pathway;mmu04020:Calcium signaling pathway;mmu04750:Inflammatory mediator regulation of TRP channels;mmu04713:Circadian entrainment;mmu05152:Tuberculosis;mmu04916:Melanogenesis;mmu04915:Estrogen signaling pathway;mmu04910:Insulin …	R-MMU-5218921:VEGFR2 mediated cell proliferation;R-MMU-375165:NCAM signaling for neurite out-growth;R-MMU-2514859:Inactivation, recovery and regulation of the phototransduction cascade;R-MMU-2514856:The phototransduction cascade;R-MMU-442982:Ras activation uopn Ca2+ infux through NMDA receptor;R-MMU-5607763:CLEC7A (Dectin-1) induces NFAT activation;R-MMU-5654741:Signaling by FGFR3;R-MMU-202131:Me…	-	P00053:T cell activation;P00028:Heterotrimeric G-protein signaling pathway-rod outer segment phototransduction;P00010:B cell activation;P00026:Heterotrimeric G-protein signaling pathway-Gi alpha and Gs alpha mediated pathway	-	-	-	-	-	-
Gm14964	0.440558	8.05136e-44	4.00515e-39		0.72	0.624	1.78955	1.34899	lncRNA	mm10	chr19	-	6530711	6532011	1301	ENSMUSG00000052188	-	-	predicted gene 14964 [Source:MGI Symbol;Acc:MGI:3641621]	-	-	-	-	-	-	-	-	-	-
Tspan13	0.394091	1.35555e-43	6.74316e-39		0.705	0.607	1.6423	1.24821	protein_coding	mm10	chr12	-	36014557	36042500	27944	ENSMUSG00000020577	mmu:66109:Tspan13, 1100001I23Rik, NET-6, Tm4sf13	66109	tetraspanin 13 [Source:MGI Symbol;Acc:MGI:1913359]	-	-	-	-	-	-	-	GO:0006810:transport;GO:0006811:ion transport;GO:0006812:cation transport;GO:0006816:calcium ion transport;GO:0007154:cell communication;GO:0007165:signal transduction;GO:0007166:cell surface receptor signaling pathway;GO:0009987:cellular process;GO:0010959:regulation of metal ion transport;GO:0023052:signaling;GO:0030001:metal ion transport;GO:0032879:regulation of localization;GO:0034220:ion tr…	GO:0005246:calcium channel regulator activity;GO:0005488:binding;GO:0005515:protein binding;GO:0016247:channel regulator activity;GO:0098772:molecular function regulator	GO:0005623:cell;GO:0005886:plasma membrane;GO:0005887:integral component of plasma membrane;GO:0016020:membrane;GO:0016021:integral component of membrane;GO:0031224:intrinsic component of membrane;GO:0031226:intrinsic component of plasma membrane;GO:0044425:membrane part;GO:0044459:plasma membrane part;GO:0044464:cell part;GO:0071944:cell periphery
Ppp1r36	0.346342	7.90019e-43	3.92995e-38		0.821	0.748	2.12365	1.77731	protein_coding	mm10	chr12	+	76417538	76439492	21955	ENSMUSG00000052221	mmu:210762:Ppp1r36, Gm70	210762	protein phosphatase 1, regulatory subunit 36 [Source:MGI Symbol;Acc:MGI:2684916]	-	-	-	-	-	-	-	GO:0006793:phosphorus metabolic process;GO:0006796:phosphate-containing compound metabolic process;GO:0008152:metabolic process;GO:0009892:negative regulation of metabolic process;GO:0009987:cellular process;GO:0010563:negative regulation of phosphorus metabolic process;GO:0010921:regulation of phosphatase activity;GO:0010923:negative regulation of phosphatase activity;GO:0016311:dephosphorylatio…	GO:0004857:enzyme inhibitor activity;GO:0004864:protein phosphatase inhibitor activity;GO:0005488:binding;GO:0005515:protein binding;GO:0019208:phosphatase regulator activity;GO:0019212:phosphatase inhibitor activity;GO:0019888:protein phosphatase regulator activity;GO:0019899:enzyme binding;GO:0019902:phosphatase binding;GO:0030234:enzyme regulator activity;GO:0098772:molecular function regulator	-
Vwa3a	0.379741	2.72418e-42	1.35514e-37		0.875	0.802	2.26237	1.88263	protein_coding	mm10	chr7	+	120739318	120805742	66425	ENSMUSG00000030889	mmu:233813:Vwa3a, E030013G06Rik	233813	von Willebrand factor A domain containing 3A [Source:MGI Symbol;Acc:MGI:3041229]	-	-	-	-	-	-	-	-	-	-
Ntn4	0.35236	2.84731e-42	1.41639e-37		0.246	0.11	0.549968	0.197607	protein_coding	mm10	chr10	+	93640681	93747207	106527	ENSMUSG00000020019	mmu:57764:Ntn4	57764	netrin 4 [Source:MGI Symbol;Acc:MGI:1888978]	mmu04360:Axon guidance	R-MMU-1266738:Developmental Biology;R-MMU-3000171:Non-integrin membrane-ECM interactions;R-MMU-1474244:Extracellular matrix organization;R-MMU-422475:Axon guidance;R-MMU-373752:Netrin-1 signaling	-	P00034:Integrin signalling pathway;P00008:Axon guidance mediated by Slit/Robo;P00009:Axon guidance mediated by netrin	-	-	-	GO:0001763:morphogenesis of a branching structure;GO:0002009:morphogenesis of an epithelium;GO:0007154:cell communication;GO:0007275:multicellular organism development;GO:0007399:nervous system development;GO:0007431:salivary gland development;GO:0007435:salivary gland morphogenesis;GO:0009653:anatomical structure morphogenesis;GO:0009887:organ morphogenesis;GO:0009888:tissue development;GO:00099…	GO:0005488:binding;GO:0005515:protein binding;GO:0043236:laminin binding;GO:0043237:laminin-1 binding;GO:0050840:extracellular matrix binding	GO:0005576:extracellular region;GO:0005578:proteinaceous extracellular matrix;GO:0005604:basement membrane;GO:0031012:extracellular matrix;GO:0044420:extracellular matrix component;GO:0044421:extracellular region part
Naaa	0.366146	3.6805e-42	1.83086e-37		0.906	0.834	2.8888	2.52265	protein_coding	mm10	chr5	-	92257659	92278170	20512	ENSMUSG00000029413	mmu:67111:Naaa, 2210023K21Rik, 3830414F09Rik, Asahl	67111	N-acylethanolamine acid amidase [Source:MGI Symbol;Acc:MGI:1914361]	-	R-MMU-112316:Neuronal System;R-MMU-112310:Neurotransmitter Release Cycle;R-MMU-112315:Transmission across Chemical Synapses	-	-	-	-	-	GO:0006629:lipid metabolic process;GO:0008152:metabolic process;GO:0044238:primary metabolic process;GO:0044699:single-organism process;GO:0044710:single-organism metabolic process;GO:0071704:organic substance metabolic process	GO:0003824:catalytic activity;GO:0005488:binding;GO:0005515:protein binding;GO:0008134:transcription factor binding;GO:0008418:protein-N-terminal asparagine amidohydrolase activity;GO:0008759:UDP-3-O-[3-hydroxymyristoyl] N-acetylglucosamine deacetylase activity;GO:0016787:hydrolase activity;GO:0016788:hydrolase activity, acting on ester bonds;GO:0016810:hydrolase activity, acting on carbon-nitrog…	GO:0000323:lytic vacuole;GO:0005576:extracellular region;GO:0005622:intracellular;GO:0005623:cell;GO:0005737:cytoplasm;GO:0005764:lysosome;GO:0005773:vacuole;GO:0031982:vesicle;GO:0031988:membrane-bounded vesicle;GO:0043226:organelle;GO:0043227:membrane-bounded organelle;GO:0043229:intracellular organelle;GO:0043230:extracellular organelle;GO:0043231:intracellular membrane-bounded organelle;GO:00…
Mtpn	0.353904	5.58578e-42	2.77865e-37		0.854	0.813	2.35413	2.00023	protein_coding	mm10	chr6	-	35508906	35539888	30983	ENSMUSG00000029840	mmu:14489:Mtpn, 5033418D15Rik, Gcdp, V1	14489	myotrophin [Source:MGI Symbol;Acc:MGI:99445]	-	-	-	-	-	-	-	GO:0001558:regulation of cell growth;GO:0003008:system process;GO:0003012:muscle system process;GO:0003300:cardiac muscle hypertrophy;GO:0006139:nucleobase-containing compound metabolic process;GO:0006351:transcription, DNA-templated;GO:0006355:regulation of transcription, DNA-templated;GO:0006461:protein complex assembly;GO:0006725:cellular aromatic compound metabolic process;GO:0006807:nitrogen…	GO:0003676:nucleic acid binding;GO:0003677:DNA binding;GO:0005488:binding;GO:0043565:sequence-specific DNA binding;GO:0097159:organic cyclic compound binding;GO:1901363:heterocyclic compound binding	GO:0005576:extracellular region;GO:0005622:intracellular;GO:0005623:cell;GO:0005634:nucleus;GO:0005737:cytoplasm;GO:0005829:cytosol;GO:0005856:cytoskeleton;GO:0008290:F-actin capping protein complex;GO:0015629:actin cytoskeleton;GO:0030424:axon;GO:0031982:vesicle;GO:0031988:membrane-bounded vesicle;GO:0032991:macromolecular complex;GO:0042995:cell projection;GO:0043005:neuron projection;GO:004322…
Cmtm4	0.399481	2.21492e-41	1.10181e-36		0.737	0.645	1.68108	1.2816	protein_coding	mm10	chr8	-	104348191	104395807	47617	ENSMUSG00000096188	mmu:97487:Cmtm4, Cklfsf4, D19397, Gm9853	97487	CKLF-like MARVEL transmembrane domain containing 4 [Source:MGI Symbol;Acc:MGI:2142888]	-	-	-	-	-	-	-	GO:0006935:chemotaxis;GO:0009605:response to external stimulus;GO:0040011:locomotion;GO:0042221:response to chemical;GO:0042330:taxis;GO:0050896:response to stimulus	GO:0005102:receptor binding;GO:0005125:cytokine activity;GO:0005488:binding;GO:0005515:protein binding	GO:0005576:extracellular region;GO:0005615:extracellular space;GO:0016020:membrane;GO:0016021:integral component of membrane;GO:0031224:intrinsic component of membrane;GO:0044421:extracellular region part;GO:0044425:membrane part
Cdr1os	0.443604	8.63124e-41	4.29361e-36		0.867	0.766	2.84592	2.40231	lncRNA	mm10	chrX	+	61116378	61292484	176107	ENSMUSG00000071753	mmu:331424:C230004F18Rik	331424	cerebellar degeneration related antigen 1, opposite strand [Source:MGI Symbol;Acc:MGI:5637821]	-	-	-	-	-	-	-	-	-	-
Bicc1	0.412193	1.46643e-40	7.29474e-36		0.747	0.667	1.82083	1.40864	protein_coding	mm10	chr10	-	70922832	71159700	236869	ENSMUSG00000014329	mmu:83675:Bicc1, Bic-C, bpk, jcpk	83675	BicC family RNA binding protein 1 [Source:MGI Symbol;Acc:MGI:1933388]	-	-	-	-	-	-	-	GO:0007154:cell communication;GO:0007165:signal transduction;GO:0007166:cell surface receptor signaling pathway;GO:0007267:cell-cell signaling;GO:0007275:multicellular organism development;GO:0007368:determination of left/right symmetry;GO:0007389:pattern specification process;GO:0007507:heart development;GO:0009799:specification of symmetry;GO:0009855:determination of bilateral symmetry;GO:00099…	GO:0003676:nucleic acid binding;GO:0003723:RNA binding;GO:0005488:binding;GO:0005515:protein binding;GO:0044822:poly(A) RNA binding;GO:0097159:organic cyclic compound binding;GO:1901363:heterocyclic compound binding	GO:0005622:intracellular;GO:0005623:cell;GO:0005737:cytoplasm;GO:0044424:intracellular part;GO:0044464:cell part
Aebp1	0.365831	1.52741e-40	7.5981e-36		0.82	0.756	2.16885	1.80302	protein_coding	mm10	chr11	+	5861947	5872088	10142	ENSMUSG00000020473	mmu:11568:Aebp1, ACLP	11568	AE binding protein 1 [Source:MGI Symbol;Acc:MGI:1197012]	-	-	-	-	-	-	-	GO:0000122:negative regulation of transcription from RNA polymerase II promoter;GO:0006139:nucleobase-containing compound metabolic process;GO:0006351:transcription, DNA-templated;GO:0006355:regulation of transcription, DNA-templated;GO:0006357:regulation of transcription from RNA polymerase II promoter;GO:0006366:transcription from RNA polymerase II promoter;GO:0006508:proteolysis;GO:0006518:pep…	GO:0000975:regulatory region DNA binding;GO:0000976:transcription regulatory region sequence-specific DNA binding;GO:0000977:RNA polymerase II regulatory region sequence-specific DNA binding;GO:0000981:RNA polymerase II transcription factor activity, sequence-specific DNA binding;GO:0000988:transcription factor activity, protein binding;GO:0000989:transcription factor activity, transcription fact…	GO:0005576:extracellular region;GO:0005615:extracellular space;GO:0005622:intracellular;GO:0005623:cell;GO:0005634:nucleus;GO:0005737:cytoplasm;GO:0031012:extracellular matrix;GO:0031982:vesicle;GO:0031988:membrane-bounded vesicle;GO:0043226:organelle;GO:0043227:membrane-bounded organelle;GO:0043229:intracellular organelle;GO:0043230:extracellular organelle;GO:0043231:intracellular membrane-bound…
Mxra8	0.396256	1.72665e-40	8.58924e-36		0.77	0.671	2.05158	1.65532	protein_coding	mm10	chr4	+	155839680	155844088	4409	ENSMUSG00000029070	mmu:74761:Mxra8, 1200013A08Rik, 1700095D18Rik, AI131686, Asp3, Dicam	74761	matrix-remodelling associated 8 [Source:MGI Symbol;Acc:MGI:1922011]	-	-	-	-	-	-	-	GO:0007275:multicellular organism development;GO:0007399:nervous system development;GO:0009987:cellular process;GO:0010001:glial cell differentiation;GO:0021782:glial cell development;GO:0022008:neurogenesis;GO:0030154:cell differentiation;GO:0032501:multicellular organismal process;GO:0032502:developmental process;GO:0042063:gliogenesis;GO:0044699:single-organism process;GO:0044707:single-multic…	-	GO:0005576:extracellular region;GO:0005623:cell;GO:0009986:cell surface;GO:0016020:membrane;GO:0016021:integral component of membrane;GO:0031224:intrinsic component of membrane;GO:0031982:vesicle;GO:0031988:membrane-bounded vesicle;GO:0043226:organelle;GO:0043227:membrane-bounded organelle;GO:0043230:extracellular organelle;GO:0044421:extracellular region part;GO:0044425:membrane part;GO:0044464:…
Ifitm3	0.376653	2.9639e-40	1.47439e-35		0.831	0.744	2.88673	2.51008	protein_coding	mm10	chr7	-	141009586	141010770	1185	ENSMUSG00000025492	mmu:66141:Ifitm3, 1110004C05Rik, Cd225, Cdw217, DSPA2b, Fgls, IP15, mil-1	66141	interferon induced transmembrane protein 3 [Source:MGI Symbol;Acc:MGI:1913391]	-	R-MMU-168256:Immune System;R-MMU-1280218:Adaptive Immune System;R-MMU-198933:Immunoregulatory interactions between a Lymphoid and a non-Lymphoid cell	-	-	-	-	-	GO:0002252:immune effector process;GO:0002376:immune system process;GO:0006139:nucleobase-containing compound metabolic process;GO:0006725:cellular aromatic compound metabolic process;GO:0006807:nitrogen compound metabolic process;GO:0006810:transport;GO:0006897:endocytosis;GO:0006898:receptor-mediated endocytosis;GO:0006950:response to stress;GO:0006952:defense response;GO:0006955:immune respons…	-	GO:0000323:lytic vacuole;GO:0005576:extracellular region;GO:0005622:intracellular;GO:0005623:cell;GO:0005634:nucleus;GO:0005737:cytoplasm;GO:0005764:lysosome;GO:0005768:endosome;GO:0005773:vacuole;GO:0005783:endoplasmic reticulum;GO:0005886:plasma membrane;GO:0009986:cell surface;GO:0012505:endomembrane system;GO:0016020:membrane;GO:0016021:integral component of membrane;GO:0016023:cytoplasmic, m…
Laptm4a	0.270257	9.33049e-40	4.64145e-35		0.98	0.944	3.82967	3.55941	protein_coding	mm10	chr12	+	8921664	8938742	17079	ENSMUSG00000020585	mmu:17775:Laptm4a, AA286466, LAPTM4, MTP, Mtrp, mKIAA0108	17775	lysosomal-associated protein transmembrane 4A [Source:MGI Symbol;Acc:MGI:108017]	mmu04142:Lysosome	-	-	-	-	-	-	-	-	-
Elmod1	0.357559	1.28909e-39	6.41259e-35		0.832	0.749	2.14423	1.78667	protein_coding	mm10	chr9	-	53911457	53975301	63845	ENSMUSG00000041986	mmu:270162:Elmod1, 4831417L10, AI428506, AI834991	270162	ELMO/CED-12 domain containing 1 [Source:MGI Symbol;Acc:MGI:3583900]	-	-	-	-	-	-	-	GO:0006605:protein targeting;GO:0006626:protein targeting to mitochondrion;GO:0006810:transport;GO:0006839:mitochondrial transport;GO:0006886:intracellular protein transport;GO:0006996:organelle organization;GO:0007005:mitochondrion organization;GO:0008104:protein localization;GO:0009987:cellular process;GO:0010638:positive regulation of organelle organization;GO:0010821:regulation of mitochondri…	GO:0005096:GTPase activator activity;GO:0008047:enzyme activator activity;GO:0030234:enzyme regulator activity;GO:0030695:GTPase regulator activity;GO:0060589:nucleoside-triphosphatase regulator activity;GO:0098772:molecular function regulator	GO:0005622:intracellular;GO:0005623:cell;GO:0005634:nucleus;GO:0005654:nucleoplasm;GO:0005737:cytoplasm;GO:0031974:membrane-enclosed lumen;GO:0031981:nuclear lumen;GO:0043226:organelle;GO:0043227:membrane-bounded organelle;GO:0043229:intracellular organelle;GO:0043231:intracellular membrane-bounded organelle;GO:0043233:organelle lumen;GO:0044422:organelle part;GO:0044424:intracellular part;GO:004…
Sap30bpos	0.48913	1.35323e-39	6.73164e-35		0.523	0.39	1.28489	0.795758	lncRNA	mm10	chr11	-	115946450	115952105	5656	ENSMUSG00000087064	-	-	SAP30 binding protein, opposite strand [Source:MGI Symbol;Acc:MGI:3650575]	-	-	-	-	-	-	-	-	-	-
Slc7a2	0.427193	2.04943e-39	1.01949e-34		0.431	0.277	0.97985	0.552657	protein_coding	mm10	chr8	+	40862396	40922308	59913	ENSMUSG00000031596	mmu:11988:Slc7a2, 20.5, AI158848, Atrc2, CAT-2, Cat2, Tea	11988	solute carrier family 7 (cationic amino acid transporter, y+ system), member 2 [Source:MGI Symbol;Acc:MGI:99828]	-	R-MMU-382551:Transmembrane transport of small molecules;R-MMU-425407:SLC-mediated transmembrane transport;R-MMU-425393:Transport of inorganic cations/anions and amino acids/oligopeptides;R-MMU-352230:Amino acid transport across the plasma membrane	-	-	-	-	-	GO:0001775:cell activation;GO:0002274:myeloid leukocyte activation;GO:0002376:immune system process;GO:0002532:production of molecular mediator involved in inflammatory response;GO:0002537:nitric oxide production involved in inflammatory response;GO:0002682:regulation of immune system process;GO:0002694:regulation of leukocyte activation;GO:0003333:amino acid transmembrane transport;GO:0006807:ni…	GO:0000064:L-ornithine transmembrane transporter activity;GO:0005215:transporter activity;GO:0005287:high-affinity basic amino acid transmembrane transporter activity;GO:0005289:high-affinity arginine transmembrane transporter activity;GO:0005292:high-affinity lysine transmembrane transporter activity;GO:0005342:organic acid transmembrane transporter activity;GO:0015171:amino acid transmembrane t…	GO:0005623:cell;GO:0005886:plasma membrane;GO:0005887:integral component of plasma membrane;GO:0016020:membrane;GO:0016021:integral component of membrane;GO:0031224:intrinsic component of membrane;GO:0031226:intrinsic component of plasma membrane;GO:0044425:membrane part;GO:0044459:plasma membrane part;GO:0044464:cell part;GO:0071944:cell periphery
Nek1	0.342314	2.25372e-39	1.12111e-34		0.861	0.773	2.25699	1.91468	protein_coding	mm10	chr8	+	60993195	61131346	138152	ENSMUSG00000031644	mmu:18004:Nek1, D8Ertd790e, kat	18004	NIMA (never in mitosis gene a)-related expressed kinase 1 [Source:MGI Symbol;Acc:MGI:97303]	-	-	-	-	-	-	-	GO:0000003:reproduction;GO:0000075:cell cycle checkpoint;GO:0000077:DNA damage checkpoint;GO:0000278:mitotic cell cycle;GO:0000280:nuclear division;GO:0000902:cell morphogenesis;GO:0001655:urogenital system development;GO:0001822:kidney development;GO:0006464:cellular protein modification process;GO:0006468:protein phosphorylation;GO:0006793:phosphorus metabolic process;GO:0006796:phosphate-conta…	GO:0000166:nucleotide binding;GO:0001882:nucleoside binding;GO:0001883:purine nucleoside binding;GO:0003824:catalytic activity;GO:0004672:protein kinase activity;GO:0004674:protein serine/threonine kinase activity;GO:0004702:receptor signaling protein serine/threonine kinase activity;GO:0004713:protein tyrosine kinase activity;GO:0004871:signal transducer activity;GO:0005057:receptor signaling pr…	GO:0000242:pericentriolar material;GO:0005622:intracellular;GO:0005623:cell;GO:0005634:nucleus;GO:0005737:cytoplasm;GO:0005813:centrosome;GO:0005815:microtubule organizing center;GO:0005856:cytoskeleton;GO:0015630:microtubule cytoskeleton;GO:0043226:organelle;GO:0043227:membrane-bounded organelle;GO:0043228:non-membrane-bounded organelle;GO:0043229:intracellular organelle;GO:0043231:intracellular…
Meig1	0.328805	2.38502e-39	1.18643e-34		0.848	0.766	2.27987	1.95106	protein_coding	mm10	chr2	-	3409043	3422648	13606	ENSMUSG00000026650	mmu:104362:Meig1, MLZ-278, Meg1	104362	meiosis expressed gene 1 [Source:MGI Symbol;Acc:MGI:1202878]	-	-	-	-	-	-	-	GO:0000003:reproduction;GO:0007049:cell cycle;GO:0007276:gamete generation;GO:0007283:spermatogenesis;GO:0009987:cellular process;GO:0019953:sexual reproduction;GO:0022414:reproductive process;GO:0030154:cell differentiation;GO:0032501:multicellular organismal process;GO:0032502:developmental process;GO:0032504:multicellular organism reproduction;GO:0044699:single-organism process;GO:0044702:sing…	GO:0005488:binding;GO:0005515:protein binding	GO:0005622:intracellular;GO:0005623:cell;GO:0005634:nucleus;GO:0043226:organelle;GO:0043227:membrane-bounded organelle;GO:0043229:intracellular organelle;GO:0043231:intracellular membrane-bounded organelle;GO:0044424:intracellular part;GO:0044464:cell part
Spag17	0.426428	3.30035e-39	1.64176e-34		0.847	0.77	2.46874	2.04231	protein_coding	mm10	chr3	+	99885406	100143322	257917	ENSMUSG00000027867	mmu:74362:Spag17, 4931427F14Rik, PF6, Spag17-ps	74362	sperm associated antigen 17 [Source:MGI Symbol;Acc:MGI:1921612]	-	-	-	-	-	-	-	GO:0000226:microtubule cytoskeleton organization;GO:0000902:cell morphogenesis;GO:0001578:microtubule bundle formation;GO:0003341:cilium movement;GO:0003351:epithelial cilium movement;GO:0006928:movement of cell or subcellular component;GO:0006996:organelle organization;GO:0007010:cytoskeleton organization;GO:0007017:microtubule-based process;GO:0007018:microtubule-based movement;GO:0009653:anato…	GO:0005488:binding;GO:0005515:protein binding	GO:0005622:intracellular;GO:0005623:cell;GO:0005634:nucleus;GO:0005654:nucleoplasm;GO:0005737:cytoplasm;GO:0005856:cytoskeleton;GO:0005874:microtubule;GO:0005929:cilium;GO:0005930:axoneme;GO:0015630:microtubule cytoskeleton;GO:0031514:motile cilium;GO:0031974:membrane-enclosed lumen;GO:0031981:nuclear lumen;GO:0042995:cell projection;GO:0043226:organelle;GO:0043227:membrane-bounded organelle;GO:0…
Sparc	0.423236	3.37705e-39	1.67991e-34		0.958	0.903	4.12966	3.70642	protein_coding	mm10	chr11	-	55394500	55423183	28684	ENSMUSG00000018593	mmu:20692:Sparc, BM-40, ON	20692	secreted acidic cysteine rich glycoprotein [Source:MGI Symbol;Acc:MGI:98373]	-	R-MMU-1474244:Extracellular matrix organization;R-MMU-5653656:Vesicle-mediated transport;R-MMU-109582:Hemostasis;R-MMU-2173782:Binding and Uptake of Ligands by Scavenger Receptors;R-MMU-3000497:Scavenging by Class H Receptors;R-MMU-3000178:ECM proteoglycans;R-MMU-76005:Response to elevated platelet cytosolic Ca2+;R-MMU-76002:Platelet activation, signaling and aggregation;R-MMU-114608:Platelet deg…	-	-	-	-	-	GO:0000902:cell morphogenesis;GO:0001501:skeletal system development;GO:0001525:angiogenesis;GO:0001568:blood vessel development;GO:0001667:ameboidal-type cell migration;GO:0001935:endothelial cell proliferation;GO:0001936:regulation of endothelial cell proliferation;GO:0001937:negative regulation of endothelial cell proliferation;GO:0001944:vasculature development;GO:0006928:movement of cell or …	GO:0005488:binding;GO:0005509:calcium ion binding;GO:0005515:protein binding;GO:0005518:collagen binding;GO:0032403:protein complex binding;GO:0043167:ion binding;GO:0043169:cation binding;GO:0044877:macromolecular complex binding;GO:0046872:metal ion binding;GO:0050840:extracellular matrix binding	GO:0005576:extracellular region;GO:0005578:proteinaceous extracellular matrix;GO:0005604:basement membrane;GO:0005615:extracellular space;GO:0005622:intracellular;GO:0005623:cell;GO:0005634:nucleus;GO:0005737:cytoplasm;GO:0009986:cell surface;GO:0012505:endomembrane system;GO:0012506:vesicle membrane;GO:0016020:membrane;GO:0016023:cytoplasmic, membrane-bounded vesicle;GO:0016363:nuclear matrix;GO…
Mro	0.337418	4.08367e-39	2.03142e-34		0.86	0.779	2.32637	1.98895	protein_coding	mm10	chr18	+	73859385	73881333	21949	ENSMUSG00000064036	mmu:71263:Mro, 4930507C04Rik, 4933435E20Rik	71263	maestro [Source:MGI Symbol;Acc:MGI:2152817]	-	-	-	-	-	-	-	-	-	GO:0005622:intracellular;GO:0005623:cell;GO:0005634:nucleus;GO:0005730:nucleolus;GO:0031974:membrane-enclosed lumen;GO:0031981:nuclear lumen;GO:0043226:organelle;GO:0043227:membrane-bounded organelle;GO:0043228:non-membrane-bounded organelle;GO:0043229:intracellular organelle;GO:0043231:intracellular membrane-bounded organelle;GO:0043232:intracellular non-membrane-bounded organelle;GO:0043233:org…
Prdx6	0.256616	4.69776e-39	2.3369e-34		0.965	0.907	3.49839	3.24177	protein_coding	mm10	chr1	-	161240112	161251219	11108	ENSMUSG00000026701	mmu:11758:Prdx6, 1-Cys_Prx, 1-cysPrx, 9430088D19Rik, AA690119, Aop2, Brp-12, CP-3, GPx, Ltw-4, Ltw4, Lvtw-4, NSGPx, ORF06, Prdx5, aiPLA2	11758	peroxiredoxin 6 [Source:MGI Symbol;Acc:MGI:894320]	mmu01100:Metabolic pathways	R-MMU-2262752:Cellular responses to stress;R-MMU-3299685:Detoxification of Reactive Oxygen Species	PWY-6355:phosphate acquisition II	-	-	-	-	GO:0000302:response to reactive oxygen species;GO:0006629:lipid metabolic process;GO:0006950:response to stress;GO:0006979:response to oxidative stress;GO:0007155:cell adhesion;GO:0008152:metabolic process;GO:0009056:catabolic process;GO:0009987:cellular process;GO:0016042:lipid catabolic process;GO:0016043:cellular component organization;GO:0019725:cellular homeostasis;GO:0022607:cellular compon…	GO:0002161:aminoacyl-tRNA editing activity;GO:0003824:catalytic activity;GO:0004553:hydrolase activity, hydrolyzing O-glycosyl compounds;GO:0004559:alpha-mannosidase activity;GO:0004601:peroxidase activity;GO:0004602:glutathione peroxidase activity;GO:0004620:phospholipase activity;GO:0005488:binding;GO:0005515:protein binding;GO:0010296:prenylcysteine methylesterase activity;GO:0015923:mannosida…	GO:0000323:lytic vacuole;GO:0005576:extracellular region;GO:0005615:extracellular space;GO:0005622:intracellular;GO:0005623:cell;GO:0005737:cytoplasm;GO:0005739:mitochondrion;GO:0005764:lysosome;GO:0005773:vacuole;GO:0005829:cytosol;GO:0005911:cell-cell junction;GO:0005912:adherens junction;GO:0005913:cell-cell adherens junction;GO:0016020:membrane;GO:0030054:cell junction;GO:0031410:cytoplasmic …
Col8a2	0.356423	6.82155e-39	3.39338e-34		0.809	0.725	2.04571	1.68928	protein_coding	mm10	chr4	+	126286793	126314330	27538	ENSMUSG00000056174	mmu:329941:Col8a2, AI429819	329941	collagen, type VIII, alpha 2 [Source:MGI Symbol;Acc:MGI:88464]	-	R-MMU-1474244:Extracellular matrix organization;R-MMU-2022090:Assembly of collagen fibrils and other multimeric structures;R-MMU-216083:Integrin cell surface interactions;R-MMU-1474290:Collagen formation;R-MMU-1442490:Collagen degradation;R-MMU-1650814:Collagen biosynthesis and modifying enzymes;R-MMU-1474228:Degradation of the extracellular matrix	-	P00034:Integrin signalling pathway	-	-	-	GO:0001525:angiogenesis;GO:0001568:blood vessel development;GO:0001654:eye development;GO:0001944:vasculature development;GO:0007155:cell adhesion;GO:0007275:multicellular organism development;GO:0007423:sensory organ development;GO:0008283:cell proliferation;GO:0009653:anatomical structure morphogenesis;GO:0009887:organ morphogenesis;GO:0022610:biological adhesion;GO:0032501:multicellular organi…	-	GO:0005576:extracellular region;GO:0005578:proteinaceous extracellular matrix;GO:0005581:collagen trimer;GO:0005604:basement membrane;GO:0031012:extracellular matrix;GO:0032991:macromolecular complex;GO:0043234:protein complex;GO:0044420:extracellular matrix component;GO:0044421:extracellular region part
Mettl7a1	0.357743	7.85999e-39	3.90995e-34		0.838	0.805	2.26284	1.9051	protein_coding	mm10	chr15	+	100304140	100328662	24523	ENSMUSG00000054619	mmu:70152:Mettl7a1, 2210414H16Rik, 3300001H21Rik, Aam-B, Mettl7a, UbiE1	70152	methyltransferase like 7A1 [Source:MGI Symbol;Acc:MGI:1916523]	-	-	-	-	-	-	-	-	-	-
Csrp2	0.414988	1.47328e-38	7.32883e-34		0.709	0.608	1.68987	1.27488	protein_coding	mm10	chr10	+	110919789	110939622	19834	ENSMUSG00000020186	mmu:13008:Csrp2, AW551867, Crp2, SmLim	13008	cysteine and glycine-rich protein 2 [Source:MGI Symbol;Acc:MGI:1202907]	-	-	-	-	-	-	-	GO:0007275:multicellular organism development;GO:0009987:cellular process;GO:0030154:cell differentiation;GO:0032501:multicellular organismal process;GO:0032502:developmental process;GO:0044699:single-organism process;GO:0044707:single-multicellular organism process;GO:0044763:single-organism cellular process;GO:0044767:single-organism developmental process;GO:0048856:anatomical structure develop…	GO:0005488:binding;GO:0005515:protein binding;GO:0008270:zinc ion binding;GO:0043167:ion binding;GO:0043169:cation binding;GO:0046872:metal ion binding;GO:0046914:transition metal ion binding	GO:0005622:intracellular;GO:0005623:cell;GO:0005634:nucleus;GO:0005912:adherens junction;GO:0005924:cell-substrate adherens junction;GO:0005925:focal adhesion;GO:0030054:cell junction;GO:0030055:cell-substrate junction;GO:0043226:organelle;GO:0043227:membrane-bounded organelle;GO:0043229:intracellular organelle;GO:0043231:intracellular membrane-bounded organelle;GO:0044424:intracellular part;GO:0…
Lhx2	0.266667	8.37107e-38	4.16419e-33		0.231	0.103	0.440419	0.173752	protein_coding	mm10	chr2	+	38339281	38369733	30453	ENSMUSG00000000247	mmu:16870:Lhx2, LH2A, Lh-2, Lim2, ap, apterous	16870	LIM homeobox protein 2 [Source:MGI Symbol;Acc:MGI:96785]	-	-	-	P06664:Gonadotropin-releasing hormone receptor pathway	-	-	-	GO:0000902:cell morphogenesis;GO:0000904:cell morphogenesis involved in differentiation;GO:0001654:eye development;GO:0001838:embryonic epithelial tube formation;GO:0001841:neural tube formation;GO:0001843:neural tube closure;GO:0001942:hair follicle development;GO:0002009:morphogenesis of an epithelium;GO:0003002:regionalization;GO:0006139:nucleobase-containing compound metabolic process;GO:0006…	GO:0000988:transcription factor activity, protein binding;GO:0000989:transcription factor activity, transcription factor binding;GO:0001076:transcription factor activity, RNA polymerase II transcription factor binding;GO:0003676:nucleic acid binding;GO:0003677:DNA binding;GO:0003682:chromatin binding;GO:0005488:binding;GO:0005515:protein binding;GO:0008270:zinc ion binding;GO:0043167:ion binding;…	GO:0005622:intracellular;GO:0005623:cell;GO:0005634:nucleus;GO:0043226:organelle;GO:0043227:membrane-bounded organelle;GO:0043229:intracellular organelle;GO:0043231:intracellular membrane-bounded organelle;GO:0044424:intracellular part;GO:0044464:cell part
Nfia	0.344867	1.00266e-37	4.98772e-33		0.916	0.913	2.76907	2.4242	protein_coding	mm10	chr4	+	97772734	98118874	346141	ENSMUSG00000028565	mmu:18027:Nfia, 1110047K16Rik, 9430022M17Rik, CTF, NF1-A, NF1A	18027	nuclear factor I/A [Source:MGI Symbol;Acc:MGI:108056]	-	-	-	-	-	-	-	GO:0000122:negative regulation of transcription from RNA polymerase II promoter;GO:0001655:urogenital system development;GO:0006139:nucleobase-containing compound metabolic process;GO:0006259:DNA metabolic process;GO:0006260:DNA replication;GO:0006351:transcription, DNA-templated;GO:0006355:regulation of transcription, DNA-templated;GO:0006357:regulation of transcription from RNA polymerase II pr…	GO:0000975:regulatory region DNA binding;GO:0000976:transcription regulatory region sequence-specific DNA binding;GO:0000977:RNA polymerase II regulatory region sequence-specific DNA binding;GO:0000978:RNA polymerase II core promoter proximal region sequence-specific DNA binding;GO:0000981:RNA polymerase II transcription factor activity, sequence-specific DNA binding;GO:0000982:transcription fact…	GO:0005622:intracellular;GO:0005623:cell;GO:0005634:nucleus;GO:0005654:nucleoplasm;GO:0030054:cell junction;GO:0031974:membrane-enclosed lumen;GO:0031981:nuclear lumen;GO:0043226:organelle;GO:0043227:membrane-bounded organelle;GO:0043229:intracellular organelle;GO:0043231:intracellular membrane-bounded organelle;GO:0043233:organelle lumen;GO:0044422:organelle part;GO:0044424:intracellular part;GO…
B4galnt1	0.438096	1.43187e-37	7.12286e-33		0.525	0.388	1.18031	0.74221	protein_coding	mm10	chr10	+	127165225	127172330	7106	ENSMUSG00000006731	mmu:14421:B4galnt1, 4933429D13Rik, Gal-NAc-T, GalNAc-T, GalNAcT, Galgt1, Ggm-2, Ggm2	14421	beta-1,4-N-acetyl-galactosaminyl transferase 1 [Source:MGI Symbol;Acc:MGI:1342057]	mmu00604:Glycosphingolipid biosynthesis - ganglio series;mmu01100:Metabolic pathways	R-MMU-1430728:Metabolism;R-MMU-556833:Metabolism of lipids and lipoproteins;R-MMU-428157:Sphingolipid metabolism;R-MMU-1660662:Glycosphingolipid metabolism	-	-	-	-	-	GO:0000003:reproduction;GO:0001573:ganglioside metabolic process;GO:0001574:ganglioside biosynthetic process;GO:0005975:carbohydrate metabolic process;GO:0006629:lipid metabolic process;GO:0006643:membrane lipid metabolic process;GO:0006664:glycolipid metabolic process;GO:0006665:sphingolipid metabolic process;GO:0006672:ceramide metabolic process;GO:0006687:glycosphingolipid metabolic process;GO…	GO:0003824:catalytic activity;GO:0003947:(N-acetylneuraminyl)-galactosylglucosylceramide N-acetylgalactosaminyltransferase activity;GO:0008194:UDP-glycosyltransferase activity;GO:0008376:acetylgalactosaminyltransferase activity;GO:0016740:transferase activity;GO:0016757:transferase activity, transferring glycosyl groups;GO:0016758:transferase activity, transferring hexosyl groups	GO:0000139:Golgi membrane;GO:0005622:intracellular;GO:0005623:cell;GO:0005737:cytoplasm;GO:0005794:Golgi apparatus;GO:0005886:plasma membrane;GO:0012505:endomembrane system;GO:0016020:membrane;GO:0016021:integral component of membrane;GO:0030173:integral component of Golgi membrane;GO:0031090:organelle membrane;GO:0031224:intrinsic component of membrane;GO:0031228:intrinsic component of Golgi mem…
Tiam1	0.440644	1.58941e-37	7.9065e-33		0.509	0.379	1.1445	0.703858	protein_coding	mm10	chr16	-	89787111	90143769	356659	ENSMUSG00000002489	mmu:21844:Tiam1, AI847750, D16Ium10, D16Ium10e	21844	T cell lymphoma invasion and metastasis 1 [Source:MGI Symbol;Acc:MGI:103306]	mmu04024:cAMP signaling pathway;mmu04810:Regulation of actin cytoskeleton;mmu04014:Ras signaling pathway;mmu04062:Chemokine signaling pathway;mmu04015:Rap1 signaling pathway;mmu05205:Proteoglycans in cancer	R-MMU-204998:Cell death signalling via NRAGE, NRIF and NADE;R-MMU-194840:Rho GTPase cycle;R-MMU-2682334:EPH-Ephrin signaling;R-MMU-194315:Signaling by Rho GTPases;R-MMU-1266738:Developmental Biology;R-MMU-372790:Signaling by GPCR;R-MMU-416482:G alpha (12/13) signalling events;R-MMU-422475:Axon guidance;R-MMU-166520:Signalling by NGF;R-MMU-193704:p75 NTR receptor-mediated signalling;R-MMU-3928665:…	-	-	-	-	-	-	-	-
Dynlrb2	0.296819	2.97474e-37	1.47978e-32		0.966	0.867	3.4317	3.13488	protein_coding	mm10	chr8	+	116504974	116515915	10942	ENSMUSG00000034467	mmu:75465:Dynlrb2, 1700009A04Rik, DNLC2B, Dncl2b	75465	dynein light chain roadblock-type 2 [Source:MGI Symbol;Acc:MGI:1922715]	-	R-MMU-5617833:Assembly of the primary cilium;R-MMU-1852241:Organelle biogenesis and maintenance;R-MMU-5620924:Intraflagellar transport	-	-	-	-	-	GO:0006810:transport;GO:0006928:movement of cell or subcellular component;GO:0007017:microtubule-based process;GO:0007018:microtubule-based movement;GO:0009987:cellular process;GO:0044699:single-organism process;GO:0044763:single-organism cellular process;GO:0051179:localization;GO:0051234:establishment of localization	GO:0003774:motor activity;GO:0003824:catalytic activity;GO:0005488:binding;GO:0005515:protein binding;GO:0016462:pyrophosphatase activity;GO:0016787:hydrolase activity;GO:0016817:hydrolase activity, acting on acid anhydrides;GO:0016818:hydrolase activity, acting on acid anhydrides, in phosphorus-containing anhydrides;GO:0017111:nucleoside-triphosphatase activity;GO:0045502:dynein binding;GO:00455…	GO:0005576:extracellular region;GO:0005622:intracellular;GO:0005623:cell;GO:0005737:cytoplasm;GO:0005856:cytoskeleton;GO:0005868:cytoplasmic dynein complex;GO:0005874:microtubule;GO:0005875:microtubule associated complex;GO:0015630:microtubule cytoskeleton;GO:0030286:dynein complex;GO:0031982:vesicle;GO:0031988:membrane-bounded vesicle;GO:0032991:macromolecular complex;GO:0043226:organelle;GO:004…
S100b	0.303089	4.9596e-37	2.46715e-32		0.94	0.858	3.1148	2.81172	protein_coding	mm10	chr10	+	76253853	76261159	7307	ENSMUSG00000033208	mmu:20203:S100b, AI850290, Bpb	20203	S100 protein, beta polypeptide, neural [Source:MGI Symbol;Acc:MGI:98217]	-	R-MMU-166054:Activated TLR4 signalling;R-MMU-168164:Toll Like Receptor 3 (TLR3) Cascade;R-MMU-168188:Toll Like Receptor TLR6:TLR2 Cascade;R-MMU-168256:Immune System;R-MMU-168898:Toll-Like Receptors Cascades;R-MMU-1606322:ZBP1(DAI) mediated induction of type I IFNs;R-MMU-1810476:RIP-mediated NFkB activation via ZBP1;R-MMU-975155:MyD88 dependent cascade initiated on endosome;R-MMU-1236394:Signaling…	-	-	-	-	-	GO:0000902:cell morphogenesis;GO:0001816:cytokine production;GO:0001817:regulation of cytokine production;GO:0003008:system process;GO:0006091:generation of precursor metabolites and energy;GO:0006112:energy reserve metabolic process;GO:0006873:cellular ion homeostasis;GO:0006874:cellular calcium ion homeostasis;GO:0006875:cellular metal ion homeostasis;GO:0006915:apoptotic process;GO:0007154:cel…	GO:0005102:receptor binding;GO:0005488:binding;GO:0005509:calcium ion binding;GO:0005515:protein binding;GO:0008270:zinc ion binding;GO:0042802:identical protein binding;GO:0042803:protein homodimerization activity;GO:0043167:ion binding;GO:0043169:cation binding;GO:0044548:S100 protein binding;GO:0046872:metal ion binding;GO:0046914:transition metal ion binding;GO:0046983:protein dimerization ac…	GO:0001726:ruffle;GO:0005576:extracellular region;GO:0005615:extracellular space;GO:0005622:intracellular;GO:0005623:cell;GO:0005634:nucleus;GO:0005737:cytoplasm;GO:0031252:cell leading edge;GO:0036477:somatodendritic compartment;GO:0042995:cell projection;GO:0043025:neuronal cell body;GO:0043226:organelle;GO:0043227:membrane-bounded organelle;GO:0043229:intracellular organelle;GO:0043231:intrace…
Tmem254	0.293149	1.1824e-36	5.88187e-32		0.913	0.852	2.82908	2.53593	-	-	-	-	-	-	-	-	-	-	-	-	-	-	-	-	-	-	-	-	-
Fam216b	0.326534	1.62885e-36	8.10269e-32		0.859	0.788	2.39272	2.06619	protein_coding	mm10	chr14	-	78081021	78089007	7987	ENSMUSG00000045655	mmu:219170:Fam216b, 9330158N17, AU021034	219170	family with sequence similarity 216, member B [Source:MGI Symbol;Acc:MGI:2145738]	-	-	-	-	-	-	-	-	-	-
Crim1	0.439243	3.64205e-36	1.81174e-31		0.67	0.583	1.62004	1.1808	protein_coding	mm10	chr17	+	78200248	78376592	176345	ENSMUSG00000024074	mmu:50766:Crim1, AU015004	50766	cysteine rich transmembrane BMP regulator 1 (chordin like) [Source:MGI Symbol;Acc:MGI:1354756]	-	-	-	-	-	-	-	GO:0001558:regulation of cell growth;GO:0009987:cellular process;GO:0016043:cellular component organization;GO:0016049:cell growth;GO:0040007:growth;GO:0040008:regulation of growth;GO:0044699:single-organism process;GO:0044763:single-organism cellular process;GO:0050789:regulation of biological process;GO:0050794:regulation of cellular process;GO:0051128:regulation of cellular component organizat…	GO:0004857:enzyme inhibitor activity;GO:0004866:endopeptidase inhibitor activity;GO:0004867:serine-type endopeptidase inhibitor activity;GO:0005488:binding;GO:0005515:protein binding;GO:0005520:insulin-like growth factor binding;GO:0019838:growth factor binding;GO:0019904:protein domain specific binding;GO:0030165:PDZ domain binding;GO:0030234:enzyme regulator activity;GO:0030414:peptidase inhibi…	GO:0005576:extracellular region;GO:0016020:membrane;GO:0016021:integral component of membrane;GO:0031224:intrinsic component of membrane;GO:0031982:vesicle;GO:0031988:membrane-bounded vesicle;GO:0043226:organelle;GO:0043227:membrane-bounded organelle;GO:0043230:extracellular organelle;GO:0044421:extracellular region part;GO:0044425:membrane part;GO:0070062:extracellular exosome;GO:1903561:extrace…
Cfap43	0.373075	1.24969e-35	6.2166e-31		0.866	0.799	2.36142	1.98834	protein_coding	mm10	chr19	-	47736857	47919287	182431	ENSMUSG00000044948	-	-	cilia and flagella associated protein 43 [Source:MGI Symbol;Acc:MGI:1289258]	-	-	-	-	-	-	-	-	-	-
Wdr66	0.330571	1.75218e-35	8.7162e-31		0.879	0.809	2.4348	2.10423	protein_coding	mm10	chr5	+	123252102	123327484	75383	ENSMUSG00000029442	-	-	WD repeat domain 66 [Source:MGI Symbol;Acc:MGI:1918495]	-	-	-	-	-	-	-	-	-	-
Plekha2	0.420595	1.83125e-35	9.10957e-31		0.741	0.694	1.92206	1.50147	protein_coding	mm10	chr8	-	25039144	25102376	63233	ENSMUSG00000031557	mmu:83436:Plekha2, 6430512N22Rik, AI851530, AU041791, TAPP2, W91773	83436	pleckstrin homology domain-containing, family A (phosphoinositide binding specific) member 2 [Source:MGI Symbol;Acc:MGI:1928144]	-	-	-	-	-	-	-	GO:0001952:regulation of cell-matrix adhesion;GO:0001954:positive regulation of cell-matrix adhesion;GO:0007155:cell adhesion;GO:0007160:cell-matrix adhesion;GO:0010810:regulation of cell-substrate adhesion;GO:0010811:positive regulation of cell-substrate adhesion;GO:0022610:biological adhesion;GO:0030155:regulation of cell adhesion;GO:0031589:cell-substrate adhesion;GO:0045785:positive regulatio…	GO:0001968:fibronectin binding;GO:0005488:binding;GO:0005515:protein binding;GO:0005543:phospholipid binding;GO:0005545:1-phosphatidylinositol binding;GO:0008289:lipid binding;GO:0019904:protein domain specific binding;GO:0030165:PDZ domain binding;GO:0035091:phosphatidylinositol binding;GO:0043236:laminin binding;GO:0050840:extracellular matrix binding	GO:0005622:intracellular;GO:0005623:cell;GO:0005634:nucleus;GO:0005737:cytoplasm;GO:0005886:plasma membrane;GO:0016020:membrane;GO:0032991:macromolecular complex;GO:0043226:organelle;GO:0043227:membrane-bounded organelle;GO:0043229:intracellular organelle;GO:0043231:intracellular membrane-bounded organelle;GO:0043234:protein complex;GO:0044424:intracellular part;GO:0044464:cell part;GO:0071944:ce…
Dnah9	0.368137	1.88658e-35	9.38481e-31		0.801	0.724	1.92043	1.55229	protein_coding	mm10	chr11	-	65831282	66168551	337270	ENSMUSG00000056752	mmu:237806:Dnah9, 9030022M04, A230091C01, C230051G16, D11Ertd686e, Dnahc9, mKIAA0357	237806	dynein, axonemal, heavy chain 9 [Source:MGI Symbol;Acc:MGI:1289279]	mmu05016:Huntington's disease	-	-	-	-	-	-	-	-	-
Fam183b	0.315049	2.12067e-35	1.05493e-30		0.912	0.824	2.90588	2.59083	protein_coding	mm10	chr11	-	58792797	58801960	9164	ENSMUSG00000049154	mmu:75429:Fam183b, 3100002J23Rik, Theg6	75429	family with sequence similarity 183, member B [Source:MGI Symbol;Acc:MGI:1922679]	-	-	-	-	-	-	-	-	-	-
Mlc1	0.294117	2.29102e-35	1.13967e-30		0.901	0.812	2.68552	2.39141	protein_coding	mm10	chr15	-	88955884	88979007	23124	ENSMUSG00000035805	mmu:170790:Mlc1, AW048630, BB074274, Kiaa0027-hp, LVM, MLC, VL, WKL1, mKIAA0027	170790	megalencephalic leukoencephalopathy with subcortical cysts 1 homolog (human) [Source:MGI Symbol;Acc:MGI:2157910]	-	-	-	-	-	-	-	GO:0006461:protein complex assembly;GO:0006810:transport;GO:0006811:ion transport;GO:0006897:endocytosis;GO:0006950:response to stress;GO:0006970:response to osmotic stress;GO:0008104:protein localization;GO:0009628:response to abiotic stimulus;GO:0009987:cellular process;GO:0010033:response to organic substance;GO:0014070:response to organic cyclic compound;GO:0015031:protein transport;GO:001604…	GO:0005215:transporter activity;GO:0005488:binding;GO:0005515:protein binding;GO:0008565:protein transporter activity;GO:0022892:substrate-specific transporter activity;GO:0032403:protein complex binding;GO:0044877:macromolecular complex binding	GO:0000323:lytic vacuole;GO:0005622:intracellular;GO:0005623:cell;GO:0005737:cytoplasm;GO:0005764:lysosome;GO:0005768:endosome;GO:0005769:early endosome;GO:0005773:vacuole;GO:0005783:endoplasmic reticulum;GO:0005886:plasma membrane;GO:0005901:caveola;GO:0005911:cell-cell junction;GO:0012505:endomembrane system;GO:0016020:membrane;GO:0016021:integral component of membrane;GO:0016323:basolateral pl…
C230072F16Rik	0.378834	2.73356e-35	1.35981e-30		0.729	0.647	1.66165	1.28282	lncRNA	mm10	chr17	+	80896793	80933045	36253	ENSMUSG00000112121	-	-	RIKEN cDNA C230072F16 gene [Source:MGI Symbol;Acc:MGI:2444727]	-	-	-	-	-	-	-	-	-	-
Tagln	0.431822	2.85739e-35	1.42141e-30		0.167	0.062	0.586036	0.154215	protein_coding	mm10	chr9	-	45929619	45936058	6440	ENSMUSG00000032085	mmu:21345:Tagln, Sm22, Sm22a, Ws310	21345	transgelin [Source:MGI Symbol;Acc:MGI:106012]	-	-	-	-	-	-	-	GO:0009888:tissue development;GO:0009987:cellular process;GO:0030154:cell differentiation;GO:0030855:epithelial cell differentiation;GO:0032502:developmental process;GO:0044699:single-organism process;GO:0044763:single-organism cellular process;GO:0044767:single-organism developmental process;GO:0048856:anatomical structure development;GO:0048869:cellular developmental process;GO:0060429:epitheli…	-	GO:0005622:intracellular;GO:0005623:cell;GO:0005737:cytoplasm;GO:0044424:intracellular part;GO:0044464:cell part
Dnah12	0.47015	2.92065e-35	1.45288e-30		0.832	0.763	2.32201	1.85186	protein_coding	mm10	chr14	+	26693274	26891703	198430	ENSMUSG00000021879	mmu:110083:Dnah12, 4921531P07Rik, DHC3, DLP12, Dnah12l, Dnahc12, Dnahc3, Dnahc7c, Dnahc7l, Gm284, Gm74, Gm907, HL-19, HL19, Hdhc3	110083	dynein, axonemal, heavy chain 12 [Source:MGI Symbol;Acc:MGI:107720]	mmu05016:Huntington's disease	-	-	-	-	-	-	-	-	-
Clic6	0.302182	3.07148e-35	1.52791e-30		0.449	0.299	0.982359	0.680178	protein_coding	mm10	chr16	+	92485736	92541243	55508	ENSMUSG00000022949	mmu:209195:Clic6, 5730466J16Rik, AL022908, AW045520, CLIC1L	209195	chloride intracellular channel 6 [Source:MGI Symbol;Acc:MGI:2146607]	-	-	-	P05912:Dopamine receptor mediated signaling pathway	-	-	-	GO:0006810:transport;GO:0006811:ion transport;GO:0006820:anion transport;GO:0006821:chloride transport;GO:0015698:inorganic anion transport;GO:0032879:regulation of localization;GO:0034220:ion transmembrane transport;GO:0034762:regulation of transmembrane transport;GO:0034765:regulation of ion transmembrane transport;GO:0043269:regulation of ion transport;GO:0050789:regulation of biological proce…	GO:0001664:G-protein coupled receptor binding;GO:0005102:receptor binding;GO:0005215:transporter activity;GO:0005216:ion channel activity;GO:0005244:voltage-gated ion channel activity;GO:0005253:anion channel activity;GO:0005254:chloride channel activity;GO:0005488:binding;GO:0005515:protein binding;GO:0008022:protein C-terminus binding;GO:0008509:anion transmembrane transporter activity;GO:00150…	GO:0005576:extracellular region;GO:0005622:intracellular;GO:0005623:cell;GO:0005737:cytoplasm;GO:0005886:plasma membrane;GO:0016020:membrane;GO:0016021:integral component of membrane;GO:0031224:intrinsic component of membrane;GO:0031982:vesicle;GO:0031988:membrane-bounded vesicle;GO:0032991:macromolecular complex;GO:0034702:ion channel complex;GO:0034707:chloride channel complex;GO:0043226:organe…
Krt15	0.337102	1.05438e-34	5.24501e-30		0.196	0.083	0.488155	0.151053	protein_coding	mm10	chr11	-	100131758	100135928	4171	ENSMUSG00000054146	mmu:16665:Krt15, AI528832, K15, Krt1-15	16665	keratin 15 [Source:MGI Symbol;Acc:MGI:96689]	-	-	-	-	-	-	-	GO:0000422:mitophagy;GO:0000423:macromitophagy;GO:0006914:autophagy;GO:0006950:response to stress;GO:0006996:organelle organization;GO:0007005:mitochondrion organization;GO:0009987:cellular process;GO:0016043:cellular component organization;GO:0016236:macroautophagy;GO:0022411:cellular component disassembly;GO:0033554:cellular response to stress;GO:0044699:single-organism process;GO:0044763:singl…	GO:0005198:structural molecule activity;GO:0005488:binding;GO:0005515:protein binding;GO:0097110:scaffold protein binding	GO:0005576:extracellular region;GO:0005622:intracellular;GO:0005623:cell;GO:0005634:nucleus;GO:0005856:cytoskeleton;GO:0005882:intermediate filament;GO:0031982:vesicle;GO:0031988:membrane-bounded vesicle;GO:0043226:organelle;GO:0043227:membrane-bounded organelle;GO:0043228:non-membrane-bounded organelle;GO:0043229:intracellular organelle;GO:0043230:extracellular organelle;GO:0043231:intracellular…
Flna	0.332652	1.10822e-34	5.51286e-30		0.814	0.733	1.98594	1.65328	protein_coding	mm10	chrX	-	74223461	74249820	26360	ENSMUSG00000031328	mmu:192176:Flna, ABP-280, Dilp2, F730004A14Rik, Fln1, GENA_379, filamin-1	192176	filamin, alpha [Source:MGI Symbol;Acc:MGI:95556]	mmu04010:MAPK signaling pathway;mmu05132:Salmonella infection;mmu04510:Focal adhesion;mmu05205:Proteoglycans in cancer	-	-	-	-	-	-	-	-	-
Dnah5	0.341683	1.81257e-34	9.01663e-30		0.845	0.774	2.28952	1.94784	protein_coding	mm10	chr15	+	28203752	28472052	268301	ENSMUSG00000022262	mmu:110082:Dnah5, AU022615, Dnahc5, Mdnah5, b2b1134Clo, b2b1154Clo, b2b1537Clo, b2b1565Clo, b2b601Clo, mKIAA1603	110082	dynein, axonemal, heavy chain 5 [Source:MGI Symbol;Acc:MGI:107718]	mmu05016:Huntington's disease	-	-	P00029:Huntington disease	-	-	-	GO:0000226:microtubule cytoskeleton organization;GO:0000902:cell morphogenesis;GO:0001578:microtubule bundle formation;GO:0003341:cilium movement;GO:0006461:protein complex assembly;GO:0006928:movement of cell or subcellular component;GO:0006996:organelle organization;GO:0007010:cytoskeleton organization;GO:0007017:microtubule-based process;GO:0007018:microtubule-based movement;GO:0007275:multice…	GO:0000166:nucleotide binding;GO:0001882:nucleoside binding;GO:0001883:purine nucleoside binding;GO:0003774:motor activity;GO:0003777:microtubule motor activity;GO:0003824:catalytic activity;GO:0005488:binding;GO:0005524:ATP binding;GO:0016462:pyrophosphatase activity;GO:0016787:hydrolase activity;GO:0016817:hydrolase activity, acting on acid anhydrides;GO:0016818:hydrolase activity, acting on ac…	GO:0005622:intracellular;GO:0005623:cell;GO:0005737:cytoplasm;GO:0005856:cytoskeleton;GO:0005858:axonemal dynein complex;GO:0005874:microtubule;GO:0005875:microtubule associated complex;GO:0005929:cilium;GO:0005930:axoneme;GO:0015630:microtubule cytoskeleton;GO:0030286:dynein complex;GO:0032991:macromolecular complex;GO:0036157:outer dynein arm;GO:0042995:cell projection;GO:0043226:organelle;GO:0…
Slc38a3	0.383996	1.95855e-34	9.74281e-30		0.701	0.617	1.67888	1.29489	protein_coding	mm10	chr9	-	107650634	107669530	18897	ENSMUSG00000010064	mmu:76257:Slc38a3, 0610012J02Rik, D9Ucla2, Nat1, Slc38-3, Sn1, Snat3, mNAT	76257	solute carrier family 38, member 3 [Source:MGI Symbol;Acc:MGI:1923507]	mmu04724:Glutamatergic synapse;mmu04727:GABAergic synapse;mmu04964:Proximal tubule bicarbonate reclamation	R-MMU-382551:Transmembrane transport of small molecules;R-MMU-425407:SLC-mediated transmembrane transport;R-MMU-425393:Transport of inorganic cations/anions and amino acids/oligopeptides;R-MMU-352230:Amino acid transport across the plasma membrane	-	-	-	-	-	GO:0006139:nucleobase-containing compound metabolic process;GO:0006351:transcription, DNA-templated;GO:0006355:regulation of transcription, DNA-templated;GO:0006357:regulation of transcription from RNA polymerase II promoter;GO:0006366:transcription from RNA polymerase II promoter;GO:0006725:cellular aromatic compound metabolic process;GO:0006807:nitrogen compound metabolic process;GO:0006810:tra…	GO:0005215:transporter activity;GO:0005290:L-histidine transmembrane transporter activity;GO:0005342:organic acid transmembrane transporter activity;GO:0015171:amino acid transmembrane transporter activity;GO:0015174:basic amino acid transmembrane transporter activity;GO:0015175:neutral amino acid transmembrane transporter activity;GO:0015179:L-amino acid transmembrane transporter activity;GO:001…	GO:0005623:cell;GO:0005886:plasma membrane;GO:0005887:integral component of plasma membrane;GO:0016020:membrane;GO:0016021:integral component of membrane;GO:0016323:basolateral plasma membrane;GO:0031224:intrinsic component of membrane;GO:0031226:intrinsic component of plasma membrane;GO:0044425:membrane part;GO:0044459:plasma membrane part;GO:0044464:cell part;GO:0071944:cell periphery;GO:009859…
Bmp6	0.414642	2.16443e-34	1.0767e-29		0.583	0.468	1.3149	0.900259	protein_coding	mm10	chr13	+	38345107	38500302	155196	ENSMUSG00000039004	mmu:12161:Bmp6, D13Wsu115e, Vgr1	12161	bone morphogenetic protein 6 [Source:MGI Symbol;Acc:MGI:88182]	mmu04350:TGF-beta signaling pathway;mmu04913:Ovarian steroidogenesis;mmu04390:Hippo signaling pathway	-	-	P06664:Gonadotropin-releasing hormone receptor pathway;P00052:TGF-beta signaling pathway	-	-	-	GO:0000003:reproduction;GO:0000122:negative regulation of transcription from RNA polymerase II promoter;GO:0000165:MAPK cascade;GO:0001501:skeletal system development;GO:0001503:ossification;GO:0001649:osteoblast differentiation;GO:0001654:eye development;GO:0001655:urogenital system development;GO:0001822:kidney development;GO:0001932:regulation of protein phosphorylation;GO:0001934:positive reg…	GO:0005102:receptor binding;GO:0005125:cytokine activity;GO:0005126:cytokine receptor binding;GO:0005160:transforming growth factor beta receptor binding;GO:0005488:binding;GO:0005515:protein binding;GO:0008083:growth factor activity;GO:0033612:receptor serine/threonine kinase binding;GO:0046982:protein heterodimerization activity;GO:0046983:protein dimerization activity;GO:0070696:transmembrane …	GO:0005576:extracellular region;GO:0005615:extracellular space;GO:0005622:intracellular;GO:0005623:cell;GO:0005737:cytoplasm;GO:0031982:vesicle;GO:0031988:membrane-bounded vesicle;GO:0043226:organelle;GO:0043227:membrane-bounded organelle;GO:0044421:extracellular region part;GO:0044424:intracellular part;GO:0044464:cell part
Cetn2	0.292042	2.30661e-34	1.14743e-29		0.879	0.812	2.38923	2.09718	protein_coding	mm10	chrX	-	72913532	72918411	4880	ENSMUSG00000031347	mmu:26370:Cetn2, 1110034A02Rik, AI326150, Calt, caltractin	26370	centrin 2 [Source:MGI Symbol;Acc:MGI:1347085]	mmu03420:Nucleotide excision repair	R-MMU-380287:Centrosome maturation;R-MMU-8854518:AURKA Activation by TPX2;R-MMU-3108214:SUMOylation of DNA damage response and repair proteins;R-MMU-2565942:Regulation of PLK1 Activity at G2/M Transition;R-MMU-380270:Recruitment of mitotic centrosome proteins and complexes;R-MMU-5617833:Assembly of the primary cilium;R-MMU-5696399:Global Genome Nucleotide Excision Repair (GG-NER);R-MMU-73894:DNA …	-	-	-	-	-	GO:0000003:reproduction;GO:0000226:microtubule cytoskeleton organization;GO:0000278:mitotic cell cycle;GO:0000280:nuclear division;GO:0000910:cytokinesis;GO:0006139:nucleobase-containing compound metabolic process;GO:0006259:DNA metabolic process;GO:0006281:DNA repair;GO:0006289:nucleotide-excision repair;GO:0006725:cellular aromatic compound metabolic process;GO:0006807:nitrogen compound metabol…	GO:0005488:binding;GO:0005509:calcium ion binding;GO:0005515:protein binding;GO:0008017:microtubule binding;GO:0008092:cytoskeletal protein binding;GO:0015631:tubulin binding;GO:0031683:G-protein beta/gamma-subunit complex binding;GO:0032403:protein complex binding;GO:0032795:heterotrimeric G-protein binding;GO:0043167:ion binding;GO:0043169:cation binding;GO:0044877:macromolecular complex bindin…	GO:0000109:nucleotide-excision repair complex;GO:0005622:intracellular;GO:0005623:cell;GO:0005634:nucleus;GO:0005737:cytoplasm;GO:0005813:centrosome;GO:0005814:centriole;GO:0005815:microtubule organizing center;GO:0005856:cytoskeleton;GO:0005929:cilium;GO:0015630:microtubule cytoskeleton;GO:0031513:nonmotile primary cilium;GO:0032391:photoreceptor connecting cilium;GO:0032991:macromolecular compl…
Ascc1	0.3454	2.54611e-34	1.26656e-29		0.846	0.765	2.34634	2.00094	protein_coding	mm10	chr10	+	60002805	60099988	97184	ENSMUSG00000044475	mmu:69090:Ascc1, 1810015P09Rik, AI550520, ASC1p50, CGI-18	69090	activating signal cointegrator 1 complex subunit 1 [Source:MGI Symbol;Acc:MGI:1916340]	-	-	-	-	-	-	-	GO:0006139:nucleobase-containing compound metabolic process;GO:0006351:transcription, DNA-templated;GO:0006355:regulation of transcription, DNA-templated;GO:0006725:cellular aromatic compound metabolic process;GO:0006807:nitrogen compound metabolic process;GO:0008152:metabolic process;GO:0009058:biosynthetic process;GO:0009059:macromolecule biosynthetic process;GO:0009889:regulation of biosynthet…	GO:0000988:transcription factor activity, protein binding;GO:0000989:transcription factor activity, transcription factor binding;GO:0003676:nucleic acid binding;GO:0003712:transcription cofactor activity;GO:0003713:transcription coactivator activity;GO:0003723:RNA binding;GO:0005488:binding;GO:0097159:organic cyclic compound binding;GO:1901363:heterocyclic compound binding	GO:0005622:intracellular;GO:0005623:cell;GO:0005634:nucleus;GO:0005667:transcription factor complex;GO:0005737:cytoplasm;GO:0031594:neuromuscular junction;GO:0032991:macromolecular complex;GO:0043226:organelle;GO:0043227:membrane-bounded organelle;GO:0043229:intracellular organelle;GO:0043231:intracellular membrane-bounded organelle;GO:0043234:protein complex;GO:0044424:intracellular part;GO:0044…
Zfp423	0.357269	2.72142e-34	1.35377e-29		0.698	0.609	1.55623	1.19896	protein_coding	mm10	chr8	-	87661810	87959595	297786	ENSMUSG00000045333	mmu:94187:Zfp423, Ebfaz, Roaz, Zfp104, Znf423, ataxia1, mKIAA0760, nur12	94187	zinc finger protein 423 [Source:MGI Symbol;Acc:MGI:1891217]	-	-	-	-	-	-	-	GO:0006139:nucleobase-containing compound metabolic process;GO:0006351:transcription, DNA-templated;GO:0006355:regulation of transcription, DNA-templated;GO:0006357:regulation of transcription from RNA polymerase II promoter;GO:0006366:transcription from RNA polymerase II promoter;GO:0006725:cellular aromatic compound metabolic process;GO:0006807:nitrogen compound metabolic process;GO:0007154:cel…	GO:0003676:nucleic acid binding;GO:0003677:DNA binding;GO:0005488:binding;GO:0005515:protein binding;GO:0042802:identical protein binding;GO:0042803:protein homodimerization activity;GO:0043167:ion binding;GO:0043169:cation binding;GO:0043565:sequence-specific DNA binding;GO:0046872:metal ion binding;GO:0046982:protein heterodimerization activity;GO:0046983:protein dimerization activity;GO:009715…	GO:0005622:intracellular;GO:0005623:cell;GO:0005634:nucleus;GO:0043226:organelle;GO:0043227:membrane-bounded organelle;GO:0043229:intracellular organelle;GO:0043231:intracellular membrane-bounded organelle;GO:0044424:intracellular part;GO:0044464:cell part
Anxa11	0.3179	3.43831e-34	1.71039e-29		0.793	0.726	1.97288	1.65498	protein_coding	mm10	chr14	+	25842156	25886804	44649	ENSMUSG00000021866	mmu:11744:Anxa11, A830099O17Rik, Anx11	11744	annexin A11 [Source:MGI Symbol;Acc:MGI:108481]	-	-	-	-	-	-	-	GO:0007049:cell cycle;GO:0009987:cellular process;GO:0010035:response to inorganic substance;GO:0010038:response to metal ion;GO:0042221:response to chemical;GO:0044699:single-organism process;GO:0044763:single-organism cellular process;GO:0050896:response to stimulus;GO:0051301:cell division;GO:0051592:response to calcium ion	GO:0003676:nucleic acid binding;GO:0003723:RNA binding;GO:0003823:antigen binding;GO:0005488:binding;GO:0005509:calcium ion binding;GO:0005515:protein binding;GO:0005543:phospholipid binding;GO:0005544:calcium-dependent phospholipid binding;GO:0008289:lipid binding;GO:0008429:phosphatidylethanolamine binding;GO:0023023:MHC protein complex binding;GO:0023026:MHC class II protein complex binding;GO…	GO:0000323:lytic vacuole;GO:0005576:extracellular region;GO:0005622:intracellular;GO:0005623:cell;GO:0005634:nucleus;GO:0005635:nuclear envelope;GO:0005654:nucleoplasm;GO:0005737:cytoplasm;GO:0005764:lysosome;GO:0005766:primary lysosome;GO:0005773:vacuole;GO:0005819:spindle;GO:0005856:cytoskeleton;GO:0012505:endomembrane system;GO:0015630:microtubule cytoskeleton;GO:0016020:membrane;GO:0016023:cy…
Myl9	0.384602	6.20792e-34	3.08813e-29		0.354	0.224	0.758269	0.373668	protein_coding	mm10	chr2	+	156775420	156781658	6239	ENSMUSG00000067818	mmu:98932:Myl9, AI327049, MLC20, Mylc2c, RLC-C	98932	myosin, light polypeptide 9, regulatory [Source:MGI Symbol;Acc:MGI:2138915]	mmu04024:cAMP signaling pathway;mmu04022:cGMP-PKG signaling pathway;mmu04810:Regulation of actin cytoskeleton;mmu04530:Tight junction;mmu04670:Leukocyte transendothelial migration;mmu04270:Vascular smooth muscle contraction;mmu04921:Oxytocin signaling pathway;mmu04510:Focal adhesion	R-MMU-194315:Signaling by Rho GTPases;R-MMU-195258:RHO GTPase Effectors;R-MMU-162582:Signal Transduction;R-MMU-397014:Muscle contraction;R-MMU-445355:Smooth Muscle Contraction;R-MMU-5627123:RHO GTPases activate PAKs	-	-	-	-	-	GO:0001775:cell activation;GO:0006950:response to stress;GO:0007155:cell adhesion;GO:0007596:blood coagulation;GO:0007599:hemostasis;GO:0009611:response to wounding;GO:0009987:cellular process;GO:0016337:single organismal cell-cell adhesion;GO:0022610:biological adhesion;GO:0030168:platelet activation;GO:0032501:multicellular organismal process;GO:0034109:homotypic cell-cell adhesion;GO:0042060:w…	GO:0005488:binding;GO:0005509:calcium ion binding;GO:0005515:protein binding;GO:0008092:cytoskeletal protein binding;GO:0017022:myosin binding;GO:0032036:myosin heavy chain binding;GO:0043167:ion binding;GO:0043169:cation binding;GO:0046872:metal ion binding	GO:0001725:stress fiber;GO:0005622:intracellular;GO:0005623:cell;GO:0005737:cytoplasm;GO:0005856:cytoskeleton;GO:0015629:actin cytoskeleton;GO:0016459:myosin complex;GO:0016460:myosin II complex;GO:0030016:myofibril;GO:0030017:sarcomere;GO:0030018:Z disc;GO:0031674:I band;GO:0032432:actin filament bundle;GO:0032991:macromolecular complex;GO:0042641:actomyosin;GO:0043226:organelle;GO:0043228:non-m…
Car3	0.351609	6.58167e-34	3.27405e-29		0.274	0.144	0.626012	0.274403	protein_coding	mm10	chr3	+	14863512	14872523	9012	ENSMUSG00000027559	mmu:12350:Car3, BB219044, Ca3, Car-3	12350	carbonic anhydrase 3 [Source:MGI Symbol;Acc:MGI:88270]	mmu00910:Nitrogen metabolism	R-MMU-1475029:Reversible hydration of carbon dioxide;R-MMU-1430728:Metabolism	-	-	-	-	-	GO:0006730:one-carbon metabolic process;GO:0006950:response to stress;GO:0006979:response to oxidative stress;GO:0008152:metabolic process;GO:0009987:cellular process;GO:0044237:cellular metabolic process;GO:0044281:small molecule metabolic process;GO:0044699:single-organism process;GO:0044710:single-organism metabolic process;GO:0044763:single-organism cellular process;GO:0050896:response to sti…	GO:0003824:catalytic activity;GO:0004089:carbonate dehydratase activity;GO:0005488:binding;GO:0008270:zinc ion binding;GO:0016151:nickel cation binding;GO:0016787:hydrolase activity;GO:0016788:hydrolase activity, acting on ester bonds;GO:0016791:phosphatase activity;GO:0016829:lyase activity;GO:0016835:carbon-oxygen lyase activity;GO:0016836:hydro-lyase activity;GO:0042578:phosphoric ester hydrol…	GO:0005622:intracellular;GO:0005623:cell;GO:0005737:cytoplasm;GO:0005829:cytosol;GO:0044424:intracellular part;GO:0044444:cytoplasmic part;GO:0044464:cell part
Adss	0.373279	9.58945e-34	4.77027e-29		0.709	0.649	1.66732	1.29404	protein_coding	mm10	chr1	-	177762962	177796511	33550	ENSMUSG00000015961	mmu:11566:Adss, AI314886, AS, Adss2	11566	adenylosuccinate synthetase, non muscle [Source:MGI Symbol;Acc:MGI:87948]	mmu01100:Metabolic pathways;mmu00230:Purine metabolism;mmu00250:Alanine, aspartate and glutamate metabolism	R-MMU-15869:Metabolism of nucleotides;R-MMU-73817:Purine ribonucleoside monophosphate biosynthesis;R-MMU-1430728:Metabolism;R-MMU-73847:Purine metabolism	PWY-6126:adenosine nucleotides de novo biosynthesis	P00057:Wnt signaling pathway;P02738:De novo purine biosynthesis	-	-	-	GO:0006082:organic acid metabolic process;GO:0006139:nucleobase-containing compound metabolic process;GO:0006163:purine nucleotide metabolic process;GO:0006164:purine nucleotide biosynthetic process;GO:0006167:AMP biosynthetic process;GO:0006520:cellular amino acid metabolic process;GO:0006531:aspartate metabolic process;GO:0006725:cellular aromatic compound metabolic process;GO:0006753:nucleosid…	GO:0000166:nucleotide binding;GO:0001882:nucleoside binding;GO:0001883:purine nucleoside binding;GO:0003824:catalytic activity;GO:0004019:adenylosuccinate synthase activity;GO:0005488:binding;GO:0005525:GTP binding;GO:0016874:ligase activity;GO:0016879:ligase activity, forming carbon-nitrogen bonds;GO:0017076:purine nucleotide binding;GO:0019001:guanyl nucleotide binding;GO:0032549:ribonucleoside…	GO:0005576:extracellular region;GO:0005622:intracellular;GO:0005623:cell;GO:0005737:cytoplasm;GO:0005886:plasma membrane;GO:0016020:membrane;GO:0031982:vesicle;GO:0031988:membrane-bounded vesicle;GO:0043226:organelle;GO:0043227:membrane-bounded organelle;GO:0043230:extracellular organelle;GO:0044421:extracellular region part;GO:0044424:intracellular part;GO:0044464:cell part;GO:0070062:extracellu…
Sox9	0.279757	1.08988e-33	5.42158e-29		0.975	0.879	3.62203	3.34228	protein_coding	mm10	chr11	+	112782224	112787760	5537	ENSMUSG00000000567	mmu:20682:Sox9, 2010306G03Rik, AV220920, mKIAA4243	20682	SRY (sex determining region Y)-box 9 [Source:MGI Symbol;Acc:MGI:98371]	mmu04024:cAMP signaling pathway	R-MMU-162582:Signal Transduction;R-MMU-3769402:Deactivation of the beta-catenin transactivating complex;R-MMU-201681:TCF dependent signaling in response to WNT;R-MMU-195721:Signaling by Wnt	-	-	-	-	-	GO:0000003:reproduction;GO:0000122:negative regulation of transcription from RNA polymerase II promoter;GO:0000165:MAPK cascade;GO:0000902:cell morphogenesis;GO:0000904:cell morphogenesis involved in differentiation;GO:0001101:response to acid chemical;GO:0001501:skeletal system development;GO:0001502:cartilage condensation;GO:0001503:ossification;GO:0001654:eye development;GO:0001655:urogenital …	GO:0000975:regulatory region DNA binding;GO:0000976:transcription regulatory region sequence-specific DNA binding;GO:0000981:RNA polymerase II transcription factor activity, sequence-specific DNA binding;GO:0000982:transcription factor activity, RNA polymerase II core promoter proximal region sequence-specific binding;GO:0001046:core promoter sequence-specific DNA binding;GO:0001047:core promoter…	GO:0005622:intracellular;GO:0005623:cell;GO:0005634:nucleus;GO:0005654:nucleoplasm;GO:0005667:transcription factor complex;GO:0031974:membrane-enclosed lumen;GO:0031981:nuclear lumen;GO:0032991:macromolecular complex;GO:0043226:organelle;GO:0043227:membrane-bounded organelle;GO:0043229:intracellular organelle;GO:0043231:intracellular membrane-bounded organelle;GO:0043233:organelle lumen;GO:004323…
Ssbp3	0.331558	1.0956e-33	5.45007e-29		0.894	0.846	2.63376	2.3022	protein_coding	mm10	chr4	+	106910701	107049694	138994	ENSMUSG00000061887	mmu:72475:Ssbp3, 2610021L12Rik, 2610200M23Rik, 5730488C10Rik, AI854733, AW551939, LAST, SSDP1	72475	single-stranded DNA binding protein 3 [Source:MGI Symbol;Acc:MGI:1919725]	-	-	-	-	-	-	-	GO:0002244:hematopoietic progenitor cell differentiation;GO:0002376:immune system process;GO:0002520:immune system development;GO:0003002:regionalization;GO:0006139:nucleobase-containing compound metabolic process;GO:0006351:transcription, DNA-templated;GO:0006355:regulation of transcription, DNA-templated;GO:0006357:regulation of transcription from RNA polymerase II promoter;GO:0006366:transcrip…	GO:0003676:nucleic acid binding;GO:0003677:DNA binding;GO:0003697:single-stranded DNA binding;GO:0005488:binding;GO:0005515:protein binding;GO:0097159:organic cyclic compound binding;GO:1901363:heterocyclic compound binding	GO:0005622:intracellular;GO:0005623:cell;GO:0005634:nucleus;GO:0032991:macromolecular complex;GO:0043226:organelle;GO:0043227:membrane-bounded organelle;GO:0043229:intracellular organelle;GO:0043231:intracellular membrane-bounded organelle;GO:0043234:protein complex;GO:0044424:intracellular part;GO:0044464:cell part
D430041D05Rik	0.37256	3.81937e-33	1.89994e-28		0.391	0.259	0.814964	0.442404	protein_coding	mm10	chr2	-	104143073	104411013	267941	ENSMUSG00000068373	mmu:241589:D430041D05Rik, 9630056G07Rik, G2	241589	RIKEN cDNA D430041D05 gene [Source:MGI Symbol;Acc:MGI:2181743]	-	-	-	-	-	-	-	-	-	-
Foxj1	0.27312	4.04066e-33	2.01003e-28		0.9	0.827	2.52302	2.2499	protein_coding	mm10	chr11	-	116330704	116335399	4696	ENSMUSG00000034227	mmu:15223:Foxj1, FKHL-13, HFH-4, Hfh4	15223	forkhead box J1 [Source:MGI Symbol;Acc:MGI:1347474]	-	-	-	-	-	-	-	GO:0000122:negative regulation of transcription from RNA polymerase II promoter;GO:0000902:cell morphogenesis;GO:0001775:cell activation;GO:0001816:cytokine production;GO:0001817:regulation of cytokine production;GO:0001818:negative regulation of cytokine production;GO:0002250:adaptive immune response;GO:0002252:immune effector process;GO:0002376:immune system process;GO:0002443:leukocyte mediate…	GO:0000975:regulatory region DNA binding;GO:0000976:transcription regulatory region sequence-specific DNA binding;GO:0000977:RNA polymerase II regulatory region sequence-specific DNA binding;GO:0000978:RNA polymerase II core promoter proximal region sequence-specific DNA binding;GO:0000981:RNA polymerase II transcription factor activity, sequence-specific DNA binding;GO:0000982:transcription fact…	GO:0005622:intracellular;GO:0005623:cell;GO:0005634:nucleus;GO:0043226:organelle;GO:0043227:membrane-bounded organelle;GO:0043229:intracellular organelle;GO:0043231:intracellular membrane-bounded organelle;GO:0044424:intracellular part;GO:0044464:cell part
Msi2	0.287626	1.09053e-32	5.42485e-28		0.951	0.915	3.15305	2.86543	protein_coding	mm10	chr11	-	88339382	88718513	379132	ENSMUSG00000069769	mmu:76626:Msi2, 1700105C15Rik, AI451722, AI563628, AW489193, Msi2h	76626	musashi RNA-binding protein 2 [Source:MGI Symbol;Acc:MGI:1923876]	mmu03015:mRNA surveillance pathway	-	-	-	-	-	-	GO:0009987:cellular process;GO:0030154:cell differentiation;GO:0032502:developmental process;GO:0044699:single-organism process;GO:0044763:single-organism cellular process;GO:0044767:single-organism developmental process;GO:0048468:cell development;GO:0048856:anatomical structure development;GO:0048863:stem cell differentiation;GO:0048864:stem cell development;GO:0048869:cellular developmental pr…	GO:0000166:nucleotide binding;GO:0003676:nucleic acid binding;GO:0003723:RNA binding;GO:0003727:single-stranded RNA binding;GO:0005488:binding;GO:0008187:poly-pyrimidine tract binding;GO:0008266:poly(U) RNA binding;GO:0036094:small molecule binding;GO:0044822:poly(A) RNA binding;GO:0097159:organic cyclic compound binding;GO:1901265:nucleoside phosphate binding;GO:1901363:heterocyclic compound bin…	GO:0005622:intracellular;GO:0005623:cell;GO:0005737:cytoplasm;GO:0005844:polysome;GO:0030529:intracellular ribonucleoprotein complex;GO:0032991:macromolecular complex;GO:0044424:intracellular part;GO:0044464:cell part
Oxct1	0.278803	1.19258e-32	5.93248e-28		0.93	0.902	2.90313	2.62433	protein_coding	mm10	chr15	+	4026383	4155344	128962	ENSMUSG00000022186	mmu:67041:Oxct1, 2610008O03Rik, Oxct, Oxct2a, Scot-s	67041	3-oxoacid CoA transferase 1 [Source:MGI Symbol;Acc:MGI:1914291]	mmu00072:Synthesis and degradation of ketone bodies;mmu00280:Valine, leucine and isoleucine degradation;mmu00650:Butanoate metabolism	R-MMU-535734:Fatty acid, triacylglycerol, and ketone body metabolism;R-MMU-1430728:Metabolism;R-MMU-556833:Metabolism of lipids and lipoproteins;R-MMU-77108:Utilization of Ketone Bodies;R-MMU-74182:Ketone body metabolism	ACETOACETATE-DEG-PWY:acetoacetate degradation (to acetyl CoA);PWY3FA-1022:ketone oxidation;PWY66-368:ketolysis	-	-	-	-	GO:0001678:cellular glucose homeostasis;GO:0002790:peptide secretion;GO:0002791:regulation of peptide secretion;GO:0002793:positive regulation of peptide secretion;GO:0006810:transport;GO:0007154:cell communication;GO:0007267:cell-cell signaling;GO:0008104:protein localization;GO:0008152:metabolic process;GO:0009056:catabolic process;GO:0009306:protein secretion;GO:0009743:response to carbohydrat…	GO:0003824:catalytic activity;GO:0005488:binding;GO:0005515:protein binding;GO:0008260:3-oxoacid CoA-transferase activity;GO:0008410:CoA-transferase activity;GO:0016740:transferase activity;GO:0016782:transferase activity, transferring sulfur-containing groups;GO:0042802:identical protein binding;GO:0042803:protein homodimerization activity;GO:0046983:protein dimerization activity	GO:0005622:intracellular;GO:0005623:cell;GO:0005737:cytoplasm;GO:0005739:mitochondrion;GO:0043226:organelle;GO:0043227:membrane-bounded organelle;GO:0043229:intracellular organelle;GO:0043231:intracellular membrane-bounded organelle;GO:0044424:intracellular part;GO:0044444:cytoplasmic part;GO:0044464:cell part
Dnah6	0.348646	1.59176e-32	7.91822e-28		0.854	0.776	2.33299	1.98434	protein_coding	mm10	chr6	-	73017606	73221651	204046	ENSMUSG00000052861	mmu:330355:Dnah6, 9830168K20, A730004I20Rik, Dnahc6, mKIAA1697, mdhc6	330355	dynein, axonemal, heavy chain 6 [Source:MGI Symbol;Acc:MGI:107744]	mmu05016:Huntington's disease	-	-	-	-	-	-	-	-	-
Efcab1	0.301984	2.54129e-32	1.26416e-27		0.845	0.76	2.19804	1.89606	protein_coding	mm10	chr16	+	14906606	14981371	74766	ENSMUSG00000068617	mmu:66793:Efcab1, 4930449A16Rik, 5430404L10Rik	66793	EF-hand calcium binding domain 1 [Source:MGI Symbol;Acc:MGI:1914043]	-	-	-	-	-	-	-	-	GO:0005488:binding;GO:0005509:calcium ion binding;GO:0043167:ion binding;GO:0043169:cation binding;GO:0046872:metal ion binding	-
Crtc3	0.383704	2.82052e-32	1.40307e-27		0.65	0.569	1.4607	1.077	protein_coding	mm10	chr7	-	80586627	80688877	102251	ENSMUSG00000030527	mmu:70461:Crtc3, 2610312F20Rik, 6332415K15Rik, AI429792, BC011210, TORC3	70461	CREB regulated transcription coactivator 3 [Source:MGI Symbol;Acc:MGI:1917711]	mmu05166:HTLV-I infection	-	-	-	-	-	-	GO:0001775:cell activation;GO:0002274:myeloid leukocyte activation;GO:0002376:immune system process;GO:0006139:nucleobase-containing compound metabolic process;GO:0006351:transcription, DNA-templated;GO:0006355:regulation of transcription, DNA-templated;GO:0006357:regulation of transcription from RNA polymerase II promoter;GO:0006366:transcription from RNA polymerase II promoter;GO:0006461:protei…	GO:0005488:binding;GO:0005515:protein binding;GO:0008134:transcription factor binding;GO:0008140:cAMP response element binding protein binding	GO:0005622:intracellular;GO:0005623:cell;GO:0005634:nucleus;GO:0005654:nucleoplasm;GO:0005737:cytoplasm;GO:0031974:membrane-enclosed lumen;GO:0031981:nuclear lumen;GO:0043226:organelle;GO:0043227:membrane-bounded organelle;GO:0043229:intracellular organelle;GO:0043231:intracellular membrane-bounded organelle;GO:0043233:organelle lumen;GO:0044422:organelle part;GO:0044424:intracellular part;GO:004…
Dbp	0.376063	3.57481e-32	1.77829e-27		0.751	0.686	2.11742	1.74135	protein_coding	mm10	chr7	+	45705088	45710203	5116	ENSMUSG00000059824	mmu:13170:Dbp	13170	D site albumin promoter binding protein [Source:MGI Symbol;Acc:MGI:94866]	-	R-MMU-5334727:Mus musculus biological processes;R-MMU-1368110:Bmal1:Clock,Npas2 activates circadian gene expression;R-MMU-1368108:BMAL1:CLOCK,NPAS2 activates circadian gene expression;R-MMU-400253:Circadian Clock	-	-	-	-	-	GO:0006139:nucleobase-containing compound metabolic process;GO:0006351:transcription, DNA-templated;GO:0006355:regulation of transcription, DNA-templated;GO:0006357:regulation of transcription from RNA polymerase II promoter;GO:0006366:transcription from RNA polymerase II promoter;GO:0006725:cellular aromatic compound metabolic process;GO:0006807:nitrogen compound metabolic process;GO:0007275:mul…	GO:0000975:regulatory region DNA binding;GO:0000976:transcription regulatory region sequence-specific DNA binding;GO:0000977:RNA polymerase II regulatory region sequence-specific DNA binding;GO:0000981:RNA polymerase II transcription factor activity, sequence-specific DNA binding;GO:0000982:transcription factor activity, RNA polymerase II core promoter proximal region sequence-specific binding;GO…	GO:0005622:intracellular;GO:0005623:cell;GO:0005634:nucleus;GO:0043226:organelle;GO:0043227:membrane-bounded organelle;GO:0043229:intracellular organelle;GO:0043231:intracellular membrane-bounded organelle;GO:0044424:intracellular part;GO:0044464:cell part
Ccdc33	0.352826	4.43387e-32	2.20563e-27		0.71	0.633	1.64749	1.29466	protein_coding	mm10	chr9	-	58028677	58118823	90147	ENSMUSG00000037716	mmu:382077:Ccdc33, 4930535E21Rik, Gm1117, Tzip1	382077	coiled-coil domain containing 33 [Source:MGI Symbol;Acc:MGI:1922464]	-	-	-	-	-	-	-	GO:0000003:reproduction;GO:0007276:gamete generation;GO:0007283:spermatogenesis;GO:0019953:sexual reproduction;GO:0022414:reproductive process;GO:0032501:multicellular organismal process;GO:0032504:multicellular organism reproduction;GO:0044699:single-organism process;GO:0044702:single organism reproductive process;GO:0044703:multi-organism reproductive process;GO:0048232:male gamete generation;G…	-	GO:0005622:intracellular;GO:0005623:cell;GO:0005737:cytoplasm;GO:0005777:peroxisome;GO:0042579:microbody;GO:0043226:organelle;GO:0043227:membrane-bounded organelle;GO:0043229:intracellular organelle;GO:0043231:intracellular membrane-bounded organelle;GO:0044424:intracellular part;GO:0044444:cytoplasmic part;GO:0044464:cell part
Kcnmb1	0.348713	5.38389e-32	2.67822e-27		0.723	0.625	1.80854	1.45983	protein_coding	mm10	chr11	+	33963013	33973641	10629	ENSMUSG00000020155	mmu:16533:Kcnmb1, BKbeta1	16533	potassium large conductance calcium-activated channel, subfamily M, beta member 1 [Source:MGI Symbol;Acc:MGI:1334203]	mmu04911:Insulin secretion;mmu04022:cGMP-PKG signaling pathway;mmu04270:Vascular smooth muscle contraction	R-MMU-1296052:Ca2+ activated K+ channels;R-MMU-112316:Neuronal System;R-MMU-1296071:Potassium Channels	-	-	-	-	-	GO:0001101:response to acid chemical;GO:0003008:system process;GO:0003013:circulatory system process;GO:0003018:vascular process in circulatory system;GO:0005513:detection of calcium ion;GO:0006810:transport;GO:0006811:ion transport;GO:0006812:cation transport;GO:0006813:potassium ion transport;GO:0007154:cell communication;GO:0007267:cell-cell signaling;GO:0007268:chemical synaptic transmission;…	GO:0005215:transporter activity;GO:0005216:ion channel activity;GO:0005227:calcium activated cation channel activity;GO:0005261:cation channel activity;GO:0005267:potassium channel activity;GO:0008324:cation transmembrane transporter activity;GO:0015075:ion transmembrane transporter activity;GO:0015077:monovalent inorganic cation transmembrane transporter activity;GO:0015079:potassium ion transme…	GO:0005623:cell;GO:0005886:plasma membrane;GO:0005887:integral component of plasma membrane;GO:0008076:voltage-gated potassium channel complex;GO:0016020:membrane;GO:0016021:integral component of membrane;GO:0031224:intrinsic component of membrane;GO:0031226:intrinsic component of plasma membrane;GO:0032991:macromolecular complex;GO:0034702:ion channel complex;GO:0034703:cation channel complex;GO…
Clcn4	0.485366	6.75956e-32	3.36255e-27		0.66	0.599	1.75167	1.2663	protein_coding	mm10	chr7	-	7282309	7300851	18543	ENSMUSG00000000605	mmu:12727:Clcn4, Clc4-2, Clcn4-2	12727	chloride channel, voltage-sensitive 4 [Source:MGI Symbol;Acc:MGI:104571]	-	R-MMU-382551:Transmembrane transport of small molecules;R-MMU-2672351:Stimuli-sensing channels;R-MMU-983712:Ion channel transport	-	-	-	-	-	GO:0006810:transport;GO:0006811:ion transport;GO:0006820:anion transport;GO:0006821:chloride transport;GO:0015698:inorganic anion transport;GO:0034220:ion transmembrane transport;GO:0051179:localization;GO:0051234:establishment of localization;GO:0055085:transmembrane transport;GO:0098656:anion transmembrane transport;GO:0098660:inorganic ion transmembrane transport;GO:0098661:inorganic anion tra…	GO:0000166:nucleotide binding;GO:0001882:nucleoside binding;GO:0001883:purine nucleoside binding;GO:0005215:transporter activity;GO:0005216:ion channel activity;GO:0005244:voltage-gated ion channel activity;GO:0005247:voltage-gated chloride channel activity;GO:0005253:anion channel activity;GO:0005254:chloride channel activity;GO:0005488:binding;GO:0005524:ATP binding;GO:0008308:voltage-gated ani…	GO:0005622:intracellular;GO:0005623:cell;GO:0005737:cytoplasm;GO:0005768:endosome;GO:0005773:vacuole;GO:0005886:plasma membrane;GO:0005887:integral component of plasma membrane;GO:0012505:endomembrane system;GO:0016020:membrane;GO:0016021:integral component of membrane;GO:0031224:intrinsic component of membrane;GO:0031226:intrinsic component of plasma membrane;GO:0043226:organelle;GO:0043227:memb…
Pcp4l1	0.284828	7.92527e-32	3.94243e-27		0.959	0.854	3.59748	3.31265	protein_coding	mm10	chr1	-	171173262	171196268	23007	ENSMUSG00000038370	mmu:66425:Pcp4l1, 1500036F01Rik	66425	Purkinje cell protein 4-like 1 [Source:MGI Symbol;Acc:MGI:1913675]	-	-	-	-	-	-	-	-	-	-
Entpd2	0.319299	1.5378e-31	7.64979e-27		0.321	0.191	0.655252	0.335953	protein_coding	mm10	chr2	+	25395874	25401321	5448	ENSMUSG00000015085	mmu:12496:Entpd2, Cd39l1, NTPDase2	12496	ectonucleoside triphosphate diphosphohydrolase 2 [Source:MGI Symbol;Acc:MGI:1096863]	mmu04742:Taste transduction;mmu00230:Purine metabolism	R-MMU-15869:Metabolism of nucleotides;R-MMU-1430728:Metabolism;R-MMU-8850843:Phosphate bond hydrolysis by NTPDase proteins	-	-	-	-	-	GO:0001775:cell activation;GO:0006139:nucleobase-containing compound metabolic process;GO:0006461:protein complex assembly;GO:0006725:cellular aromatic compound metabolic process;GO:0006753:nucleoside phosphate metabolic process;GO:0006793:phosphorus metabolic process;GO:0006796:phosphate-containing compound metabolic process;GO:0006807:nitrogen compound metabolic process;GO:0006950:response to s…	GO:0000166:nucleotide binding;GO:0001882:nucleoside binding;GO:0001883:purine nucleoside binding;GO:0003678:DNA helicase activity;GO:0003824:catalytic activity;GO:0004003:ATP-dependent DNA helicase activity;GO:0004386:helicase activity;GO:0004551:nucleotide diphosphatase activity;GO:0004787:thiamine-pyrophosphatase activity;GO:0005488:binding;GO:0005515:protein binding;GO:0005524:ATP binding;GO:0…	GO:0005576:extracellular region;GO:0005578:proteinaceous extracellular matrix;GO:0005604:basement membrane;GO:0005605:basal lamina;GO:0005623:cell;GO:0005886:plasma membrane;GO:0009986:cell surface;GO:0016020:membrane;GO:0016021:integral component of membrane;GO:0031012:extracellular matrix;GO:0031224:intrinsic component of membrane;GO:0031253:cell projection membrane;GO:0031982:vesicle;GO:003198…
2410004P03Rik	0.2779	2.00737e-31	9.98566e-27		0.928	0.837	2.98993	2.71203	protein_coding	mm10	chr12	-	17003319	17011727	8409	ENSMUSG00000071398	mmu:73667:2410004P03Rik	73667	RIKEN cDNA 2410004P03 gene [Source:MGI Symbol;Acc:MGI:1920917]	-	-	-	-	-	-	-	-	-	-
Rcn2	0.308154	2.33111e-31	1.15961e-26		0.785	0.731	1.82103	1.51287	protein_coding	mm10	chr9	+	56041845	56061882	20038	ENSMUSG00000032320	mmu:26611:Rcn2, AA408742, Tcbp49	26611	reticulocalbin 2 [Source:MGI Symbol;Acc:MGI:1349765]	-	-	-	-	-	-	-	-	GO:0005488:binding;GO:0005509:calcium ion binding;GO:0005515:protein binding;GO:0043167:ion binding;GO:0043169:cation binding;GO:0046872:metal ion binding	GO:0005622:intracellular;GO:0005623:cell;GO:0005634:nucleus;GO:0005730:nucleolus;GO:0005737:cytoplasm;GO:0005783:endoplasmic reticulum;GO:0012505:endomembrane system;GO:0031974:membrane-enclosed lumen;GO:0031981:nuclear lumen;GO:0043226:organelle;GO:0043227:membrane-bounded organelle;GO:0043228:non-membrane-bounded organelle;GO:0043229:intracellular organelle;GO:0043231:intracellular membrane-bou…
Iqcg	0.281316	4.21563e-31	2.09707e-26		0.855	0.772	2.28831	2.00699	protein_coding	mm10	chr16	-	33012683	33056218	43536	ENSMUSG00000035578	mmu:69707:Iqcg, 2400003L07Rik, G1-374-12, esgd12d, repro1, stubby12d	69707	IQ motif containing G [Source:MGI Symbol;Acc:MGI:1916957]	-	-	-	-	-	-	-	GO:0000003:reproduction;GO:0000226:microtubule cytoskeleton organization;GO:0000902:cell morphogenesis;GO:0001578:microtubule bundle formation;GO:0003006:developmental process involved in reproduction;GO:0006996:organelle organization;GO:0007010:cytoskeleton organization;GO:0007017:microtubule-based process;GO:0007276:gamete generation;GO:0007281:germ cell development;GO:0007283:spermatogenesis;G…	GO:0005488:binding;GO:0005515:protein binding;GO:0005516:calmodulin binding;GO:0030544:Hsp70 protein binding;GO:0031072:heat shock protein binding	GO:0002177:manchette;GO:0005576:extracellular region;GO:0005622:intracellular;GO:0005623:cell;GO:0005737:cytoplasm;GO:0005856:cytoskeleton;GO:0005929:cilium;GO:0015630:microtubule cytoskeleton;GO:0031514:motile cilium;GO:0031982:vesicle;GO:0031988:membrane-bounded vesicle;GO:0036126:sperm flagellum;GO:0042995:cell projection;GO:0043226:organelle;GO:0043227:membrane-bounded organelle;GO:0043228:no…
Sfxn1	0.366715	4.25748e-31	2.11788e-26		0.711	0.626	1.69416	1.32745	protein_coding	mm10	chr13	+	54071869	54108342	36474	ENSMUSG00000021474	mmu:14057:Sfxn1, 2810002O05Rik, A930015P12Rik, f	14057	sideroflexin 1 [Source:MGI Symbol;Acc:MGI:2137677]	-	-	-	-	-	-	-	GO:0000041:transition metal ion transport;GO:0002262:myeloid cell homeostasis;GO:0002376:immune system process;GO:0002520:immune system development;GO:0006810:transport;GO:0006811:ion transport;GO:0006812:cation transport;GO:0006826:iron ion transport;GO:0007275:multicellular organism development;GO:0009987:cellular process;GO:0030001:metal ion transport;GO:0030097:hemopoiesis;GO:0030099:myeloid …	GO:0005215:transporter activity;GO:0015075:ion transmembrane transporter activity;GO:0022857:transmembrane transporter activity;GO:0022891:substrate-specific transmembrane transporter activity;GO:0022892:substrate-specific transporter activity	GO:0005622:intracellular;GO:0005623:cell;GO:0005737:cytoplasm;GO:0005739:mitochondrion;GO:0005740:mitochondrial envelope;GO:0005743:mitochondrial inner membrane;GO:0016020:membrane;GO:0016021:integral component of membrane;GO:0019866:organelle inner membrane;GO:0031090:organelle membrane;GO:0031224:intrinsic component of membrane;GO:0031966:mitochondrial membrane;GO:0031967:organelle envelope;GO:…
Hspa2	0.271742	5.83747e-31	2.90385e-26		0.935	0.864	2.9587	2.68696	protein_coding	mm10	chr12	+	76404176	76406938	2763	ENSMUSG00000059970	mmu:15512:Hspa2, 70kDa, HSP70.2, HSP70A2, Hsp70-2	15512	heat shock protein 2 [Source:MGI Symbol;Acc:MGI:96243]	mmu05162:Measles;mmu05164:Influenza A;mmu03040:Spliceosome;mmu04010:MAPK signaling pathway;mmu04141:Protein processing in endoplasmic reticulum;mmu04144:Endocytosis;mmu04213:Longevity regulating pathway - multiple species;mmu04612:Antigen processing and presentation;mmu04915:Estrogen signaling pathway;mmu05134:Legionellosis;mmu05145:Toxoplasmosis;mmu05169:Epstein-Barr virus infection	R-MMU-5334727:Mus musculus biological processes;R-MMU-1221633:Meiotic Synapsis;R-MMU-1221632:Meiotic synapsis;R-MMU-1640170:Cell Cycle;R-MMU-1500620:Meiosis	-	P00049:Parkinson disease;P00006:Apoptosis signaling pathway	-	-	-	GO:0000003:reproduction;GO:0000079:regulation of cyclin-dependent protein serine/threonine kinase activity;GO:0000086:G2/M transition of mitotic cell cycle;GO:0000278:mitotic cell cycle;GO:0000280:nuclear division;GO:0001932:regulation of protein phosphorylation;GO:0001934:positive regulation of protein phosphorylation;GO:0003006:developmental process involved in reproduction;GO:0006457:protein f…	GO:0000166:nucleotide binding;GO:0001882:nucleoside binding;GO:0001883:purine nucleoside binding;GO:0005488:binding;GO:0005515:protein binding;GO:0005524:ATP binding;GO:0008289:lipid binding;GO:0017076:purine nucleotide binding;GO:0019899:enzyme binding;GO:0030554:adenyl nucleotide binding;GO:0032549:ribonucleoside binding;GO:0032550:purine ribonucleoside binding;GO:0032553:ribonucleotide binding…	GO:0000228:nuclear chromosome;GO:0000793:condensed chromosome;GO:0000794:condensed nuclear chromosome;GO:0000795:synaptonemal complex;GO:0001673:male germ cell nucleus;GO:0005576:extracellular region;GO:0005615:extracellular space;GO:0005622:intracellular;GO:0005623:cell;GO:0005634:nucleus;GO:0005694:chromosome;GO:0005737:cytoplasm;GO:0005739:mitochondrion;GO:0005819:spindle;GO:0005829:cytosol;GO…
Dnali1	0.290983	7.57075e-31	3.76607e-26		0.852	0.79	2.28187	1.99089	protein_coding	mm10	chr4	-	125055338	125065703	10366	ENSMUSG00000042707	mmu:75563:Dnali1, 1700023A09Rik, AW049135	75563	dynein, axonemal, light intermediate polypeptide 1 [Source:MGI Symbol;Acc:MGI:1922813]	mmu05016:Huntington's disease	-	-	-	-	-	-	GO:0003341:cilium movement;GO:0006928:movement of cell or subcellular component;GO:0007017:microtubule-based process;GO:0007018:microtubule-based movement;GO:0009987:cellular process;GO:0044699:single-organism process;GO:0044763:single-organism cellular process	GO:0003774:motor activity;GO:0003824:catalytic activity;GO:0005488:binding;GO:0005515:protein binding;GO:0016462:pyrophosphatase activity;GO:0016787:hydrolase activity;GO:0016817:hydrolase activity, acting on acid anhydrides;GO:0016818:hydrolase activity, acting on acid anhydrides, in phosphorus-containing anhydrides;GO:0017111:nucleoside-triphosphatase activity;GO:0045502:dynein binding;GO:00455…	GO:0005622:intracellular;GO:0005623:cell;GO:0005737:cytoplasm;GO:0005856:cytoskeleton;GO:0005875:microtubule associated complex;GO:0005929:cilium;GO:0005930:axoneme;GO:0015630:microtubule cytoskeleton;GO:0030175:filopodium;GO:0030286:dynein complex;GO:0032991:macromolecular complex;GO:0042995:cell projection;GO:0043226:organelle;GO:0043228:non-membrane-bounded organelle;GO:0043229:intracellular o…
Kcnn3	0.369052	9.62163e-31	4.78628e-26		0.44	0.32	0.904779	0.535728	protein_coding	mm10	chr3	+	89520164	89675132	154969	ENSMUSG00000000794	mmu:140493:Kcnn3, KCa2.3, SK3, SKCA3	140493	potassium intermediate/small conductance calcium-activated channel, subfamily N, member 3 [Source:MGI Symbol;Acc:MGI:2153183]	mmu04911:Insulin secretion	R-MMU-1296052:Ca2+ activated K+ channels;R-MMU-112316:Neuronal System;R-MMU-1296071:Potassium Channels	-	-	-	-	-	GO:0006605:protein targeting;GO:0006626:protein targeting to mitochondrion;GO:0006810:transport;GO:0006811:ion transport;GO:0006812:cation transport;GO:0006813:potassium ion transport;GO:0006839:mitochondrial transport;GO:0006886:intracellular protein transport;GO:0006996:organelle organization;GO:0007005:mitochondrion organization;GO:0008104:protein localization;GO:0009987:cellular process;GO:00…	GO:0005215:transporter activity;GO:0005216:ion channel activity;GO:0005227:calcium activated cation channel activity;GO:0005261:cation channel activity;GO:0005267:potassium channel activity;GO:0005488:binding;GO:0005515:protein binding;GO:0005516:calmodulin binding;GO:0008324:cation transmembrane transporter activity;GO:0015075:ion transmembrane transporter activity;GO:0015077:monovalent inorgani…	GO:0005622:intracellular;GO:0005623:cell;GO:0005737:cytoplasm;GO:0005886:plasma membrane;GO:0016020:membrane;GO:0016021:integral component of membrane;GO:0030175:filopodium;GO:0031224:intrinsic component of membrane;GO:0031594:neuromuscular junction;GO:0036477:somatodendritic compartment;GO:0042995:cell projection;GO:0043005:neuron projection;GO:0043025:neuronal cell body;GO:0044297:cell body;GO:…
Odf3b	0.298846	9.71427e-31	4.83236e-26		0.89	0.82	2.4549	2.15605	protein_coding	mm10	chr15	-	89377449	89379587	2139	ENSMUSG00000047394	mmu:70113:Odf3b, 2010001J22Rik	70113	outer dense fiber of sperm tails 3B [Source:MGI Symbol;Acc:MGI:1917363]	-	-	-	-	-	-	-	-	-	-
Chd5	0.374427	1.22745e-30	6.10593e-26		0.333	0.208	0.718938	0.344511	protein_coding	mm10	chr4	+	152338651	152390194	51544	ENSMUSG00000005045	mmu:269610:Chd5, 4930532L22Rik, AW060752, B230399N07Rik, CHD-5	269610	chromodomain helicase DNA binding protein 5 [Source:MGI Symbol;Acc:MGI:3036258]	-	-	-	-	-	-	-	-	-	-
Dmd	0.470984	1.33283e-30	6.63015e-26		0.8	0.724	2.21262	1.74164	protein_coding	mm10	chrX	+	82948870	85206141	2257272	ENSMUSG00000045103	mmu:13405:Dmd, DXSmh7, DXSmh9, Dp427, Dp71, dys, mdx, pke	13405	dystrophin, muscular dystrophy [Source:MGI Symbol;Acc:MGI:94909]	mmu05410:Hypertrophic cardiomyopathy (HCM);mmu05414:Dilated cardiomyopathy;mmu05412:Arrhythmogenic right ventricular cardiomyopathy (ARVC);mmu05416:Viral myocarditis	R-MMU-390522:Striated Muscle Contraction;R-MMU-397014:Muscle contraction	-	-	-	-	-	GO:0000165:MAPK cascade;GO:0001508:action potential;GO:0001885:endothelial cell development;GO:0001932:regulation of protein phosphorylation;GO:0001933:negative regulation of protein phosphorylation;GO:0001952:regulation of cell-matrix adhesion;GO:0001954:positive regulation of cell-matrix adhesion;GO:0002027:regulation of heart rate;GO:0002028:regulation of sodium ion transport;GO:0002064:epithe…	GO:0001948:glycoprotein binding;GO:0002162:dystroglycan binding;GO:0003779:actin binding;GO:0005198:structural molecule activity;GO:0005200:structural constituent of cytoskeleton;GO:0005488:binding;GO:0005515:protein binding;GO:0008092:cytoskeletal protein binding;GO:0008270:zinc ion binding;GO:0008307:structural constituent of muscle;GO:0017022:myosin binding;GO:0017166:vinculin binding;GO:00198…	GO:0005622:intracellular;GO:0005623:cell;GO:0005737:cytoplasm;GO:0005856:cytoskeleton;GO:0005886:plasma membrane;GO:0009986:cell surface;GO:0016010:dystrophin-associated glycoprotein complex;GO:0016020:membrane;GO:0030016:myofibril;GO:0030017:sarcomere;GO:0030018:Z disc;GO:0030054:cell junction;GO:0030055:cell-substrate junction;GO:0030175:filopodium;GO:0031253:cell projection membrane;GO:0031527…
Enah	0.260415	1.44448e-30	7.18558e-26		0.936	0.882	3.02776	2.76735	protein_coding	mm10	chr1	-	181896384	182019990	123607	ENSMUSG00000022995	mmu:13800:Enah, Mena, NDPP-1, Ndpp1, WBP8	13800	ENAH actin regulator [Source:MGI Symbol;Acc:MGI:108360]	mmu04810:Regulation of actin cytoskeleton;mmu04360:Axon guidance	R-MMU-1266738:Developmental Biology;R-MMU-168256:Immune System;R-MMU-1280218:Adaptive Immune System;R-MMU-422475:Axon guidance;R-MMU-376176:Signaling by Robo receptor;R-MMU-202403:TCR signaling;R-MMU-202433:Generation of second messenger molecules	-	P00008:Axon guidance mediated by Slit/Robo;P00016:Cytoskeletal regulation by Rho GTPase;P00009:Axon guidance mediated by netrin	-	-	-	GO:0000902:cell morphogenesis;GO:0000904:cell morphogenesis involved in differentiation;GO:0001838:embryonic epithelial tube formation;GO:0001841:neural tube formation;GO:0001843:neural tube closure;GO:0002009:morphogenesis of an epithelium;GO:0006928:movement of cell or subcellular component;GO:0006935:chemotaxis;GO:0006996:organelle organization;GO:0007010:cytoskeleton organization;GO:0007015:a…	GO:0003779:actin binding;GO:0005488:binding;GO:0005515:protein binding;GO:0005522:profilin binding;GO:0008092:cytoskeletal protein binding;GO:0017124:SH3 domain binding;GO:0019904:protein domain specific binding;GO:0050699:WW domain binding	GO:0001725:stress fiber;GO:0005622:intracellular;GO:0005623:cell;GO:0005737:cytoplasm;GO:0005856:cytoskeleton;GO:0005886:plasma membrane;GO:0005912:adherens junction;GO:0005924:cell-substrate adherens junction;GO:0005925:focal adhesion;GO:0015629:actin cytoskeleton;GO:0016020:membrane;GO:0030027:lamellipodium;GO:0030054:cell junction;GO:0030055:cell-substrate junction;GO:0030175:filopodium;GO:003…
Smim45	0.367812	1.78881e-30	8.89846e-26		0.516	0.394	1.09819	0.730374	-	-	-	-	-	-	-	-	-	-	-	-	-	-	-	-	-	-	-	-	-
Atp2a3	0.402259	3.46618e-30	1.72425e-25		0.468	0.347	1.04253	0.640273	protein_coding	mm10	chr11	+	72961169	72993044	31876	ENSMUSG00000020788	mmu:53313:Atp2a3, SERCA3b, Serca3	53313	ATPase, Ca++ transporting, ubiquitous [Source:MGI Symbol;Acc:MGI:1194503]	mmu05010:Alzheimer's disease;mmu04022:cGMP-PKG signaling pathway;mmu04020:Calcium signaling pathway;mmu04972:Pancreatic secretion	R-MMU-418346:Platelet homeostasis;R-MMU-418360:Platelet calcium homeostasis;R-MMU-382551:Transmembrane transport of small molecules;R-MMU-109582:Hemostasis;R-MMU-397014:Muscle contraction;R-MMU-5576891:Cardiac conduction;R-MMU-418359:Reduction of cytosolic Ca++ levels;R-MMU-5578775:Ion homeostasis;R-MMU-983712:Ion channel transport;R-MMU-936837:Ion transport by P-type ATPases	-	-	-	-	-	GO:0006810:transport;GO:0006811:ion transport;GO:0006812:cation transport;GO:0006816:calcium ion transport;GO:0006873:cellular ion homeostasis;GO:0006874:cellular calcium ion homeostasis;GO:0006875:cellular metal ion homeostasis;GO:0009987:cellular process;GO:0019725:cellular homeostasis;GO:0030001:metal ion transport;GO:0030003:cellular cation homeostasis;GO:0034220:ion transmembrane transport;G…	GO:0000166:nucleotide binding;GO:0001882:nucleoside binding;GO:0001883:purine nucleoside binding;GO:0003824:catalytic activity;GO:0005215:transporter activity;GO:0005388:calcium-transporting ATPase activity;GO:0005488:binding;GO:0005515:protein binding;GO:0005524:ATP binding;GO:0008324:cation transmembrane transporter activity;GO:0015075:ion transmembrane transporter activity;GO:0015085:calcium i…	GO:0005622:intracellular;GO:0005623:cell;GO:0005737:cytoplasm;GO:0005783:endoplasmic reticulum;GO:0005789:endoplasmic reticulum membrane;GO:0005886:plasma membrane;GO:0005887:integral component of plasma membrane;GO:0012505:endomembrane system;GO:0016020:membrane;GO:0016021:integral component of membrane;GO:0016528:sarcoplasm;GO:0016529:sarcoplasmic reticulum;GO:0031090:organelle membrane;GO:0031…
2010001K21Rik	0.338361	3.79448e-30	1.88757e-25		0.793	0.742	2.09913	1.76076	lncRNA	mm10	chr13	+	46979908	47011195	31288	ENSMUSG00000051606	-	-	RIKEN cDNA 2010001K21 gene [Source:MGI Symbol;Acc:MGI:1917079]	-	-	-	-	-	-	-	-	-	-
1110017D15Rik	0.273049	3.96815e-30	1.97396e-25		0.94	0.843	3.17637	2.90332	protein_coding	mm10	chr4	-	41505009	41517333	12325	ENSMUSG00000028441	mmu:73721:1110017D15Rik, Cbe1, Smrp1	73721	RIKEN cDNA 1110017D15 gene [Source:MGI Symbol;Acc:MGI:1920971]	-	-	-	-	-	-	-	GO:0000003:reproduction;GO:0006461:protein complex assembly;GO:0007276:gamete generation;GO:0007283:spermatogenesis;GO:0009987:cellular process;GO:0016043:cellular component organization;GO:0019953:sexual reproduction;GO:0022414:reproductive process;GO:0022607:cellular component assembly;GO:0030154:cell differentiation;GO:0032501:multicellular organismal process;GO:0032502:developmental process;G…	GO:0005488:binding;GO:0005515:protein binding;GO:0008092:cytoskeletal protein binding;GO:0015631:tubulin binding;GO:0043014:alpha-tubulin binding	GO:0002177:manchette;GO:0005622:intracellular;GO:0005623:cell;GO:0005634:nucleus;GO:0005737:cytoplasm;GO:0005856:cytoskeleton;GO:0015630:microtubule cytoskeleton;GO:0043226:organelle;GO:0043227:membrane-bounded organelle;GO:0043228:non-membrane-bounded organelle;GO:0043229:intracellular organelle;GO:0043231:intracellular membrane-bounded organelle;GO:0043232:intracellular non-membrane-bounded org…
Ttll3	0.369249	4.45521e-30	2.21625e-25		0.74	0.663	1.76839	1.39914	protein_coding	mm10	chr6	+	113389260	113414587	25328	ENSMUSG00000030276	mmu:101100:Ttll3, 4833441J24Rik, AI450050	101100	tubulin tyrosine ligase-like family, member 3 [Source:MGI Symbol;Acc:MGI:2141418]	-	-	-	-	-	-	-	GO:0000902:cell morphogenesis;GO:0006464:cellular protein modification process;GO:0006996:organelle organization;GO:0008152:metabolic process;GO:0009653:anatomical structure morphogenesis;GO:0009987:cellular process;GO:0010927:cellular component assembly involved in morphogenesis;GO:0016043:cellular component organization;GO:0018094:protein polyglycylation;GO:0019538:protein metabolic process;GO:…	GO:0000166:nucleotide binding;GO:0001882:nucleoside binding;GO:0001883:purine nucleoside binding;GO:0003824:catalytic activity;GO:0005488:binding;GO:0005524:ATP binding;GO:0008766:UDP-N-acetylmuramoylalanyl-D-glutamyl-2,6-diaminopimelate-D-alanyl-D-alanine ligase activity;GO:0016874:ligase activity;GO:0016879:ligase activity, forming carbon-nitrogen bonds;GO:0016881:acid-amino acid ligase activit…	GO:0005622:intracellular;GO:0005623:cell;GO:0005737:cytoplasm;GO:0005856:cytoskeleton;GO:0005874:microtubule;GO:0005929:cilium;GO:0005930:axoneme;GO:0015630:microtubule cytoskeleton;GO:0042995:cell projection;GO:0043226:organelle;GO:0043228:non-membrane-bounded organelle;GO:0043229:intracellular organelle;GO:0043232:intracellular non-membrane-bounded organelle;GO:0044422:organelle part;GO:0044424…
Armc3	0.340512	7.80092e-30	3.88057e-25		0.784	0.72	2.05557	1.71505	protein_coding	mm10	chr2	+	19199302	19310241	110940	ENSMUSG00000037683	mmu:70882:Armc3, 4921513G22Rik	70882	armadillo repeat containing 3 [Source:MGI Symbol;Acc:MGI:1918132]	-	-	-	-	-	-	-	-	-	GO:0005576:extracellular region;GO:0005622:intracellular;GO:0005623:cell;GO:0005634:nucleus;GO:0005737:cytoplasm;GO:0031982:vesicle;GO:0031988:membrane-bounded vesicle;GO:0043226:organelle;GO:0043227:membrane-bounded organelle;GO:0043229:intracellular organelle;GO:0043230:extracellular organelle;GO:0043231:intracellular membrane-bounded organelle;GO:0044421:extracellular region part;GO:0044424:in…
Bbox1	0.302375	1.00834e-29	5.01598e-25		0.808	0.738	2.0328	1.73042	protein_coding	mm10	chr2	-	110262697	110314560	51864	ENSMUSG00000041660	mmu:170442:Bbox1, AI874739	170442	butyrobetaine (gamma), 2-oxoglutarate dioxygenase 1 (gamma-butyrobetaine hydroxylase) [Source:MGI Symbol;Acc:MGI:1891372]	mmu00310:Lysine degradation	R-MMU-71262:Carnitine synthesis;R-MMU-1430728:Metabolism;R-MMU-70895:Branched-chain amino acid catabolism;R-MMU-71291:Metabolism of amino acids and derivatives	PWY-6100:L-carnitine biosynthesis	-	-	-	-	GO:0006577:amino-acid betaine metabolic process;GO:0006578:amino-acid betaine biosynthetic process;GO:0006807:nitrogen compound metabolic process;GO:0008152:metabolic process;GO:0009058:biosynthetic process;GO:0009437:carnitine metabolic process;GO:0009987:cellular process;GO:0034641:cellular nitrogen compound metabolic process;GO:0044237:cellular metabolic process;GO:0044249:cellular biosyntheti…	GO:0003824:catalytic activity;GO:0005488:binding;GO:0005506:iron ion binding;GO:0008270:zinc ion binding;GO:0008336:gamma-butyrobetaine dioxygenase activity;GO:0016491:oxidoreductase activity;GO:0016705:oxidoreductase activity, acting on paired donors, with incorporation or reduction of molecular oxygen;GO:0016706:oxidoreductase activity, acting on paired donors, with incorporation or reduction o…	GO:0005576:extracellular region;GO:0005622:intracellular;GO:0005623:cell;GO:0005737:cytoplasm;GO:0005739:mitochondrion;GO:0031982:vesicle;GO:0031988:membrane-bounded vesicle;GO:0043226:organelle;GO:0043227:membrane-bounded organelle;GO:0043229:intracellular organelle;GO:0043230:extracellular organelle;GO:0043231:intracellular membrane-bounded organelle;GO:0044421:extracellular region part;GO:0044…
Slc39a4	0.436018	1.60354e-29	7.97679e-25		0.54	0.447	1.29861	0.862591	protein_coding	mm10	chr15	-	76612383	76617384	5002	ENSMUSG00000063354	mmu:72027:Slc39a4, 1600025H15Rik, AU041686, AWMS2, ZIP4	72027	solute carrier family 39 (zinc transporter), member 4 [Source:MGI Symbol;Acc:MGI:1919277]	mmu04978:Mineral absorption	R-MMU-382551:Transmembrane transport of small molecules;R-MMU-425410:Metal ion SLC transporters;R-MMU-435354:Zinc transporters;R-MMU-425366:Transport of glucose and other sugars, bile salts and organic acids, metal ions and amine compounds;R-MMU-442380:Zinc influx into cells by the SLC39 gene family;R-MMU-425407:SLC-mediated transmembrane transport	-	-	-	-	-	GO:0000041:transition metal ion transport;GO:0006810:transport;GO:0006811:ion transport;GO:0006812:cation transport;GO:0006829:zinc II ion transport;GO:0006873:cellular ion homeostasis;GO:0006875:cellular metal ion homeostasis;GO:0006882:cellular zinc ion homeostasis;GO:0006950:response to stress;GO:0007154:cell communication;GO:0009267:cellular response to starvation;GO:0009605:response to exter…	GO:0005215:transporter activity;GO:0005385:zinc ion transmembrane transporter activity;GO:0008324:cation transmembrane transporter activity;GO:0015075:ion transmembrane transporter activity;GO:0022857:transmembrane transporter activity;GO:0022890:inorganic cation transmembrane transporter activity;GO:0022891:substrate-specific transmembrane transporter activity;GO:0022892:substrate-specific trans…	GO:0005576:extracellular region;GO:0005622:intracellular;GO:0005623:cell;GO:0005737:cytoplasm;GO:0005768:endosome;GO:0005773:vacuole;GO:0005886:plasma membrane;GO:0005887:integral component of plasma membrane;GO:0012505:endomembrane system;GO:0016020:membrane;GO:0016021:integral component of membrane;GO:0016023:cytoplasmic, membrane-bounded vesicle;GO:0016324:apical plasma membrane;GO:0031224:int…
Tmem212	0.250456	2.02047e-29	1.00508e-24		0.988	0.923	4.50729	4.25683	protein_coding	mm10	chr3	-	27866066	27896368	30303	ENSMUSG00000043164	mmu:208613:Tmem212, E030011K20Rik, Gm564	208613	transmembrane protein 212 [Source:MGI Symbol;Acc:MGI:2685410]	-	-	-	-	-	-	-	-	-	GO:0016020:membrane;GO:0016021:integral component of membrane;GO:0031224:intrinsic component of membrane;GO:0044425:membrane part
Nfib	0.298043	2.17661e-29	1.08275e-24		0.878	0.845	2.42767	2.12963	protein_coding	mm10	chr4	-	82290173	82705750	415578	ENSMUSG00000008575	mmu:18028:Nfib, 6720429L07Rik, CTF, E030026I10Rik, NF-I/B, NF1-B, NFI-B	18028	nuclear factor I/B [Source:MGI Symbol;Acc:MGI:103188]	-	-	-	-	-	-	-	GO:0000122:negative regulation of transcription from RNA polymerase II promoter;GO:0000902:cell morphogenesis;GO:0000904:cell morphogenesis involved in differentiation;GO:0001501:skeletal system development;GO:0002062:chondrocyte differentiation;GO:0006139:nucleobase-containing compound metabolic process;GO:0006259:DNA metabolic process;GO:0006260:DNA replication;GO:0006351:transcription, DNA-tem…	GO:0000975:regulatory region DNA binding;GO:0000976:transcription regulatory region sequence-specific DNA binding;GO:0000977:RNA polymerase II regulatory region sequence-specific DNA binding;GO:0000978:RNA polymerase II core promoter proximal region sequence-specific DNA binding;GO:0000981:RNA polymerase II transcription factor activity, sequence-specific DNA binding;GO:0000982:transcription fact…	GO:0005622:intracellular;GO:0005623:cell;GO:0005634:nucleus;GO:0005730:nucleolus;GO:0030424:axon;GO:0031974:membrane-enclosed lumen;GO:0031981:nuclear lumen;GO:0042995:cell projection;GO:0043005:neuron projection;GO:0043226:organelle;GO:0043227:membrane-bounded organelle;GO:0043228:non-membrane-bounded organelle;GO:0043229:intracellular organelle;GO:0043231:intracellular membrane-bounded organell…
Dnah11	0.367877	2.58308e-29	1.28495e-24		0.731	0.657	1.69064	1.32276	protein_coding	mm10	chr12	-	117877982	118199043	321062	ENSMUSG00000018581	mmu:13411:Dnah11, Dnahc11, b2b1203Clo, b2b1279Clo, b2b1289Clo, b2b1727Clo, b2b598Clo, iv, lrd	13411	dynein, axonemal, heavy chain 11 [Source:MGI Symbol;Acc:MGI:1100864]	mmu05016:Huntington's disease	-	-	-	-	-	-	-	-	-
Hydin	0.341785	2.72847e-29	1.35728e-24		0.817	0.747	2.0832	1.74141	protein_coding	mm10	chr8	+	110266977	110610253	343277	ENSMUSG00000059854	mmu:244653:Hydin, 1700034M11Rik, 4930545D19Rik, 4932703P14, A830061H17, AC069308.21gm4, hy-3, hy3, hyrh	244653	HYDIN, axonemal central pair apparatus protein [Source:MGI Symbol;Acc:MGI:2389007]	-	-	-	-	-	-	-	GO:0000226:microtubule cytoskeleton organization;GO:0000902:cell morphogenesis;GO:0001578:microtubule bundle formation;GO:0002064:epithelial cell development;GO:0003341:cilium movement;GO:0006928:movement of cell or subcellular component;GO:0006996:organelle organization;GO:0007010:cytoskeleton organization;GO:0007017:microtubule-based process;GO:0007018:microtubule-based movement;GO:0007275:mult…	-	GO:0005622:intracellular;GO:0005623:cell;GO:0005856:cytoskeleton;GO:0005929:cilium;GO:0005930:axoneme;GO:0042995:cell projection;GO:0043226:organelle;GO:0043228:non-membrane-bounded organelle;GO:0043229:intracellular organelle;GO:0043232:intracellular non-membrane-bounded organelle;GO:0044422:organelle part;GO:0044424:intracellular part;GO:0044430:cytoskeletal part;GO:0044441:ciliary part;GO:0044…
Nes	0.398314	9.81111e-29	4.88053e-24		0.494	0.378	1.2018	0.803484	protein_coding	mm10	chr3	+	87971078	87980451	9374	ENSMUSG00000004891	mmu:18008:Nes, AA166324, C78523, ESTM46	18008	nestin [Source:MGI Symbol;Acc:MGI:101784]	-	-	-	-	-	-	-	GO:0000902:cell morphogenesis;GO:0006915:apoptotic process;GO:0007275:multicellular organism development;GO:0007399:nervous system development;GO:0008219:cell death;GO:0009653:anatomical structure morphogenesis;GO:0009987:cellular process;GO:0010941:regulation of cell death;GO:0012501:programmed cell death;GO:0016043:cellular component organization;GO:0030030:cell projection organization;GO:00325…	GO:0001664:G-protein coupled receptor binding;GO:0005102:receptor binding;GO:0005126:cytokine receptor binding;GO:0005198:structural molecule activity;GO:0005488:binding;GO:0005515:protein binding;GO:0019215:intermediate filament binding;GO:0031730:CCR5 chemokine receptor binding;GO:0032403:protein complex binding;GO:0042379:chemokine receptor binding;GO:0044877:macromolecular complex binding;GO:…	GO:0005622:intracellular;GO:0005623:cell;GO:0005737:cytoplasm;GO:0005856:cytoskeleton;GO:0005882:intermediate filament;GO:0043226:organelle;GO:0043228:non-membrane-bounded organelle;GO:0043229:intracellular organelle;GO:0043232:intracellular non-membrane-bounded organelle;GO:0044422:organelle part;GO:0044424:intracellular part;GO:0044430:cytoskeletal part;GO:0044446:intracellular organelle part;G…
Cfap44	0.315462	1.82592e-28	9.08305e-24		0.869	0.805	2.44342	2.12796	protein_coding	mm10	chr16	+	44394796	44482428	87633	ENSMUSG00000071550	mmu:212517:Cfap44, 6330444M21Rik, D16Ertd642e, Gm1750, Wdr52	212517	cilia and flagella associated protein 44 [Source:MGI Symbol;Acc:MGI:1277238]	-	-	-	-	-	-	-	-	-	-
Tmem132b	0.328347	2.53066e-28	1.25888e-23		0.814	0.791	2.15984	1.83149	protein_coding	mm10	chr5	+	125531774	125792583	260810	ENSMUSG00000070498	mmu:208151:Tmem132b, AK220418, mKIAA1786	208151	transmembrane protein 132B [Source:MGI Symbol;Acc:MGI:3609245]	-	-	-	-	-	-	-	-	-	-
Cep290	0.332378	2.62638e-28	1.30649e-23		0.823	0.745	2.26996	1.93758	protein_coding	mm10	chr10	+	100487558	100574840	87283	ENSMUSG00000019971	mmu:216274:Cep290, BC004690, Nphp6, b2b1454Clo, b2b1752Clo	216274	centrosomal protein 290 [Source:MGI Symbol;Acc:MGI:2384917]	-	R-MMU-380287:Centrosome maturation;R-MMU-8854518:AURKA Activation by TPX2;R-MMU-2565942:Regulation of PLK1 Activity at G2/M Transition;R-MMU-380270:Recruitment of mitotic centrosome proteins and complexes;R-MMU-5617833:Assembly of the primary cilium;R-MMU-1852241:Organelle biogenesis and maintenance;R-MMU-380284:Loss of proteins required for interphase microtubule organization from the centrosome…	-	-	-	-	-	GO:0000902:cell morphogenesis;GO:0001654:eye development;GO:0001894:tissue homeostasis;GO:0001895:retina homeostasis;GO:0006139:nucleobase-containing compound metabolic process;GO:0006140:regulation of nucleotide metabolic process;GO:0006163:purine nucleotide metabolic process;GO:0006351:transcription, DNA-templated;GO:0006355:regulation of transcription, DNA-templated;GO:0006725:cellular aromati…	GO:0005488:binding;GO:0005515:protein binding;GO:0042802:identical protein binding	GO:0000930:gamma-tubulin complex;GO:0001750:photoreceptor outer segment;GO:0005622:intracellular;GO:0005623:cell;GO:0005634:nucleus;GO:0005737:cytoplasm;GO:0005813:centrosome;GO:0005815:microtubule organizing center;GO:0005829:cytosol;GO:0005856:cytoskeleton;GO:0005929:cilium;GO:0015630:microtubule cytoskeleton;GO:0016020:membrane;GO:0031513:nonmotile primary cilium;GO:0032391:photoreceptor conne…
Rsph1	0.258447	2.85935e-28	1.42238e-23		0.879	0.803	2.45256	2.19411	protein_coding	mm10	chr17	-	31255019	31277383	22365	ENSMUSG00000024033	mmu:22092:Rsph1, MCA, Tsga2	22092	radial spoke head 1 homolog (Chlamydomonas) [Source:MGI Symbol;Acc:MGI:1194909]	-	-	-	-	-	-	-	GO:0000003:reproduction;GO:0000226:microtubule cytoskeleton organization;GO:0000902:cell morphogenesis;GO:0001578:microtubule bundle formation;GO:0003006:developmental process involved in reproduction;GO:0006996:organelle organization;GO:0007010:cytoskeleton organization;GO:0007017:microtubule-based process;GO:0007049:cell cycle;GO:0007276:gamete generation;GO:0007281:germ cell development;GO:000…	-	GO:0000228:nuclear chromosome;GO:0000793:condensed chromosome;GO:0000794:condensed nuclear chromosome;GO:0001520:outer dense fiber;GO:0005622:intracellular;GO:0005623:cell;GO:0005634:nucleus;GO:0005694:chromosome;GO:0005737:cytoplasm;GO:0005819:spindle;GO:0005829:cytosol;GO:0005856:cytoskeleton;GO:0005929:cilium;GO:0015630:microtubule cytoskeleton;GO:0031514:motile cilium;GO:0031974:membrane-encl…
Syt10	0.317545	3.41961e-28	1.70108e-23		0.712	0.645	1.64187	1.32432	protein_coding	mm10	chr15	-	89782393	89841860	59468	ENSMUSG00000063260	mmu:54526:Syt10	54526	synaptotagmin X [Source:MGI Symbol;Acc:MGI:1859546]	-	-	-	-	-	-	-	GO:0003008:system process;GO:0006810:transport;GO:0006887:exocytosis;GO:0006906:vesicle fusion;GO:0006996:organelle organization;GO:0007154:cell communication;GO:0007267:cell-cell signaling;GO:0007268:chemical synaptic transmission;GO:0007600:sensory perception;GO:0007606:sensory perception of chemical stimulus;GO:0007608:sensory perception of smell;GO:0009987:cellular process;GO:0016043:cellular…	GO:0000149:SNARE binding;GO:0001786:phosphatidylserine binding;GO:0005488:binding;GO:0005509:calcium ion binding;GO:0005515:protein binding;GO:0005543:phospholipid binding;GO:0005544:calcium-dependent phospholipid binding;GO:0005546:phosphatidylinositol-4,5-bisphosphate binding;GO:0008289:lipid binding;GO:0019905:syntaxin binding;GO:0030276:clathrin binding;GO:0035091:phosphatidylinositol binding…	GO:0005622:intracellular;GO:0005623:cell;GO:0005737:cytoplasm;GO:0005886:plasma membrane;GO:0012505:endomembrane system;GO:0016020:membrane;GO:0016021:integral component of membrane;GO:0016023:cytoplasmic, membrane-bounded vesicle;GO:0030133:transport vesicle;GO:0031224:intrinsic component of membrane;GO:0031410:cytoplasmic vesicle;GO:0031982:vesicle;GO:0031988:membrane-bounded vesicle;GO:0043226…
Ablim1	0.288088	4.63785e-28	2.3071e-23		0.877	0.801	2.54184	2.25375	protein_coding	mm10	chr19	-	57032733	57314919	282187	ENSMUSG00000025085	mmu:226251:Ablim1, 2210411C18Rik, 2610209L21Rik, 4833406P10Rik, 9330196J19Rik, AV079770, AW060987, AW215784, Limab1, mKIAA0059	226251	actin-binding LIM protein 1 [Source:MGI Symbol;Acc:MGI:1194500]	mmu04360:Axon guidance	-	-	-	-	-	-	GO:0000902:cell morphogenesis;GO:0000904:cell morphogenesis involved in differentiation;GO:0006139:nucleobase-containing compound metabolic process;GO:0006351:transcription, DNA-templated;GO:0006355:regulation of transcription, DNA-templated;GO:0006357:regulation of transcription from RNA polymerase II promoter;GO:0006366:transcription from RNA polymerase II promoter;GO:0006725:cellular aromatic …	GO:0003779:actin binding;GO:0005488:binding;GO:0005515:protein binding;GO:0008092:cytoskeletal protein binding;GO:0008270:zinc ion binding;GO:0043167:ion binding;GO:0043169:cation binding;GO:0046872:metal ion binding;GO:0046914:transition metal ion binding	GO:0001725:stress fiber;GO:0005622:intracellular;GO:0005623:cell;GO:0005737:cytoplasm;GO:0005856:cytoskeleton;GO:0014069:postsynaptic density;GO:0015629:actin cytoskeleton;GO:0030027:lamellipodium;GO:0031252:cell leading edge;GO:0032432:actin filament bundle;GO:0042641:actomyosin;GO:0042995:cell projection;GO:0043226:organelle;GO:0043228:non-membrane-bounded organelle;GO:0043229:intracellular org…
1700016K19Rik	0.270787	5.70582e-28	2.83836e-23		0.863	0.781	2.37077	2.09998	protein_coding	mm10	chr11	+	75999912	76003569	3658	ENSMUSG00000053783	mmu:74230:1700016K19Rik, Liat1	74230	RIKEN cDNA 1700016K19 gene [Source:MGI Symbol;Acc:MGI:1921480]	-	-	-	-	-	-	-	GO:0006464:cellular protein modification process;GO:0006508:proteolysis;GO:0006511:ubiquitin-dependent protein catabolic process;GO:0008152:metabolic process;GO:0009056:catabolic process;GO:0009057:macromolecule catabolic process;GO:0009987:cellular process;GO:0016598:protein arginylation;GO:0019538:protein metabolic process;GO:0019941:modification-dependent protein catabolic process;GO:0030163:p…	GO:0005488:binding;GO:0005515:protein binding	-
Fzd3	0.296976	5.7472e-28	2.85895e-23		0.868	0.811	2.49077	2.1938	protein_coding	mm10	chr14	-	65192449	65262463	70015	ENSMUSG00000007989	mmu:14365:Fzd3, AU020229, D930050A07Rik, Fz3	14365	frizzled class receptor 3 [Source:MGI Symbol;Acc:MGI:108476]	mmu05206:MicroRNAs in cancer;mmu05200:Pathways in cancer;mmu04360:Axon guidance;mmu04916:Melanogenesis;mmu04550:Signaling pathways regulating pluripotency of stem cells;mmu04310:Wnt signaling pathway;mmu04150:mTOR signaling pathway;mmu05166:HTLV-I infection;mmu05205:Proteoglycans in cancer;mmu04390:Hippo signaling pathway;mmu05217:Basal cell carcinoma	R-MMU-4608870:Asymmetric localization of PCP proteins;R-MMU-4086400:PCP/CE pathway;R-MMU-162582:Signal Transduction;R-MMU-4086398:Ca2+ pathway;R-MMU-3858494:Beta-catenin independent WNT signaling;R-MMU-195721:Signaling by Wnt	-	P00057:Wnt signaling pathway;P00004:Alzheimer disease-presenilin pathway;P00005:Angiogenesis;P00012:Cadherin signaling pathway	-	-	-	GO:0000278:mitotic cell cycle;GO:0000902:cell morphogenesis;GO:0000904:cell morphogenesis involved in differentiation;GO:0001736:establishment of planar polarity;GO:0001738:morphogenesis of a polarized epithelium;GO:0001764:neuron migration;GO:0001838:embryonic epithelial tube formation;GO:0001841:neural tube formation;GO:0001843:neural tube closure;GO:0001942:hair follicle development;GO:0002009…	GO:0004871:signal transducer activity;GO:0004872:receptor activity;GO:0004888:transmembrane signaling receptor activity;GO:0004930:G-protein coupled receptor activity;GO:0005488:binding;GO:0005515:protein binding;GO:0017147:Wnt-protein binding;GO:0019904:protein domain specific binding;GO:0030165:PDZ domain binding;GO:0038023:signaling receptor activity;GO:0042813:Wnt-activated receptor activity;…	GO:0005622:intracellular;GO:0005623:cell;GO:0005737:cytoplasm;GO:0005886:plasma membrane;GO:0016020:membrane;GO:0016021:integral component of membrane;GO:0016324:apical plasma membrane;GO:0016328:lateral plasma membrane;GO:0030175:filopodium;GO:0030424:axon;GO:0030425:dendrite;GO:0031224:intrinsic component of membrane;GO:0032433:filopodium tip;GO:0036477:somatodendritic compartment;GO:0042995:ce…
Cspp1	0.406688	5.96307e-28	2.96633e-23		0.698	0.631	1.71529	1.3086	protein_coding	mm10	chr1	+	10037987	10136768	98782	ENSMUSG00000056763	mmu:211660:Cspp1, 2310020J12Rik, 4930413O22Rik, AA387550, BC055915, Cspp2, Cspp3	211660	centrosome and spindle pole associated protein 1 [Source:MGI Symbol;Acc:MGI:2681832]	-	-	-	-	-	-	-	GO:0000910:cytokinesis;GO:0007049:cell cycle;GO:0009987:cellular process;GO:0010564:regulation of cell cycle process;GO:0022402:cell cycle process;GO:0032465:regulation of cytokinesis;GO:0032467:positive regulation of cytokinesis;GO:0044699:single-organism process;GO:0044763:single-organism cellular process;GO:0045787:positive regulation of cell cycle;GO:0048518:positive regulation of biological …	GO:0005488:binding;GO:0005515:protein binding	GO:0000922:spindle pole;GO:0005622:intracellular;GO:0005623:cell;GO:0005737:cytoplasm;GO:0005813:centrosome;GO:0005815:microtubule organizing center;GO:0005819:spindle;GO:0005856:cytoskeleton;GO:0005874:microtubule;GO:0015630:microtubule cytoskeleton;GO:0043226:organelle;GO:0043228:non-membrane-bounded organelle;GO:0043229:intracellular organelle;GO:0043232:intracellular non-membrane-bounded orga…
Hsph1	0.272645	8.60547e-28	4.28079e-23		0.911	0.87	2.75211	2.47947	protein_coding	mm10	chr5	-	149614287	149636376	22090	ENSMUSG00000029657	mmu:15505:Hsph1, 105kDa, AI790491, Hsp105, Hsp110, hsp-E7I, hsp110/105	15505	heat shock 105kDa/110kDa protein 1 [Source:MGI Symbol;Acc:MGI:105053]	mmu04141:Protein processing in endoplasmic reticulum	R-MMU-5653656:Vesicle-mediated transport;R-MMU-3371453:Regulation of HSF1-mediated heat shock response;R-MMU-2173782:Binding and Uptake of Ligands by Scavenger Receptors;R-MMU-2262752:Cellular responses to stress;R-MMU-3000484:Scavenging by Class F Receptors;R-MMU-3371556:Cellular response to heat stress	-	-	-	-	-	GO:0000165:MAPK cascade;GO:0000226:microtubule cytoskeleton organization;GO:0000302:response to reactive oxygen species;GO:0001775:cell activation;GO:0001932:regulation of protein phosphorylation;GO:0001933:negative regulation of protein phosphorylation;GO:0001934:positive regulation of protein phosphorylation;GO:0002376:immune system process;GO:0002682:regulation of immune system process;GO:0002…	GO:0000166:nucleotide binding;GO:0001882:nucleoside binding;GO:0001883:purine nucleoside binding;GO:0005488:binding;GO:0005515:protein binding;GO:0005524:ATP binding;GO:0008092:cytoskeletal protein binding;GO:0015631:tubulin binding;GO:0017076:purine nucleotide binding;GO:0030554:adenyl nucleotide binding;GO:0032549:ribonucleoside binding;GO:0032550:purine ribonucleoside binding;GO:0032553:ribonu…	GO:0005576:extracellular region;GO:0005622:intracellular;GO:0005623:cell;GO:0005634:nucleus;GO:0005654:nucleoplasm;GO:0005737:cytoplasm;GO:0005829:cytosol;GO:0005856:cytoskeleton;GO:0005874:microtubule;GO:0015630:microtubule cytoskeleton;GO:0031974:membrane-enclosed lumen;GO:0031981:nuclear lumen;GO:0031982:vesicle;GO:0031988:membrane-bounded vesicle;GO:0043226:organelle;GO:0043227:membrane-bound…
Fam166b	0.32292	1.20997e-27	6.019e-23		0.733	0.648	1.67831	1.35539	protein_coding	mm10	chr4	-	43427019	43429134	2116	ENSMUSG00000042788	mmu:329831:Fam166b, 4833436C18Rik	329831	family with sequence similarity 166, member B [Source:MGI Symbol;Acc:MGI:2445194]	-	-	-	-	-	-	-	-	-	-
Sfrp5	0.309115	1.37989e-27	6.86425e-23		0.253	0.141	0.585283	0.276168	protein_coding	mm10	chr19	-	42197971	42202252	4282	ENSMUSG00000018822	mmu:54612:Sfrp5, AI605071, SARP3	54612	secreted frizzled-related sequence protein 5 [Source:MGI Symbol;Acc:MGI:1860298]	mmu04310:Wnt signaling pathway	-	-	P00057:Wnt signaling pathway	-	-	-	GO:0000165:MAPK cascade;GO:0001736:establishment of planar polarity;GO:0001738:morphogenesis of a polarized epithelium;GO:0001838:embryonic epithelial tube formation;GO:0001841:neural tube formation;GO:0001843:neural tube closure;GO:0001932:regulation of protein phosphorylation;GO:0001933:negative regulation of protein phosphorylation;GO:0002009:morphogenesis of an epithelium;GO:0003401:axis elon…	GO:0004871:signal transducer activity;GO:0004872:receptor activity;GO:0004888:transmembrane signaling receptor activity;GO:0004930:G-protein coupled receptor activity;GO:0005488:binding;GO:0005515:protein binding;GO:0017147:Wnt-protein binding;GO:0038023:signaling receptor activity;GO:0042813:Wnt-activated receptor activity;GO:0060089:molecular transducer activity	GO:0005576:extracellular region;GO:0016020:membrane;GO:0016021:integral component of membrane;GO:0031224:intrinsic component of membrane;GO:0044425:membrane part
Eno4	0.298962	1.45448e-27	7.23532e-23		0.778	0.708	1.86749	1.56852	protein_coding	mm10	chr19	+	58943425	58971421	27997	ENSMUSG00000048029	mmu:226265:Eno4, 6430537H07Rik	226265	enolase 4 [Source:MGI Symbol;Acc:MGI:2441717]	-	-	-	-	-	-	-	GO:0005975:carbohydrate metabolic process;GO:0006082:organic acid metabolic process;GO:0006090:pyruvate metabolic process;GO:0006091:generation of precursor metabolites and energy;GO:0006096:glycolytic process;GO:0006139:nucleobase-containing compound metabolic process;GO:0006163:purine nucleotide metabolic process;GO:0006165:nucleoside diphosphate phosphorylation;GO:0006725:cellular aromatic com…	GO:0000287:magnesium ion binding;GO:0003824:catalytic activity;GO:0004634:phosphopyruvate hydratase activity;GO:0005488:binding;GO:0005515:protein binding;GO:0016829:lyase activity;GO:0016835:carbon-oxygen lyase activity;GO:0016836:hydro-lyase activity;GO:0043167:ion binding;GO:0043169:cation binding;GO:0046872:metal ion binding;GO:0046982:protein heterodimerization activity;GO:0046983:protein di…	GO:0000015:phosphopyruvate hydratase complex;GO:0005622:intracellular;GO:0005623:cell;GO:0005737:cytoplasm;GO:0005829:cytosol;GO:0005929:cilium;GO:0031514:motile cilium;GO:0032991:macromolecular complex;GO:0036126:sperm flagellum;GO:0042995:cell projection;GO:0043226:organelle;GO:0043234:protein complex;GO:0044422:organelle part;GO:0044424:intracellular part;GO:0044441:ciliary part;GO:0044444:cyt…
Nrxn3	0.418135	1.59162e-27	7.9175e-23		0.427	0.285	1.774	1.35586	protein_coding	mm10	chr12	+	88722876	90334935	1612060	ENSMUSG00000066392	mmu:18191:Nrxn3	18191	neurexin III [Source:MGI Symbol;Acc:MGI:1096389]	mmu04514:Cell adhesion molecules (CAMs)	R-MMU-112316:Neuronal System;R-MMU-6794362:Protein-protein interactions at synapses;R-MMU-6794361:Interactions of neurexins and neuroligins at synapses	-	-	-	-	-	-	-	-
Htr5b	0.432903	1.68063e-27	8.3603e-23		0.112	0.036	0.533725	0.100822	protein_coding	mm10	chr1	-	121509842	121528465	18624	ENSMUSG00000050534	mmu:15564:Htr5b, 5-Ht5b	15564	5-hydroxytryptamine (serotonin) receptor 5B [Source:MGI Symbol;Acc:MGI:96284]	mmu04080:Neuroactive ligand-receptor interaction;mmu04020:Calcium signaling pathway;mmu04726:Serotonergic synapse	-	-	-	-	-	-	-	-	-
Elmod3	0.310786	2.0807e-27	1.03504e-22		0.691	0.62	1.56003	1.24924	protein_coding	mm10	chr6	-	72565922	72598413	32492	ENSMUSG00000056698	mmu:232089:Elmod3, AI844780, C330008I15Rik, RBM29, Rbed1	232089	ELMO/CED-12 domain containing 3 [Source:MGI Symbol;Acc:MGI:2445168]	-	-	-	-	-	-	-	-	GO:0005096:GTPase activator activity;GO:0008047:enzyme activator activity;GO:0030234:enzyme regulator activity;GO:0030695:GTPase regulator activity;GO:0060589:nucleoside-triphosphatase regulator activity;GO:0098772:molecular function regulator	GO:0005622:intracellular;GO:0005623:cell;GO:0005737:cytoplasm;GO:0005856:cytoskeleton;GO:0005929:cilium;GO:0042995:cell projection;GO:0043226:organelle;GO:0043228:non-membrane-bounded organelle;GO:0043229:intracellular organelle;GO:0043232:intracellular non-membrane-bounded organelle;GO:0044424:intracellular part;GO:0044464:cell part
Capsl	0.311551	2.16108e-27	1.07503e-22		0.727	0.656	1.67091	1.35936	protein_coding	mm10	chr15	+	9436028	9466038	30011	ENSMUSG00000039676	mmu:75568:Capsl, 1700028N11Rik, AW125205	75568	calcyphosine-like [Source:MGI Symbol;Acc:MGI:1922818]	-	-	-	-	-	-	-	-	GO:0005488:binding;GO:0005509:calcium ion binding;GO:0043167:ion binding;GO:0043169:cation binding;GO:0046872:metal ion binding	GO:0005622:intracellular;GO:0005623:cell;GO:0005737:cytoplasm;GO:0044424:intracellular part;GO:0044464:cell part
Dnah3	0.41166	3.22345e-27	1.6035e-22		0.569	0.468	1.35702	0.945364	protein_coding	mm10	chr7	-	119922671	120095280	172610	ENSMUSG00000052273	mmu:381917:Dnah3, BC051401, Dnahc3	381917	dynein, axonemal, heavy chain 3 [Source:MGI Symbol;Acc:MGI:2683040]	mmu05016:Huntington's disease	-	-	-	-	-	-	-	-	-
Lbp	0.289874	4.34068e-27	2.15927e-22		0.833	0.761	2.31568	2.02581	protein_coding	mm10	chr2	+	158306493	158332852	26360	ENSMUSG00000016024	mmu:16803:Lbp, Bpifd2, Ly88	16803	lipopolysaccharide binding protein [Source:MGI Symbol;Acc:MGI:1098776]	mmu04620:Toll-like receptor signaling pathway;mmu05152:Tuberculosis;mmu05132:Salmonella infection;mmu04064:NF-kappa B signaling pathway	R-MMU-166020:Transfer of LPS from LBP carrier to CD14;R-MMU-168256:Immune System;R-MMU-168898:Toll-Like Receptors Cascades;R-MMU-5686938:Regulation of TLR by endogenous ligand;R-MMU-166016:Toll Like Receptor 4 (TLR4) Cascade;R-MMU-168249:Innate Immune System	-	-	-	-	-	GO:0001775:cell activation;GO:0001816:cytokine production;GO:0001817:regulation of cytokine production;GO:0001818:negative regulation of cytokine production;GO:0001819:positive regulation of cytokine production;GO:0002218:activation of innate immune response;GO:0002221:pattern recognition receptor signaling pathway;GO:0002224:toll-like receptor signaling pathway;GO:0002232:leukocyte chemotaxis in…	GO:0001530:lipopolysaccharide binding;GO:0005102:receptor binding;GO:0005488:binding;GO:0005515:protein binding;GO:0008289:lipid binding;GO:0070891:lipoteichoic acid binding;GO:0097367:carbohydrate derivative binding	GO:0005576:extracellular region;GO:0005615:extracellular space;GO:0005623:cell;GO:0009986:cell surface;GO:0016020:membrane;GO:0031982:vesicle;GO:0031988:membrane-bounded vesicle;GO:0043226:organelle;GO:0043227:membrane-bounded organelle;GO:0043230:extracellular organelle;GO:0044421:extracellular region part;GO:0044464:cell part;GO:0070062:extracellular exosome;GO:1903561:extracellular vesicle
Cep83	0.311354	4.93769e-27	2.45625e-22		0.783	0.735	1.95432	1.64297	protein_coding	mm10	chr10	+	94688654	94790853	102200	ENSMUSG00000020024	mmu:77048:Cep83, 2600001G24Rik, 4921537D05Rik, 5730513H21Rik, Ccdc41	77048	centrosomal protein 83 [Source:MGI Symbol;Acc:MGI:1924298]	-	R-MMU-5617833:Assembly of the primary cilium;R-MMU-1852241:Organelle biogenesis and maintenance;R-MMU-5620912:Anchoring of the basal body to the plasma membrane	-	-	-	-	-	GO:0000902:cell morphogenesis;GO:0006810:transport;GO:0006996:organelle organization;GO:0008104:protein localization;GO:0009653:anatomical structure morphogenesis;GO:0009987:cellular process;GO:0010927:cellular component assembly involved in morphogenesis;GO:0016043:cellular component organization;GO:0016192:vesicle-mediated transport;GO:0022406:membrane docking;GO:0022607:cellular component asse…	-	GO:0005622:intracellular;GO:0005623:cell;GO:0005737:cytoplasm;GO:0005794:Golgi apparatus;GO:0005813:centrosome;GO:0005814:centriole;GO:0005815:microtubule organizing center;GO:0005856:cytoskeleton;GO:0005929:cilium;GO:0012505:endomembrane system;GO:0015630:microtubule cytoskeleton;GO:0032991:macromolecular complex;GO:0042995:cell projection;GO:0043226:organelle;GO:0043227:membrane-bounded organel…
Spa17	0.279219	7.90903e-27	3.93435e-22		0.861	0.791	2.41584	2.13662	protein_coding	mm10	chr9	-	37603290	37613722	10433	ENSMUSG00000001948	mmu:20686:Spa17, Sp17	20686	sperm autoantigenic protein 17 [Source:MGI Symbol;Acc:MGI:1333778]	-	-	-	-	-	-	-	GO:0000003:reproduction;GO:0007338:single fertilization;GO:0007339:binding of sperm to zona pellucida;GO:0008037:cell recognition;GO:0009566:fertilization;GO:0009987:cellular process;GO:0009988:cell-cell recognition;GO:0019953:sexual reproduction;GO:0022414:reproductive process;GO:0035036:sperm-egg recognition;GO:0044699:single-organism process;GO:0044702:single organism reproductive process;GO:0…	-	GO:0005622:intracellular;GO:0005623:cell;GO:0005737:cytoplasm;GO:0005886:plasma membrane;GO:0005929:cilium;GO:0009897:external side of plasma membrane;GO:0009986:cell surface;GO:0016020:membrane;GO:0031514:motile cilium;GO:0035686:sperm fibrous sheath;GO:0036126:sperm flagellum;GO:0042995:cell projection;GO:0043226:organelle;GO:0044422:organelle part;GO:0044424:intracellular part;GO:0044425:membr…
Mpdz	0.30436	8.92025e-27	4.43738e-22		0.723	0.668	1.64147	1.33711	protein_coding	mm10	chr4	-	81278500	81442815	164316	ENSMUSG00000028402	mmu:17475:Mpdz, AI225843, B930003D11Rik, MUPP1	17475	multiple PDZ domain protein [Source:MGI Symbol;Acc:MGI:1343489]	mmu04530:Tight junction	-	-	-	-	-	-	GO:0007155:cell adhesion;GO:0007272:ensheathment of neurons;GO:0007275:multicellular organism development;GO:0007399:nervous system development;GO:0008366:axon ensheathment;GO:0009987:cellular process;GO:0022610:biological adhesion;GO:0032501:multicellular organismal process;GO:0032502:developmental process;GO:0042552:myelination;GO:0044699:single-organism process;GO:0044707:single-multicellular …	GO:0005488:binding;GO:0005515:protein binding;GO:0008022:protein C-terminus binding	GO:0005622:intracellular;GO:0005623:cell;GO:0005737:cytoplasm;GO:0005886:plasma membrane;GO:0005911:cell-cell junction;GO:0005923:bicellular tight junction;GO:0016020:membrane;GO:0016324:apical plasma membrane;GO:0016327:apicolateral plasma membrane;GO:0030054:cell junction;GO:0031410:cytoplasmic vesicle;GO:0031982:vesicle;GO:0042995:cell projection;GO:0043005:neuron projection;GO:0043209:myelin …
Maob	0.338947	1.04988e-26	5.22262e-22		0.631	0.547	1.40481	1.06586	protein_coding	mm10	chrX	-	16709282	16817366	108085	ENSMUSG00000040147	mmu:109731:Maob, 6330414K01Rik, MAO-B	109731	monoamine oxidase B [Source:MGI Symbol;Acc:MGI:96916]	mmu01100:Metabolic pathways;mmu05030:Cocaine addiction;mmu04726:Serotonergic synapse;mmu04728:Dopaminergic synapse;mmu05031:Amphetamine addiction;mmu05034:Alcoholism;mmu00982:Drug metabolism - cytochrome P450;mmu00260:Glycine, serine and threonine metabolism;mmu00380:Tryptophan metabolism;mmu00330:Arginine and proline metabolism;mmu00350:Tyrosine metabolism;mmu00360:Phenylalanine metabolism;mmu00…	R-MMU-141333:Biogenic amines are oxidatively deaminated to aldehydes by MAOA and MAOB;R-MMU-211859:Biological oxidations;R-MMU-140179:Amine Oxidase reactions;R-MMU-1430728:Metabolism;R-MMU-211945:Phase 1 - Functionalization of compounds	PWY6666-2:dopamine degradation;PWY-0:putrescine degradation III;THRDLCTCAT-PWY:threonine degradation III (to methylglyoxal)	P04372:5-Hydroxytryptamine degredation;P00001:Adrenaline and noradrenaline biosynthesis;P05912:Dopamine receptor mediated signaling pathway	-	-	-	GO:0001505:regulation of neurotransmitter levels;GO:0001820:serotonin secretion;GO:0006584:catecholamine metabolic process;GO:0006725:cellular aromatic compound metabolic process;GO:0006807:nitrogen compound metabolic process;GO:0006810:transport;GO:0006837:serotonin transport;GO:0008152:metabolic process;GO:0009056:catabolic process;GO:0009308:amine metabolic process;GO:0009712:catechol-containi…	GO:0000166:nucleotide binding;GO:0003824:catalytic activity;GO:0005488:binding;GO:0005515:protein binding;GO:0008131:primary amine oxidase activity;GO:0016491:oxidoreductase activity;GO:0016638:oxidoreductase activity, acting on the CH-NH2 group of donors;GO:0016641:oxidoreductase activity, acting on the CH-NH2 group of donors, oxygen as acceptor;GO:0036094:small molecule binding;GO:0042802:ident…	GO:0005576:extracellular region;GO:0005622:intracellular;GO:0005623:cell;GO:0005737:cytoplasm;GO:0005739:mitochondrion;GO:0005740:mitochondrial envelope;GO:0005741:mitochondrial outer membrane;GO:0005743:mitochondrial inner membrane;GO:0016020:membrane;GO:0016021:integral component of membrane;GO:0019866:organelle inner membrane;GO:0019867:outer membrane;GO:0031090:organelle membrane;GO:0031224:i…
Casd1	0.332434	1.34365e-26	6.68398e-22		0.79	0.743	2.01386	1.68142	protein_coding	mm10	chr6	+	4600839	4643355	42517	ENSMUSG00000015189	mmu:213819:Casd1, Cas1, Cast1	213819	CAS1 domain containing 1 [Source:MGI Symbol;Acc:MGI:2384865]	-	-	-	-	-	-	-	-	GO:0005488:binding;GO:0005515:protein binding	GO:0016020:membrane;GO:0016021:integral component of membrane;GO:0031224:intrinsic component of membrane;GO:0044425:membrane part
Srl	0.34955	1.45877e-26	7.25667e-22		0.382	0.261	0.841805	0.492256	protein_coding	mm10	chr16	-	4480216	4541816	61601	ENSMUSG00000022519	mmu:106393:Srl, 9830004M20Rik, AW108387, sar	106393	sarcalumenin [Source:MGI Symbol;Acc:MGI:2146620]	-	-	-	-	-	-	-	GO:0002115:store-operated calcium entry;GO:0006810:transport;GO:0006811:ion transport;GO:0006812:cation transport;GO:0006816:calcium ion transport;GO:0014823:response to activity;GO:0014850:response to muscle activity;GO:0014873:response to muscle activity involved in regulation of muscle adaptation;GO:0014874:response to stimulus involved in regulation of muscle adaptation;GO:0030001:metal ion t…	GO:0000166:nucleotide binding;GO:0001882:nucleoside binding;GO:0001883:purine nucleoside binding;GO:0005488:binding;GO:0005525:GTP binding;GO:0017076:purine nucleotide binding;GO:0019001:guanyl nucleotide binding;GO:0032549:ribonucleoside binding;GO:0032550:purine ribonucleoside binding;GO:0032553:ribonucleotide binding;GO:0032555:purine ribonucleotide binding;GO:0032561:guanyl ribonucleotide bin…	GO:0005622:intracellular;GO:0005623:cell;GO:0005737:cytoplasm;GO:0005783:endoplasmic reticulum;GO:0012505:endomembrane system;GO:0016528:sarcoplasm;GO:0016529:sarcoplasmic reticulum;GO:0043226:organelle;GO:0043227:membrane-bounded organelle;GO:0043229:intracellular organelle;GO:0043231:intracellular membrane-bounded organelle;GO:0044424:intracellular part;GO:0044444:cytoplasmic part;GO:0044464:ce…
H1f2	0.413614	1.5339e-26	7.6304e-22		0.764	0.71	2.59756	2.18395	-	-	-	-	-	-	-	-	-	-	-	-	-	-	-	-	-	-	-	-	-
Efcab10	0.275285	1.62035e-26	8.06046e-22		0.806	0.723	2.09263	1.81735	protein_coding	mm10	chr12	+	33394854	33401267	6414	ENSMUSG00000020562	mmu:75040:Efcab10, 4930504H06Rik	75040	EF-hand calcium binding domain 10 [Source:MGI Symbol;Acc:MGI:1922290]	-	-	-	-	-	-	-	-	GO:0005488:binding;GO:0005509:calcium ion binding;GO:0043167:ion binding;GO:0043169:cation binding;GO:0046872:metal ion binding	-
Nebl	0.367623	3.14514e-26	1.56455e-21		0.494	0.389	1.06534	0.697719	protein_coding	mm10	chr2	-	17343909	17731464	387556	ENSMUSG00000053702	mmu:74103:Nebl, 1200007O21Rik, A630080F05Rik, BB140644, D830029A09Rik, Lnebl	74103	nebulette [Source:MGI Symbol;Acc:MGI:1921353]	-	-	-	-	-	-	-	-	GO:0003779:actin binding;GO:0005488:binding;GO:0005515:protein binding;GO:0008092:cytoskeletal protein binding;GO:0008270:zinc ion binding;GO:0043167:ion binding;GO:0043169:cation binding;GO:0046872:metal ion binding;GO:0046914:transition metal ion binding	GO:0005622:intracellular;GO:0005623:cell;GO:0005737:cytoplasm;GO:0044424:intracellular part;GO:0044464:cell part
Kcnk2	0.405539	3.20391e-26	1.59378e-21		0.563	0.473	1.34769	0.942155	protein_coding	mm10	chr1	-	189207930	189402273	194344	ENSMUSG00000037624	mmu:16526:Kcnk2, A430027H14Rik, AI848635, TREK-1	16526	potassium channel, subfamily K, member 2 [Source:MGI Symbol;Acc:MGI:109366]	mmu04971:Gastric acid secretion	R-MMU-112316:Neuronal System;R-MMU-1296071:Potassium Channels;R-MMU-1296346:Tandem pore domain potassium channels;R-MMU-1299503:TWIK related potassium channel (TREK)	-	-	-	-	-	GO:0001666:response to hypoxia;GO:0006139:nucleobase-containing compound metabolic process;GO:0006259:DNA metabolic process;GO:0006725:cellular aromatic compound metabolic process;GO:0006807:nitrogen compound metabolic process;GO:0006810:transport;GO:0006811:ion transport;GO:0006812:cation transport;GO:0006813:potassium ion transport;GO:0006950:response to stress;GO:0007154:cell communication;GO:…	GO:0005215:transporter activity;GO:0005216:ion channel activity;GO:0005244:voltage-gated ion channel activity;GO:0005249:voltage-gated potassium channel activity;GO:0005261:cation channel activity;GO:0005267:potassium channel activity;GO:0005488:binding;GO:0005515:protein binding;GO:0008324:cation transmembrane transporter activity;GO:0015075:ion transmembrane transporter activity;GO:0015077:mono…	GO:0005622:intracellular;GO:0005623:cell;GO:0005634:nucleus;GO:0005886:plasma membrane;GO:0005887:integral component of plasma membrane;GO:0008076:voltage-gated potassium channel complex;GO:0009986:cell surface;GO:0016020:membrane;GO:0016021:integral component of membrane;GO:0016324:apical plasma membrane;GO:0030424:axon;GO:0031224:intrinsic component of membrane;GO:0031226:intrinsic component of…
Zcchc12	0.296718	3.77507e-26	1.87791e-21		0.269	0.157	0.577889	0.281171	protein_coding	mm10	chrX	+	36195904	36199158	3255	ENSMUSG00000036699	mmu:72693:Zcchc12, 2810028A01Rik, AV136720, Sizn1	72693	zinc finger, CCHC domain containing 12 [Source:MGI Symbol;Acc:MGI:1919943]	-	-	-	-	-	-	-	GO:0006139:nucleobase-containing compound metabolic process;GO:0006351:transcription, DNA-templated;GO:0006355:regulation of transcription, DNA-templated;GO:0006357:regulation of transcription from RNA polymerase II promoter;GO:0006366:transcription from RNA polymerase II promoter;GO:0006725:cellular aromatic compound metabolic process;GO:0006807:nitrogen compound metabolic process;GO:0007154:cel…	GO:0000988:transcription factor activity, protein binding;GO:0000989:transcription factor activity, transcription factor binding;GO:0003676:nucleic acid binding;GO:0003712:transcription cofactor activity;GO:0003713:transcription coactivator activity;GO:0005488:binding;GO:0005515:protein binding;GO:0008270:zinc ion binding;GO:0030374:ligand-dependent nuclear receptor transcription coactivator acti…	GO:0005622:intracellular;GO:0005623:cell;GO:0005634:nucleus;GO:0005654:nucleoplasm;GO:0016604:nuclear body;GO:0016607:nuclear speck;GO:0031974:membrane-enclosed lumen;GO:0031981:nuclear lumen;GO:0043226:organelle;GO:0043227:membrane-bounded organelle;GO:0043229:intracellular organelle;GO:0043231:intracellular membrane-bounded organelle;GO:0043233:organelle lumen;GO:0044422:organelle part;GO:00444…
Tgfb2	0.390892	4.14701e-26	2.06293e-21		0.476	0.361	1.14052	0.749628	protein_coding	mm10	chr1	-	186622792	186705989	83198	ENSMUSG00000039239	mmu:21808:Tgfb2, BB105277, Tgf-beta2, Tgfb-2	21808	transforming growth factor, beta 2 [Source:MGI Symbol;Acc:MGI:98726]	mmu05206:MicroRNAs in cancer;mmu04068:FoxO signaling pathway;mmu05410:Hypertrophic cardiomyopathy (HCM);mmu05414:Dilated cardiomyopathy;mmu04350:TGF-beta signaling pathway;mmu05200:Pathways in cancer;mmu04380:Osteoclast differentiation;mmu04060:Cytokine-cytokine receptor interaction;mmu05152:Tuberculosis;mmu05161:Hepatitis B;mmu04010:MAPK signaling pathway;mmu04144:Endocytosis;mmu05145:Toxoplasmo…	R-MMU-1566948:Elastic fibre formation;R-MMU-1474244:Extracellular matrix organization;R-MMU-109582:Hemostasis;R-MMU-76005:Response to elevated platelet cytosolic Ca2+;R-MMU-76002:Platelet activation, signaling and aggregation;R-MMU-114608:Platelet degranulation ;R-MMU-2129379:Molecules associated with elastic fibres	-	P06664:Gonadotropin-releasing hormone receptor pathway;P00052:TGF-beta signaling pathway	-	-	-	GO:0000165:MAPK cascade;GO:0000902:cell morphogenesis;GO:0000904:cell morphogenesis involved in differentiation;GO:0001501:skeletal system development;GO:0001502:cartilage condensation;GO:0001558:regulation of cell growth;GO:0001568:blood vessel development;GO:0001654:eye development;GO:0001666:response to hypoxia;GO:0001667:ameboidal-type cell migration;GO:0001776:leukocyte homeostasis;GO:000181…	GO:0001540:beta-amyloid binding;GO:0003824:catalytic activity;GO:0004672:protein kinase activity;GO:0004674:protein serine/threonine kinase activity;GO:0004702:receptor signaling protein serine/threonine kinase activity;GO:0004871:signal transducer activity;GO:0005057:receptor signaling protein activity;GO:0005102:receptor binding;GO:0005114:type II transforming growth factor beta receptor bindin…	GO:0005576:extracellular region;GO:0005578:proteinaceous extracellular matrix;GO:0005604:basement membrane;GO:0005615:extracellular space;GO:0005622:intracellular;GO:0005623:cell;GO:0005737:cytoplasm;GO:0005768:endosome;GO:0005773:vacuole;GO:0005794:Golgi apparatus;GO:0005802:trans-Golgi network;GO:0009986:cell surface;GO:0012505:endomembrane system;GO:0016023:cytoplasmic, membrane-bounded vesicl…
Ahnak	0.306176	4.25751e-26	2.1179e-21		0.767	0.689	1.92314	1.61697	protein_coding	mm10	chr19	+	8989284	9076914	87631	ENSMUSG00000069833	mmu:66395:Ahnak, DY6	66395	AHNAK nucleoprotein (desmoyokin) [Source:MGI Symbol;Acc:MGI:1316648]	-	-	-	-	-	-	-	-	-	-
Hmgn5	0.367778	4.31344e-26	2.14572e-21		0.738	0.681	1.85677	1.48899	protein_coding	mm10	chrX	-	109004534	109013404	8871	ENSMUSG00000031245	mmu:50887:Hmgn5, GARP45, NBP-45, Nsbp1	50887	high-mobility group nucleosome binding domain 5 [Source:MGI Symbol;Acc:MGI:1355295]	-	-	-	-	-	-	-	GO:0006139:nucleobase-containing compound metabolic process;GO:0006325:chromatin organization;GO:0006351:transcription, DNA-templated;GO:0006355:regulation of transcription, DNA-templated;GO:0006357:regulation of transcription from RNA polymerase II promoter;GO:0006366:transcription from RNA polymerase II promoter;GO:0006518:peptide metabolic process;GO:0006575:cellular modified amino acid metabo…	GO:0003676:nucleic acid binding;GO:0003677:DNA binding;GO:0003682:chromatin binding;GO:0005488:binding;GO:0005515:protein binding;GO:0031490:chromatin DNA binding;GO:0031491:nucleosome binding;GO:0031492:nucleosomal DNA binding;GO:0032403:protein complex binding;GO:0043566:structure-specific DNA binding;GO:0044877:macromolecular complex binding;GO:0097159:organic cyclic compound binding;GO:190136…	GO:0000785:chromatin;GO:0005622:intracellular;GO:0005623:cell;GO:0005634:nucleus;GO:0005654:nucleoplasm;GO:0005694:chromosome;GO:0031974:membrane-enclosed lumen;GO:0031981:nuclear lumen;GO:0032991:macromolecular complex;GO:0043226:organelle;GO:0043227:membrane-bounded organelle;GO:0043228:non-membrane-bounded organelle;GO:0043229:intracellular organelle;GO:0043231:intracellular membrane-bounded o…
mt-Nd4	0.304655	5.44417e-26	2.7082e-21		1	1	7.18459	6.87993	protein_coding	mm10	chrM	+	10167	11544	1378	ENSMUSG00000064363	-	-	mitochondrially encoded NADH dehydrogenase 4 [Source:MGI Symbol;Acc:MGI:102498]	-	-	-	-	-	-	-	-	-	-
Cabcoco1	0.334557	7.9676e-26	3.96348e-21		0.719	0.643	1.80562	1.47106	protein_coding	mm10	chr10	-	68430953	68541896	110944	ENSMUSG00000019945	mmu:73287:1700040L02Rik	73287	ciliary associated calcium binding coiled-coil 1 [Source:MGI Symbol;Acc:MGI:1920537]	-	-	-	-	-	-	-	-	-	-
Eps8	0.353017	1.75803e-25	8.74532e-21		0.499	0.393	1.0537	0.700678	protein_coding	mm10	chr6	-	137477245	137654876	177632	ENSMUSG00000015766	mmu:13860:Eps8, AW261790	13860	epidermal growth factor receptor pathway substrate 8 [Source:MGI Symbol;Acc:MGI:104684]	-	-	-	-	-	-	-	GO:0000278:mitotic cell cycle;GO:0000280:nuclear division;GO:0000902:cell morphogenesis;GO:0002376:immune system process;GO:0006461:protein complex assembly;GO:0006928:movement of cell or subcellular component;GO:0006996:organelle organization;GO:0007010:cytoskeleton organization;GO:0007015:actin filament organization;GO:0007049:cell cycle;GO:0007067:mitotic nuclear division;GO:0007154:cell commu…	GO:0003779:actin binding;GO:0005488:binding;GO:0005515:protein binding;GO:0008092:cytoskeletal protein binding;GO:0017016:Ras GTPase binding;GO:0017048:Rho GTPase binding;GO:0019899:enzyme binding;GO:0031267:small GTPase binding;GO:0035591:signaling adaptor activity;GO:0048365:Rac GTPase binding;GO:0051020:GTPase binding;GO:0060090:binding, bridging	GO:0001726:ruffle;GO:0005576:extracellular region;GO:0005622:intracellular;GO:0005623:cell;GO:0005737:cytoplasm;GO:0005886:plasma membrane;GO:0005887:integral component of plasma membrane;GO:0005903:brush border;GO:0005938:cell cortex;GO:0008328:ionotropic glutamate receptor complex;GO:0014069:postsynaptic density;GO:0016020:membrane;GO:0016021:integral component of membrane;GO:0017146:NMDA selec…
Strbp	0.292455	2.13749e-25	1.06329e-20		0.821	0.773	2.11508	1.82263	protein_coding	mm10	chr2	-	37483228	37703859	220632	ENSMUSG00000026915	mmu:20744:Strbp, 6430510M02Rik, AI852513, C230082I21Rik, C86322, Spnr	20744	spermatid perinuclear RNA binding protein [Source:MGI Symbol;Acc:MGI:104626]	-	-	-	-	-	-	-	GO:0000003:reproduction;GO:0003006:developmental process involved in reproduction;GO:0006928:movement of cell or subcellular component;GO:0007275:multicellular organism development;GO:0007276:gamete generation;GO:0007281:germ cell development;GO:0007283:spermatogenesis;GO:0007286:spermatid development;GO:0007610:behavior;GO:0007638:mechanosensory behavior;GO:0009605:response to external stimulus;…	GO:0003676:nucleic acid binding;GO:0003723:RNA binding;GO:0003725:double-stranded RNA binding;GO:0003727:single-stranded RNA binding;GO:0005488:binding;GO:0044822:poly(A) RNA binding;GO:0097159:organic cyclic compound binding;GO:1901363:heterocyclic compound binding	GO:0005622:intracellular;GO:0005623:cell;GO:0005634:nucleus;GO:0005737:cytoplasm;GO:0005856:cytoskeleton;GO:0015630:microtubule cytoskeleton;GO:0043226:organelle;GO:0043227:membrane-bounded organelle;GO:0043228:non-membrane-bounded organelle;GO:0043229:intracellular organelle;GO:0043231:intracellular membrane-bounded organelle;GO:0043232:intracellular non-membrane-bounded organelle;GO:0044424:int…
Lrrc71	0.331728	2.38255e-25	1.1852e-20		0.549	0.455	1.14543	0.813704	protein_coding	mm10	chr3	-	87736923	87748625	11703	ENSMUSG00000023084	mmu:74485:Lrrc71, 4933430H15Rik	74485	leucine rich repeat containing 71 [Source:MGI Symbol;Acc:MGI:1921735]	-	-	-	-	-	-	-	-	-	-
6330403K07Rik	0.327969	3.32291e-25	1.65298e-20		0.644	0.573	1.4221	1.09413	protein_coding	mm10	chr11	-	71031941	71033513	1573	ENSMUSG00000018451	-	-	RIKEN cDNA 6330403K07 gene [Source:MGI Symbol;Acc:MGI:1918001]	-	-	-	-	-	-	-	-	-	-
Lrriq1	0.360278	3.54884e-25	1.76537e-20		0.752	0.68	1.9283	1.56802	protein_coding	mm10	chr10	-	103046031	103236322	190292	ENSMUSG00000019892	mmu:74978:Lrriq1, 4930503E15Rik, Gm1557	74978	leucine-rich repeats and IQ motif containing 1 [Source:MGI Symbol;Acc:MGI:1922228]	-	-	-	-	-	-	-	-	-	-
Hspb8	0.356237	4.8608e-25	2.41801e-20		0.339	0.221	0.865382	0.509145	protein_coding	mm10	chr5	-	116408491	116422864	14374	ENSMUSG00000041548	mmu:80888:Hspb8, AU018630, AW413033, Cryac, D5Ucla4, E2IG1, H11, H11K, HSP20-like, HSP22	80888	heat shock protein 8 [Source:MGI Symbol;Acc:MGI:2135756]	-	R-MMU-2262752:Cellular responses to stress;R-MMU-3371571:HSF1-dependent transactivation;R-MMU-3371556:Cellular response to heat stress	-	-	-	-	-	-	GO:0005488:binding;GO:0005515:protein binding;GO:0042802:identical protein binding	GO:0005622:intracellular;GO:0005623:cell;GO:0005634:nucleus;GO:0005654:nucleoplasm;GO:0005737:cytoplasm;GO:0005794:Golgi apparatus;GO:0012505:endomembrane system;GO:0031974:membrane-enclosed lumen;GO:0031981:nuclear lumen;GO:0043226:organelle;GO:0043227:membrane-bounded organelle;GO:0043229:intracellular organelle;GO:0043231:intracellular membrane-bounded organelle;GO:0043233:organelle lumen;GO:0…
1110032A03Rik	0.252264	9.06296e-25	4.50837e-20		0.853	0.821	2.33458	2.08232	protein_coding	mm10	chr9	-	50762828	50775520	12693	ENSMUSG00000037971	mmu:68721:1110032A03Rik, 4930500N06Rik, c11orf1	68721	RIKEN cDNA 1110032A03 gene [Source:MGI Symbol;Acc:MGI:1915971]	-	-	-	-	-	-	-	-	-	GO:0005622:intracellular;GO:0005623:cell;GO:0005634:nucleus;GO:0005654:nucleoplasm;GO:0031974:membrane-enclosed lumen;GO:0031981:nuclear lumen;GO:0043226:organelle;GO:0043227:membrane-bounded organelle;GO:0043229:intracellular organelle;GO:0043231:intracellular membrane-bounded organelle;GO:0043233:organelle lumen;GO:0044422:organelle part;GO:0044424:intracellular part;GO:0044428:nuclear part;GO:…
Dsg2	0.328822	1.6045e-24	7.98161e-20		0.724	0.655	1.80135	1.47252	protein_coding	mm10	chr18	+	20558074	20604521	46448	ENSMUSG00000044393	mmu:13511:Dsg2, AA408168, D18Ertd293e	13511	desmoglein 2 [Source:MGI Symbol;Acc:MGI:1196466]	mmu05412:Arrhythmogenic right ventricular cardiomyopathy (ARVC)	R-MMU-75153:Apoptotic execution phase;R-MMU-351906:Apoptotic cleavage of cell adhesion proteins;R-MMU-5357801:Programmed Cell Death;R-MMU-109581:Apoptosis;R-MMU-111465:Apoptotic cleavage of cellular proteins	-	-	-	-	-	GO:0001508:action potential;GO:0002027:regulation of heart rate;GO:0002934:desmosome organization;GO:0003008:system process;GO:0003012:muscle system process;GO:0003013:circulatory system process;GO:0003015:heart process;GO:0003161:cardiac conduction system development;GO:0003164:His-Purkinje system development;GO:0003165:Purkinje myocyte development;GO:0003229:ventricular cardiac muscle tissue de…	GO:0005488:binding;GO:0005509:calcium ion binding;GO:0005515:protein binding;GO:0043167:ion binding;GO:0043169:cation binding;GO:0046872:metal ion binding;GO:0050839:cell adhesion molecule binding	GO:0005576:extracellular region;GO:0005623:cell;GO:0005886:plasma membrane;GO:0005911:cell-cell junction;GO:0009986:cell surface;GO:0014704:intercalated disc;GO:0016020:membrane;GO:0016021:integral component of membrane;GO:0016324:apical plasma membrane;GO:0016328:lateral plasma membrane;GO:0030054:cell junction;GO:0030057:desmosome;GO:0031224:intrinsic component of membrane;GO:0031982:vesicle;GO…
1700019G24Rik	0.324674	2.19399e-24	1.0914e-19		0.437	0.336	0.880588	0.555913	lncRNA	mm10	chr6	-	5963909	5977393	13485	ENSMUSG00000085416	mmu:72249:1700019G24Rik	72249	RIKEN cDNA 1700019G24 gene [Source:MGI Symbol;Acc:MGI:1919499]	-	-	-	-	-	-	-	-	-	-
Tagln2	0.329268	2.32948e-24	1.1588e-19		0.717	0.66	1.85403	1.52476	protein_coding	mm10	chr1	+	172500047	172507380	7334	ENSMUSG00000026547	mmu:21346:Tagln2, 2700094C18Rik, SM22beta, Sm22B, Sm22a	21346	transgelin 2 [Source:MGI Symbol;Acc:MGI:1312985]	-	R-MMU-109582:Hemostasis;R-MMU-76005:Response to elevated platelet cytosolic Ca2+;R-MMU-76002:Platelet activation, signaling and aggregation;R-MMU-114608:Platelet degranulation	-	-	-	-	-	GO:0007155:cell adhesion;GO:0009888:tissue development;GO:0009987:cellular process;GO:0022610:biological adhesion;GO:0030154:cell differentiation;GO:0030855:epithelial cell differentiation;GO:0032502:developmental process;GO:0044699:single-organism process;GO:0044763:single-organism cellular process;GO:0044767:single-organism developmental process;GO:0048856:anatomical structure development;GO:00…	GO:0005488:binding;GO:0005515:protein binding;GO:0045296:cadherin binding;GO:0050839:cell adhesion molecule binding;GO:0098631:protein binding involved in cell adhesion;GO:0098632:protein binding involved in cell-cell adhesion;GO:0098641:cadherin binding involved in cell-cell adhesion	GO:0005576:extracellular region;GO:0005911:cell-cell junction;GO:0005912:adherens junction;GO:0005913:cell-cell adherens junction;GO:0030054:cell junction;GO:0031982:vesicle;GO:0031988:membrane-bounded vesicle;GO:0043226:organelle;GO:0043227:membrane-bounded organelle;GO:0043230:extracellular organelle;GO:0044421:extracellular region part;GO:0070062:extracellular exosome;GO:0070161:anchoring junc…
Coro2b	0.315258	2.76639e-24	1.37614e-19		0.723	0.674	1.69943	1.38417	protein_coding	mm10	chr9	-	62419492	62537044	117553	ENSMUSG00000041729	mmu:235431:Coro2b, CLIPINC, E130012P22Rik	235431	coronin, actin binding protein, 2B [Source:MGI Symbol;Acc:MGI:2444283]	-	-	-	-	-	-	-	GO:0006996:organelle organization;GO:0007010:cytoskeleton organization;GO:0009987:cellular process;GO:0016043:cellular component organization;GO:0030029:actin filament-based process;GO:0030036:actin cytoskeleton organization;GO:0044699:single-organism process;GO:0044763:single-organism cellular process;GO:0071840:cellular component organization or biogenesis;GO:1902589:single-organism organelle o…	GO:0003779:actin binding;GO:0005488:binding;GO:0005515:protein binding;GO:0008092:cytoskeletal protein binding;GO:0032403:protein complex binding;GO:0044877:macromolecular complex binding;GO:0051015:actin filament binding	GO:0005622:intracellular;GO:0005623:cell;GO:0005737:cytoplasm;GO:0005856:cytoskeleton;GO:0015629:actin cytoskeleton;GO:0016020:membrane;GO:0043226:organelle;GO:0043228:non-membrane-bounded organelle;GO:0043229:intracellular organelle;GO:0043232:intracellular non-membrane-bounded organelle;GO:0044424:intracellular part;GO:0044464:cell part
Pbx1	0.30437	3.08893e-24	1.53659e-19		0.789	0.734	2.08644	1.78207	protein_coding	mm10	chr1	-	168119364	168432270	312907	ENSMUSG00000052534	mmu:18514:Pbx1, 2310056B04Rik, D230003C07Rik, Pbx-1	18514	pre B cell leukemia homeobox 1 [Source:MGI Symbol;Acc:MGI:97495]	mmu05202:Transcriptional misregulation in cancer	R-MMU-1266738:Developmental Biology;R-MMU-5619507:Activation of HOX genes during differentiation;R-MMU-5617472:Activation of anterior HOX genes in hindbrain development during early embryogenesis	-	P06664:Gonadotropin-releasing hormone receptor pathway	-	-	-	GO:0000003:reproduction;GO:0000086:G2/M transition of mitotic cell cycle;GO:0000278:mitotic cell cycle;GO:0001501:skeletal system development;GO:0001503:ossification;GO:0001655:urogenital system development;GO:0001657:ureteric bud development;GO:0001658:branching involved in ureteric bud morphogenesis;GO:0001763:morphogenesis of a branching structure;GO:0001822:kidney development;GO:0001823:meson…	GO:0000975:regulatory region DNA binding;GO:0000976:transcription regulatory region sequence-specific DNA binding;GO:0000977:RNA polymerase II regulatory region sequence-specific DNA binding;GO:0000978:RNA polymerase II core promoter proximal region sequence-specific DNA binding;GO:0000981:RNA polymerase II transcription factor activity, sequence-specific DNA binding;GO:0000982:transcription fact…	GO:0005622:intracellular;GO:0005623:cell;GO:0005634:nucleus;GO:0005667:transcription factor complex;GO:0005737:cytoplasm;GO:0032991:macromolecular complex;GO:0043226:organelle;GO:0043227:membrane-bounded organelle;GO:0043229:intracellular organelle;GO:0043231:intracellular membrane-bounded organelle;GO:0043234:protein complex;GO:0044424:intracellular part;GO:0044464:cell part
Gas2l1	0.304062	3.22e-24	1.60179e-19		0.766	0.714	1.7895	1.48544	protein_coding	mm10	chr11	-	5054132	5065327	11196	ENSMUSG00000034201	mmu:78926:Gas2l1, 4930500E24Rik, D0Jmb1, Gar22, TU-71.1	78926	growth arrest-specific 2 like 1 [Source:MGI Symbol;Acc:MGI:1926176]	-	-	-	-	-	-	-	GO:0000226:microtubule cytoskeleton organization;GO:0001558:regulation of cell growth;GO:0001578:microtubule bundle formation;GO:0002262:myeloid cell homeostasis;GO:0002376:immune system process;GO:0002520:immune system development;GO:0002682:regulation of immune system process;GO:0002683:negative regulation of immune system process;GO:0006996:organelle organization;GO:0007010:cytoskeleton organi…	GO:0005102:receptor binding;GO:0005488:binding;GO:0005515:protein binding;GO:0008017:microtubule binding;GO:0008092:cytoskeletal protein binding;GO:0008093:cytoskeletal adaptor activity;GO:0008134:transcription factor binding;GO:0015631:tubulin binding;GO:0030674:protein binding, bridging;GO:0035257:nuclear hormone receptor binding;GO:0046966:thyroid hormone receptor binding;GO:0051427:hormone re…	GO:0005622:intracellular;GO:0005623:cell;GO:0005737:cytoplasm;GO:0005856:cytoskeleton;GO:0043226:organelle;GO:0043228:non-membrane-bounded organelle;GO:0043229:intracellular organelle;GO:0043232:intracellular non-membrane-bounded organelle;GO:0044424:intracellular part;GO:0044464:cell part
Tacc2	0.303419	3.40274e-24	1.69269e-19		0.709	0.65	1.58346	1.28004	protein_coding	mm10	chr7	+	130577438	130764785	187348	ENSMUSG00000030852	mmu:57752:Tacc2, mKIAA4180	57752	transforming, acidic coiled-coil containing protein 2 [Source:MGI Symbol;Acc:MGI:1928899]	-	-	-	-	-	-	-	GO:0000226:microtubule cytoskeleton organization;GO:0006996:organelle organization;GO:0007010:cytoskeleton organization;GO:0007017:microtubule-based process;GO:0007049:cell cycle;GO:0007051:spindle organization;GO:0007275:multicellular organism development;GO:0007399:nervous system development;GO:0007417:central nervous system development;GO:0007420:brain development;GO:0008283:cell proliferation…	GO:0005102:receptor binding;GO:0005488:binding;GO:0005515:protein binding;GO:0019904:protein domain specific binding;GO:0035257:nuclear hormone receptor binding;GO:0051427:hormone receptor binding	GO:0005622:intracellular;GO:0005623:cell;GO:0005634:nucleus;GO:0005730:nucleolus;GO:0005737:cytoplasm;GO:0005856:cytoskeleton;GO:0015630:microtubule cytoskeleton;GO:0031974:membrane-enclosed lumen;GO:0031981:nuclear lumen;GO:0043226:organelle;GO:0043227:membrane-bounded organelle;GO:0043228:non-membrane-bounded organelle;GO:0043229:intracellular organelle;GO:0043231:intracellular membrane-bounded…
Tusc3	0.251535	4.1369e-24	2.0579e-19		0.802	0.763	1.98968	1.73815	protein_coding	mm10	chr8	+	39005845	39165114	159270	ENSMUSG00000039530	-	-	tumor suppressor candidate 3 [Source:MGI Symbol;Acc:MGI:1933134]	-	-	-	-	-	-	-	-	-	-
Ccdc34	0.255403	5.41401e-24	2.6932e-19		0.862	0.809	2.34196	2.08656	protein_coding	mm10	chr2	+	110017817	110173360	155544	ENSMUSG00000027160	mmu:68201:Ccdc34, 2810027O19Rik, 4930522P10Rik, AI596202	68201	coiled-coil domain containing 34 [Source:MGI Symbol;Acc:MGI:1915451]	-	-	-	-	-	-	-	-	-	-
Cc2d2a	0.337356	1.51132e-23	7.51805e-19		0.688	0.624	1.61569	1.27833	protein_coding	mm10	chr5	+	43662346	43740972	78627	ENSMUSG00000039765	mmu:231214:Cc2d2a, 5730509K17Rik, b2b1035Clo	231214	coiled-coil and C2 domain containing 2A [Source:MGI Symbol;Acc:MGI:1924487]	-	R-MMU-5617833:Assembly of the primary cilium;R-MMU-1852241:Organelle biogenesis and maintenance;R-MMU-5620912:Anchoring of the basal body to the plasma membrane	-	-	-	-	-	GO:0000226:microtubule cytoskeleton organization;GO:0000902:cell morphogenesis;GO:0001578:microtubule bundle formation;GO:0001654:eye development;GO:0001838:embryonic epithelial tube formation;GO:0001841:neural tube formation;GO:0001843:neural tube closure;GO:0002009:morphogenesis of an epithelium;GO:0006996:organelle organization;GO:0007010:cytoskeleton organization;GO:0007017:microtubule-based …	GO:0005488:binding;GO:0005515:protein binding	GO:0005622:intracellular;GO:0005623:cell;GO:0005737:cytoplasm;GO:0005856:cytoskeleton;GO:0005929:cilium;GO:0031513:nonmotile primary cilium;GO:0032991:macromolecular complex;GO:0035869:ciliary transition zone;GO:0036038:MKS complex;GO:0042995:cell projection;GO:0043226:organelle;GO:0043228:non-membrane-bounded organelle;GO:0043229:intracellular organelle;GO:0043232:intracellular non-membrane-boun…
Cfap206	0.276089	1.59573e-23	7.93796e-19		0.762	0.719	1.79719	1.5211	protein_coding	mm10	chr4	-	34688559	34730206	41648	ENSMUSG00000028294	mmu:69329:Cfap206, 1700003M02Rik, AU024269	69329	cilia and flagella associated protein 206 [Source:MGI Symbol;Acc:MGI:1916579]	-	-	-	-	-	-	-	-	-	-
Ccdc180	0.347258	1.6707e-23	8.31089e-19		0.719	0.653	1.72736	1.3801	protein_coding	mm10	chr4	+	45890303	45950774	60472	ENSMUSG00000035539	mmu:381522:Ccdc180, E230008N13Rik, Gm1025	381522	coiled-coil domain containing 180 [Source:MGI Symbol;Acc:MGI:2685871]	-	-	-	-	-	-	-	-	-	-
Mns1	0.254936	1.95611e-23	9.73068e-19		0.893	0.803	2.525	2.27007	protein_coding	mm10	chr9	+	72438011	72462025	24015	ENSMUSG00000032221	mmu:17427:Mns1, AW546487	17427	meiosis-specific nuclear structural protein 1 [Source:MGI Symbol;Acc:MGI:107933]	-	-	-	-	-	-	-	GO:0000003:reproduction;GO:0000902:cell morphogenesis;GO:0003002:regionalization;GO:0006996:organelle organization;GO:0007049:cell cycle;GO:0007275:multicellular organism development;GO:0007276:gamete generation;GO:0007283:spermatogenesis;GO:0007389:pattern specification process;GO:0009653:anatomical structure morphogenesis;GO:0009798:axis specification;GO:0009987:cellular process;GO:0010638:posi…	GO:0005488:binding;GO:0005515:protein binding;GO:0042802:identical protein binding	GO:0005622:intracellular;GO:0005623:cell;GO:0005634:nucleus;GO:0005635:nuclear envelope;GO:0005856:cytoskeleton;GO:0005882:intermediate filament;GO:0005929:cilium;GO:0005930:axoneme;GO:0012505:endomembrane system;GO:0031514:motile cilium;GO:0031967:organelle envelope;GO:0031975:envelope;GO:0036126:sperm flagellum;GO:0042995:cell projection;GO:0043226:organelle;GO:0043227:membrane-bounded organell…
Gm16499	0.324731	1.95642e-23	9.73221e-19		0.432	0.328	0.898849	0.574118	lncRNA	mm10	chr6	+	53818743	53868183	49441	ENSMUSG00000108175	-	-	predicted gene 16499 [Source:MGI Symbol;Acc:MGI:3704267]	-	-	-	-	-	-	-	-	-	-
Akap9	0.301191	2.20759e-23	1.09817e-18		0.853	0.83	2.37101	2.06982	protein_coding	mm10	chr5	+	3928054	4081310	153257	ENSMUSG00000040407	mmu:100986:Akap9, 5730481H23Rik, AKAP-9, AKAP450, AW545847, C79026, G1-448-15, PRKA9, mKIAA0803, mei2-5, repro12	100986	A kinase (PRKA) anchor protein (yotiao) 9 [Source:MGI Symbol;Acc:MGI:2178217]	-	R-MMU-380287:Centrosome maturation;R-MMU-8854518:AURKA Activation by TPX2;R-MMU-5218921:VEGFR2 mediated cell proliferation;R-MMU-375165:NCAM signaling for neurite out-growth;R-MMU-442982:Ras activation uopn Ca2+ infux through NMDA receptor;R-MMU-5654741:Signaling by FGFR3;R-MMU-187037:NGF signalling via TRKA from the plasma membrane;R-MMU-190236:Signaling by FGFR;R-MMU-5673001:RAF/MAP kinase casc…	-	-	-	-	-	GO:0000003:reproduction;GO:0002064:epithelial cell development;GO:0003006:developmental process involved in reproduction;GO:0006139:nucleobase-containing compound metabolic process;GO:0006140:regulation of nucleotide metabolic process;GO:0006163:purine nucleotide metabolic process;GO:0006164:purine nucleotide biosynthetic process;GO:0006171:cAMP biosynthetic process;GO:0006725:cellular aromatic c…	GO:0005198:structural molecule activity;GO:0005488:binding;GO:0005515:protein binding;GO:0032947:protein complex scaffold;GO:0034237:protein kinase A regulatory subunit binding;GO:0051018:protein kinase A binding	GO:0000242:pericentriolar material;GO:0005622:intracellular;GO:0005623:cell;GO:0005737:cytoplasm;GO:0005794:Golgi apparatus;GO:0005813:centrosome;GO:0005815:microtubule organizing center;GO:0005856:cytoskeleton;GO:0005886:plasma membrane;GO:0005929:cilium;GO:0012505:endomembrane system;GO:0015630:microtubule cytoskeleton;GO:0016020:membrane;GO:0030425:dendrite;GO:0036064:ciliary basal body;GO:003…
Efcab2	0.258933	2.83881e-23	1.41216e-18		0.802	0.72	1.96137	1.70243	protein_coding	mm10	chr1	+	178406085	178484513	78429	ENSMUSG00000026495	mmu:68226:Efcab2, 1700073K01Rik, D830011E08Rik	68226	EF-hand calcium binding domain 2 [Source:MGI Symbol;Acc:MGI:1915476]	-	-	-	-	-	-	-	-	GO:0005488:binding;GO:0005509:calcium ion binding;GO:0043167:ion binding;GO:0043169:cation binding;GO:0046872:metal ion binding	-
Dnajc6	0.314211	5.451e-23	2.7116e-18		0.75	0.697	1.79197	1.47776	protein_coding	mm10	chr4	+	101496631	101642799	146169	ENSMUSG00000028528	mmu:72685:Dnajc6, 2810027M23Rik, mKIAA0473	72685	DnaJ heat shock protein family (Hsp40) member C6 [Source:MGI Symbol;Acc:MGI:1919935]	mmu04144:Endocytosis	R-MMU-8856828:Clathrin-mediated endocytosis;R-MMU-432722:Golgi Associated Vesicle Biogenesis;R-MMU-5653656:Vesicle-mediated transport;R-MMU-432720:Lysosome Vesicle Biogenesis;R-MMU-421837:Clathrin derived vesicle budding;R-MMU-199992:trans-Golgi Network Vesicle Budding;R-MMU-199991:Membrane Trafficking	-	-	-	-	-	GO:0006810:transport;GO:0006897:endocytosis;GO:0006898:receptor-mediated endocytosis;GO:0009987:cellular process;GO:0016043:cellular component organization;GO:0016192:vesicle-mediated transport;GO:0022411:cellular component disassembly;GO:0030100:regulation of endocytosis;GO:0032879:regulation of localization;GO:0032984:macromolecular complex disassembly;GO:0043241:protein complex disassembly;GO:…	GO:0003824:catalytic activity;GO:0004721:phosphoprotein phosphatase activity;GO:0004725:protein tyrosine phosphatase activity;GO:0005488:binding;GO:0005515:protein binding;GO:0016787:hydrolase activity;GO:0016788:hydrolase activity, acting on ester bonds;GO:0016791:phosphatase activity;GO:0017124:SH3 domain binding;GO:0019904:protein domain specific binding;GO:0042578:phosphoric ester hydrolase a…	GO:0005622:intracellular;GO:0005623:cell;GO:0014069:postsynaptic density;GO:0031982:vesicle;GO:0043226:organelle;GO:0043227:membrane-bounded organelle;GO:0043228:non-membrane-bounded organelle;GO:0043229:intracellular organelle;GO:0043232:intracellular non-membrane-bounded organelle;GO:0044424:intracellular part;GO:0044456:synapse part;GO:0044464:cell part;GO:0045202:synapse;GO:0060076:excitatory…
Dnai4	0.289686	6.93742e-23	3.45102e-18		0.777	0.72	1.87815	1.58846	-	-	-	-	-	-	-	-	-	-	-	-	-	-	-	-	-	-	-	-	-
Sorl1	0.285615	7.00896e-23	3.48661e-18		0.823	0.802	2.11998	1.83436	protein_coding	mm10	chr9	-	41964720	42124297	159578	ENSMUSG00000049313	mmu:20660:Sorl1, 2900010L19Rik, AI596264, AW261561, LR11, SorLA, gp250, mSorLA	20660	sortilin-related receptor, LDLR class A repeats-containing [Source:MGI Symbol;Acc:MGI:1202296]	-	-	-	-	-	-	-	GO:0000042:protein targeting to Golgi;GO:0000165:MAPK cascade;GO:0000301:retrograde transport, vesicle recycling within Golgi;GO:0001932:regulation of protein phosphorylation;GO:0001933:negative regulation of protein phosphorylation;GO:0006066:alcohol metabolic process;GO:0006461:protein complex assembly;GO:0006464:cellular protein modification process;GO:0006468:protein phosphorylation;GO:000646…	GO:0001540:beta-amyloid binding;GO:0005488:binding;GO:0005515:protein binding;GO:0019899:enzyme binding;GO:0030169:low-density lipoprotein particle binding;GO:0030306:ADP-ribosylation factor binding;GO:0031267:small GTPase binding;GO:0033218:amide binding;GO:0042277:peptide binding;GO:0044877:macromolecular complex binding;GO:0051020:GTPase binding;GO:0071813:lipoprotein particle binding;GO:00718…	GO:0005576:extracellular region;GO:0005615:extracellular space;GO:0005622:intracellular;GO:0005623:cell;GO:0005634:nucleus;GO:0005635:nuclear envelope;GO:0005641:nuclear envelope lumen;GO:0005737:cytoplasm;GO:0005768:endosome;GO:0005769:early endosome;GO:0005770:late endosome;GO:0005771:multivesicular body;GO:0005773:vacuole;GO:0005783:endoplasmic reticulum;GO:0005794:Golgi apparatus;GO:0005795:G…
Sdc2	0.270549	1.77181e-22	8.81388e-18		0.76	0.699	1.85351	1.58296	protein_coding	mm10	chr15	+	32920723	33034935	114213	ENSMUSG00000022261	mmu:15529:Sdc2, 4833414L08Rik, AA960457, Hspg1, Synd2, syndecan-2	15529	syndecan 2 [Source:MGI Symbol;Acc:MGI:1349165]	mmu04514:Cell adhesion molecules (CAMs);mmu05205:Proteoglycans in cancer;mmu05144:Malaria	R-MMU-2682334:EPH-Ephrin signaling;R-MMU-2024096:HS-GAG degradation;R-MMU-1266738:Developmental Biology;R-MMU-3000171:Non-integrin membrane-ECM interactions;R-MMU-1474244:Extracellular matrix organization;R-MMU-1971475:A tetrasaccharide linker sequence is required for GAG synthesis;R-MMU-422475:Axon guidance;R-MMU-975634:Retinoid metabolism and transport;R-MMU-1630316:Glycosaminoglycan metabolism…	-	-	-	-	-	GO:0000902:cell morphogenesis;GO:0000904:cell morphogenesis involved in differentiation;GO:0006928:movement of cell or subcellular component;GO:0007275:multicellular organism development;GO:0007399:nervous system development;GO:0009653:anatomical structure morphogenesis;GO:0009987:cellular process;GO:0010769:regulation of cell morphogenesis involved in differentiation;GO:0010975:regulation of neu…	GO:0005488:binding;GO:0005515:protein binding;GO:0019904:protein domain specific binding;GO:0030165:PDZ domain binding	GO:0005623:cell;GO:0009986:cell surface;GO:0016020:membrane;GO:0016021:integral component of membrane;GO:0031224:intrinsic component of membrane;GO:0036477:somatodendritic compartment;GO:0043025:neuronal cell body;GO:0044297:cell body;GO:0044425:membrane part;GO:0044464:cell part;GO:0045202:synapse;GO:0097458:neuron part
Rasgrp1	0.298598	2.18724e-22	1.08804e-17		0.388	0.285	0.769779	0.471182	protein_coding	mm10	chr2	-	117279993	117343001	63009	ENSMUSG00000027347	mmu:19419:Rasgrp1, Rasgrp	19419	RAS guanyl releasing protein 1 [Source:MGI Symbol;Acc:MGI:1314635]	mmu04611:Platelet activation;mmu05200:Pathways in cancer;mmu04010:MAPK signaling pathway;mmu04014:Ras signaling pathway;mmu04660:T cell receptor signaling pathway	R-MMU-5218921:VEGFR2 mediated cell proliferation;R-MMU-375165:NCAM signaling for neurite out-growth;R-MMU-5654741:Signaling by FGFR3;R-MMU-2871837:FCERI mediated NF-kB activation;R-MMU-187037:NGF signalling via TRKA from the plasma membrane;R-MMU-190236:Signaling by FGFR;R-MMU-76009:Platelet Aggregation (Plug Formation);R-MMU-5673001:RAF/MAP kinase cascade;R-MMU-112399:IRS-mediated signalling;R-M…	-	P00027:Heterotrimeric G-protein signaling pathway-Gq alpha and Go alpha mediated pathway	-	-	-	GO:0000165:MAPK cascade;GO:0001775:cell activation;GO:0001779:natural killer cell differentiation;GO:0001816:cytokine production;GO:0001817:regulation of cytokine production;GO:0001819:positive regulation of cytokine production;GO:0001906:cell killing;GO:0001909:leukocyte mediated cytotoxicity;GO:0001910:regulation of leukocyte mediated cytotoxicity;GO:0001912:positive regulation of leukocyte med…	GO:0001786:phosphatidylserine binding;GO:0005085:guanyl-nucleotide exchange factor activity;GO:0005088:Ras guanyl-nucleotide exchange factor activity;GO:0005488:binding;GO:0005509:calcium ion binding;GO:0005515:protein binding;GO:0005543:phospholipid binding;GO:0008270:zinc ion binding;GO:0008289:lipid binding;GO:0019992:diacylglycerol binding;GO:0031210:phosphatidylcholine binding;GO:0042802:ide…	GO:0005622:intracellular;GO:0005623:cell;GO:0005737:cytoplasm;GO:0005783:endoplasmic reticulum;GO:0005794:Golgi apparatus;GO:0005886:plasma membrane;GO:0012505:endomembrane system;GO:0016020:membrane;GO:0043226:organelle;GO:0043227:membrane-bounded organelle;GO:0043229:intracellular organelle;GO:0043231:intracellular membrane-bounded organelle;GO:0044424:intracellular part;GO:0044444:cytoplasmic …
Rgs22	0.347877	2.23365e-22	1.11113e-17		0.67	0.606	1.58409	1.23621	protein_coding	mm10	chr15	-	36009479	36140400	130922	ENSMUSG00000037627	mmu:626596:Rgs22	626596	regulator of G-protein signalling 22 [Source:MGI Symbol;Acc:MGI:3613651]	-	-	-	-	-	-	-	GO:0007154:cell communication;GO:0007165:signal transduction;GO:0009966:regulation of signal transduction;GO:0009968:negative regulation of signal transduction;GO:0009987:cellular process;GO:0010646:regulation of cell communication;GO:0010648:negative regulation of cell communication;GO:0023051:regulation of signaling;GO:0023052:signaling;GO:0023057:negative regulation of signaling;GO:0044699:sin…	GO:0005096:GTPase activator activity;GO:0008047:enzyme activator activity;GO:0030234:enzyme regulator activity;GO:0030695:GTPase regulator activity;GO:0060589:nucleoside-triphosphatase regulator activity;GO:0098772:molecular function regulator	GO:0005622:intracellular;GO:0005623:cell;GO:0005634:nucleus;GO:0005737:cytoplasm;GO:0005886:plasma membrane;GO:0016020:membrane;GO:0043226:organelle;GO:0043227:membrane-bounded organelle;GO:0043229:intracellular organelle;GO:0043231:intracellular membrane-bounded organelle;GO:0044424:intracellular part;GO:0044464:cell part;GO:0071944:cell periphery
Rnf152	0.292501	2.42204e-22	1.20485e-17		0.253	0.151	0.581828	0.289327	protein_coding	mm10	chr1	-	105276914	105356710	79797	ENSMUSG00000047496	mmu:320311:Rnf152, A930029B02Rik	320311	ring finger protein 152 [Source:MGI Symbol;Acc:MGI:2443787]	mmu04150:mTOR signaling pathway	-	-	-	-	-	-	GO:0000209:protein polyubiquitination;GO:0006464:cellular protein modification process;GO:0006914:autophagy;GO:0006915:apoptotic process;GO:0006950:response to stress;GO:0007154:cell communication;GO:0007165:signal transduction;GO:0008152:metabolic process;GO:0008219:cell death;GO:0009267:cellular response to starvation;GO:0009605:response to external stimulus;GO:0009966:regulation of signal tran…	GO:0003824:catalytic activity;GO:0004842:ubiquitin-protein transferase activity;GO:0005488:binding;GO:0005515:protein binding;GO:0008270:zinc ion binding;GO:0008766:UDP-N-acetylmuramoylalanyl-D-glutamyl-2,6-diaminopimelate-D-alanyl-D-alanine ligase activity;GO:0016740:transferase activity;GO:0016874:ligase activity;GO:0016879:ligase activity, forming carbon-nitrogen bonds;GO:0016881:acid-amino ac…	GO:0000323:lytic vacuole;GO:0005622:intracellular;GO:0005623:cell;GO:0005737:cytoplasm;GO:0005764:lysosome;GO:0005765:lysosomal membrane;GO:0005773:vacuole;GO:0005774:vacuolar membrane;GO:0016020:membrane;GO:0016021:integral component of membrane;GO:0031090:organelle membrane;GO:0031224:intrinsic component of membrane;GO:0031300:intrinsic component of organelle membrane;GO:0031301:integral compon…
Ccdc39	0.26417	3.22514e-22	1.60435e-17		0.83	0.771	2.19101	1.92684	protein_coding	mm10	chr3	-	33812362	33844310	31949	ENSMUSG00000027676	mmu:51938:Ccdc39, 4921507O14Rik, AI447426, AI844750, D3Ertd789e, b2b1304Clo, b2b1735Clo, b2b2025.1Clo	51938	coiled-coil domain containing 39 [Source:MGI Symbol;Acc:MGI:1289263]	-	-	-	-	-	-	-	GO:0000226:microtubule cytoskeleton organization;GO:0000902:cell morphogenesis;GO:0001539:cilium or flagellum-dependent cell motility;GO:0001578:microtubule bundle formation;GO:0001889:liver development;GO:0001947:heart looping;GO:0002009:morphogenesis of an epithelium;GO:0003007:heart morphogenesis;GO:0003143:embryonic heart tube morphogenesis;GO:0003341:cilium movement;GO:0003351:epithelial cil…	-	GO:0005622:intracellular;GO:0005623:cell;GO:0005737:cytoplasm;GO:0005856:cytoskeleton;GO:0005929:cilium;GO:0005930:axoneme;GO:0042995:cell projection;GO:0043226:organelle;GO:0043228:non-membrane-bounded organelle;GO:0043229:intracellular organelle;GO:0043232:intracellular non-membrane-bounded organelle;GO:0044422:organelle part;GO:0044424:intracellular part;GO:0044430:cytoskeletal part;GO:0044441…
Ccdc88c	0.302795	3.51118e-22	1.74663e-17		0.711	0.661	1.63844	1.33564	protein_coding	mm10	chr12	-	100911523	101029056	117534	ENSMUSG00000021182	mmu:68339:Ccdc88c, 0610010D24Rik, AV000935, AW324073, Daple, mKIAA1509	68339	coiled-coil domain containing 88C [Source:MGI Symbol;Acc:MGI:1915589]	-	-	-	-	-	-	-	GO:0001932:regulation of protein phosphorylation;GO:0006461:protein complex assembly;GO:0006464:cellular protein modification process;GO:0006468:protein phosphorylation;GO:0006793:phosphorus metabolic process;GO:0006796:phosphate-containing compound metabolic process;GO:0006950:response to stress;GO:0007154:cell communication;GO:0007165:signal transduction;GO:0007166:cell surface receptor signali…	GO:0005488:binding;GO:0005515:protein binding;GO:0019904:protein domain specific binding;GO:0030165:PDZ domain binding;GO:0043621:protein self-association	GO:0005622:intracellular;GO:0005623:cell;GO:0005737:cytoplasm;GO:0044424:intracellular part;GO:0044464:cell part
Pygb	0.27873	3.59643e-22	1.78904e-17		0.725	0.662	1.59908	1.32035	protein_coding	mm10	chr2	+	150786735	150831758	45024	ENSMUSG00000033059	mmu:110078:Pygb	110078	brain glycogen phosphorylase [Source:MGI Symbol;Acc:MGI:97828]	mmu01100:Metabolic pathways;mmu04910:Insulin signaling pathway;mmu04922:Glucagon signaling pathway;mmu00500:Starch and sucrose metabolism;mmu04931:Insulin resistance	-	PWY-842:starch degradation;PWY-5767:glycogen degradation III;PWY-5941:glycogen degradation II	P00026:Heterotrimeric G-protein signaling pathway-Gi alpha and Gs alpha mediated pathway	-	-	-	GO:0000272:polysaccharide catabolic process;GO:0005975:carbohydrate metabolic process;GO:0005976:polysaccharide metabolic process;GO:0005977:glycogen metabolic process;GO:0005980:glycogen catabolic process;GO:0006073:cellular glucan metabolic process;GO:0006091:generation of precursor metabolites and energy;GO:0006112:energy reserve metabolic process;GO:0008152:metabolic process;GO:0009056:catabo…	GO:0003824:catalytic activity;GO:0004645:phosphorylase activity;GO:0005488:binding;GO:0005515:protein binding;GO:0008144:drug binding;GO:0008184:glycogen phosphorylase activity;GO:0016740:transferase activity;GO:0016757:transferase activity, transferring glycosyl groups;GO:0016758:transferase activity, transferring hexosyl groups;GO:0030170:pyridoxal phosphate binding;GO:0030246:carbohydrate bind…	GO:0005576:extracellular region;GO:0005622:intracellular;GO:0005623:cell;GO:0005737:cytoplasm;GO:0016020:membrane;GO:0030424:axon;GO:0031982:vesicle;GO:0031988:membrane-bounded vesicle;GO:0042995:cell projection;GO:0043005:neuron projection;GO:0043226:organelle;GO:0043227:membrane-bounded organelle;GO:0043230:extracellular organelle;GO:0044421:extracellular region part;GO:0044424:intracellular pa…
Frmpd2	0.303977	3.60019e-22	1.79091e-17		0.695	0.619	1.56435	1.26038	protein_coding	mm10	chr14	+	33471696	33575269	103574	ENSMUSG00000108841	mmu:268729:Gm626, Frmpd2, Gm1582	268729	FERM and PDZ domain containing 2 [Source:MGI Symbol;Acc:MGI:2685472]	-	-	-	-	-	-	-	-	-	-
Cfap299	0.256222	4.11573e-22	2.04737e-17		0.841	0.783	2.20705	1.95083	protein_coding	mm10	chr5	+	98329304	98802047	472744	ENSMUSG00000057816	mmu:75784:1700007G11Rik, 4930428O21Rik	75784	cilia and flagella associated protein 299 [Source:MGI Symbol;Acc:MGI:1916571]	-	-	-	-	-	-	-	-	-	-
Gsta4	0.279759	4.94695e-22	2.46086e-17		0.718	0.66	1.6293	1.34954	protein_coding	mm10	chr9	+	78182774	78209349	26576	ENSMUSG00000032348	mmu:14860:Gsta4, GST5.7, mGsta4	14860	glutathione S-transferase, alpha 4 [Source:MGI Symbol;Acc:MGI:1309515]	mmu00480:Glutathione metabolism;mmu05204:Chemical carcinogenesis;mmu00982:Drug metabolism - cytochrome P450;mmu00980:Metabolism of xenobiotics by cytochrome P450;mmu01524:Platinum drug resistance	-	PWY-4061:glutathione-mediated detoxification	-	-	-	-	GO:0008152:metabolic process	GO:0003824:catalytic activity;GO:0004364:glutathione transferase activity;GO:0005488:binding;GO:0008144:drug binding;GO:0016740:transferase activity;GO:0016765:transferase activity, transferring alkyl or aryl (other than methyl) groups;GO:0033218:amide binding;GO:0042277:peptide binding;GO:0043295:glutathione binding;GO:0072341:modified amino acid binding;GO:1900750:oligopeptide binding;GO:190168…	GO:0005622:intracellular;GO:0005623:cell;GO:0005737:cytoplasm;GO:0005739:mitochondrion;GO:0043226:organelle;GO:0043227:membrane-bounded organelle;GO:0043229:intracellular organelle;GO:0043231:intracellular membrane-bounded organelle;GO:0044424:intracellular part;GO:0044444:cytoplasmic part;GO:0044464:cell part
Ift81	0.265297	7.23216e-22	3.59764e-17		0.801	0.735	1.94884	1.68354	protein_coding	mm10	chr5	-	122550204	122614518	64315	ENSMUSG00000029469	mmu:12589:Ift81, AW060663, Cdv-1, Cdv-1r, Cdv1	12589	intraflagellar transport 81 [Source:MGI Symbol;Acc:MGI:1098597]	-	R-MMU-5617833:Assembly of the primary cilium;R-MMU-1852241:Organelle biogenesis and maintenance;R-MMU-5620924:Intraflagellar transport	-	-	-	-	-	GO:0000003:reproduction;GO:0000902:cell morphogenesis;GO:0006810:transport;GO:0006886:intracellular protein transport;GO:0006928:movement of cell or subcellular component;GO:0006996:organelle organization;GO:0007017:microtubule-based process;GO:0007018:microtubule-based movement;GO:0007275:multicellular organism development;GO:0007276:gamete generation;GO:0007283:spermatogenesis;GO:0008104:protei…	GO:0005488:binding;GO:0005515:protein binding;GO:0008092:cytoskeletal protein binding;GO:0015631:tubulin binding	GO:0005622:intracellular;GO:0005623:cell;GO:0005813:centrosome;GO:0005815:microtubule organizing center;GO:0005856:cytoskeleton;GO:0005929:cilium;GO:0015630:microtubule cytoskeleton;GO:0030990:intraciliary transport particle;GO:0030992:intraciliary transport particle B;GO:0031514:motile cilium;GO:0032991:macromolecular complex;GO:0036064:ciliary basal body;GO:0036126:sperm flagellum;GO:0042995:ce…
Cfap141	0.2861	7.55526e-22	3.75836e-17		0.688	0.618	1.63987	1.35377	-	-	-	-	-	-	-	-	-	-	-	-	-	-	-	-	-	-	-	-	-
5830408C22Rik	0.326962	9.02336e-22	4.48867e-17		0.398	0.302	0.8336	0.506638	lncRNA	mm10	chr8	+	25101216	25109986	8771	ENSMUSG00000110148	-	-	RIKEN cDNA 5830408C22 gene [Source:MGI Symbol;Acc:MGI:1921994]	-	-	-	-	-	-	-	-	-	-
Cfap46	0.353208	9.48797e-22	4.71979e-17		0.781	0.726	2.02425	1.67104	protein_coding	mm10	chr7	-	139600951	139683817	82867	ENSMUSG00000049571	mmu:212124:Cfap46, 9330101J02Rik, E030019B06Rik, Gm170, Ttc40	212124	cilia and flagella associated protein 46 [Source:MGI Symbol;Acc:MGI:2444387]	-	-	-	-	-	-	-	-	-	-
Cep126	0.278506	9.54135e-22	4.74635e-17		0.779	0.709	1.99217	1.71367	protein_coding	mm10	chr9	-	8076461	8134294	57834	ENSMUSG00000040729	mmu:234915:Cep126, Kiaa1377, mKIAA1377	234915	centrosomal protein 126 [Source:MGI Symbol;Acc:MGI:2680221]	-	-	-	-	-	-	-	GO:0000226:microtubule cytoskeleton organization;GO:0000278:mitotic cell cycle;GO:0000902:cell morphogenesis;GO:0006996:organelle organization;GO:0007010:cytoskeleton organization;GO:0007017:microtubule-based process;GO:0007049:cell cycle;GO:0007052:mitotic spindle organization;GO:0009653:anatomical structure morphogenesis;GO:0009987:cellular process;GO:0010927:cellular component assembly involve…	-	GO:0005622:intracellular;GO:0005623:cell;GO:0005737:cytoplasm;GO:0005813:centrosome;GO:0005815:microtubule organizing center;GO:0005856:cytoskeleton;GO:0005929:cilium;GO:0015630:microtubule cytoskeleton;GO:0042995:cell projection;GO:0043226:organelle;GO:0043228:non-membrane-bounded organelle;GO:0043229:intracellular organelle;GO:0043232:intracellular non-membrane-bounded organelle;GO:0044422:orga…
Ift80	0.269164	1.14105e-21	5.67616e-17		0.81	0.753	2.0037	1.73454	protein_coding	mm10	chr3	-	68892499	69004570	112072	ENSMUSG00000027778	mmu:68259:Ift80, 4921524P20Rik, Wdr56, mKIAA1374	68259	intraflagellar transport 80 [Source:MGI Symbol;Acc:MGI:1915509]	-	R-MMU-5617833:Assembly of the primary cilium;R-MMU-1852241:Organelle biogenesis and maintenance;R-MMU-5620924:Intraflagellar transport	-	-	-	-	-	GO:0000902:cell morphogenesis;GO:0001501:skeletal system development;GO:0001503:ossification;GO:0001649:osteoblast differentiation;GO:0002062:chondrocyte differentiation;GO:0006810:transport;GO:0006886:intracellular protein transport;GO:0006928:movement of cell or subcellular component;GO:0006996:organelle organization;GO:0007017:microtubule-based process;GO:0007018:microtubule-based movement;GO:…	-	GO:0005622:intracellular;GO:0005623:cell;GO:0005737:cytoplasm;GO:0005813:centrosome;GO:0005815:microtubule organizing center;GO:0005856:cytoskeleton;GO:0005929:cilium;GO:0015630:microtubule cytoskeleton;GO:0030990:intraciliary transport particle;GO:0030992:intraciliary transport particle B;GO:0032991:macromolecular complex;GO:0036064:ciliary basal body;GO:0042995:cell projection;GO:0043226:organe…
Epb41l5	0.306885	1.31017e-21	6.51745e-17		0.567	0.483	1.19928	0.892399	protein_coding	mm10	chr1	-	119545037	119649000	103964	ENSMUSG00000026383	mmu:226352:Epb41l5, 1700030C16Rik, AL022914, BE37, E230025E14Rik, Epb4.1l5, Lulu1, NBL5	226352	erythrocyte membrane protein band 4.1 like 5 [Source:MGI Symbol;Acc:MGI:103006]	-	R-MMU-112316:Neuronal System;R-MMU-6794362:Protein-protein interactions at synapses;R-MMU-6794361:Interactions of neurexins and neuroligins at synapses	-	-	-	-	-	GO:0000578:embryonic axis specification;GO:0000902:cell morphogenesis;GO:0000904:cell morphogenesis involved in differentiation;GO:0001667:ameboidal-type cell migration;GO:0001701:in utero embryonic development;GO:0001704:formation of primary germ layer;GO:0001707:mesoderm formation;GO:0001756:somitogenesis;GO:0001837:epithelial to mesenchymal transition;GO:0001839:neural plate morphogenesis;GO:0…	GO:0005488:binding;GO:0005515:protein binding;GO:0008092:cytoskeletal protein binding;GO:0019904:protein domain specific binding	GO:0001726:ruffle;GO:0005622:intracellular;GO:0005623:cell;GO:0005634:nucleus;GO:0005737:cytoplasm;GO:0005856:cytoskeleton;GO:0005886:plasma membrane;GO:0005912:adherens junction;GO:0005924:cell-substrate adherens junction;GO:0005925:focal adhesion;GO:0016020:membrane;GO:0019898:extrinsic component of membrane;GO:0030054:cell junction;GO:0030055:cell-substrate junction;GO:0031252:cell leading edg…
Gm10714	0.297627	2.09242e-21	1.04088e-16		0.762	0.693	1.96964	1.67201	lncRNA	mm10	chr2	-	174125038	174183918	58881	ENSMUSG00000074555	mmu:100038374:Gm10714	100038374	predicted gene 10714 [Source:MGI Symbol;Acc:MGI:3641975]	-	-	-	-	-	-	-	-	-	-
Ttll9	0.29283	2.09549e-21	1.0424e-16		0.421	0.318	0.816604	0.523774	protein_coding	mm10	chr2	+	152962485	153008482	45998	ENSMUSG00000074673	mmu:74711:Ttll9, 1700016F23Rik, 4930509O20Rik, AW046572	74711	tubulin tyrosine ligase-like family, member 9 [Source:MGI Symbol;Acc:MGI:1913589]	-	-	-	-	-	-	-	GO:0006464:cellular protein modification process;GO:0008152:metabolic process;GO:0009987:cellular process;GO:0019538:protein metabolic process;GO:0036211:protein modification process;GO:0043170:macromolecule metabolic process;GO:0043412:macromolecule modification;GO:0044237:cellular metabolic process;GO:0044238:primary metabolic process;GO:0044260:cellular macromolecule metabolic process;GO:00442…	GO:0000166:nucleotide binding;GO:0001882:nucleoside binding;GO:0001883:purine nucleoside binding;GO:0003824:catalytic activity;GO:0005488:binding;GO:0005524:ATP binding;GO:0016874:ligase activity;GO:0017076:purine nucleotide binding;GO:0030554:adenyl nucleotide binding;GO:0032549:ribonucleoside binding;GO:0032550:purine ribonucleoside binding;GO:0032553:ribonucleotide binding;GO:0032555:purine ri…	GO:0005622:intracellular;GO:0005623:cell;GO:0005737:cytoplasm;GO:0005856:cytoskeleton;GO:0005874:microtubule;GO:0005929:cilium;GO:0015630:microtubule cytoskeleton;GO:0042995:cell projection;GO:0043226:organelle;GO:0043228:non-membrane-bounded organelle;GO:0043229:intracellular organelle;GO:0043232:intracellular non-membrane-bounded organelle;GO:0044422:organelle part;GO:0044424:intracellular part…
Trim37	0.288983	2.11082e-21	1.05003e-16		0.767	0.72	1.84619	1.5572	protein_coding	mm10	chr11	+	87127077	87220683	93607	ENSMUSG00000018548	mmu:68729:Trim37, 1110032A10Rik, 2810004E07Rik, AI848587, AU043018, MUL, TEF3, mKIAA0898	68729	tripartite motif-containing 37 [Source:MGI Symbol;Acc:MGI:2153072]	mmu04120:Ubiquitin mediated proteolysis	-	-	-	-	-	-	GO:0000122:negative regulation of transcription from RNA polymerase II promoter;GO:0000226:microtubule cytoskeleton organization;GO:0006139:nucleobase-containing compound metabolic process;GO:0006325:chromatin organization;GO:0006351:transcription, DNA-templated;GO:0006355:regulation of transcription, DNA-templated;GO:0006357:regulation of transcription from RNA polymerase II promoter;GO:0006366:…	GO:0003682:chromatin binding;GO:0003824:catalytic activity;GO:0004842:ubiquitin-protein transferase activity;GO:0005102:receptor binding;GO:0005126:cytokine receptor binding;GO:0005164:tumor necrosis factor receptor binding;GO:0005488:binding;GO:0005515:protein binding;GO:0008270:zinc ion binding;GO:0008766:UDP-N-acetylmuramoylalanyl-D-glutamyl-2,6-diaminopimelate-D-alanyl-D-alanine ligase activi…	GO:0005622:intracellular;GO:0005623:cell;GO:0005634:nucleus;GO:0005654:nucleoplasm;GO:0005737:cytoplasm;GO:0005777:peroxisome;GO:0005829:cytosol;GO:0016234:inclusion body;GO:0016235:aggresome;GO:0031519:PcG protein complex;GO:0031974:membrane-enclosed lumen;GO:0031981:nuclear lumen;GO:0032991:macromolecular complex;GO:0034708:methyltransferase complex;GO:0035097:histone methyltransferase complex;…
Unc80	0.371341	2.49595e-21	1.24161e-16		0.486	0.394	1.12435	0.753011	protein_coding	mm10	chr1	+	66468367	66699148	230782	ENSMUSG00000055567	mmu:329178:Unc80, C030018G13Rik, C230061B10Rik, UNC-80	329178	unc-80, NALCN activator [Source:MGI Symbol;Acc:MGI:2652882]	-	R-MMU-382551:Transmembrane transport of small molecules;R-MMU-2672351:Stimuli-sensing channels;R-MMU-983712:Ion channel transport	-	-	-	-	-	-	GO:0005488:binding;GO:0005515:protein binding	GO:0016020:membrane;GO:0016021:integral component of membrane;GO:0031224:intrinsic component of membrane;GO:0044425:membrane part
Bace2	0.372155	3.26048e-21	1.62192e-16		0.517	0.435	1.1999	0.827748	protein_coding	mm10	chr16	+	97356742	97442936	86195	ENSMUSG00000040605	mmu:56175:Bace2, 1110059C24Rik, AEPLC, AI850424, ALP56, ARP1, ASP21, BAE2, CDA13, CEAP1, DRAP	56175	beta-site APP-cleaving enzyme 2 [Source:MGI Symbol;Acc:MGI:1860440]	mmu05010:Alzheimer's disease	-	-	-	-	-	-	GO:0006508:proteolysis;GO:0006509:membrane protein ectodomain proteolysis;GO:0006518:peptide metabolic process;GO:0006807:nitrogen compound metabolic process;GO:0008152:metabolic process;GO:0009056:catabolic process;GO:0009057:macromolecule catabolic process;GO:0009058:biosynthetic process;GO:0009059:macromolecule biosynthetic process;GO:0009100:glycoprotein metabolic process;GO:0009101:glycoprot…	GO:0001540:beta-amyloid binding;GO:0003824:catalytic activity;GO:0004175:endopeptidase activity;GO:0004190:aspartic-type endopeptidase activity;GO:0005488:binding;GO:0008233:peptidase activity;GO:0016787:hydrolase activity;GO:0033218:amide binding;GO:0042277:peptide binding;GO:0070001:aspartic-type peptidase activity;GO:0070011:peptidase activity, acting on L-amino acid peptides	GO:0005622:intracellular;GO:0005623:cell;GO:0005737:cytoplasm;GO:0005768:endosome;GO:0005773:vacuole;GO:0005783:endoplasmic reticulum;GO:0005794:Golgi apparatus;GO:0012505:endomembrane system;GO:0016020:membrane;GO:0016021:integral component of membrane;GO:0031224:intrinsic component of membrane;GO:0043226:organelle;GO:0043227:membrane-bounded organelle;GO:0043229:intracellular organelle;GO:00432…
Ccdc146	0.250119	4.52287e-21	2.2499e-16		0.893	0.822	2.63103	2.38091	protein_coding	mm10	chr5	-	21292961	21424677	131717	ENSMUSG00000064280	mmu:75172:Ccdc146, 4930528G09Rik, mKIAA1505	75172	coiled-coil domain containing 146 [Source:MGI Symbol;Acc:MGI:1922422]	-	-	-	-	-	-	-	-	-	-
Fxyd1	0.264486	4.62869e-21	2.30254e-16		0.597	0.507	1.85168	1.5872	protein_coding	mm10	chr7	-	31051678	31057199	5522	ENSMUSG00000036570	mmu:56188:Fxyd1, 0610012C17Rik, 1110006M24Rik, Plm, Pml	56188	FXYD domain-containing ion transport regulator 1 [Source:MGI Symbol;Acc:MGI:1889273]	mmu04024:cAMP signaling pathway	R-MMU-382551:Transmembrane transport of small molecules;R-MMU-397014:Muscle contraction;R-MMU-5576891:Cardiac conduction;R-MMU-5578775:Ion homeostasis;R-MMU-983712:Ion channel transport;R-MMU-936837:Ion transport by P-type ATPases	-	-	-	-	-	GO:0002028:regulation of sodium ion transport;GO:0003008:system process;GO:0003012:muscle system process;GO:0003013:circulatory system process;GO:0003015:heart process;GO:0006810:transport;GO:0006811:ion transport;GO:0006812:cation transport;GO:0006814:sodium ion transport;GO:0006820:anion transport;GO:0006821:chloride transport;GO:0006873:cellular ion homeostasis;GO:0006874:cellular calcium ion …	GO:0005215:transporter activity;GO:0005216:ion channel activity;GO:0005253:anion channel activity;GO:0005254:chloride channel activity;GO:0005488:binding;GO:0005515:protein binding;GO:0008092:cytoskeletal protein binding;GO:0008509:anion transmembrane transporter activity;GO:0015075:ion transmembrane transporter activity;GO:0015103:inorganic anion transmembrane transporter activity;GO:0015108:chl…	GO:0005623:cell;GO:0005886:plasma membrane;GO:0005887:integral component of plasma membrane;GO:0005901:caveola;GO:0016020:membrane;GO:0016021:integral component of membrane;GO:0031224:intrinsic component of membrane;GO:0031226:intrinsic component of plasma membrane;GO:0032991:macromolecular complex;GO:0034702:ion channel complex;GO:0034707:chloride channel complex;GO:0042383:sarcolemma;GO:0043234…
Hlf	0.35792	4.9963e-21	2.48541e-16		0.556	0.457	1.53275	1.17483	protein_coding	mm10	chr11	-	90336536	90390895	54360	ENSMUSG00000003949	mmu:217082:Hlf, E230015K02Rik	217082	hepatic leukemia factor [Source:MGI Symbol;Acc:MGI:96108]	-	-	-	-	-	-	-	GO:0006139:nucleobase-containing compound metabolic process;GO:0006351:transcription, DNA-templated;GO:0006355:regulation of transcription, DNA-templated;GO:0006725:cellular aromatic compound metabolic process;GO:0006807:nitrogen compound metabolic process;GO:0007275:multicellular organism development;GO:0007517:muscle organ development;GO:0007519:skeletal muscle tissue development;GO:0008152:met…	GO:0000975:regulatory region DNA binding;GO:0000976:transcription regulatory region sequence-specific DNA binding;GO:0000977:RNA polymerase II regulatory region sequence-specific DNA binding;GO:0000981:RNA polymerase II transcription factor activity, sequence-specific DNA binding;GO:0000982:transcription factor activity, RNA polymerase II core promoter proximal region sequence-specific binding;GO…	GO:0005622:intracellular;GO:0005623:cell;GO:0005634:nucleus;GO:0043226:organelle;GO:0043227:membrane-bounded organelle;GO:0043229:intracellular organelle;GO:0043231:intracellular membrane-bounded organelle;GO:0044424:intracellular part;GO:0044464:cell part
Layn	0.319737	7.01191e-21	3.48807e-16		0.522	0.43	1.19457	0.874832	protein_coding	mm10	chr9	-	51054640	51077094	22455	ENSMUSG00000060594	mmu:244864:Layn, E030012M19Rik, Gm511	244864	layilin [Source:MGI Symbol;Acc:MGI:2685357]	-	-	-	-	-	-	-	-	GO:0005488:binding;GO:0005539:glycosaminoglycan binding;GO:0005540:hyaluronic acid binding;GO:0030246:carbohydrate binding;GO:0097367:carbohydrate derivative binding	GO:0016020:membrane;GO:0016021:integral component of membrane;GO:0031224:intrinsic component of membrane;GO:0044425:membrane part
Dnai1	0.254986	8.33306e-21	4.14528e-16		0.734	0.674	1.68216	1.42717	-	-	-	-	-	-	-	-	-	-	-	-	-	-	-	-	-	-	-	-	-
Mapk15	0.328625	9.84184e-21	4.89582e-16		0.712	0.664	1.67866	1.35003	protein_coding	mm10	chr15	+	75993769	75999154	5386	ENSMUSG00000063704	mmu:332110:Mapk15, BC048082	332110	mitogen-activated protein kinase 15 [Source:MGI Symbol;Acc:MGI:2652894]	-	-	-	P00035:Interferon-gamma signaling pathway;P00049:Parkinson disease;P00003:Alzheimer disease-amyloid secretase pathway;P00036:Interleukin signaling pathway;P00047:PDGF signaling pathway	-	-	-	GO:0000122:negative regulation of transcription from RNA polymerase II promoter;GO:0000723:telomere maintenance;GO:0001932:regulation of protein phosphorylation;GO:0001934:positive regulation of protein phosphorylation;GO:0006139:nucleobase-containing compound metabolic process;GO:0006259:DNA metabolic process;GO:0006260:DNA replication;GO:0006275:regulation of DNA replication;GO:0006278:RNA-depe…	GO:0000166:nucleotide binding;GO:0001882:nucleoside binding;GO:0001883:purine nucleoside binding;GO:0003824:catalytic activity;GO:0004672:protein kinase activity;GO:0004674:protein serine/threonine kinase activity;GO:0004702:receptor signaling protein serine/threonine kinase activity;GO:0004707:MAP kinase activity;GO:0004871:signal transducer activity;GO:0005057:receptor signaling protein activit…	GO:0005622:intracellular;GO:0005623:cell;GO:0005634:nucleus;GO:0043226:organelle;GO:0043227:membrane-bounded organelle;GO:0043229:intracellular organelle;GO:0043231:intracellular membrane-bounded organelle;GO:0044424:intracellular part;GO:0044464:cell part
Kcnj16	0.282934	1.1141e-20	5.54208e-16		0.528	0.435	1.10534	0.822404	protein_coding	mm10	chr11	+	110968033	111027968	59936	ENSMUSG00000051497	mmu:16517:Kcnj16, 6430410F18Rik, AI132396, Kir5.1	16517	potassium inwardly-rectifying channel, subfamily J, member 16 [Source:MGI Symbol;Acc:MGI:1314842]	mmu04971:Gastric acid secretion	R-MMU-112316:Neuronal System;R-MMU-977443:GABA receptor activation;R-MMU-1296071:Potassium Channels;R-MMU-1296041:Activation of G protein gated Potassium channels;R-MMU-1296065:Inwardly rectifying K+ channels;R-MMU-112315:Transmission across Chemical Synapses;R-MMU-112314:Neurotransmitter Receptor Binding And Downstream Transmission In The Postsynaptic Cell;R-MMU-997272:Inhibition of voltage gate…	-	-	-	-	-	GO:0006810:transport;GO:0006811:ion transport;GO:0006812:cation transport;GO:0006813:potassium ion transport;GO:0009987:cellular process;GO:0010107:potassium ion import;GO:0015672:monovalent inorganic cation transport;GO:0030001:metal ion transport;GO:0032879:regulation of localization;GO:0034220:ion transmembrane transport;GO:0034762:regulation of transmembrane transport;GO:0034765:regulation of…	GO:0004872:receptor activity;GO:0005215:transporter activity;GO:0005216:ion channel activity;GO:0005242:inward rectifier potassium channel activity;GO:0005244:voltage-gated ion channel activity;GO:0005249:voltage-gated potassium channel activity;GO:0005261:cation channel activity;GO:0005267:potassium channel activity;GO:0008324:cation transmembrane transporter activity;GO:0015075:ion transmembran…	GO:0005623:cell;GO:0005886:plasma membrane;GO:0005887:integral component of plasma membrane;GO:0016020:membrane;GO:0016021:integral component of membrane;GO:0031224:intrinsic component of membrane;GO:0031226:intrinsic component of plasma membrane;GO:0044425:membrane part;GO:0044459:plasma membrane part;GO:0044464:cell part;GO:0071944:cell periphery
Acta2	0.654305	1.72798e-20	8.59586e-16		0.388	0.294	1.48718	0.832876	protein_coding	mm10	chr19	-	34241090	34255590	14501	ENSMUSG00000035783	mmu:11475:Acta2, 0610041G09Rik, Actvs, SMalphaA, a-SMA, alphaSMA	11475	actin, alpha 2, smooth muscle, aorta [Source:MGI Symbol;Acc:MGI:87909]	mmu04270:Vascular smooth muscle contraction	R-MMU-397014:Muscle contraction;R-MMU-445355:Smooth Muscle Contraction	-	P00031:Inflammation mediated by chemokine and cytokine signaling pathway;P00044:Nicotinic acetylcholine receptor signaling pathway;P00057:Wnt signaling pathway;P00029:Huntington disease;P00004:Alzheimer disease-presenilin pathway;P00016:Cytoskeletal regulation by Rho GTPase;P00012:Cadherin signaling pathway	-	-	-	GO:0003008:system process;GO:0003012:muscle system process;GO:0003013:circulatory system process;GO:0003018:vascular process in circulatory system;GO:0006936:muscle contraction;GO:0006939:smooth muscle contraction;GO:0008015:blood circulation;GO:0008217:regulation of blood pressure;GO:0014829:vascular smooth muscle contraction;GO:0032501:multicellular organismal process;GO:0035150:regulation of t…	GO:0000166:nucleotide binding;GO:0001882:nucleoside binding;GO:0001883:purine nucleoside binding;GO:0005488:binding;GO:0005515:protein binding;GO:0005524:ATP binding;GO:0017076:purine nucleotide binding;GO:0019899:enzyme binding;GO:0019900:kinase binding;GO:0019901:protein kinase binding;GO:0030554:adenyl nucleotide binding;GO:0032549:ribonucleoside binding;GO:0032550:purine ribonucleoside bindin…	GO:0005576:extracellular region;GO:0005615:extracellular space;GO:0005622:intracellular;GO:0005623:cell;GO:0005737:cytoplasm;GO:0005856:cytoskeleton;GO:0015629:actin cytoskeleton;GO:0030485:smooth muscle contractile fiber;GO:0031982:vesicle;GO:0031988:membrane-bounded vesicle;GO:0043226:organelle;GO:0043227:membrane-bounded organelle;GO:0043228:non-membrane-bounded organelle;GO:0043229:intracellu…
Evi5	0.298825	2.3052e-20	1.14672e-15		0.594	0.527	1.25306	0.954235	protein_coding	mm10	chr5	-	107744795	107875107	130313	ENSMUSG00000011831	mmu:14020:Evi5, NB4S	14020	ecotropic viral integration site 5 [Source:MGI Symbol;Acc:MGI:104736]	-	-	-	-	-	-	-	-	-	-
Fam81a	0.261718	2.95958e-20	1.47224e-15		0.728	0.662	1.70672	1.44501	protein_coding	mm10	chr9	-	70088511	70142560	54050	ENSMUSG00000032224	mmu:76886:Fam81a, 6430514L14Rik	76886	family with sequence similarity 81, member A [Source:MGI Symbol;Acc:MGI:1924136]	-	-	-	-	-	-	-	-	-	-
St8sia2	0.312458	3.42174e-20	1.70214e-15		0.659	0.581	1.52676	1.2143	protein_coding	mm10	chr7	-	73939119	74013690	74572	ENSMUSG00000025789	mmu:20450:St8sia2, AI323367, ST8SiaII, STX, Siat8b	20450	ST8 alpha-N-acetyl-neuraminide alpha-2,8-sialyltransferase 2 [Source:MGI Symbol;Acc:MGI:106020]	-	R-MMU-375165:NCAM signaling for neurite out-growth;R-MMU-1266738:Developmental Biology;R-MMU-446203:Asparagine N-linked glycosylation;R-MMU-446219:Synthesis of substrates in N-glycan biosythesis;R-MMU-419037:NCAM1 interactions;R-MMU-975576:N-glycan antennae elongation in the medial/trans-Golgi;R-MMU-422475:Axon guidance;R-MMU-392499:Metabolism of proteins;R-MMU-597592:Post-translational protein m…	-	-	-	-	-	GO:0001573:ganglioside metabolic process;GO:0001574:ganglioside biosynthetic process;GO:0005975:carbohydrate metabolic process;GO:0006464:cellular protein modification process;GO:0006486:protein glycosylation;GO:0006487:protein N-linked glycosylation;GO:0006491:N-glycan processing;GO:0006629:lipid metabolic process;GO:0006643:membrane lipid metabolic process;GO:0006664:glycolipid metabolic proces…	GO:0003824:catalytic activity;GO:0003828:alpha-N-acetylneuraminate alpha-2,8-sialyltransferase activity;GO:0008373:sialyltransferase activity;GO:0008932:lytic endotransglycosylase activity;GO:0008933:lytic transglycosylase activity;GO:0016740:transferase activity;GO:0016757:transferase activity, transferring glycosyl groups	GO:0000139:Golgi membrane;GO:0005622:intracellular;GO:0005623:cell;GO:0005737:cytoplasm;GO:0005768:endosome;GO:0005769:early endosome;GO:0005773:vacuole;GO:0005794:Golgi apparatus;GO:0012505:endomembrane system;GO:0016020:membrane;GO:0016021:integral component of membrane;GO:0030173:integral component of Golgi membrane;GO:0031090:organelle membrane;GO:0031224:intrinsic component of membrane;GO:00…
Gclc	0.287254	3.52659e-20	1.7543e-15		0.768	0.753	1.97011	1.68286	protein_coding	mm10	chr9	+	77754535	77794485	39951	ENSMUSG00000032350	mmu:14629:Gclc, D9Wsu168e, GLCL-H, Ggcs-hs, Glclc	14629	glutamate-cysteine ligase, catalytic subunit [Source:MGI Symbol;Acc:MGI:104990]	mmu01100:Metabolic pathways;mmu00480:Glutathione metabolism;mmu00270:Cysteine and methionine metabolism	R-MMU-211859:Biological oxidations;R-MMU-1614635:Sulfur amino acid metabolism;R-MMU-1430728:Metabolism;R-MMU-156590:Glutathione conjugation;R-MMU-174403:Glutathione synthesis and recycling;R-MMU-156580:Phase II conjugation;R-MMU-71291:Metabolism of amino acids and derivatives	PWY-4041:gamma-glutamyl cycle;GLUTATHIONESYN-PWY:glutathione biosynthesis	-	-	-	-	GO:0001775:cell activation;GO:0003008:system process;GO:0003013:circulatory system process;GO:0003018:vascular process in circulatory system;GO:0003254:regulation of membrane depolarization;GO:0006082:organic acid metabolic process;GO:0006139:nucleobase-containing compound metabolic process;GO:0006351:transcription, DNA-templated;GO:0006355:regulation of transcription, DNA-templated;GO:0006464:ce…	GO:0000166:nucleotide binding;GO:0000287:magnesium ion binding;GO:0001882:nucleoside binding;GO:0001883:purine nucleoside binding;GO:0003824:catalytic activity;GO:0004357:glutamate-cysteine ligase activity;GO:0005488:binding;GO:0005515:protein binding;GO:0005524:ATP binding;GO:0016595:glutamate binding;GO:0016874:ligase activity;GO:0016879:ligase activity, forming carbon-nitrogen bonds;GO:0016881…	GO:0005622:intracellular;GO:0005623:cell;GO:0005737:cytoplasm;GO:0005829:cytosol;GO:0017109:glutamate-cysteine ligase complex;GO:0032991:macromolecular complex;GO:0043234:protein complex;GO:0044424:intracellular part;GO:0044444:cytoplasmic part;GO:0044464:cell part;GO:1902494:catalytic complex
Fbln7	0.298401	4.22366e-20	2.10106e-15		0.609	0.54	1.32384	1.02544	protein_coding	mm10	chr2	+	128862981	128897034	34054	ENSMUSG00000027386	mmu:70370:Fbln7, 1600015H20Rik, AI464334, TM14	70370	fibulin 7 [Source:MGI Symbol;Acc:MGI:1917620]	-	-	-	-	-	-	-	GO:0007155:cell adhesion;GO:0022610:biological adhesion	GO:0005488:binding;GO:0005509:calcium ion binding;GO:0005539:glycosaminoglycan binding;GO:0008201:heparin binding;GO:0043167:ion binding;GO:0043169:cation binding;GO:0046872:metal ion binding;GO:0097367:carbohydrate derivative binding;GO:1901681:sulfur compound binding	GO:0005576:extracellular region;GO:0005578:proteinaceous extracellular matrix;GO:0005912:adherens junction;GO:0005924:cell-substrate adherens junction;GO:0005925:focal adhesion;GO:0030054:cell junction;GO:0030055:cell-substrate junction;GO:0031012:extracellular matrix;GO:0031982:vesicle;GO:0031988:membrane-bounded vesicle;GO:0043226:organelle;GO:0043227:membrane-bounded organelle;GO:0043230:extra…
Mamdc2	0.300602	5.3739e-20	2.67325e-15		0.329	0.236	0.666833	0.366231	protein_coding	mm10	chr19	-	23302609	23448442	145834	ENSMUSG00000033207	mmu:71738:Mamdc2, 1200015L10Rik, AI591564, mamcan	71738	MAM domain containing 2 [Source:MGI Symbol;Acc:MGI:1918988]	-	-	-	-	-	-	-	GO:0006022:aminoglycan metabolic process;GO:0006029:proteoglycan metabolic process;GO:0006464:cellular protein modification process;GO:0006790:sulfur compound metabolic process;GO:0006807:nitrogen compound metabolic process;GO:0008152:metabolic process;GO:0009100:glycoprotein metabolic process;GO:0009987:cellular process;GO:0018149:peptide cross-linking;GO:0018193:peptidyl-amino acid modification…	GO:0005488:binding;GO:0005539:glycosaminoglycan binding;GO:0097367:carbohydrate derivative binding	GO:0005576:extracellular region;GO:0005578:proteinaceous extracellular matrix;GO:0005614:interstitial matrix;GO:0005622:intracellular;GO:0005623:cell;GO:0005737:cytoplasm;GO:0005783:endoplasmic reticulum;GO:0012505:endomembrane system;GO:0016020:membrane;GO:0031012:extracellular matrix;GO:0043226:organelle;GO:0043227:membrane-bounded organelle;GO:0043229:intracellular organelle;GO:0043231:intrace…
Pdk1	0.284635	6.23399e-20	3.1011e-15		0.395	0.299	0.7735	0.488866	protein_coding	mm10	chr2	+	71873224	71903858	30635	ENSMUSG00000006494	mmu:228026:Pdk1, B830012B01, D530020C15Rik	228026	pyruvate dehydrogenase kinase, isoenzyme 1 [Source:MGI Symbol;Acc:MGI:1926119]	mmu04360:Axon guidance;mmu04066:HIF-1 signaling pathway;mmu05230:Central carbon metabolism in cancer	R-MMU-5362517:Signaling by Retinoic Acid;R-MMU-70268:Pyruvate metabolism;R-MMU-1430728:Metabolism;R-MMU-1428517:The citric acid (TCA) cycle and respiratory electron transport;R-MMU-162582:Signal Transduction;R-MMU-204174:Regulation of pyruvate dehydrogenase (PDH) complex;R-MMU-71406:Pyruvate metabolism and Citric Acid (TCA) cycle	-	-	-	-	-	GO:0000422:mitophagy;GO:0000423:macromitophagy;GO:0001666:response to hypoxia;GO:0005975:carbohydrate metabolic process;GO:0005996:monosaccharide metabolic process;GO:0006006:glucose metabolic process;GO:0006082:organic acid metabolic process;GO:0006084:acetyl-CoA metabolic process;GO:0006085:acetyl-CoA biosynthetic process;GO:0006086:acetyl-CoA biosynthetic process from pyruvate;GO:0006090:pyruv…	GO:0000166:nucleotide binding;GO:0001882:nucleoside binding;GO:0001883:purine nucleoside binding;GO:0003824:catalytic activity;GO:0004672:protein kinase activity;GO:0004674:protein serine/threonine kinase activity;GO:0004740:pyruvate dehydrogenase (acetyl-transferring) kinase activity;GO:0005488:binding;GO:0005515:protein binding;GO:0005524:ATP binding;GO:0016301:kinase activity;GO:0016740:transf…	GO:0005622:intracellular;GO:0005623:cell;GO:0005737:cytoplasm;GO:0005739:mitochondrion;GO:0005759:mitochondrial matrix;GO:0005886:plasma membrane;GO:0005967:mitochondrial pyruvate dehydrogenase complex;GO:0016020:membrane;GO:0031974:membrane-enclosed lumen;GO:0032991:macromolecular complex;GO:0043226:organelle;GO:0043227:membrane-bounded organelle;GO:0043229:intracellular organelle;GO:0043231:int…
Acot6	0.409193	8.65939e-20	4.30762e-15		0.529	0.464	1.36593	0.956735	protein_coding	mm10	chr12	+	84100654	84111349	10696	ENSMUSG00000043487	mmu:217700:Acot6, 4632408A20Rik, A330054B07, BE688602	217700	acyl-CoA thioesterase 6 [Source:MGI Symbol;Acc:MGI:1921287]	-	R-MMU-75105:Fatty Acyl-CoA Biosynthesis;R-MMU-535734:Fatty acid, triacylglycerol, and ketone body metabolism;R-MMU-75109:Triglyceride Biosynthesis;R-MMU-1430728:Metabolism;R-MMU-556833:Metabolism of lipids and lipoproteins	PWY-5148:acyl-CoA hydrolysis	-	-	-	-	GO:0006637:acyl-CoA metabolic process;GO:0006732:coenzyme metabolic process;GO:0006790:sulfur compound metabolic process;GO:0008152:metabolic process;GO:0009987:cellular process;GO:0035383:thioester metabolic process;GO:0044237:cellular metabolic process;GO:0051186:cofactor metabolic process;GO:0071704:organic substance metabolic process	GO:0003824:catalytic activity;GO:0016289:CoA hydrolase activity;GO:0016787:hydrolase activity;GO:0016788:hydrolase activity, acting on ester bonds;GO:0016790:thiolester hydrolase activity;GO:0034843:2-oxoglutaryl-CoA thioesterase activity;GO:0034869:2,4,4-trimethyl-3-oxopentanoyl-CoA thioesterase activity;GO:0034946:3-isopropylbut-3-enoyl-CoA thioesterase activity;GO:0044466:glutaryl-CoA hydrolas…	GO:0005622:intracellular;GO:0005623:cell;GO:0005737:cytoplasm;GO:0005777:peroxisome;GO:0042579:microbody;GO:0043226:organelle;GO:0043227:membrane-bounded organelle;GO:0043229:intracellular organelle;GO:0043231:intracellular membrane-bounded organelle;GO:0044424:intracellular part;GO:0044444:cytoplasmic part;GO:0044464:cell part
Btbd7	0.309123	1.1872e-19	5.90575e-15		0.589	0.531	1.3096	1.00048	protein_coding	mm10	chr12	-	102780797	102878471	97675	ENSMUSG00000041702	mmu:238386:Btbd7, 5730507E09Rik, 8030448M07, E130118E17Rik, FUP1, mKIAA1525	238386	BTB (POZ) domain containing 7 [Source:MGI Symbol;Acc:MGI:1917858]	-	-	-	-	-	-	-	GO:0001763:morphogenesis of a branching structure;GO:0002009:morphogenesis of an epithelium;GO:0007275:multicellular organism development;GO:0007431:salivary gland development;GO:0007435:salivary gland morphogenesis;GO:0009653:anatomical structure morphogenesis;GO:0009887:organ morphogenesis;GO:0009888:tissue development;GO:0022603:regulation of anatomical structure morphogenesis;GO:0022612:gland…	-	GO:0005622:intracellular;GO:0005623:cell;GO:0005634:nucleus;GO:0043226:organelle;GO:0043227:membrane-bounded organelle;GO:0043229:intracellular organelle;GO:0043231:intracellular membrane-bounded organelle;GO:0044424:intracellular part;GO:0044464:cell part
Tox2	0.320687	1.43198e-19	7.12337e-15		0.439	0.351	0.92399	0.603303	protein_coding	mm10	chr2	+	163203125	163324170	121046	ENSMUSG00000074607	mmu:269389:Tox2, AI851523, AV026525, BI987407, Gcx1, RxHMG1	269389	TOX high mobility group box family member 2 [Source:MGI Symbol;Acc:MGI:3611233]	-	-	-	-	-	-	-	-	-	-
Ltbp3	0.321877	2.25089e-19	1.11971e-14		0.532	0.464	1.11047	0.788596	protein_coding	mm10	chr19	+	5740904	5758532	17629	ENSMUSG00000024940	mmu:16998:Ltbp3, Ltbp2, mFLJ00070	16998	latent transforming growth factor beta binding protein 3 [Source:MGI Symbol;Acc:MGI:1101355]	-	R-MMU-1566948:Elastic fibre formation;R-MMU-1474244:Extracellular matrix organization;R-MMU-2129379:Molecules associated with elastic fibres	-	-	-	-	-	GO:0001501:skeletal system development;GO:0001503:ossification;GO:0001816:cytokine production;GO:0001894:tissue homeostasis;GO:0002062:chondrocyte differentiation;GO:0007154:cell communication;GO:0007165:signal transduction;GO:0007166:cell surface receptor signaling pathway;GO:0007167:enzyme linked receptor protein signaling pathway;GO:0007178:transmembrane receptor protein serine/threonine kinas…	GO:0005488:binding;GO:0005509:calcium ion binding;GO:0005515:protein binding;GO:0019838:growth factor binding;GO:0019955:cytokine binding;GO:0043167:ion binding;GO:0043169:cation binding;GO:0046872:metal ion binding;GO:0050431:transforming growth factor beta binding	GO:0005576:extracellular region;GO:0005578:proteinaceous extracellular matrix;GO:0031012:extracellular matrix;GO:0031982:vesicle;GO:0031988:membrane-bounded vesicle;GO:0043226:organelle;GO:0043227:membrane-bounded organelle;GO:0043230:extracellular organelle;GO:0044421:extracellular region part;GO:0070062:extracellular exosome;GO:1903561:extracellular vesicle
Got1l1	0.27142	2.46206e-19	1.22475e-14		0.551	0.47	1.15757	0.886151	protein_coding	mm10	chr8	-	27197459	27223828	26370	ENSMUSG00000039720	mmu:76615:Got1l1, 1700083M11Rik	76615	glutamic-oxaloacetic transaminase 1-like 1 [Source:MGI Symbol;Acc:MGI:1923865]	-	-	HYDROXYPRODEG-PWY:4-hydroxyproline degradation I;CYSTEINE-DEG-PWY:L-cysteine degradation I;PWY-5328:superpathway of methionine degradation	P02730:Asparagine and aspartate biosynthesis	-	-	-	GO:0006082:organic acid metabolic process;GO:0006520:cellular amino acid metabolic process;GO:0006531:aspartate metabolic process;GO:0006532:aspartate biosynthetic process;GO:0006807:nitrogen compound metabolic process;GO:0008152:metabolic process;GO:0008652:cellular amino acid biosynthetic process;GO:0009058:biosynthetic process;GO:0009066:aspartate family amino acid metabolic process;GO:0009067…	GO:0003824:catalytic activity;GO:0004069:L-aspartate:2-oxoglutarate aminotransferase activity;GO:0005488:binding;GO:0005515:protein binding;GO:0008483:transaminase activity;GO:0010326:methionine-oxo-acid transaminase activity;GO:0016740:transferase activity;GO:0016769:transferase activity, transferring nitrogenous groups;GO:0018719:6-aminohexanoate transaminase activity;GO:0030170:pyridoxal phosp…	GO:0005622:intracellular;GO:0005623:cell;GO:0005737:cytoplasm;GO:0005829:cytosol;GO:0044424:intracellular part;GO:0044444:cytoplasmic part;GO:0044464:cell part
Chpt1	0.26391	3.01454e-19	1.49958e-14		0.839	0.831	2.27638	2.01247	protein_coding	mm10	chr10	-	88452745	88504073	51329	ENSMUSG00000060002	mmu:212862:Chpt1	212862	choline phosphotransferase 1 [Source:MGI Symbol;Acc:MGI:2384841]	mmu01100:Metabolic pathways;mmu00564:Glycerophospholipid metabolism;mmu05231:Choline metabolism in cancer;mmu00565:Ether lipid metabolism	R-MMU-1483206:Glycerophospholipid biosynthesis;R-MMU-1430728:Metabolism;R-MMU-556833:Metabolism of lipids and lipoproteins;R-MMU-1483191:Synthesis of PC;R-MMU-1483257:Phospholipid metabolism	PWY-3561:choline biosynthesis III;PWY3O-450:phosphatidylcholine biosynthesis I	-	-	-	-	GO:0006629:lipid metabolic process;GO:0006644:phospholipid metabolic process;GO:0006650:glycerophospholipid metabolic process;GO:0006656:phosphatidylcholine biosynthetic process;GO:0006663:platelet activating factor biosynthetic process;GO:0006793:phosphorus metabolic process;GO:0006796:phosphate-containing compound metabolic process;GO:0006807:nitrogen compound metabolic process;GO:0008152:metab…	GO:0003824:catalytic activity;GO:0004142:diacylglycerol cholinephosphotransferase activity;GO:0005488:binding;GO:0016740:transferase activity;GO:0016772:transferase activity, transferring phosphorus-containing groups;GO:0016780:phosphotransferase activity, for other substituted phosphate groups;GO:0017169:CDP-alcohol phosphatidyltransferase activity;GO:0043167:ion binding;GO:0043169:cation bindin…	GO:0005622:intracellular;GO:0005623:cell;GO:0005737:cytoplasm;GO:0005794:Golgi apparatus;GO:0012505:endomembrane system;GO:0016020:membrane;GO:0016021:integral component of membrane;GO:0031224:intrinsic component of membrane;GO:0043226:organelle;GO:0043227:membrane-bounded organelle;GO:0043229:intracellular organelle;GO:0043231:intracellular membrane-bounded organelle;GO:0044424:intracellular par…
Rab36	0.277034	3.0164e-19	1.50051e-14		0.693	0.627	1.5756	1.29857	protein_coding	mm10	chr10	+	75037058	75054748	17691	ENSMUSG00000020175	mmu:76877:Rab36, 6330593L16Rik, AW047545	76877	RAB36, member RAS oncogene family [Source:MGI Symbol;Acc:MGI:1924127]	-	R-MMU-5653656:Vesicle-mediated transport;R-MMU-6811438:Intra-Golgi traffic;R-MMU-6811442:Intra-Golgi and retrograde Golgi-to-ER traffic;R-MMU-199991:Membrane Trafficking	-	-	-	-	-	GO:0006810:transport;GO:0007154:cell communication;GO:0007165:signal transduction;GO:0007264:small GTPase mediated signal transduction;GO:0008104:protein localization;GO:0009987:cellular process;GO:0015031:protein transport;GO:0023052:signaling;GO:0033036:macromolecule localization;GO:0035556:intracellular signal transduction;GO:0044699:single-organism process;GO:0044700:single organism signaling…	GO:0000166:nucleotide binding;GO:0001882:nucleoside binding;GO:0001883:purine nucleoside binding;GO:0005488:binding;GO:0005525:GTP binding;GO:0017076:purine nucleotide binding;GO:0019001:guanyl nucleotide binding;GO:0032549:ribonucleoside binding;GO:0032550:purine ribonucleoside binding;GO:0032553:ribonucleotide binding;GO:0032555:purine ribonucleotide binding;GO:0032561:guanyl ribonucleotide bin…	GO:0005622:intracellular;GO:0005623:cell;GO:0005737:cytoplasm;GO:0005794:Golgi apparatus;GO:0012505:endomembrane system;GO:0016020:membrane;GO:0043226:organelle;GO:0043227:membrane-bounded organelle;GO:0043229:intracellular organelle;GO:0043231:intracellular membrane-bounded organelle;GO:0044424:intracellular part;GO:0044444:cytoplasmic part;GO:0044464:cell part
Gm16364	0.300336	3.57098e-19	1.77638e-14		0.661	0.596	1.53899	1.23866	lncRNA	mm10	chr10	-	39558496	39613682	55187	ENSMUSG00000086915	-	-	predicted gene 16364 [Source:MGI Symbol;Acc:MGI:3840142]	-	-	-	-	-	-	-	-	-	-
Gm44109	0.338967	5.33825e-19	2.65551e-14		0.369	0.284	0.819499	0.480532	lncRNA	mm10	chr6	-	50799072	50803031	3960	ENSMUSG00000107978	-	-	predicted gene, 44109 [Source:MGI Symbol;Acc:MGI:5690501]	-	-	-	-	-	-	-	-	-	-
Golgb1	0.304703	6.17353e-19	3.07102e-14		0.737	0.693	1.80922	1.50452	protein_coding	mm10	chr16	+	36875140	36933085	57946	ENSMUSG00000034243	mmu:224139:Golgb1, 4930428L02Rik, 628101, 6330407A06Rik, AU042952, C130074L01Rik, F730017E11Rik, Gm6840, mKIAA4151	224139	golgi autoantigen, golgin subfamily b, macrogolgin 1 [Source:MGI Symbol;Acc:MGI:1099447]	-	R-MMU-6807878:COPI-mediated anterograde transport;R-MMU-446203:Asparagine N-linked glycosylation;R-MMU-5653656:Vesicle-mediated transport;R-MMU-392499:Metabolism of proteins;R-MMU-597592:Post-translational protein modification;R-MMU-199977:ER to Golgi Anterograde Transport;R-MMU-948021:Transport to the Golgi and subsequent modification;R-MMU-199991:Membrane Trafficking	-	-	-	-	-	-	-	-
Cachd1	0.261207	6.17382e-19	3.07117e-14		0.778	0.731	1.97147	1.71026	protein_coding	mm10	chr4	+	100776675	101029220	252546	ENSMUSG00000028532	mmu:320508:Cachd1, 1190007F10Rik, AI852726, B430218L07Rik, Vwcd1, mKIAA1573	320508	cache domain containing 1 [Source:MGI Symbol;Acc:MGI:2444177]	-	-	-	-	-	-	-	GO:0006810:transport;GO:0006811:ion transport;GO:0006812:cation transport;GO:0006816:calcium ion transport;GO:0030001:metal ion transport;GO:0051179:localization;GO:0051234:establishment of localization;GO:0070838:divalent metal ion transport;GO:0072511:divalent inorganic cation transport	-	GO:0016020:membrane;GO:0016021:integral component of membrane;GO:0031224:intrinsic component of membrane;GO:0044425:membrane part
Frmd6	0.314096	6.98408e-19	3.47423e-14		0.451	0.37	0.922759	0.608663	protein_coding	mm10	chr12	+	70825514	70902234	76721	ENSMUSG00000048285	mmu:319710:Frmd6, 2610019M19Rik, 4930488L10Rik, AW212977, Willin	319710	FERM domain containing 6 [Source:MGI Symbol;Acc:MGI:2442579]	mmu04390:Hippo signaling pathway;mmu04392:Hippo signaling pathway -multiple species	-	-	-	-	-	-	GO:0000902:cell morphogenesis;GO:0000904:cell morphogenesis involved in differentiation;GO:0002064:epithelial cell development;GO:0003382:epithelial cell morphogenesis;GO:0003383:apical constriction;GO:0006928:movement of cell or subcellular component;GO:0008104:protein localization;GO:0009653:anatomical structure morphogenesis;GO:0009888:tissue development;GO:0009987:cellular process;GO:0016043:…	GO:0005488:binding;GO:0005515:protein binding	GO:0005622:intracellular;GO:0005623:cell;GO:0005737:cytoplasm;GO:0005856:cytoskeleton;GO:0005886:plasma membrane;GO:0005911:cell-cell junction;GO:0016020:membrane;GO:0030054:cell junction;GO:0043226:organelle;GO:0043228:non-membrane-bounded organelle;GO:0043229:intracellular organelle;GO:0043232:intracellular non-membrane-bounded organelle;GO:0043296:apical junction complex;GO:0044424:intracellul…
Dynlt5	0.278742	8.93389e-19	4.44416e-14		0.395	0.302	0.777897	0.499154	-	-	-	-	-	-	-	-	-	-	-	-	-	-	-	-	-	-	-	-	-
Cfap69	0.30533	9.73992e-19	4.84512e-14		0.8	0.754	2.00826	1.70293	protein_coding	mm10	chr5	-	5579278	5664239	84962	ENSMUSG00000040473	mmu:207686:Cfap69, 4921525K03, A330021E22Rik, AI427898	207686	cilia and flagella associated protein 69 [Source:MGI Symbol;Acc:MGI:2443778]	-	-	-	-	-	-	-	-	-	-
Lrrc36	0.31083	1.00745e-18	5.01158e-14		0.742	0.702	1.80047	1.48964	protein_coding	mm10	chr8	+	105413571	105464086	50516	ENSMUSG00000054320	mmu:270091:Lrrc36, BC036564	270091	leucine rich repeat containing 36 [Source:MGI Symbol;Acc:MGI:2448585]	-	-	-	-	-	-	-	-	-	-
Mapk10	0.28102	1.25713e-18	6.25358e-14		0.631	0.574	1.38739	1.10637	protein_coding	mm10	chr5	-	102907948	103211334	303387	ENSMUSG00000046709	mmu:26414:Mapk10, C230008H04Rik, JNK3, JNK3B1, JNK3B2, SAPK(beta), Serk2, p493F12, p54bSAPK	26414	mitogen-activated protein kinase 10 [Source:MGI Symbol;Acc:MGI:1346863]	mmu04068:FoxO signaling pathway;mmu04024:cAMP signaling pathway;mmu04750:Inflammatory mediator regulation of TRP channels;mmu05200:Pathways in cancer;mmu04380:Osteoclast differentiation;mmu04668:TNF signaling pathway;mmu04621:NOD-like receptor signaling pathway;mmu04620:Toll-like receptor signaling pathway;mmu04622:RIG-I-like receptor signaling pathway;mmu05152:Tuberculosis;mmu05160:Hepatitis C;m…	-	-	P00035:Interferon-gamma signaling pathway;P00034:Integrin signalling pathway;P00049:Parkinson disease;P00018:EGF receptor signaling pathway;P04393:Ras Pathway;P00010:B cell activation;P00003:Alzheimer disease-amyloid secretase pathway;P00006:Apoptosis signaling pathway;P00047:PDGF signaling pathway;P00021:FGF signaling pathway;P00020:FAS signaling pathway;P00052:TGF-beta signaling pathway	-	-	-	GO:0000122:negative regulation of transcription from RNA polymerase II promoter;GO:0000165:MAPK cascade;GO:0006139:nucleobase-containing compound metabolic process;GO:0006351:transcription, DNA-templated;GO:0006355:regulation of transcription, DNA-templated;GO:0006357:regulation of transcription from RNA polymerase II promoter;GO:0006366:transcription from RNA polymerase II promoter;GO:0006464:ce…	GO:0000166:nucleotide binding;GO:0001882:nucleoside binding;GO:0001883:purine nucleoside binding;GO:0003824:catalytic activity;GO:0004672:protein kinase activity;GO:0004674:protein serine/threonine kinase activity;GO:0004702:receptor signaling protein serine/threonine kinase activity;GO:0004705:JUN kinase activity;GO:0004707:MAP kinase activity;GO:0004871:signal transducer activity;GO:0005057:rec…	GO:0005622:intracellular;GO:0005623:cell;GO:0005634:nucleus;GO:0005737:cytoplasm;GO:0005739:mitochondrion;GO:0005886:plasma membrane;GO:0014069:postsynaptic density;GO:0016020:membrane;GO:0036477:somatodendritic compartment;GO:0042995:cell projection;GO:0043005:neuron projection;GO:0043025:neuronal cell body;GO:0043204:perikaryon;GO:0043226:organelle;GO:0043227:membrane-bounded organelle;GO:00432…
Suclg2	0.294038	1.27423e-18	6.33864e-14		0.54	0.478	1.10215	0.80811	protein_coding	mm10	chr6	-	95473009	95718800	245792	ENSMUSG00000061838	mmu:20917:Suclg2, AF171077, AW556404, D6Wsu120e, SCS-betaG	20917	succinate-Coenzyme A ligase, GDP-forming, beta subunit [Source:MGI Symbol;Acc:MGI:1306824]	mmu01100:Metabolic pathways;mmu01200:Carbon metabolism;mmu00020:Citrate cycle (TCA cycle);mmu00640:Propanoate metabolism	R-MMU-1430728:Metabolism;R-MMU-1428517:The citric acid (TCA) cycle and respiratory electron transport;R-MMU-71403:Citric acid cycle (TCA cycle);R-MMU-71406:Pyruvate metabolism and Citric Acid (TCA) cycle	PWY-5690-1:TCA cycle variation III (eukaryotic);TCA-1:TCA cycle	-	-	-	-	GO:0006082:organic acid metabolic process;GO:0006091:generation of precursor metabolites and energy;GO:0006099:tricarboxylic acid cycle;GO:0006104:succinyl-CoA metabolic process;GO:0006105:succinate metabolic process;GO:0006637:acyl-CoA metabolic process;GO:0006732:coenzyme metabolic process;GO:0006790:sulfur compound metabolic process;GO:0008152:metabolic process;GO:0009060:aerobic respiration;G…	GO:0000166:nucleotide binding;GO:0001882:nucleoside binding;GO:0001883:purine nucleoside binding;GO:0003824:catalytic activity;GO:0003996:acyl-CoA ligase activity;GO:0004774:succinate-CoA ligase activity;GO:0004776:succinate-CoA ligase (GDP-forming) activity;GO:0004777:succinate-semialdehyde dehydrogenase (NAD+) activity;GO:0005488:binding;GO:0005515:protein binding;GO:0005524:ATP binding;GO:0005…	GO:0005622:intracellular;GO:0005623:cell;GO:0005634:nucleus;GO:0005737:cytoplasm;GO:0005739:mitochondrion;GO:0005759:mitochondrial matrix;GO:0005815:microtubule organizing center;GO:0005856:cytoskeleton;GO:0005886:plasma membrane;GO:0015630:microtubule cytoskeleton;GO:0016020:membrane;GO:0030062:mitochondrial tricarboxylic acid cycle enzyme complex;GO:0031974:membrane-enclosed lumen;GO:0032991:ma…
Ccdc74a	0.275955	1.3165e-18	6.54892e-14		0.646	0.596	1.40611	1.13015	protein_coding	mm10	chr16	+	17646470	17650738	4269	ENSMUSG00000041617	mmu:72315:Ccdc74a, 2310015A05Rik	72315	coiled-coil domain containing 74A [Source:MGI Symbol;Acc:MGI:1919565]	-	-	-	-	-	-	-	-	-	-
mt-Rnr2	0.469578	2.01375e-18	1.00174e-13		0.999	1	7.22857	6.75899	-	-	-	-	-	-	-	-	-	-	-	-	-	-	-	-	-	-	-	-	-
Crb2	0.306412	2.89761e-18	1.44142e-13		0.597	0.532	1.28478	0.978364	protein_coding	mm10	chr2	+	37776249	37799103	22855	ENSMUSG00000035403	mmu:241324:Crb2, 5930402A21, BC043114	241324	crumbs family member 2 [Source:MGI Symbol;Acc:MGI:2679260]	mmu04390:Hippo signaling pathway	-	-	-	-	-	-	GO:0000902:cell morphogenesis;GO:0000904:cell morphogenesis involved in differentiation;GO:0001654:eye development;GO:0001704:formation of primary germ layer;GO:0001707:mesoderm formation;GO:0001756:somitogenesis;GO:0001837:epithelial to mesenchymal transition;GO:0003002:regionalization;GO:0006139:nucleobase-containing compound metabolic process;GO:0006351:transcription, DNA-templated;GO:0006355:…	GO:0004857:enzyme inhibitor activity;GO:0004866:endopeptidase inhibitor activity;GO:0005488:binding;GO:0005509:calcium ion binding;GO:0005515:protein binding;GO:0019828:aspartic-type endopeptidase inhibitor activity;GO:0019899:enzyme binding;GO:0030234:enzyme regulator activity;GO:0030414:peptidase inhibitor activity;GO:0043167:ion binding;GO:0043169:cation binding;GO:0046872:metal ion binding;GO…	GO:0005576:extracellular region;GO:0016020:membrane;GO:0016021:integral component of membrane;GO:0031224:intrinsic component of membrane;GO:0031982:vesicle;GO:0031988:membrane-bounded vesicle;GO:0032991:macromolecular complex;GO:0043226:organelle;GO:0043227:membrane-bounded organelle;GO:0043230:extracellular organelle;GO:0043234:protein complex;GO:0044421:extracellular region part;GO:0044425:memb…
Syne2	0.328241	4.24878e-18	2.11356e-13		0.452	0.369	0.98847	0.660229	protein_coding	mm10	chr12	+	75818134	76110926	292793	ENSMUSG00000063450	mmu:319565:Syne2, 6820443O06Rik, AW546258, D12Ertd777e, NUA, Nesp2g, mKIAA1011	319565	spectrin repeat containing, nuclear envelope 2 [Source:MGI Symbol;Acc:MGI:2449316]	-	R-MMU-5334727:Mus musculus biological processes;R-MMU-1221633:Meiotic Synapsis;R-MMU-1221632:Meiotic synapsis;R-MMU-1640170:Cell Cycle;R-MMU-1500620:Meiosis	-	-	-	-	-	GO:0001667:ameboidal-type cell migration;GO:0006810:transport;GO:0006928:movement of cell or subcellular component;GO:0006996:organelle organization;GO:0006997:nucleus organization;GO:0006998:nuclear envelope organization;GO:0007010:cytoskeleton organization;GO:0007097:nuclear migration;GO:0007163:establishment or maintenance of cell polarity;GO:0008104:protein localization;GO:0009987:cellular pr…	GO:0003779:actin binding;GO:0005488:binding;GO:0005515:protein binding;GO:0008092:cytoskeletal protein binding;GO:0032403:protein complex binding;GO:0044877:macromolecular complex binding;GO:0051015:actin filament binding	GO:0005576:extracellular region;GO:0005622:intracellular;GO:0005623:cell;GO:0005634:nucleus;GO:0005635:nuclear envelope;GO:0005737:cytoplasm;GO:0005739:mitochondrion;GO:0005783:endoplasmic reticulum;GO:0005856:cytoskeleton;GO:0005886:plasma membrane;GO:0005912:adherens junction;GO:0005924:cell-substrate adherens junction;GO:0005925:focal adhesion;GO:0012505:endomembrane system;GO:0016020:membrane…
Ccdc173	0.287632	4.46504e-18	2.22113e-13		0.705	0.647	1.70815	1.42052	protein_coding	mm10	chr2	-	69758033	69789575	31543	ENSMUSG00000070883	mmu:75051:Ccdc173, 4930525K21Rik, 4930578N16Rik	75051	coiled-coil domain containing 173 [Source:MGI Symbol;Acc:MGI:1923100]	-	-	-	-	-	-	-	-	-	-
Ccdc170	0.287342	5.62936e-18	2.80032e-13		0.606	0.547	1.3258	1.03846	protein_coding	mm10	chr10	+	4482502	4562231	79730	ENSMUSG00000019767	mmu:100504234:Ccdc170, Gm221	100504234	coiled-coil domain containing 170 [Source:MGI Symbol;Acc:MGI:2685067]	-	-	-	-	-	-	-	-	-	-
Wwtr1	0.27123	5.79281e-18	2.88163e-13		0.609	0.534	1.33835	1.06712	protein_coding	mm10	chr3	-	57455649	57575910	120262	ENSMUSG00000027803	mmu:97064:Wwtr1, 2310058J06Rik, 2610021I22Rik, C78399, Taz	97064	WW domain containing transcription regulator 1 [Source:MGI Symbol;Acc:MGI:1917649]	mmu04390:Hippo signaling pathway;mmu04392:Hippo signaling pathway -multiple species	R-MMU-170834:Signaling by TGF-beta Receptor Complex;R-MMU-2032785:YAP1- and WWTR1 (TAZ)-stimulated gene expression;R-MMU-2173796:SMAD2/SMAD3:SMAD4 heterotrimer regulates transcription;R-MMU-162582:Signal Transduction;R-MMU-2173793:Transcriptional activity of SMAD2/SMAD3:SMAD4 heterotrimer;R-MMU-212436:Generic Transcription Pathway;R-MMU-74160:Gene Expression;R-MMU-2028269:Signaling by Hippo	-	-	-	-	-	GO:0000122:negative regulation of transcription from RNA polymerase II promoter;GO:0000902:cell morphogenesis;GO:0000904:cell morphogenesis involved in differentiation;GO:0001503:ossification;GO:0001649:osteoblast differentiation;GO:0001655:urogenital system development;GO:0001656:metanephros development;GO:0001822:kidney development;GO:0001837:epithelial to mesenchymal transition;GO:0001932:regu…	GO:0000988:transcription factor activity, protein binding;GO:0000989:transcription factor activity, transcription factor binding;GO:0003712:transcription cofactor activity;GO:0003713:transcription coactivator activity;GO:0003714:transcription corepressor activity;GO:0005488:binding;GO:0005515:protein binding;GO:0042802:identical protein binding;GO:0042803:protein homodimerization activity;GO:0046…	GO:0005622:intracellular;GO:0005623:cell;GO:0005634:nucleus;GO:0005654:nucleoplasm;GO:0005667:transcription factor complex;GO:0005737:cytoplasm;GO:0031974:membrane-enclosed lumen;GO:0031981:nuclear lumen;GO:0032991:macromolecular complex;GO:0043226:organelle;GO:0043227:membrane-bounded organelle;GO:0043229:intracellular organelle;GO:0043231:intracellular membrane-bounded organelle;GO:0043233:orga…
Akap14	0.251384	6.22228e-18	3.09527e-13		0.653	0.58	1.48435	1.23296	protein_coding	mm10	chrX	-	37150698	37168842	18145	ENSMUSG00000036551	mmu:434756:Akap14	434756	A kinase (PRKA) anchor protein 14 [Source:MGI Symbol;Acc:MGI:3618288]	-	-	-	-	-	-	-	-	-	-
Mycbpap	0.261715	6.28315e-18	3.12556e-13		0.607	0.549	1.27711	1.0154	protein_coding	mm10	chr11	-	94501347	94521742	20396	ENSMUSG00000039110	mmu:104601:Mycbpap, 4932408B01Rik, AMAP-1, AW125474	104601	MYCBP associated protein [Source:MGI Symbol;Acc:MGI:2388726]	-	-	-	-	-	-	-	GO:0000003:reproduction;GO:0007275:multicellular organism development;GO:0007276:gamete generation;GO:0007283:spermatogenesis;GO:0009987:cellular process;GO:0019953:sexual reproduction;GO:0022414:reproductive process;GO:0030154:cell differentiation;GO:0032501:multicellular organismal process;GO:0032502:developmental process;GO:0032504:multicellular organism reproduction;GO:0044699:single-organism…	-	GO:0005622:intracellular;GO:0005623:cell;GO:0005737:cytoplasm;GO:0016020:membrane;GO:0044424:intracellular part;GO:0044464:cell part
Pcbd1	0.253052	7.99686e-18	3.97804e-13		0.296	0.206	0.582995	0.329943	protein_coding	mm10	chr10	+	61089331	61094324	4994	ENSMUSG00000020098	mmu:13180:Pcbd1, Dcoh, Pcbd, Pcd, Phs	13180	pterin 4 alpha carbinolamine dehydratase/dimerization cofactor of hepatocyte nuclear factor 1 alpha (TCF1) 1 [Source:MGI Symbol;Acc:MGI:94873]	-	R-MMU-71182:Phenylalanine and tyrosine catabolism;R-MMU-1430728:Metabolism;R-MMU-6788656:Histidine, lysine, phenylalanine, tyrosine, proline and tryptophan catabolism;R-MMU-71291:Metabolism of amino acids and derivatives	PHENYLALANINE-DEG1-PWY:phenylalanine degradation I (aerobic);TYRSYN2:tyrosine biosynthesis II;PWY3DJ-35549:Biopterin recycling	-	-	-	-	GO:0006139:nucleobase-containing compound metabolic process;GO:0006351:transcription, DNA-templated;GO:0006355:regulation of transcription, DNA-templated;GO:0006461:protein complex assembly;GO:0006725:cellular aromatic compound metabolic process;GO:0006729:tetrahydrobiopterin biosynthetic process;GO:0006732:coenzyme metabolic process;GO:0006807:nitrogen compound metabolic process;GO:0008152:metab…	GO:0000988:transcription factor activity, protein binding;GO:0000989:transcription factor activity, transcription factor binding;GO:0003712:transcription cofactor activity;GO:0003713:transcription coactivator activity;GO:0003824:catalytic activity;GO:0004497:monooxygenase activity;GO:0004505:phenylalanine 4-monooxygenase activity;GO:0005488:binding;GO:0005515:protein binding;GO:0008124:4-alpha-hy…	GO:0005576:extracellular region;GO:0005622:intracellular;GO:0005623:cell;GO:0005634:nucleus;GO:0005654:nucleoplasm;GO:0005737:cytoplasm;GO:0031974:membrane-enclosed lumen;GO:0031981:nuclear lumen;GO:0031982:vesicle;GO:0031988:membrane-bounded vesicle;GO:0043226:organelle;GO:0043227:membrane-bounded organelle;GO:0043229:intracellular organelle;GO:0043230:extracellular organelle;GO:0043231:intracel…
Col1a2	0.259615	9.11351e-18	4.53351e-13		0.24	0.153	0.532714	0.273099	protein_coding	mm10	chr6	+	4504814	4541544	36731	ENSMUSG00000029661	mmu:12843:Col1a2, AA960264, AI325291, Col1a-2, Cola-2, Cola2, oim	12843	collagen, type I, alpha 2 [Source:MGI Symbol;Acc:MGI:88468]	mmu04512:ECM-receptor interaction;mmu04611:Platelet activation;mmu04151:PI3K-Akt signaling pathway;mmu04510:Focal adhesion;mmu05205:Proteoglycans in cancer;mmu04933:AGE-RAGE signaling pathway in diabetic complications;mmu05146:Amoebiasis;mmu04974:Protein digestion and absorption	R-MMU-75892:Platelet Adhesion to exposed collagen;R-MMU-114604:GPVI-mediated activation cascade;R-MMU-3000171:Non-integrin membrane-ECM interactions;R-MMU-168256:Immune System;R-MMU-1474244:Extracellular matrix organization;R-MMU-1280218:Adaptive Immune System;R-MMU-2243919:Crosslinking of collagen fibrils;R-MMU-2022090:Assembly of collagen fibrils and other multimeric structures;R-MMU-109582:Hem…	-	P00034:Integrin signalling pathway	-	-	-	GO:0001101:response to acid chemical;GO:0001501:skeletal system development;GO:0001568:blood vessel development;GO:0001944:vasculature development;GO:0003008:system process;GO:0003013:circulatory system process;GO:0006461:protein complex assembly;GO:0007154:cell communication;GO:0007165:signal transduction;GO:0007166:cell surface receptor signaling pathway;GO:0007167:enzyme linked receptor protei…	GO:0005198:structural molecule activity;GO:0005201:extracellular matrix structural constituent;GO:0005488:binding;GO:0005515:protein binding;GO:0019838:growth factor binding;GO:0030674:protein binding, bridging;GO:0042802:identical protein binding;GO:0043167:ion binding;GO:0043169:cation binding;GO:0046332:SMAD binding;GO:0046872:metal ion binding;GO:0048407:platelet-derived growth factor binding…	GO:0005576:extracellular region;GO:0005578:proteinaceous extracellular matrix;GO:0005581:collagen trimer;GO:0005583:fibrillar collagen trimer;GO:0005584:collagen type I trimer;GO:0005615:extracellular space;GO:0031012:extracellular matrix;GO:0031982:vesicle;GO:0031988:membrane-bounded vesicle;GO:0032991:macromolecular complex;GO:0043226:organelle;GO:0043227:membrane-bounded organelle;GO:0043230:e…
Psph	0.282475	1.29954e-17	6.46457e-13		0.422	0.342	0.837504	0.555028	protein_coding	mm10	chr5	-	129765558	129787449	21892	ENSMUSG00000029446	mmu:100678:Psph, AI480570, PSP, PSPase	100678	phosphoserine phosphatase [Source:MGI Symbol;Acc:MGI:97788]	mmu01100:Metabolic pathways;mmu01200:Carbon metabolism;mmu01230:Biosynthesis of amino acids;mmu00260:Glycine, serine and threonine metabolism	R-MMU-70614:Amino acid synthesis and interconversion (transamination);R-MMU-1430728:Metabolism;R-MMU-977347:Serine biosynthesis;R-MMU-71291:Metabolism of amino acids and derivatives	SER-GLYSYN-PWY:superpathway of serine and glycine biosynthesis I;SERSYN-PWY:serine biosynthesis	P02776:Serine glycine biosynthesis	-	-	-	GO:0006082:organic acid metabolic process;GO:0006520:cellular amino acid metabolic process;GO:0006563:L-serine metabolic process;GO:0006564:L-serine biosynthetic process;GO:0006807:nitrogen compound metabolic process;GO:0008152:metabolic process;GO:0008652:cellular amino acid biosynthetic process;GO:0009058:biosynthetic process;GO:0009069:serine family amino acid metabolic process;GO:0009070:seri…	GO:0000287:magnesium ion binding;GO:0003824:catalytic activity;GO:0004647:phosphoserine phosphatase activity;GO:0005488:binding;GO:0005509:calcium ion binding;GO:0005515:protein binding;GO:0016787:hydrolase activity;GO:0016788:hydrolase activity, acting on ester bonds;GO:0016791:phosphatase activity;GO:0042578:phosphoric ester hydrolase activity;GO:0042802:identical protein binding;GO:0042803:pro…	GO:0005622:intracellular;GO:0005623:cell;GO:0005737:cytoplasm;GO:0042995:cell projection;GO:0043005:neuron projection;GO:0044424:intracellular part;GO:0044464:cell part;GO:0097458:neuron part
Abat	0.271289	1.49924e-17	7.45796e-13		0.678	0.645	1.54824	1.27695	protein_coding	mm10	chr16	+	8513429	8621568	108140	ENSMUSG00000057880	mmu:268860:Abat, 9630038C02Rik, AI255750, Gabaat, Gabat, Gm9851, I54, Laibat, X61497	268860	4-aminobutyrate aminotransferase [Source:MGI Symbol;Acc:MGI:2443582]	mmu01100:Metabolic pathways;mmu04727:GABAergic synapse;mmu00280:Valine, leucine and isoleucine degradation;mmu00650:Butanoate metabolism;mmu00250:Alanine, aspartate and glutamate metabolism;mmu00410:beta-Alanine metabolism;mmu00640:Propanoate metabolism	R-MMU-916853:Degradation of GABA;R-MMU-112316:Neuronal System;R-MMU-112310:Neurotransmitter Release Cycle;R-MMU-112315:Transmission across Chemical Synapses;R-MMU-888590:GABA synthesis, release, reuptake and degradation	GLUDEG-I-PWY:glutamate degradation III (via 4-aminobutyrate);PWY-6473:4-aminobutyrate degradation IV;PWY-6535:4-aminobutyrate degradation I;BETA-ALA-DEGRADATION-I-PWY:beta-alanine degradation I;VALDEG-PWY:valine degradation I;PWY-4321:glutamate degradation IV	P02771:Pyrimidine Metabolism;P04384:Gamma-aminobutyric acid synthesis;P02726:Aminobutyrate degradation	-	-	-	GO:0000003:reproduction;GO:0001505:regulation of neurotransmitter levels;GO:0001659:temperature homeostasis;GO:0001666:response to hypoxia;GO:0001775:cell activation;GO:0002790:peptide secretion;GO:0002791:regulation of peptide secretion;GO:0002793:positive regulation of peptide secretion;GO:0003008:system process;GO:0003012:muscle system process;GO:0003013:circulatory system process;GO:0006082:o…	GO:0003824:catalytic activity;GO:0003867:4-aminobutyrate transaminase activity;GO:0005488:binding;GO:0005515:protein binding;GO:0008483:transaminase activity;GO:0016740:transferase activity;GO:0016769:transferase activity, transferring nitrogenous groups;GO:0030170:pyridoxal phosphate binding;GO:0042802:identical protein binding;GO:0042803:protein homodimerization activity;GO:0043167:ion binding;…	GO:0005576:extracellular region;GO:0005622:intracellular;GO:0005623:cell;GO:0005737:cytoplasm;GO:0005739:mitochondrion;GO:0005759:mitochondrial matrix;GO:0031974:membrane-enclosed lumen;GO:0031982:vesicle;GO:0031988:membrane-bounded vesicle;GO:0032144:4-aminobutyrate transaminase complex;GO:0032991:macromolecular complex;GO:0042995:cell projection;GO:0043005:neuron projection;GO:0043226:organelle…
Smad5	0.254293	1.5089e-17	7.50603e-13		0.756	0.727	1.78833	1.53404	protein_coding	mm10	chr13	+	56703010	56742377	39368	ENSMUSG00000021540	mmu:17129:Smad5, 1110051M15Rik, AI451355, Dwf-C, Madh5, MusMLP	17129	SMAD family member 5 [Source:MGI Symbol;Acc:MGI:1328787]	mmu04350:TGF-beta signaling pathway;mmu04550:Signaling pathways regulating pluripotency of stem cells	R-MMU-201451:Signaling by BMP;R-MMU-162582:Signal Transduction	-	P00057:Wnt signaling pathway;P06664:Gonadotropin-releasing hormone receptor pathway;P00052:TGF-beta signaling pathway	-	-	-	GO:0000003:reproduction;GO:0001501:skeletal system development;GO:0001503:ossification;GO:0001525:angiogenesis;GO:0001568:blood vessel development;GO:0001649:osteoblast differentiation;GO:0001655:urogenital system development;GO:0001657:ureteric bud development;GO:0001822:kidney development;GO:0001823:mesonephros development;GO:0001880:Mullerian duct regression;GO:0001944:vasculature development;…	GO:0000975:regulatory region DNA binding;GO:0000976:transcription regulatory region sequence-specific DNA binding;GO:0000977:RNA polymerase II regulatory region sequence-specific DNA binding;GO:0000979:RNA polymerase II core promoter sequence-specific DNA binding;GO:0001012:RNA polymerase II regulatory region DNA binding;GO:0001046:core promoter sequence-specific DNA binding;GO:0001047:core promo…	GO:0005622:intracellular;GO:0005623:cell;GO:0005634:nucleus;GO:0005654:nucleoplasm;GO:0005667:transcription factor complex;GO:0005737:cytoplasm;GO:0031974:membrane-enclosed lumen;GO:0031981:nuclear lumen;GO:0032991:macromolecular complex;GO:0043226:organelle;GO:0043227:membrane-bounded organelle;GO:0043229:intracellular organelle;GO:0043231:intracellular membrane-bounded organelle;GO:0043233:orga…
Ucma	0.309211	2.02696e-17	1.00831e-12		0.2	0.117	0.583897	0.274687	protein_coding	mm10	chr2	+	4976122	4985748	9627	ENSMUSG00000026668	mmu:68527:Ucma, 1110017I16Rik, AW121955, Grp	68527	upper zone of growth plate and cartilage matrix associated [Source:MGI Symbol;Acc:MGI:1915777]	-	-	-	-	-	-	-	GO:0001503:ossification;GO:0001649:osteoblast differentiation;GO:0009987:cellular process;GO:0030154:cell differentiation;GO:0030278:regulation of ossification;GO:0030279:negative regulation of ossification;GO:0032501:multicellular organismal process;GO:0032502:developmental process;GO:0044699:single-organism process;GO:0044707:single-multicellular organism process;GO:0044763:single-organism cell…	-	GO:0005576:extracellular region;GO:0005578:proteinaceous extracellular matrix;GO:0005615:extracellular space;GO:0005622:intracellular;GO:0005623:cell;GO:0005737:cytoplasm;GO:0005794:Golgi apparatus;GO:0005856:cytoskeleton;GO:0012505:endomembrane system;GO:0016234:inclusion body;GO:0016235:aggresome;GO:0031012:extracellular matrix;GO:0043226:organelle;GO:0043227:membrane-bounded organelle;GO:00432…
Zfp462	0.316252	2.13384e-17	1.06148e-12		0.586	0.53	1.32491	1.00866	protein_coding	mm10	chr4	+	54945048	55083563	138516	ENSMUSG00000060206	mmu:242466:Zfp462, 6030417H05, 9430078C22Rik, Gt4-2, Zfpip	242466	zinc finger protein 462 [Source:MGI Symbol;Acc:MGI:107690]	-	-	-	-	-	-	-	-	-	-
Arvcf	0.262844	2.5012e-17	1.24422e-12		0.634	0.568	1.34542	1.08258	protein_coding	mm10	chr16	+	18348182	18407076	58895	ENSMUSG00000000325	mmu:11877:Arvcf	11877	armadillo repeat gene deleted in velocardiofacial syndrome [Source:MGI Symbol;Acc:MGI:109620]	-	-	-	-	-	-	-	GO:0007155:cell adhesion;GO:0007275:multicellular organism development;GO:0016337:single organismal cell-cell adhesion;GO:0016339:calcium-dependent cell-cell adhesion via plasma membrane cell adhesion molecules;GO:0022610:biological adhesion;GO:0032501:multicellular organismal process;GO:0032502:developmental process;GO:0044699:single-organism process;GO:0044707:single-multicellular organism proc…	GO:0005488:binding;GO:0005515:protein binding	GO:0005622:intracellular;GO:0005623:cell;GO:0005634:nucleus;GO:0005737:cytoplasm;GO:0005886:plasma membrane;GO:0016020:membrane;GO:0043226:organelle;GO:0043227:membrane-bounded organelle;GO:0043229:intracellular organelle;GO:0043231:intracellular membrane-bounded organelle;GO:0044424:intracellular part;GO:0044464:cell part;GO:0071944:cell periphery
Sobp	0.29257	3.38953e-17	1.68612e-12		0.652	0.601	1.51512	1.22255	protein_coding	mm10	chr10	-	43002500	43174530	172031	ENSMUSG00000038248	mmu:109205:Sobp, 2900009C16Rik, 5330439J01Rik, JXC1, jc	109205	sine oculis binding protein [Source:MGI Symbol;Acc:MGI:1924427]	-	-	-	-	-	-	-	GO:0003008:system process;GO:0007275:multicellular organism development;GO:0007423:sensory organ development;GO:0007600:sensory perception;GO:0007605:sensory perception of sound;GO:0007610:behavior;GO:0007626:locomotory behavior;GO:0009653:anatomical structure morphogenesis;GO:0009790:embryo development;GO:0009887:organ morphogenesis;GO:0032501:multicellular organismal process;GO:0032502:developm…	GO:0005488:binding;GO:0005515:protein binding;GO:0032182:ubiquitin-like protein binding;GO:0032183:SUMO binding;GO:0032184:SUMO polymer binding;GO:0043167:ion binding;GO:0043169:cation binding;GO:0046872:metal ion binding	GO:0005622:intracellular;GO:0005623:cell;GO:0005634:nucleus;GO:0043226:organelle;GO:0043227:membrane-bounded organelle;GO:0043229:intracellular organelle;GO:0043231:intracellular membrane-bounded organelle;GO:0044424:intracellular part;GO:0044464:cell part
Myo7a	0.268123	3.48461e-17	1.73342e-12		0.676	0.622	1.48115	1.21303	protein_coding	mm10	chr7	-	98051060	98119524	68465	ENSMUSG00000030761	mmu:17921:Myo7a, Hdb, Myo7, USH1B, nmf371, polka, sh-1, sh1	17921	myosin VIIA [Source:MGI Symbol;Acc:MGI:104510]	-	R-MMU-2453902:The canonical retinoid cycle in rods (twilight vision);R-MMU-162582:Signal Transduction;R-MMU-2187338:Visual phototransduction	-	P00044:Nicotinic acetylcholine receptor signaling pathway	-	-	-	GO:0000902:cell morphogenesis;GO:0000904:cell morphogenesis involved in differentiation;GO:0001845:phagolysosome assembly;GO:0002064:epithelial cell development;GO:0002065:columnar/cuboidal epithelial cell differentiation;GO:0002066:columnar/cuboidal epithelial cell development;GO:0002093:auditory receptor cell morphogenesis;GO:0003008:system process;GO:0006810:transport;GO:0006886:intracellular …	GO:0000146:microfilament motor activity;GO:0000166:nucleotide binding;GO:0001882:nucleoside binding;GO:0001883:purine nucleoside binding;GO:0003774:motor activity;GO:0003779:actin binding;GO:0003824:catalytic activity;GO:0005488:binding;GO:0005515:protein binding;GO:0005516:calmodulin binding;GO:0005524:ATP binding;GO:0008092:cytoskeletal protein binding;GO:0016462:pyrophosphatase activity;GO:001…	GO:0000323:lytic vacuole;GO:0002139:stereocilia coupling link;GO:0002140:stereocilia tip link;GO:0005622:intracellular;GO:0005623:cell;GO:0005737:cytoplasm;GO:0005764:lysosome;GO:0005765:lysosomal membrane;GO:0005773:vacuole;GO:0005774:vacuolar membrane;GO:0005829:cytosol;GO:0005856:cytoskeleton;GO:0005886:plasma membrane;GO:0005902:microvillus;GO:0005929:cilium;GO:0015629:actin cytoskeleton;GO:0…
Adgb	0.280773	4.33563e-17	2.15676e-12		0.665	0.616	1.51222	1.23144	protein_coding	mm10	chr10	-	10335703	10472326	136624	ENSMUSG00000050994	mmu:215772:Adgb, 9130014G24Rik	215772	androglobin [Source:MGI Symbol;Acc:MGI:3605549]	-	-	-	-	-	-	-	-	-	-
2900026A02Rik	0.286516	4.44128e-17	2.20932e-12		0.557	0.491	1.1843	0.897789	protein_coding	mm10	chr5	-	113086323	113221236	134914	ENSMUSG00000051339	mmu:243219:2900026A02Rik, 8430408O14Rik, A530094D01, AW539426, Gm449, Kiaa1671, mKIAA1671	243219	RIKEN cDNA 2900026A02 gene [Source:MGI Symbol;Acc:MGI:1920194]	-	-	-	-	-	-	-	-	-	-
BB187690	0.261035	4.87688e-17	2.42601e-12		0.645	0.587	1.37978	1.11874	-	-	-	-	-	-	-	-	-	-	-	-	-	-	-	-	-	-	-	-	-
Abhd14b	0.253442	5.22624e-17	2.59979e-12		0.654	0.612	1.43357	1.18013	protein_coding	mm10	chr9	+	106447459	106452923	5465	ENSMUSG00000042073	mmu:76491:Abhd14b, 1810013B01Rik	76491	abhydrolase domain containing 14b [Source:MGI Symbol;Acc:MGI:1923741]	-	R-MMU-211859:Biological oxidations;R-MMU-1430728:Metabolism;R-MMU-156584:Cytosolic sulfonation of small molecules;R-MMU-156580:Phase II conjugation	-	-	-	-	-	-	-	-
Dync2h1	0.279404	5.96986e-17	2.96971e-12		0.753	0.712	1.80877	1.52937	protein_coding	mm10	chr9	-	6928503	7184446	255944	ENSMUSG00000047193	mmu:110350:Dync2h1, 4432416O06Rik, AI448217, D030010H02Rik, D330044F14Rik, DHC1b, DHC2, Dnchc2, b2b414Clo, mKIAA1997	110350	dynein cytoplasmic 2 heavy chain 1 [Source:MGI Symbol;Acc:MGI:107736]	mmu04145:Phagosome;mmu05132:Salmonella infection;mmu04962:Vasopressin-regulated water reabsorption	R-MMU-6807878:COPI-mediated anterograde transport;R-MMU-446203:Asparagine N-linked glycosylation;R-MMU-168256:Immune System;R-MMU-1280218:Adaptive Immune System;R-MMU-5653656:Vesicle-mediated transport;R-MMU-5617833:Assembly of the primary cilium;R-MMU-1852241:Organelle biogenesis and maintenance;R-MMU-392499:Metabolism of proteins;R-MMU-597592:Post-translational protein modification;R-MMU-213229…	-	P00029:Huntington disease	-	-	-	GO:0000902:cell morphogenesis;GO:0001568:blood vessel development;GO:0001944:vasculature development;GO:0003002:regionalization;GO:0006508:proteolysis;GO:0006810:transport;GO:0006886:intracellular protein transport;GO:0006928:movement of cell or subcellular component;GO:0006996:organelle organization;GO:0007017:microtubule-based process;GO:0007018:microtubule-based movement;GO:0007030:Golgi organ…	GO:0000166:nucleotide binding;GO:0001882:nucleoside binding;GO:0001883:purine nucleoside binding;GO:0003774:motor activity;GO:0003777:microtubule motor activity;GO:0003824:catalytic activity;GO:0005488:binding;GO:0005515:protein binding;GO:0005524:ATP binding;GO:0016462:pyrophosphatase activity;GO:0016787:hydrolase activity;GO:0016817:hydrolase activity, acting on acid anhydrides;GO:0016818:hydro…	GO:0005576:extracellular region;GO:0005622:intracellular;GO:0005623:cell;GO:0005737:cytoplasm;GO:0005794:Golgi apparatus;GO:0005856:cytoskeleton;GO:0005868:cytoplasmic dynein complex;GO:0005874:microtubule;GO:0005875:microtubule associated complex;GO:0005886:plasma membrane;GO:0005929:cilium;GO:0005930:axoneme;GO:0012505:endomembrane system;GO:0015630:microtubule cytoskeleton;GO:0016020:membrane;…
6820408C15Rik	0.251212	1.12745e-16	5.60851e-12		0.747	0.707	1.78281	1.5316	protein_coding	mm10	chr2	+	152415587	152444330	28744	ENSMUSG00000032680	mmu:228778:6820408C15Rik	228778	RIKEN cDNA 6820408C15 gene [Source:MGI Symbol;Acc:MGI:3045333]	-	-	-	-	-	-	-	-	-	-
Dnah1	0.294298	1.2598e-16	6.26687e-12		0.615	0.56	1.34205	1.04775	protein_coding	mm10	chr14	-	31260375	31323896	63522	ENSMUSG00000019027	mmu:110084:Dnah1, B230373P09Rik, Dnahc1, E030034C22Rik, MDHC7	110084	dynein, axonemal, heavy chain 1 [Source:MGI Symbol;Acc:MGI:107721]	mmu05016:Huntington's disease	-	-	-	-	-	-	-	-	-
Map3k19	0.283197	1.33985e-16	6.66508e-12		0.569	0.503	1.21986	0.936663	protein_coding	mm10	chr1	-	127814791	127855031	40241	ENSMUSG00000051590	mmu:22625:Map3k19, Ysk4	22625	mitogen-activated protein kinase kinase kinase 19 [Source:MGI Symbol;Acc:MGI:1203481]	-	-	-	-	-	-	-	GO:0006464:cellular protein modification process;GO:0006468:protein phosphorylation;GO:0006793:phosphorus metabolic process;GO:0006796:phosphate-containing compound metabolic process;GO:0006996:organelle organization;GO:0007010:cytoskeleton organization;GO:0008152:metabolic process;GO:0009987:cellular process;GO:0016043:cellular component organization;GO:0016310:phosphorylation;GO:0019538:protein…	GO:0000166:nucleotide binding;GO:0001882:nucleoside binding;GO:0001883:purine nucleoside binding;GO:0003824:catalytic activity;GO:0004672:protein kinase activity;GO:0004674:protein serine/threonine kinase activity;GO:0004702:receptor signaling protein serine/threonine kinase activity;GO:0004871:signal transducer activity;GO:0005057:receptor signaling protein activity;GO:0005488:binding;GO:0005524…	GO:0005622:intracellular;GO:0005623:cell;GO:0005737:cytoplasm;GO:0044424:intracellular part;GO:0044464:cell part
Ccdc191	0.261754	1.8822e-16	9.36301e-12		0.737	0.69	1.79557	1.53381	protein_coding	mm10	chr16	+	43889800	43964314	74515	ENSMUSG00000022701	mmu:212153:Ccdc191, 2610015P09Rik, 8430422M09Rik, AU040712	212153	coiled-coil domain containing 191 [Source:MGI Symbol;Acc:MGI:1922661]	-	-	-	-	-	-	-	-	-	-
Fhad1	0.276094	2.05522e-16	1.02237e-11		0.716	0.658	1.74735	1.47126	protein_coding	mm10	chr4	-	141890438	142015082	124645	ENSMUSG00000051435	mmu:329977:Fhad1, 2900090M10Rik, B230311F11	329977	forkhead-associated (FHA) phosphopeptide binding domain 1 [Source:MGI Symbol;Acc:MGI:1920323]	-	-	-	-	-	-	-	-	-	-
Gprasp1	0.261273	2.12504e-16	1.0571e-11		0.737	0.713	1.77112	1.50985	protein_coding	mm10	chrX	+	135742733	135803474	60742	ENSMUSG00000043384	mmu:67298:Gprasp1, 2210415K24Rik, 3110031O14Rik, C87852, GASP, GASP1	67298	G protein-coupled receptor associated sorting protein 1 [Source:MGI Symbol;Acc:MGI:1917418]	-	-	-	-	-	-	-	GO:0006810:transport;GO:0007034:vacuolar transport;GO:0007041:lysosomal transport;GO:0007154:cell communication;GO:0007165:signal transduction;GO:0007186:G-protein coupled receptor signaling pathway;GO:0008152:metabolic process;GO:0008277:regulation of G-protein coupled receptor protein signaling pathway;GO:0008333:endosome to lysosome transport;GO:0009056:catabolic process;GO:0009057:macromolecu…	GO:0005488:binding;GO:0005515:protein binding	GO:0005622:intracellular;GO:0005623:cell;GO:0005634:nucleus;GO:0005737:cytoplasm;GO:0043226:organelle;GO:0043227:membrane-bounded organelle;GO:0043229:intracellular organelle;GO:0043231:intracellular membrane-bounded organelle;GO:0044424:intracellular part;GO:0044464:cell part
Odad2	0.264717	2.19786e-16	1.09332e-11		0.689	0.631	1.56671	1.30199	-	-	-	-	-	-	-	-	-	-	-	-	-	-	-	-	-	-	-	-	-
Ift57	0.253564	2.41112e-16	1.19941e-11		0.66	0.615	1.41154	1.15798	protein_coding	mm10	chr16	+	49699233	49765126	65894	ENSMUSG00000032965	mmu:73916:Ift57, 4833420A15Rik, Esrrbl1, Hippi, MHS4R2	73916	intraflagellar transport 57 [Source:MGI Symbol;Acc:MGI:1921166]	mmu05016:Huntington's disease	R-MMU-5617833:Assembly of the primary cilium;R-MMU-1852241:Organelle biogenesis and maintenance;R-MMU-162582:Signal Transduction;R-MMU-5632684:Hedgehog 'on' state;R-MMU-5358351:Signaling by Hedgehog;R-MMU-5610787:Hedgehog 'off' state;R-MMU-5620924:Intraflagellar transport	-	P00029:Huntington disease	-	-	-	GO:0000902:cell morphogenesis;GO:0001838:embryonic epithelial tube formation;GO:0001841:neural tube formation;GO:0001843:neural tube closure;GO:0001947:heart looping;GO:0002009:morphogenesis of an epithelium;GO:0003002:regionalization;GO:0003007:heart morphogenesis;GO:0003143:embryonic heart tube morphogenesis;GO:0006139:nucleobase-containing compound metabolic process;GO:0006351:transcription, D…	GO:0003676:nucleic acid binding;GO:0003677:DNA binding;GO:0005488:binding;GO:0005515:protein binding;GO:0097159:organic cyclic compound binding;GO:1901363:heterocyclic compound binding	GO:0005622:intracellular;GO:0005623:cell;GO:0005737:cytoplasm;GO:0005794:Golgi apparatus;GO:0005813:centrosome;GO:0005815:microtubule organizing center;GO:0005856:cytoskeleton;GO:0005929:cilium;GO:0005930:axoneme;GO:0012505:endomembrane system;GO:0015630:microtubule cytoskeleton;GO:0030425:dendrite;GO:0030990:intraciliary transport particle;GO:0030992:intraciliary transport particle B;GO:0031513:…
Rnf128	0.287577	2.76463e-16	1.37526e-11		0.361	0.269	0.927221	0.639644	protein_coding	mm10	chrX	+	139563316	139673145	109830	ENSMUSG00000031438	mmu:66889:Rnf128, 1300002C13Rik, AI987883, GRAIL, Greul1	66889	ring finger protein 128 [Source:MGI Symbol;Acc:MGI:1914139]	-	R-MMU-5689880:Ub-specific processing proteases;R-MMU-5688426:Deubiquitination;R-MMU-392499:Metabolism of proteins;R-MMU-597592:Post-translational protein modification;R-MMU-5689896:Ovarian tumor domain proteases	-	-	-	-	-	GO:0001816:cytokine production;GO:0001817:regulation of cytokine production;GO:0001818:negative regulation of cytokine production;GO:0008152:metabolic process;GO:0009058:biosynthetic process;GO:0009059:macromolecule biosynthetic process;GO:0009889:regulation of biosynthetic process;GO:0009890:negative regulation of biosynthetic process;GO:0009892:negative regulation of metabolic process;GO:000998…	GO:0003824:catalytic activity;GO:0004842:ubiquitin-protein transferase activity;GO:0005488:binding;GO:0008270:zinc ion binding;GO:0008766:UDP-N-acetylmuramoylalanyl-D-glutamyl-2,6-diaminopimelate-D-alanyl-D-alanine ligase activity;GO:0016740:transferase activity;GO:0016874:ligase activity;GO:0016879:ligase activity, forming carbon-nitrogen bonds;GO:0016881:acid-amino acid ligase activity;GO:00181…	GO:0005622:intracellular;GO:0005623:cell;GO:0005737:cytoplasm;GO:0005768:endosome;GO:0005770:late endosome;GO:0005773:vacuole;GO:0005783:endoplasmic reticulum;GO:0005794:Golgi apparatus;GO:0005856:cytoskeleton;GO:0012505:endomembrane system;GO:0016020:membrane;GO:0016021:integral component of membrane;GO:0031224:intrinsic component of membrane;GO:0043226:organelle;GO:0043227:membrane-bounded orga…
Polr3h	0.278666	5.15227e-16	2.56299e-11		0.487	0.428	0.968901	0.690235	protein_coding	mm10	chr15	-	81888228	81926240	38013	ENSMUSG00000022476	mmu:78929:Polr3h, 5031409G22Rik, RPC8	78929	polymerase (RNA) III (DNA directed) polypeptide H [Source:MGI Symbol;Acc:MGI:1926179]	mmu01100:Metabolic pathways;mmu04623:Cytosolic DNA-sensing pathway;mmu05169:Epstein-Barr virus infection;mmu00230:Purine metabolism;mmu00240:Pyrimidine metabolism;mmu03020:RNA polymerase	R-MMU-76071:RNA Polymerase III Transcription Initiation From Type 3 Promoter;R-MMU-74158:RNA Polymerase III Transcription;R-MMU-168256:Immune System;R-MMU-504046:RNA Polymerase I, RNA Polymerase III, and Mitochondrial Transcription;R-MMU-1834949:Cytosolic sensors of pathogen-associated DNA ;R-MMU-76061:RNA Polymerase III Transcription Initiation From Type 1 Promoter;R-MMU-76046:RNA Polymerase III…	-	-	-	-	-	GO:0002252:immune effector process;GO:0002376:immune system process;GO:0006139:nucleobase-containing compound metabolic process;GO:0006351:transcription, DNA-templated;GO:0006352:DNA-templated transcription, initiation;GO:0006383:transcription from RNA polymerase III promoter;GO:0006384:transcription initiation from RNA polymerase III promoter;GO:0006725:cellular aromatic compound metabolic proce…	GO:0001056:RNA polymerase III activity;GO:0003676:nucleic acid binding;GO:0003677:DNA binding;GO:0003824:catalytic activity;GO:0003899:DNA-directed RNA polymerase activity;GO:0005488:binding;GO:0016740:transferase activity;GO:0016772:transferase activity, transferring phosphorus-containing groups;GO:0016779:nucleotidyltransferase activity;GO:0034062:RNA polymerase activity;GO:0097159:organic cycl…	GO:0000428:DNA-directed RNA polymerase complex;GO:0005622:intracellular;GO:0005623:cell;GO:0005634:nucleus;GO:0005654:nucleoplasm;GO:0005666:DNA-directed RNA polymerase III complex;GO:0005813:centrosome;GO:0005815:microtubule organizing center;GO:0005856:cytoskeleton;GO:0015630:microtubule cytoskeleton;GO:0030880:RNA polymerase complex;GO:0031974:membrane-enclosed lumen;GO:0031981:nuclear lumen;G…
H4c9	0.2799	7.75249e-16	3.85647e-11		0.385	0.306	0.802775	0.522875	-	-	-	-	-	-	-	-	-	-	-	-	-	-	-	-	-	-	-	-	-
C3	0.326195	9.71828e-16	4.83436e-11		0.266	0.177	0.834746	0.508551	protein_coding	mm10	chr17	-	57203970	57228136	24167	ENSMUSG00000024164	mmu:12266:C3, AI255234, ASP, HSE-MSF, Plp	12266	complement component 3 [Source:MGI Symbol;Acc:MGI:88227]	mmu04610:Complement and coagulation cascades;mmu05152:Tuberculosis;mmu05168:Herpes simplex infection;mmu05134:Legionellosis;mmu05203:Viral carcinogenesis;mmu04145:Phagosome;mmu05133:Pertussis;mmu05150:Staphylococcus aureus infection;mmu05322:Systemic lupus erythematosus;mmu05142:Chagas disease (American trypanosomiasis);mmu05140:Leishmaniasis	R-MMU-173736:Alternative complement activation;R-MMU-373076:Class A/1 (Rhodopsin-like receptors);R-MMU-168256:Immune System;R-MMU-1280218:Adaptive Immune System;R-MMU-372790:Signaling by GPCR;R-MMU-166658:Complement cascade;R-MMU-375276:Peptide ligand-binding receptors;R-MMU-388396:GPCR downstream signaling;R-MMU-162582:Signal Transduction;R-MMU-174577:Activation of C3 and C5;R-MMU-977606:Regulat…	-	-	-	-	-	GO:0000165:MAPK cascade;GO:0001525:angiogenesis;GO:0001568:blood vessel development;GO:0001794:type IIa hypersensitivity;GO:0001796:regulation of type IIa hypersensitivity;GO:0001798:positive regulation of type IIa hypersensitivity;GO:0001816:cytokine production;GO:0001817:regulation of cytokine production;GO:0001819:positive regulation of cytokine production;GO:0001905:activation of membrane att…	GO:0001664:G-protein coupled receptor binding;GO:0004857:enzyme inhibitor activity;GO:0004866:endopeptidase inhibitor activity;GO:0005102:receptor binding;GO:0005488:binding;GO:0005515:protein binding;GO:0008289:lipid binding;GO:0030234:enzyme regulator activity;GO:0030414:peptidase inhibitor activity;GO:0031714:C5a anaphylatoxin chemotactic receptor binding;GO:0031715:C5L2 anaphylatoxin chemotac…	GO:0005576:extracellular region;GO:0005615:extracellular space;GO:0031982:vesicle;GO:0031988:membrane-bounded vesicle;GO:0043226:organelle;GO:0043227:membrane-bounded organelle;GO:0043230:extracellular organelle;GO:0044421:extracellular region part;GO:0070062:extracellular exosome;GO:0072562:blood microparticle;GO:1903561:extracellular vesicle
Trim56	0.267597	1.25588e-15	6.24736e-11		0.68	0.638	1.6117	1.34411	protein_coding	mm10	chr5	-	137105644	137116209	10566	ENSMUSG00000043279	mmu:384309:Trim56, A130009K11Rik, Gm452, RNF109	384309	tripartite motif-containing 56 [Source:MGI Symbol;Acc:MGI:2685298]	-	-	-	-	-	-	-	GO:0000209:protein polyubiquitination;GO:0001816:cytokine production;GO:0002252:immune effector process;GO:0002376:immune system process;GO:0006464:cellular protein modification process;GO:0006950:response to stress;GO:0006952:defense response;GO:0006955:immune response;GO:0008152:metabolic process;GO:0009605:response to external stimulus;GO:0009607:response to biotic stimulus;GO:0009615:response…	GO:0003676:nucleic acid binding;GO:0003723:RNA binding;GO:0003824:catalytic activity;GO:0004842:ubiquitin-protein transferase activity;GO:0005488:binding;GO:0005515:protein binding;GO:0008270:zinc ion binding;GO:0008766:UDP-N-acetylmuramoylalanyl-D-glutamyl-2,6-diaminopimelate-D-alanyl-D-alanine ligase activity;GO:0016740:transferase activity;GO:0016874:ligase activity;GO:0016879:ligase activity,…	GO:0005622:intracellular;GO:0005623:cell;GO:0005737:cytoplasm;GO:0044424:intracellular part;GO:0044464:cell part
Pitpnm2	0.311214	1.54444e-15	7.68284e-11		0.627	0.582	1.43669	1.12548	protein_coding	mm10	chr5	-	124118690	124249760	131071	ENSMUSG00000029406	mmu:19679:Pitpnm2, NIR3, RDGBA2, Rdgb2, mKIAA1457	19679	phosphatidylinositol transfer protein, membrane-associated 2 [Source:MGI Symbol;Acc:MGI:1336192]	-	-	-	-	-	-	-	GO:0006810:transport;GO:0051179:localization;GO:0051234:establishment of localization	GO:0005488:binding;GO:0005515:protein binding;GO:0005543:phospholipid binding;GO:0008289:lipid binding;GO:0043167:ion binding;GO:0043169:cation binding;GO:0046872:metal ion binding	GO:0005622:intracellular;GO:0005623:cell;GO:0005737:cytoplasm;GO:0005856:cytoskeleton;GO:0016020:membrane;GO:0043226:organelle;GO:0043227:membrane-bounded organelle;GO:0043228:non-membrane-bounded organelle;GO:0043229:intracellular organelle;GO:0043231:intracellular membrane-bounded organelle;GO:0043232:intracellular non-membrane-bounded organelle;GO:0044424:intracellular part;GO:0044464:cell part
H2bc6	0.273342	1.54549e-15	7.68805e-11		0.499	0.428	1.10585	0.832504	-	-	-	-	-	-	-	-	-	-	-	-	-	-	-	-	-	-	-	-	-
mt-Co1	0.28285	1.79463e-15	8.92741e-11		0.999	0.999	6.00391	5.72106	protein_coding	mm10	chrM	+	5328	6872	1545	ENSMUSG00000064351	-	-	mitochondrially encoded cytochrome c oxidase I [Source:MGI Symbol;Acc:MGI:102504]	-	-	-	-	-	-	-	-	-	-
Dnal1	0.257063	2.19614e-15	1.09247e-10		0.732	0.695	1.70392	1.44686	protein_coding	mm10	chr12	+	84114366	84147498	33133	ENSMUSG00000042523	mmu:105000:Dnal1, 1700010H15Rik, AW121714, Dnalc1, E330027P08Rik	105000	dynein, axonemal, light chain 1 [Source:MGI Symbol;Acc:MGI:1921462]	mmu05016:Huntington's disease	-	-	-	-	-	-	-	-	GO:0005622:intracellular;GO:0005623:cell;GO:0005856:cytoskeleton;GO:0005858:axonemal dynein complex;GO:0005875:microtubule associated complex;GO:0005929:cilium;GO:0005930:axoneme;GO:0015630:microtubule cytoskeleton;GO:0030286:dynein complex;GO:0032991:macromolecular complex;GO:0036157:outer dynein arm;GO:0042995:cell projection;GO:0043226:organelle;GO:0043228:non-membrane-bounded organelle;GO:004…
Dzip1	0.271167	2.77572e-15	1.38078e-10		0.444	0.376	0.885838	0.614672	protein_coding	mm10	chr14	-	118875520	118925460	49941	ENSMUSG00000042156	mmu:66573:Dzip1, 2510025K24Rik, 2810422M04Rik	66573	DAZ interacting protein 1 [Source:MGI Symbol;Acc:MGI:1914311]	-	R-MMU-162582:Signal Transduction;R-MMU-5632684:Hedgehog 'on' state;R-MMU-5358351:Signaling by Hedgehog	-	-	-	-	-	GO:0000003:reproduction;GO:0000902:cell morphogenesis;GO:0006996:organelle organization;GO:0007154:cell communication;GO:0007165:signal transduction;GO:0007166:cell surface receptor signaling pathway;GO:0007224:smoothened signaling pathway;GO:0007275:multicellular organism development;GO:0007276:gamete generation;GO:0007283:spermatogenesis;GO:0008104:protein localization;GO:0009653:anatomical str…	GO:0005488:binding;GO:0005515:protein binding;GO:0043167:ion binding;GO:0043169:cation binding;GO:0046872:metal ion binding	GO:0005622:intracellular;GO:0005623:cell;GO:0005634:nucleus;GO:0005654:nucleoplasm;GO:0005737:cytoplasm;GO:0005813:centrosome;GO:0005814:centriole;GO:0005815:microtubule organizing center;GO:0005856:cytoskeleton;GO:0005929:cilium;GO:0015630:microtubule cytoskeleton;GO:0031974:membrane-enclosed lumen;GO:0031981:nuclear lumen;GO:0032991:macromolecular complex;GO:0036064:ciliary basal body;GO:004299…
Afap1l2	0.254735	3.27978e-15	1.63152e-10		0.431	0.358	0.846054	0.59132	protein_coding	mm10	chr19	-	56912361	57008228	95868	ENSMUSG00000025083	mmu:226250:Afap1l2, AU041783, C86904, mKIAA1914	226250	actin filament associated protein 1-like 2 [Source:MGI Symbol;Acc:MGI:2147658]	-	-	-	-	-	-	-	GO:0000278:mitotic cell cycle;GO:0001816:cytokine production;GO:0001817:regulation of cytokine production;GO:0001819:positive regulation of cytokine production;GO:0006139:nucleobase-containing compound metabolic process;GO:0006351:transcription, DNA-templated;GO:0006355:regulation of transcription, DNA-templated;GO:0006725:cellular aromatic compound metabolic process;GO:0006807:nitrogen compound …	GO:0005488:binding;GO:0005515:protein binding;GO:0008047:enzyme activator activity;GO:0017124:SH3 domain binding;GO:0019207:kinase regulator activity;GO:0019209:kinase activator activity;GO:0019887:protein kinase regulator activity;GO:0019904:protein domain specific binding;GO:0030234:enzyme regulator activity;GO:0030295:protein kinase activator activity;GO:0030296:protein tyrosine kinase activat…	GO:0005622:intracellular;GO:0005623:cell;GO:0005737:cytoplasm;GO:0005886:plasma membrane;GO:0016020:membrane;GO:0044424:intracellular part;GO:0044464:cell part;GO:0071944:cell periphery
Lrrc9	0.292742	5.25439e-15	2.61379e-10		0.599	0.554	1.3379	1.04515	protein_coding	mm10	chr12	+	72441866	72530750	88885	ENSMUSG00000021090	mmu:78257:Lrrc9, 4921529O18Rik, 4930432K16Rik	78257	leucine rich repeat containing 9 [Source:MGI Symbol;Acc:MGI:1925507]	-	-	-	-	-	-	-	-	-	-
Ngef	0.261254	6.65643e-15	3.31124e-10		0.531	0.462	1.07832	0.817069	protein_coding	mm10	chr1	-	87476834	87573870	97037	ENSMUSG00000026259	mmu:53972:Ngef, Tims2, ephexin	53972	neuronal guanine nucleotide exchange factor [Source:MGI Symbol;Acc:MGI:1858414]	mmu04360:Axon guidance	R-MMU-204998:Cell death signalling via NRAGE, NRIF and NADE;R-MMU-194840:Rho GTPase cycle;R-MMU-2682334:EPH-Ephrin signaling;R-MMU-194315:Signaling by Rho GTPases;R-MMU-1266738:Developmental Biology;R-MMU-372790:Signaling by GPCR;R-MMU-416482:G alpha (12/13) signalling events;R-MMU-422475:Axon guidance;R-MMU-166520:Signalling by NGF;R-MMU-193704:p75 NTR receptor-mediated signalling;R-MMU-388396:G…	-	-	-	-	-	GO:0000902:cell morphogenesis;GO:0000904:cell morphogenesis involved in differentiation;GO:0007154:cell communication;GO:0007165:signal transduction;GO:0007166:cell surface receptor signaling pathway;GO:0007167:enzyme linked receptor protein signaling pathway;GO:0007169:transmembrane receptor protein tyrosine kinase signaling pathway;GO:0007264:small GTPase mediated signal transduction;GO:0007265…	GO:0005085:guanyl-nucleotide exchange factor activity;GO:0005088:Ras guanyl-nucleotide exchange factor activity;GO:0005089:Rho guanyl-nucleotide exchange factor activity;GO:0005102:receptor binding;GO:0005488:binding;GO:0005515:protein binding;GO:0046875:ephrin receptor binding;GO:0098772:molecular function regulator	GO:0005622:intracellular;GO:0005623:cell;GO:0005737:cytoplasm;GO:0016020:membrane;GO:0042995:cell projection;GO:0044424:intracellular part;GO:0044464:cell part
Gm48107	0.262134	7.86737e-15	3.91362e-10		0.311	0.232	0.64766	0.385527	lncRNA	mm10	chr13	-	40754060	40754996	937	ENSMUSG00000114640	-	-	predicted gene, 48107 [Source:MGI Symbol;Acc:MGI:6097459]	-	-	-	-	-	-	-	-	-	-
Cfap65	0.258532	9.05864e-15	4.50622e-10		0.695	0.66	1.55893	1.3004	protein_coding	mm10	chr1	-	74902071	74935599	33529	ENSMUSG00000047021	mmu:241116:Ccdc108, A230051F10, B230363K08Rik	241116	cilia and flagella associated protein 65 [Source:MGI Symbol;Acc:MGI:2444274]	-	-	-	-	-	-	-	-	GO:0003676:nucleic acid binding;GO:0003723:RNA binding;GO:0005488:binding;GO:0044822:poly(A) RNA binding;GO:0097159:organic cyclic compound binding;GO:1901363:heterocyclic compound binding	GO:0016020:membrane;GO:0016021:integral component of membrane;GO:0031224:intrinsic component of membrane;GO:0044425:membrane part
Ralgps2	0.29313	9.63039e-15	4.79064e-10		0.502	0.446	1.08978	0.796653	protein_coding	mm10	chr1	-	156804166	156939626	135461	ENSMUSG00000026594	mmu:78255:Ralgps2, 1810020P17Rik, 2210408F11Rik, 4921528G01Rik, 9130014M22Rik, AU043409, AW046161	78255	Ral GEF with PH domain and SH3 binding motif 2 [Source:MGI Symbol;Acc:MGI:1925505]	-	-	-	-	-	-	-	GO:0007154:cell communication;GO:0007165:signal transduction;GO:0007264:small GTPase mediated signal transduction;GO:0007265:Ras protein signal transduction;GO:0009966:regulation of signal transduction;GO:0009987:cellular process;GO:0010646:regulation of cell communication;GO:0023051:regulation of signaling;GO:0023052:signaling;GO:0032484:Ral protein signal transduction;GO:0032485:regulation of R…	GO:0005085:guanyl-nucleotide exchange factor activity;GO:0098772:molecular function regulator	GO:0005622:intracellular;GO:0005623:cell;GO:0005737:cytoplasm;GO:0005886:plasma membrane;GO:0016020:membrane;GO:0044424:intracellular part;GO:0044464:cell part;GO:0071944:cell periphery
Nwd1	0.272163	1.0051e-14	4.99986e-10		0.575	0.521	1.21925	0.947083	protein_coding	mm10	chr8	+	72646711	72717876	71166	ENSMUSG00000048148	mmu:319555:Nwd1, A230063L24Rik	319555	NACHT and WD repeat domain containing 1 [Source:MGI Symbol;Acc:MGI:2442268]	-	-	-	-	-	-	-	-	-	-
Plagl1	0.323663	2.55132e-14	1.26916e-09		0.587	0.55	1.39924	1.07558	protein_coding	mm10	chr10	+	13060504	13131694	71191	ENSMUSG00000019817	mmu:22634:Plagl1, Lot1, Zac1	22634	pleiomorphic adenoma gene-like 1 [Source:MGI Symbol;Acc:MGI:1100874]	-	-	-	-	-	-	-	-	-	-
Iqgap2	0.303012	2.72671e-14	1.3564e-09		0.573	0.515	1.29681	0.993796	protein_coding	mm10	chr13	-	95627174	95892483	265310	ENSMUSG00000021676	mmu:544963:Iqgap2, 4933417J23Rik, A630053O10, AI788777	544963	IQ motif containing GTPase activating protein 2 [Source:MGI Symbol;Acc:MGI:2449975]	mmu04810:Regulation of actin cytoskeleton	R-MMU-194315:Signaling by Rho GTPases;R-MMU-195258:RHO GTPase Effectors;R-MMU-162582:Signal Transduction;R-MMU-5626467:RHO GTPases activate IQGAPs	-	-	-	-	-	GO:0006461:protein complex assembly;GO:0006996:organelle organization;GO:0007010:cytoskeleton organization;GO:0007015:actin filament organization;GO:0007154:cell communication;GO:0007165:signal transduction;GO:0007186:G-protein coupled receptor signaling pathway;GO:0008064:regulation of actin polymerization or depolymerization;GO:0008154:actin polymerization or depolymerization;GO:0009987:cellula…	GO:0003779:actin binding;GO:0005488:binding;GO:0005515:protein binding;GO:0005516:calmodulin binding;GO:0005543:phospholipid binding;GO:0005547:phosphatidylinositol-3,4,5-trisphosphate binding;GO:0008092:cytoskeletal protein binding;GO:0008289:lipid binding;GO:0017016:Ras GTPase binding;GO:0017048:Rho GTPase binding;GO:0019899:enzyme binding;GO:0031267:small GTPase binding;GO:0032403:protein comp…	GO:0005576:extracellular region;GO:0005622:intracellular;GO:0005623:cell;GO:0005737:cytoplasm;GO:0005856:cytoskeleton;GO:0005884:actin filament;GO:0005902:microvillus;GO:0009986:cell surface;GO:0015629:actin cytoskeleton;GO:0030027:lamellipodium;GO:0030175:filopodium;GO:0031252:cell leading edge;GO:0031941:filamentous actin;GO:0031982:vesicle;GO:0031988:membrane-bounded vesicle;GO:0032991:macromo…
Ak9	0.290396	2.97908e-14	1.48194e-09		0.723	0.678	1.79619	1.5058	protein_coding	mm10	chr10	+	41303980	41434534	130555	ENSMUSG00000091415	-	-	adenylate kinase 9 [Source:MGI Symbol;Acc:MGI:2685080]	-	-	-	-	-	-	-	-	-	-
Scube3	0.281309	3.23941e-14	1.61144e-09		0.415	0.348	0.848305	0.566996	protein_coding	mm10	chr17	+	28142141	28174854	32714	ENSMUSG00000038677	mmu:268935:Scube3, CEGF3, D030038I21Rik	268935	signal peptide, CUB domain, EGF-like 3 [Source:MGI Symbol;Acc:MGI:3045253]	-	-	-	-	-	-	-	GO:0006461:protein complex assembly;GO:0007154:cell communication;GO:0007165:signal transduction;GO:0007166:cell surface receptor signaling pathway;GO:0007224:smoothened signaling pathway;GO:0008589:regulation of smoothened signaling pathway;GO:0009966:regulation of signal transduction;GO:0009967:positive regulation of signal transduction;GO:0009987:cellular process;GO:0010646:regulation of cell …	GO:0005488:binding;GO:0005509:calcium ion binding;GO:0043167:ion binding;GO:0043169:cation binding;GO:0046872:metal ion binding	GO:0005576:extracellular region;GO:0005623:cell;GO:0009986:cell surface;GO:0044464:cell part
Nr1d1	0.257888	3.35534e-14	1.66912e-09		0.733	0.719	1.9523	1.69441	protein_coding	mm10	chr11	-	98767932	98775333	7402	ENSMUSG00000020889	mmu:217166:Nr1d1, A530070C09Rik, R75201	217166	nuclear receptor subfamily 1, group D, member 1 [Source:MGI Symbol;Acc:MGI:2444210]	mmu04710:Circadian rhythm	R-MMU-5334727:Mus musculus biological processes;R-MMU-383280:Nuclear Receptor transcription pathway;R-MMU-1368110:Bmal1:Clock,Npas2 activates circadian gene expression;R-MMU-1368071:NR1D1 (REV-ERBA) represses gene expression;R-MMU-212436:Generic Transcription Pathway;R-MMU-74160:Gene Expression;R-MMU-1368092:Rora activates gene expression;R-MMU-5667092:Nr1d1 (Rev-erba) represses gene expression;R…	-	-	-	-	-	GO:0000122:negative regulation of transcription from RNA polymerase II promoter;GO:0000271:polysaccharide biosynthetic process;GO:0001659:temperature homeostasis;GO:0001678:cellular glucose homeostasis;GO:0001775:cell activation;GO:0002218:activation of innate immune response;GO:0002221:pattern recognition receptor signaling pathway;GO:0002224:toll-like receptor signaling pathway;GO:0002237:respo…	GO:0000975:regulatory region DNA binding;GO:0000976:transcription regulatory region sequence-specific DNA binding;GO:0000977:RNA polymerase II regulatory region sequence-specific DNA binding;GO:0000978:RNA polymerase II core promoter proximal region sequence-specific DNA binding;GO:0000981:RNA polymerase II transcription factor activity, sequence-specific DNA binding;GO:0000982:transcription fact…	GO:0000228:nuclear chromosome;GO:0000785:chromatin;GO:0000790:nuclear chromatin;GO:0005622:intracellular;GO:0005623:cell;GO:0005634:nucleus;GO:0005694:chromosome;GO:0005737:cytoplasm;GO:0030425:dendrite;GO:0031974:membrane-enclosed lumen;GO:0031981:nuclear lumen;GO:0032991:macromolecular complex;GO:0036477:somatodendritic compartment;GO:0042995:cell projection;GO:0043005:neuron projection;GO:0043…
Kif6	0.255563	3.73181e-14	1.85639e-09		0.643	0.602	1.43731	1.18175	protein_coding	mm10	chr17	+	49615136	49909847	294712	ENSMUSG00000023999	mmu:319991:Kif6, D130004B10Rik, D130084M03Rik	319991	kinesin family member 6 [Source:MGI Symbol;Acc:MGI:1098238]	-	-	-	-	-	-	-	-	-	-
Npr2	0.260413	4.54056e-14	2.2587e-09		0.417	0.347	0.832739	0.572326	protein_coding	mm10	chr4	+	43631935	43651244	19310	ENSMUSG00000028469	mmu:230103:Npr2, GC-B, GC-B2, GC-B3, cn, mNPR-B, pwe	230103	natriuretic peptide receptor 2 [Source:MGI Symbol;Acc:MGI:97372]	mmu04022:cGMP-PKG signaling pathway;mmu04270:Vascular smooth muscle contraction;mmu04921:Oxytocin signaling pathway;mmu00230:Purine metabolism	R-MMU-397014:Muscle contraction;R-MMU-5576891:Cardiac conduction;R-MMU-5578768:Physiological factors	PWY3DJ-7:cyclic GMP biosynthesis	P06664:Gonadotropin-releasing hormone receptor pathway	-	-	-	GO:0000003:reproduction;GO:0001501:skeletal system development;GO:0001503:ossification;GO:0001556:oocyte maturation;GO:0003006:developmental process involved in reproduction;GO:0006139:nucleobase-containing compound metabolic process;GO:0006163:purine nucleotide metabolic process;GO:0006164:purine nucleotide biosynthetic process;GO:0006182:cGMP biosynthetic process;GO:0006464:cellular protein mod…	GO:0000166:nucleotide binding;GO:0001653:peptide receptor activity;GO:0001882:nucleoside binding;GO:0001883:purine nucleoside binding;GO:0003824:catalytic activity;GO:0004383:guanylate cyclase activity;GO:0004672:protein kinase activity;GO:0004871:signal transducer activity;GO:0004872:receptor activity;GO:0005488:binding;GO:0005515:protein binding;GO:0005524:ATP binding;GO:0005525:GTP binding;GO:…	GO:0005622:intracellular;GO:0005623:cell;GO:0005737:cytoplasm;GO:0005829:cytosol;GO:0005886:plasma membrane;GO:0005887:integral component of plasma membrane;GO:0008074:guanylate cyclase complex, soluble;GO:0016020:membrane;GO:0016021:integral component of membrane;GO:0031224:intrinsic component of membrane;GO:0031226:intrinsic component of plasma membrane;GO:0032991:macromolecular complex;GO:0043…
Dchs1	0.260176	4.94651e-14	2.46064e-09		0.41	0.335	0.859313	0.599136	protein_coding	mm10	chr7	-	105752990	105787654	34665	ENSMUSG00000036862	mmu:233651:Dchs1, 3110041P15Rik, C130033F22Rik, CDH25, FIB1, Gm165, PCDH16	233651	dachsous cadherin related 1 [Source:MGI Symbol;Acc:MGI:2685011]	mmu04392:Hippo signaling pathway -multiple species	-	-	P00057:Wnt signaling pathway;P00012:Cadherin signaling pathway	-	-	-	GO:0001501:skeletal system development;GO:0001503:ossification;GO:0001655:urogenital system development;GO:0001657:ureteric bud development;GO:0001658:branching involved in ureteric bud morphogenesis;GO:0001736:establishment of planar polarity;GO:0001738:morphogenesis of a polarized epithelium;GO:0001763:morphogenesis of a branching structure;GO:0001822:kidney development;GO:0001823:mesonephros d…	GO:0005488:binding;GO:0005509:calcium ion binding;GO:0043167:ion binding;GO:0043169:cation binding;GO:0046872:metal ion binding	GO:0005623:cell;GO:0005886:plasma membrane;GO:0016020:membrane;GO:0016021:integral component of membrane;GO:0031224:intrinsic component of membrane;GO:0044425:membrane part;GO:0044464:cell part;GO:0045177:apical part of cell;GO:0071944:cell periphery
Cdkl4	0.257533	5.86987e-14	2.91997e-09		0.606	0.566	1.29197	1.03443	protein_coding	mm10	chr17	-	80523550	80577813	54264	ENSMUSG00000033966	mmu:381113:Cdkl4, AU067824, Gm942	381113	cyclin-dependent kinase-like 4 [Source:MGI Symbol;Acc:MGI:3587025]	-	-	-	-	-	-	-	GO:0006464:cellular protein modification process;GO:0006468:protein phosphorylation;GO:0006793:phosphorus metabolic process;GO:0006796:phosphate-containing compound metabolic process;GO:0008152:metabolic process;GO:0009987:cellular process;GO:0016310:phosphorylation;GO:0019538:protein metabolic process;GO:0036211:protein modification process;GO:0043170:macromolecule metabolic process;GO:0043412:m…	GO:0000166:nucleotide binding;GO:0001882:nucleoside binding;GO:0001883:purine nucleoside binding;GO:0003824:catalytic activity;GO:0004672:protein kinase activity;GO:0004674:protein serine/threonine kinase activity;GO:0004693:cyclin-dependent protein serine/threonine kinase activity;GO:0005488:binding;GO:0005524:ATP binding;GO:0016301:kinase activity;GO:0016740:transferase activity;GO:0016772:tran…	GO:0005622:intracellular;GO:0005623:cell;GO:0005737:cytoplasm;GO:0044424:intracellular part;GO:0044464:cell part
Itih5	0.313294	7.64992e-14	3.80545e-09		0.363	0.286	0.952198	0.638904	protein_coding	mm10	chr2	+	10153571	10256529	102959	ENSMUSG00000025780	mmu:209378:Itih5, 4631408O11Rik, 5430408M01Rik, E130106B02	209378	inter-alpha (globulin) inhibitor H5 [Source:MGI Symbol;Acc:MGI:1925751]	-	-	-	-	-	-	-	GO:0006022:aminoglycan metabolic process;GO:0006508:proteolysis;GO:0006807:nitrogen compound metabolic process;GO:0008152:metabolic process;GO:0009892:negative regulation of metabolic process;GO:0009987:cellular process;GO:0010466:negative regulation of peptidase activity;GO:0010605:negative regulation of macromolecule metabolic process;GO:0019222:regulation of metabolic process;GO:0019538:protei…	GO:0004857:enzyme inhibitor activity;GO:0004866:endopeptidase inhibitor activity;GO:0004867:serine-type endopeptidase inhibitor activity;GO:0030234:enzyme regulator activity;GO:0030414:peptidase inhibitor activity;GO:0061134:peptidase regulator activity;GO:0061135:endopeptidase regulator activity;GO:0098772:molecular function regulator	GO:0005576:extracellular region
Casc1	0.273825	8.30295e-14	4.1303e-09		0.568	0.517	1.21887	0.945049	protein_coding	mm10	chr6	-	145174834	145211005	36172	ENSMUSG00000043541	mmu:320662:Casc1, A230084G12Rik, Las1	320662	cancer susceptibility candidate 1 [Source:MGI Symbol;Acc:MGI:2444480]	-	-	-	-	-	-	-	GO:0006928:movement of cell or subcellular component;GO:0007017:microtubule-based process;GO:0007018:microtubule-based movement;GO:0009987:cellular process;GO:0044699:single-organism process;GO:0044763:single-organism cellular process	GO:0005488:binding;GO:0005515:protein binding;GO:0008017:microtubule binding;GO:0008092:cytoskeletal protein binding;GO:0015631:tubulin binding;GO:0048487:beta-tubulin binding	GO:0005622:intracellular;GO:0005623:cell;GO:0005737:cytoplasm;GO:0005856:cytoskeleton;GO:0005874:microtubule;GO:0005881:cytoplasmic microtubule;GO:0015630:microtubule cytoskeleton;GO:0043226:organelle;GO:0043228:non-membrane-bounded organelle;GO:0043229:intracellular organelle;GO:0043232:intracellular non-membrane-bounded organelle;GO:0044422:organelle part;GO:0044424:intracellular part;GO:004443…
Adamts20	0.28365	9.82391e-14	4.88691e-09		0.687	0.671	1.6799	1.39625	protein_coding	mm10	chr15	-	94270163	94465418	195256	ENSMUSG00000022449	mmu:223838:Adamts20, Adamst20, bt	223838	a disintegrin-like and metallopeptidase (reprolysin type) with thrombospondin type 1 motif, 20 [Source:MGI Symbol;Acc:MGI:2660628]	-	-	-	-	-	-	-	GO:0006508:proteolysis;GO:0006915:apoptotic process;GO:0007154:cell communication;GO:0007165:signal transduction;GO:0008152:metabolic process;GO:0008219:cell death;GO:0009966:regulation of signal transduction;GO:0009967:positive regulation of signal transduction;GO:0009987:cellular process;GO:0010646:regulation of cell communication;GO:0010647:positive regulation of cell communication;GO:0010941:…	GO:0003824:catalytic activity;GO:0004175:endopeptidase activity;GO:0004222:metalloendopeptidase activity;GO:0005488:binding;GO:0008233:peptidase activity;GO:0008237:metallopeptidase activity;GO:0008270:zinc ion binding;GO:0016787:hydrolase activity;GO:0043167:ion binding;GO:0043169:cation binding;GO:0046872:metal ion binding;GO:0046914:transition metal ion binding;GO:0070011:peptidase activity, a…	GO:0005576:extracellular region;GO:0005578:proteinaceous extracellular matrix;GO:0005615:extracellular space;GO:0031012:extracellular matrix;GO:0044421:extracellular region part
Casq2	0.264774	1.73355e-13	8.62353e-09		0.441	0.378	0.909942	0.645167	protein_coding	mm10	chr3	+	102086415	102146514	60100	ENSMUSG00000027861	mmu:12373:Casq2, AA033488, AW146219, Csq2, ESTM52, cCSQ	12373	calsequestrin 2 [Source:MGI Symbol;Acc:MGI:1309469]	-	R-MMU-382551:Transmembrane transport of small molecules;R-MMU-397014:Muscle contraction;R-MMU-5576891:Cardiac conduction;R-MMU-2672351:Stimuli-sensing channels;R-MMU-5578775:Ion homeostasis;R-MMU-983712:Ion channel transport	-	-	-	-	-	GO:0002027:regulation of heart rate;GO:0003008:system process;GO:0003012:muscle system process;GO:0003013:circulatory system process;GO:0003015:heart process;GO:0006461:protein complex assembly;GO:0006810:transport;GO:0006811:ion transport;GO:0006812:cation transport;GO:0006813:potassium ion transport;GO:0006816:calcium ion transport;GO:0006873:cellular ion homeostasis;GO:0006874:cellular calcium…	GO:0005080:protein kinase C binding;GO:0005488:binding;GO:0005509:calcium ion binding;GO:0005515:protein binding;GO:0019899:enzyme binding;GO:0019900:kinase binding;GO:0019901:protein kinase binding;GO:0042802:identical protein binding;GO:0042803:protein homodimerization activity;GO:0043167:ion binding;GO:0043169:cation binding;GO:0046872:metal ion binding;GO:0046983:protein dimerization activity…	GO:0005622:intracellular;GO:0005623:cell;GO:0005737:cytoplasm;GO:0005783:endoplasmic reticulum;GO:0005788:endoplasmic reticulum lumen;GO:0012505:endomembrane system;GO:0016528:sarcoplasm;GO:0016529:sarcoplasmic reticulum;GO:0030016:myofibril;GO:0030017:sarcomere;GO:0030018:Z disc;GO:0030314:junctional membrane complex;GO:0031674:I band;GO:0031974:membrane-enclosed lumen;GO:0032991:macromolecular …
Vwa3b	0.270375	1.92627e-13	9.58222e-09		0.534	0.484	1.14602	0.875643	protein_coding	mm10	chr1	+	37026596	37187613	161018	ENSMUSG00000050122	mmu:70853:Vwa3b, 4921511C04Rik, A230074B11Rik, Gm555	70853	von Willebrand factor A domain containing 3B [Source:MGI Symbol;Acc:MGI:1918103]	-	-	-	-	-	-	-	-	-	-
Mpp1	0.271291	1.92879e-13	9.59479e-09		0.609	0.575	1.44028	1.16899	protein_coding	mm10	chrX	-	75109733	75131016	21284	ENSMUSG00000031402	mmu:17524:Mpp1, 55kDa, C130070C03Rik, p55	17524	membrane protein, palmitoylated [Source:MGI Symbol;Acc:MGI:105941]	-	-	-	-	-	-	-	GO:0002376:immune system process;GO:0002682:regulation of immune system process;GO:0002685:regulation of leukocyte migration;GO:0002688:regulation of leukocyte chemotaxis;GO:0006928:movement of cell or subcellular component;GO:0006935:chemotaxis;GO:0009605:response to external stimulus;GO:0009987:cellular process;GO:0016477:cell migration;GO:0030334:regulation of cell migration;GO:0030593:neutrop…	GO:0005488:binding;GO:0005515:protein binding	GO:0005622:intracellular;GO:0005623:cell;GO:0005737:cytoplasm;GO:0005856:cytoskeleton;GO:0005938:cell cortex;GO:0016020:membrane;GO:0030863:cortical cytoskeleton;GO:0042995:cell projection;GO:0043226:organelle;GO:0043228:non-membrane-bounded organelle;GO:0043229:intracellular organelle;GO:0043232:intracellular non-membrane-bounded organelle;GO:0044424:intracellular part;GO:0044444:cytoplasmic par…
Tenm3	0.258278	2.70446e-13	1.34533e-08		0.543	0.488	1.15844	0.900158	protein_coding	mm10	chr8	-	48227682	48843951	616270	ENSMUSG00000031561	mmu:23965:Tenm3, 2610100B16Rik, Odz1, Odz3, Ten-m3, mKIAA1455	23965	teneurin transmembrane protein 3 [Source:MGI Symbol;Acc:MGI:1345183]	-	-	-	-	-	-	-	-	-	-
[truncated: 7,277 more rows]
