# Supplementary material for: GFAP+ FOXF2+ ependymal cells promote blood–brain barrier repair via DLL4–NOTCH signaling after neural injury
Source: Proc Natl Acad Sci U S A. 2026 Mar 24;123(13):e2520352123. doi: 10.1073/pnas.2520352123 (PMC13037844; doi:10.1073/pnas.2520352123)
Supplement: Supplementary file 4 — Dataset S03 (XLSX) [file pnas.2520352123.sd03.xlsx]

## Sheet: Dataset S3
Gene	avg_logFC	p_val	p_val_adj	Meta	pct.1	pct.2	avg_logExp.1	avg_logExp.2	gene_biotype	start	end	length	gene_id	Gene	Entrez Gene ID	Description
Cx3cr1	3.19534				0.99	0.303	5.52198	2.32664	protein_coding	119901616	120069879	168264	ENSMUSG00000052336	mmu:13051:Cx3cr1	13051	chemokine (C-X3-C motif) receptor 1 [Source:MGI Symbol;Acc:MGI:1333815]
P2ry12	3.18276				0.969	0.25	5.02243	1.83967	protein_coding	59216272	59262871	46600	ENSMUSG00000036353	mmu:70839:P2ry12, 2900079B22Rik, 4921504D23Rik, P2Y12	70839	purinergic receptor P2Y, G-protein coupled 12 [Source:MGI Symbol;Acc:MGI:1918089]
Hexb	3.18259				0.998	0.527	6.74981	3.56722	protein_coding	97176331	97198357	22027	ENSMUSG00000021665	mmu:15212:Hexb	15212	hexosaminidase B [Source:MGI Symbol;Acc:MGI:96074]
Csf1r	2.97452				0.995	0.378	5.63887	2.66435	protein_coding	61100598	61132149	31552	ENSMUSG00000024621	mmu:12978:Csf1r, AI323359, CD115, CSF-1R, Csfmr, Fim-2, Fim2, Fms, M-CSF-R, M-CSFR	12978	colony stimulating factor 1 receptor [Source:MGI Symbol;Acc:MGI:1339758]
Siglech	2.80062				0.927	0.159	3.87076	1.07013	protein_coding	55768178	55778925	10748	ENSMUSG00000051504	mmu:233274:Siglech, 6430529G09Rik, Siglec-H	233274	sialic acid binding Ig-like lectin H [Source:MGI Symbol;Acc:MGI:2443256]
C1qc	2.77597				0.997	0.399	5.86634	3.09037	protein_coding	136889804	136893065	3262	ENSMUSG00000036896	mmu:12262:C1qc, AI385742, C1qg, Ciqc	12262	complement component 1, q subcomponent, C chain [Source:MGI Symbol;Acc:MGI:88225]
C1qb	2.738				0.997	0.424	5.94036	3.20237	protein_coding	136880129	136886187	6059	ENSMUSG00000036905	mmu:12260:C1qb	12260	complement component 1, q subcomponent, beta polypeptide [Source:MGI Symbol;Acc:MGI:88224]
Ctss	2.73277				0.998	0.5	6.69125	3.95848	protein_coding	95526786	95556403	29618	ENSMUSG00000038642	mmu:13040:Ctss, Cats	13040	cathepsin S [Source:MGI Symbol;Acc:MGI:107341]
Olfml3	2.66179				0.949	0.212	4.05048	1.38869	protein_coding	103722222	103738001	15780	ENSMUSG00000027848	mmu:99543:Olfml3, 2810002E22Rik, AI115209, AW550633, HNOEL-iso, ONT3, mONT3	99543	olfactomedin-like 3 [Source:MGI Symbol;Acc:MGI:1914877]
C1qa	2.63203				0.985	0.289	4.8652	2.23317	protein_coding	136895917	136898803	2887	ENSMUSG00000036887	mmu:12259:C1qa, AI255395, C1q	12259	complement component 1, q subcomponent, alpha polypeptide [Source:MGI Symbol;Acc:MGI:88223]
Ly86	2.62072				0.984	0.31	4.74172	2.12099	protein_coding	37345208	37419036	73829	ENSMUSG00000021423	mmu:17084:Ly86, MD-1, MD1, ly86_tv2	17084	lymphocyte antigen 86 [Source:MGI Symbol;Acc:MGI:1321404]
Trem2	2.52085				0.966	0.252	4.15321	1.63235	protein_coding	48346401	48354147	7747	ENSMUSG00000023992	mmu:83433:Trem2, TREM-2, Trem2a, Trem2b, Trem2c	83433	triggering receptor expressed on myeloid cells 2 [Source:MGI Symbol;Acc:MGI:1913150]
Fcrls	2.50013				0.937	0.221	3.97517	1.47504	protein_coding	87250758	87263738	12981	ENSMUSG00000015852	mmu:80891:Fcrls, 2810439C17Rik, 9330158F12, FcRH2sc, Fcrh2, IFGP2, IgSR, MMAN-g, Msr2, moFcRH2sc	80891	Fc receptor-like S, scavenger receptor [Source:MGI Symbol;Acc:MGI:1933397]
Gpr34	2.48536				0.882	0.151	3.35028	0.864915	protein_coding	13632089	13640858	8770	ENSMUSG00000040229	mmu:23890:Gpr34, Lypsr1	23890	G protein-coupled receptor 34 [Source:MGI Symbol;Acc:MGI:1346334]
P2ry13	2.43822				0.898	0.171	3.36919	0.93097	protein_coding	59207892	59210882	2991	ENSMUSG00000036362	mmu:74191:P2ry13, 2010001L06Rik, GPCR1, GPR94, Gpr86, P2Y13, P2yr13, SP174	74191	purinergic receptor P2Y, G-protein coupled 13 [Source:MGI Symbol;Acc:MGI:1921441]
Cst3	2.42655				0.999	0.876	7.69607	5.26952	protein_coding	148871722	148875692	3971	ENSMUSG00000027447	mmu:13010:Cst3, CysC	13010	cystatin C [Source:MGI Symbol;Acc:MGI:102519]
Selplg	2.42208				0.937	0.254	3.92664	1.50457	protein_coding	113818536	113832644	14109	ENSMUSG00000048163	mmu:20345:Selplg, CD162, Psgl-1, Psgl1, Selp1, Selpl	20345	selectin, platelet (p-selectin) ligand [Source:MGI Symbol;Acc:MGI:106689]
Tmem119	2.40066				0.844	0.137	3.08972	0.689057	protein_coding	113793729	113800516	6788	ENSMUSG00000054675	mmu:231633:Tmem119, AW208946, BC025600, obif	231633	transmembrane protein 119 [Source:MGI Symbol;Acc:MGI:2385228]
Laptm5	2.38768				0.991	0.382	4.947	2.55931	protein_coding	130913125	130936141	23017	ENSMUSG00000028581	mmu:16792:Laptm5, E3	16792	lysosomal-associated protein transmembrane 5 [Source:MGI Symbol;Acc:MGI:108046]
Vsir	2.34614				0.943	0.28	3.65997	1.31383	protein_coding	60346851	60372684	25834	ENSMUSG00000020101	mmu:74048:Vsir, 4632428N05Rik, Dies1, PD-1H, VISTA	74048	V-set immunoregulatory receptor [Source:MGI Symbol;Acc:MGI:1921298]
Tgfbr1	2.34275				0.899	0.26	3.52186	1.17911	protein_coding	47353222	47414931	61710	ENSMUSG00000007613	mmu:21812:Tgfbr1, ALK5, AU017191, Alk-5, ESK2, TGFR-1, TbetaR-I, TbetaRI	21812	transforming growth factor, beta receptor I [Source:MGI Symbol;Acc:MGI:98728]
Lgmn	2.28615				0.979	0.409	4.29552	2.00937	protein_coding	102394084	102439813	45730	ENSMUSG00000021190	mmu:19141:Lgmn, AEP, AI746452, AU022324, Prsc1	19141	legumain [Source:MGI Symbol;Acc:MGI:1330838]
Ctsd	2.28069				0.971	0.519	5.07764	2.79695	protein_coding	142375911	142388038	12128	ENSMUSG00000007891	mmu:13033:Ctsd, CD, CatD	13033	cathepsin D [Source:MGI Symbol;Acc:MGI:88562]
Ptgs1	2.27278				0.867	0.159	3.08001	0.807228	protein_coding	36230426	36252272	21847	ENSMUSG00000047250	mmu:19224:Ptgs1, COX1, Cox-1, Cox-3, PGHS-1, PHS_1, Pghs1	19224	prostaglandin-endoperoxide synthase 1 [Source:MGI Symbol;Acc:MGI:97797]
Kctd12	2.21303				0.968	0.438	4.71934	2.50631	protein_coding	102976581	102982637	6057	ENSMUSG00000098557	mmu:239217:Kctd12, AU046135, AW538430, Pfet1, Pfetin	239217	potassium channel tetramerisation domain containing 12 [Source:MGI Symbol;Acc:MGI:2145823]
Mafb	2.20628				0.889	0.204	3.37127	1.16499	protein_coding	160363703	160367065	3363	ENSMUSG00000074622	mmu:16658:Mafb, Kreisler, Krml, Krml1, kr	16658	v-maf musculoaponeurotic fibrosarcoma oncogene family, protein B (avian) [Source:MGI Symbol;Acc:MGI:104555]
Mpeg1	2.18248				0.939	0.3	4.32076	2.13829	protein_coding	12460779	12465283	4505	ENSMUSG00000046805	mmu:17476:Mpeg1, MPS1, Mpg-1	17476	macrophage expressed gene 1 [Source:MGI Symbol;Acc:MGI:1333743]
Grn	2.17585				0.98	0.511	4.84679	2.67094	protein_coding	102430315	102437048	6734	ENSMUSG00000034708	mmu:14824:Grn, Pgrn, epithelin	14824	granulin [Source:MGI Symbol;Acc:MGI:95832]
Rgs10	2.14149				0.906	0.224	3.17174	1.03025	protein_coding	128373621	128418758	45138	ENSMUSG00000030844	mmu:67865:Rgs10, 2310010N19Rik	67865	regulator of G-protein signalling 10 [Source:MGI Symbol;Acc:MGI:1915115]
Sall1	2.11947				0.85	0.206	2.98158	0.862108	protein_coding	89027235	89044162	16928	ENSMUSG00000031665	mmu:58198:Sall1, Msal-3	58198	spalt like transcription factor 1 [Source:MGI Symbol;Acc:MGI:1889585]
Pde3b	2.08089				0.834	0.177	2.92307	0.842181	protein_coding	114415281	114539251	123971	ENSMUSG00000030671	mmu:18576:Pde3b, 9830102A01Rik, AI847709	18576	phosphodiesterase 3B, cGMP-inhibited [Source:MGI Symbol;Acc:MGI:1333863]
Lair1	2.07678				0.857	0.175	2.88748	0.8107	protein_coding	4003402	4063204	59803	ENSMUSG00000055541	mmu:52855:Lair1, 5133400O11Rik, BB115266, D7Bwg0421e, Lair-1	52855	leukocyte-associated Ig-like receptor 1 [Source:MGI Symbol;Acc:MGI:105492]
Hpgds	2.07652				0.846	0.166	2.87015	0.793621	protein_coding	65117293	65144908	27616	ENSMUSG00000029919	mmu:54486:Hpgds, H-PGDS, Ptgds2	54486	hematopoietic prostaglandin D synthase [Source:MGI Symbol;Acc:MGI:1859384]
Cd180	2.07582				0.773	0.186	3.10641	1.03059	protein_coding	102693558	102739629	46072	ENSMUSG00000021624	mmu:17079:Cd180, F630107B15, Ly78, RP105	17079	CD180 antigen [Source:MGI Symbol;Acc:MGI:1194924]
Fcgr3	2.06709				0.953	0.276	3.71444	1.64735	protein_coding	171051174	171064935	13762	ENSMUSG00000059498	mmu:14131:Fcgr3, CD16	14131	Fc receptor, IgG, low affinity III [Source:MGI Symbol;Acc:MGI:95500]
Lpcat2	2.06369				0.865	0.217	2.94887	0.885175	protein_coding	92855339	92919279	63941	ENSMUSG00000033192	mmu:270084:Lpcat2, A330042H22, Aytl1, Aytl1a, lpafat1	270084	lysophosphatidylcholine acyltransferase 2 [Source:MGI Symbol;Acc:MGI:3606214]
Ccr5	2.04115				0.785	0.163	2.91222	0.87107	protein_coding	124121543	124147699	26157	ENSMUSG00000079227	mmu:12774:Ccr5, AM4-7, CD195, Cmkbr5	12774	chemokine (C-C motif) receptor 5 [Source:MGI Symbol;Acc:MGI:107182]
Golm1	2.01106				0.842	0.192	2.81077	0.799715	protein_coding	59634626	59675811	41186	ENSMUSG00000021556	mmu:105348:Golm1, 2310001L02Rik, AW125446, D030064E01Rik, GP73, Golph2, PSEC0257	105348	golgi membrane protein 1 [Source:MGI Symbol;Acc:MGI:1917329]
Cebpa	2.00364				0.754	0.166	2.80259	0.798949	protein_coding	35119293	35121928	2636	ENSMUSG00000034957	mmu:12606:Cebpa, C/ebpalpha, CBF-A, Cebp	12606	CCAAT/enhancer binding protein (C/EBP), alpha [Source:MGI Symbol;Acc:MGI:99480]
Ccl4	1.99458				0.675	0.252	4.25575	2.26118	protein_coding	83662584	83664683	2100	ENSMUSG00000018930	mmu:20303:Ccl4, AT744.1, Act-2, MIP-1B, Mip1b, Scya4	20303	chemokine (C-C motif) ligand 4 [Source:MGI Symbol;Acc:MGI:98261]
Marcks	1.99073				0.98	0.459	4.54037	2.54964	protein_coding	37133375	37138920	5546	ENSMUSG00000069662	mmu:17118:Marcks, Macs, PKCSL	17118	myristoylated alanine rich protein kinase C substrate [Source:MGI Symbol;Acc:MGI:96907]
Unc93b1	1.99066				0.917	0.269	3.22467	1.234	protein_coding	3935186	3949340	14155	ENSMUSG00000036908	mmu:54445:Unc93b1, Unc-93B1, Unc93b	54445	unc-93 homolog B1, TLR signaling regulator [Source:MGI Symbol;Acc:MGI:1859307]
Ctsz	1.97976				0.914	0.368	3.61588	1.63612	protein_coding	174427493	174439039	11547	ENSMUSG00000016256	mmu:64138:Ctsz, AI787083, AU019819, CTSX, D2Wsu143e	64138	cathepsin Z [Source:MGI Symbol;Acc:MGI:1891190]
Itgb5	1.92796				0.869	0.244	2.91415	0.986187	protein_coding	33829665	33949338	119674	ENSMUSG00000022817	mmu:16419:Itgb5, AA475909, AI874634, ESTM23, [b]-5, [b]5, [b]5A, [b]5B, beta-5, beta5	16419	integrin beta 5 [Source:MGI Symbol;Acc:MGI:96614]
Rgs2	1.92263				0.883	0.317	4.12594	2.20331	protein_coding	143999338	144004161	4824	ENSMUSG00000026360	mmu:19735:Rgs2, GOS8	19735	regulator of G-protein signaling 2 [Source:MGI Symbol;Acc:MGI:1098271]
Epb41l2	1.92154				0.909	0.379	3.40491	1.48337	protein_coding	25359798	25523519	163722	ENSMUSG00000019978	mmu:13822:Epb41l2, 4.1G, AW555191, D10Ertd398e, Epb4.1l2, NBL2	13822	erythrocyte membrane protein band 4.1 like 2 [Source:MGI Symbol;Acc:MGI:103009]
Ctsl	1.90569				0.93	0.49	3.91869	2.013	protein_coding	64359337	64370890	11554	ENSMUSG00000021477	mmu:13039:Ctsl, 1190035F06Rik, CatL, Ctsl1, MEP, fs, nkt	13039	cathepsin L [Source:MGI Symbol;Acc:MGI:88564]
Sirpa	1.90133				0.876	0.272	3.08587	1.18453	protein_coding	129592835	129632228	39394	ENSMUSG00000037902	mmu:19261:Sirpa, AI835480, Bit, CD172a, P84, Ptpns1, SHP-1, SHPS-1, SIRP	19261	signal-regulatory protein alpha [Source:MGI Symbol;Acc:MGI:108563]
Il1a	1.87512				0.589	0.143	3.0948	1.21968	protein_coding	129299610	129309972	10363	ENSMUSG00000027399	mmu:16175:Il1a, Il-1a	16175	interleukin 1 alpha [Source:MGI Symbol;Acc:MGI:96542]
Itgam	1.86971				0.929	0.269	3.56936	1.69965	protein_coding	128062640	128118491	55852	ENSMUSG00000030786	mmu:16409:Itgam, CD11b/CD18, CR3, CR3A, Cd11b, F730045J24Rik, Ly-40, MAC1, Mac-1, Mac-1a	16409	integrin alpha M [Source:MGI Symbol;Acc:MGI:96607]
Abhd12	1.86387				0.925	0.422	3.45419	1.59031	protein_coding	150832493	150904741	72249	ENSMUSG00000032046	mmu:76192:Abhd12, 1500011G07Rik, 6330583M11Rik, AI431047, AW547313	76192	abhydrolase domain containing 12 [Source:MGI Symbol;Acc:MGI:1923442]
Cyth4	1.8577				0.854	0.218	2.79863	0.940932	protein_coding	78597047	78622019	24973	ENSMUSG00000018008	mmu:72318:Cyth4, 2510004M07Rik, 5830469K17Rik, AI467541, Pscd4, mFLJ00017	72318	cytohesin 4 [Source:MGI Symbol;Acc:MGI:2441702]
Cd68	1.84166				0.929	0.301	3.77741	1.93574	protein_coding	69664213	69666153	1941	ENSMUSG00000018774	mmu:12514:Cd68, Lamp4, Scard1, gp110	12514	CD68 antigen [Source:MGI Symbol;Acc:MGI:88342]
Pld4	1.83381				0.819	0.182	2.67107	0.837255	protein_coding	112760655	112768990	8336	ENSMUSG00000052160	mmu:104759:Pld4, AI132321, thss	104759	phospholipase D family, member 4 [Source:MGI Symbol;Acc:MGI:2144765]
Tanc2	1.82098				0.756	0.222	2.76417	0.943199	protein_coding	105589986	105929304	339319	ENSMUSG00000053580	mmu:77097:Tanc2, 3526402J09Rik, 5730590C14Rik	77097	tetratricopeptide repeat, ankyrin repeat and coiled-coil containing 2 [Source:MGI Symbol;Acc:MGI:2444121]
Apbb1ip	1.8179				0.866	0.25	3.00931	1.19141	protein_coding	22774094	22875653	101560	ENSMUSG00000026786	mmu:54519:Apbb1ip, 9930118P07Rik, Prp48	54519	amyloid beta (A4) precursor protein-binding, family B, member 1 interacting protein [Source:MGI Symbol;Acc:MGI:1861354]
Aif1	1.80087				0.804	0.171	2.58615	0.785277	protein_coding	35170991	35176068	5078	ENSMUSG00000024397	mmu:11629:Aif1, AI607846, AIF-1, D17H6S50E, G1, Iba1	11629	allograft inflammatory factor 1 [Source:MGI Symbol;Acc:MGI:1343098]
Cd83	1.80011				0.65	0.198	3.11572	1.3156	protein_coding	43784775	43803132	18358	ENSMUSG00000015396	mmu:12522:Cd83	12522	CD83 antigen [Source:MGI Symbol;Acc:MGI:1328316]
Irf8	1.7952				0.792	0.168	2.52384	0.728636	protein_coding	120736358	120756694	20337	ENSMUSG00000041515	mmu:15900:Irf8, AI893568, ICSBP, IRF-8, Icsbp1, Myls	15900	interferon regulatory factor 8 [Source:MGI Symbol;Acc:MGI:96395]
Man2b1	1.78952				0.853	0.306	2.99929	1.20977	protein_coding	85083270	85098282	15013	ENSMUSG00000005142	mmu:17159:Man2b1, AW107687, LAMAN	17159	mannosidase 2, alpha B1 [Source:MGI Symbol;Acc:MGI:107286]
Inpp5d	1.77033				0.798	0.201	2.57196	0.801623	protein_coding	87620312	87720507	100196	ENSMUSG00000026288	mmu:16331:Inpp5d, SHIP, SHIP-1, SHIP1, SIP-145, p150Ship, s-SHIP	16331	inositol polyphosphate-5-phosphatase D [Source:MGI Symbol;Acc:MGI:107357]
Rnase4	1.76965				0.898	0.314	3.28183	1.51218	protein_coding	51091077	51106151	15075	ENSMUSG00000021876	mmu:58809:Rnase4, C730049F20Rik, Rab1	58809	ribonuclease, RNase A family 4 [Source:MGI Symbol;Acc:MGI:1926217]
Maf	1.75876				0.869	0.26	3.31831	1.55955	protein_coding	115682942	115707794	24853	ENSMUSG00000055435	mmu:17132:Maf, 2810401A20Rik, A230108G15Rik, AW047063, c-maf	17132	avian musculoaponeurotic fibrosarcoma oncogene homolog [Source:MGI Symbol;Acc:MGI:96909]
C3ar1	1.75409				0.798	0.18	2.85537	1.10127	protein_coding	122847138	122856161	9024	ENSMUSG00000040552	mmu:12267:C3ar1, AZ3B, C3AR, HNFAG09	12267	complement component 3a receptor 1 [Source:MGI Symbol;Acc:MGI:1097680]
Mef2c	1.75175				0.841	0.261	3.01668	1.26493	protein_coding	83504034	83667080	163047	ENSMUSG00000005583	mmu:17260:Mef2c, 5430401D19Rik, 9930028G15Rik, AV011172, Mef2	17260	myocyte enhancer factor 2C [Source:MGI Symbol;Acc:MGI:99458]
Fam102b	1.73755				0.745	0.194	2.49456	0.757003	protein_coding	108970997	109027607	56611	ENSMUSG00000040339	mmu:329739:Fam102b, 1600010D10Rik, B430201A12Rik	329739	family with sequence similarity 102, member B [Source:MGI Symbol;Acc:MGI:3036259]
Slco2b1	1.73531				0.84	0.244	2.76943	1.03412	protein_coding	99657804	99711340	53537	ENSMUSG00000030737	mmu:101488:Slco2b1, AI060904, AI852653, OATP-B, Slc21a9	101488	solute carrier organic anion transporter family, member 2b1 [Source:MGI Symbol;Acc:MGI:1351872]
Dusp6	1.73407				0.821	0.349	3.4255	1.69143	protein_coding	99263231	99267489	4259	ENSMUSG00000019960	mmu:67603:Dusp6, 1300019I03Rik, MKP-3, MKP3, PYST1	67603	dual specificity phosphatase 6 [Source:MGI Symbol;Acc:MGI:1914853]
Smap2	1.72362				0.875	0.374	2.99443	1.27081	protein_coding	120968317	121017247	48931	ENSMUSG00000032870	mmu:69780:Smap2, 1810031K02Rik, AA408614, Smap1l	69780	small ArfGAP 2 [Source:MGI Symbol;Acc:MGI:1917030]
Ccl12	1.72115				0.481	0.118	2.82989	1.10874	protein_coding	82101845	82103400	1556	ENSMUSG00000035352	mmu:20293:Ccl12, MCP-5, Scya12	20293	chemokine (C-C motif) ligand 12 [Source:MGI Symbol;Acc:MGI:108224]
Ccl3	1.7196				0.737	0.262	4.11304	2.39344	protein_coding	83647844	83649355	1512	ENSMUSG00000000982	mmu:20302:Ccl3, AI323804, G0S19-1, LD78alpha, MIP-1alpha, MIP1-(a), MIP1-alpha, Mip1a, Scya3	20302	chemokine (C-C motif) ligand 3 [Source:MGI Symbol;Acc:MGI:98260]
Ctsb	1.71885				0.996	0.819	6.10069	4.38185	protein_coding	63122462	63145923	23462	ENSMUSG00000021939	mmu:13030:Ctsb, CB	13030	cathepsin B [Source:MGI Symbol;Acc:MGI:88561]
Tyrobp	1.70704				0.967	0.361	4.24906	2.54202	protein_coding	30413760	30417585	3826	ENSMUSG00000030579	mmu:22177:Tyrobp, DAP12, KARAP, Ly83	22177	TYRO protein tyrosine kinase binding protein [Source:MGI Symbol;Acc:MGI:1277211]
Pou2f2	1.69665				0.71	0.147	2.40708	0.710426	protein_coding	25087344	25179726	92383	ENSMUSG00000008496	mmu:18987:Pou2f2, Oct-2, Oct2a, Oct2b, Otf-2, Otf2	18987	POU domain, class 2, transcription factor 2 [Source:MGI Symbol;Acc:MGI:101897]
Havcr2	1.67372				0.691	0.121	2.13029	0.456563	protein_coding	46454935	46481255	26321	ENSMUSG00000020399	mmu:171285:Havcr2, TIM-3, Tim3, Timd3	171285	hepatitis A virus cellular receptor 2 [Source:MGI Symbol;Acc:MGI:2159682]
Cd33	1.6572				0.85	0.223	3.01381	1.3566	protein_coding	43524216	43544428	20213	ENSMUSG00000004609	mmu:12489:Cd33, Siglec-3, gp67	12489	CD33 antigen [Source:MGI Symbol;Acc:MGI:99440]
Arl4c	1.65025				0.806	0.243	2.80792	1.15768	protein_coding	88673125	88702221	29097	ENSMUSG00000049866	mmu:320982:Arl4c, A630084M22Rik, Arl7, LAK	320982	ADP-ribosylation factor-like 4C [Source:MGI Symbol;Acc:MGI:2445172]
Abca9	1.63913				0.69	0.14	2.27589	0.636755	protein_coding	110100749	110168196	67448	ENSMUSG00000041797	mmu:217262:Abca9, D630040K07Rik	217262	ATP-binding cassette, sub-family A (ABC1), member 9 [Source:MGI Symbol;Acc:MGI:2386796]
Slc7a8	1.62937				0.733	0.172	2.25695	0.627575	protein_coding	54722209	54781946	59738	ENSMUSG00000022180	mmu:50934:Slc7a8, AA408822, LAT2	50934	solute carrier family 7 (cationic amino acid transporter, y+ system), member 8 [Source:MGI Symbol;Acc:MGI:1355323]
Scamp2	1.61966				0.834	0.316	2.67058	1.05092	protein_coding	57560943	57588795	27853	ENSMUSG00000040188	mmu:24044:Scamp2, AI875466, Sc2	24044	secretory carrier membrane protein 2 [Source:MGI Symbol;Acc:MGI:1346518]
Plxdc2	1.61943				0.861	0.444	3.35655	1.73713	protein_coding	16356304	16755839	399536	ENSMUSG00000026748	mmu:67448:Plxdc2, 1200007L24Rik, 5430431D22Rik, AI646728, AU022916, AV231634, Tem7r	67448	plexin domain containing 2 [Source:MGI Symbol;Acc:MGI:1914698]
Fcer1g	1.60719				0.982	0.381	4.45923	2.85204	protein_coding	171229572	171234365	4794	ENSMUSG00000058715	mmu:14127:Fcer1g, AI573376, CD23, FcR-gamma, FcR[g], FcRgamma, Fce1g, FcepsilonRI, Ly-50	14127	Fc receptor, IgE, high affinity I, gamma polypeptide [Source:MGI Symbol;Acc:MGI:95496]
Gns	1.60373				0.847	0.359	2.91336	1.30963	protein_coding	121365090	121397249	32160	ENSMUSG00000034707	mmu:75612:Gns, 2610016K11Rik, AU042285, C87209, G6S, N28088	75612	glucosamine (N-acetyl)-6-sulfatase [Source:MGI Symbol;Acc:MGI:1922862]
Hexa	1.60289				0.778	0.292	2.78773	1.18484	protein_coding	59539540	59565109	25570	ENSMUSG00000025232	mmu:15211:Hexa, Hex-1	15211	hexosaminidase A [Source:MGI Symbol;Acc:MGI:96073]
Zfhx3	1.58329				0.715	0.207	2.41074	0.827443	protein_coding	107942644	108961630	1018987	ENSMUSG00000038872	mmu:11906:Zfhx3, A230102L03Rik, Atbf1, Sci, WBP9, mKIAA4228	11906	zinc finger homeobox 3 [Source:MGI Symbol;Acc:MGI:99948]
Ctsa	1.57301				0.919	0.513	3.51058	1.93757	protein_coding	164832873	164841032	8160	ENSMUSG00000017760	mmu:19025:Ctsa, AU019505, PPCA, Ppgb	19025	cathepsin A [Source:MGI Symbol;Acc:MGI:97748]
Tlr7	1.56532				0.672	0.134	2.10175	0.536438	protein_coding	167304929	167330558	25630	ENSMUSG00000044583	mmu:170743:Tlr7	170743	toll-like receptor 7 [Source:MGI Symbol;Acc:MGI:2176882]
Atf3	1.56462				0.676	0.337	3.69869	2.13407	protein_coding	191170296	191218039	47744	ENSMUSG00000026628	mmu:11910:Atf3, LRG-21	11910	activating transcription factor 3 [Source:MGI Symbol;Acc:MGI:109384]
F11r	1.5635				0.821	0.298	2.69452	1.13102	protein_coding	171437535	171464603	27069	ENSMUSG00000038235	mmu:16456:F11r, 9130004G24, AA638916, ESTM33, JAM, JAM-1, JAM-A, Jcam, Jcam1, Ly106	16456	F11 receptor [Source:MGI Symbol;Acc:MGI:1321398]
Pmepa1	1.56278				0.794	0.295	2.71301	1.15023	protein_coding	173224458	173276533	52076	ENSMUSG00000038400	mmu:65112:Pmepa1, 2210418I02Rik, AW455466, Erg1.2, N4wbp4, Stag1, Tmepai	65112	prostate transmembrane protein, androgen induced 1 [Source:MGI Symbol;Acc:MGI:1929600]
Mylip	1.55736				0.736	0.231	2.38906	0.831705	protein_coding	45389742	45412022	22281	ENSMUSG00000038175	mmu:218203:Mylip, 9430057C20Rik, Mir	218203	myosin regulatory light chain interacting protein [Source:MGI Symbol;Acc:MGI:2388271]
Ikzf1	1.55612				0.74	0.177	2.33001	0.773889	protein_coding	11685003	11772926	87924	ENSMUSG00000018654	mmu:22778:Ikzf1, 5832432G11Rik, Ikaros, LyF-1, Zfpn1a1, Znfn1a1, hlk-1, mKIAA4227	22778	IKAROS family zinc finger 1 [Source:MGI Symbol;Acc:MGI:1342540]
Cd53	1.53897				0.942	0.308	3.47608	1.93711	protein_coding	106759921	106790149	30229	ENSMUSG00000040747	mmu:12508:Cd53, AI323659, Ox-44, Tspan25	12508	CD53 antigen [Source:MGI Symbol;Acc:MGI:88341]
Slc29a3	1.53714				0.753	0.258	2.40614	0.869004	protein_coding	60712072	60752794	40723	ENSMUSG00000020100	mmu:71279:Slc29a3, 4933435C21Rik, AW987637, Ent3	71279	solute carrier family 29 (nucleoside transporters), member 3 [Source:MGI Symbol;Acc:MGI:1918529]
Nckap1l	1.53136				0.746	0.178	2.20742	0.676063	protein_coding	103453794	103498810	45017	ENSMUSG00000022488	mmu:105855:Nckap1l, 4930568P13Rik, AI463083, Hem1, Hemp1	105855	NCK associated protein 1 like [Source:MGI Symbol;Acc:MGI:1926063]
Plek	1.527				0.866	0.298	3.43482	1.90782	protein_coding	16971206	17052381	81176	ENSMUSG00000020120	mmu:56193:Plek, 2010300B13Rik	56193	pleckstrin [Source:MGI Symbol;Acc:MGI:1860485]
Slc2a5	1.52167				0.518	0.061	1.74628	0.224614	protein_coding	150119283	150144169	24887	ENSMUSG00000028976	mmu:56485:Slc2a5, AI526984, Glut5, Slc5a	56485	solute carrier family 2 (facilitated glucose transporter), member 5 [Source:MGI Symbol;Acc:MGI:1928369]
Snx5	1.51627				0.889	0.425	3.058	1.54174	protein_coding	144250123	144270906	20784	ENSMUSG00000027423	mmu:69178:Snx5, 0910001N05Rik, 1810032P22Rik, AU019504, D2Ertd52e	69178	sorting nexin 5 [Source:MGI Symbol;Acc:MGI:1916428]
Abi3	1.51288				0.667	0.132	1.98093	0.468046	protein_coding	95830074	95842476	12403	ENSMUSG00000018381	mmu:66610:Abi3, 2210414K06Rik, AI987680, NESH	66610	ABI gene family, member 3 [Source:MGI Symbol;Acc:MGI:1913860]
Hpgd	1.51262				0.586	0.115	2.02962	0.516999	protein_coding	56294585	56321043	26459	ENSMUSG00000031613	mmu:15446:Hpgd, 15-PGDH, AV026552	15446	hydroxyprostaglandin dehydrogenase 15 (NAD) [Source:MGI Symbol;Acc:MGI:108085]
Nav3	1.51241				0.563	0.131	2.15239	0.639981	protein_coding	109681259	110456204	774946	ENSMUSG00000020181	mmu:260315:Nav3, 4732483H20Rik, 9630020C08Rik, POMFIL1, Pomfil1p, mKIAA0938, unc53H3	260315	neuron navigator 3 [Source:MGI Symbol;Acc:MGI:2183703]
Fyb	1.51055				0.886	0.286	3.20182	1.69127	protein_coding	6522853	6663313	140461	ENSMUSG00000022148	mmu:23880:Fyb, ADAP, B630013F22Rik, FYB-120/130, Slap130, p120/130, p120/p130	23880	FYN binding protein [Source:MGI Symbol;Acc:MGI:1346327]
Lag3	1.50968				0.558	0.087	1.81096	0.301281	protein_coding	124904361	124911705	7345	ENSMUSG00000030124	mmu:16768:Lag3, CD223, LAG-3, Ly66	16768	lymphocyte-activation gene 3 [Source:MGI Symbol;Acc:MGI:106588]
Efhd2	1.50144				0.855	0.33	2.90942	1.40798	protein_coding	141858142	141874920	16779	ENSMUSG00000040659	mmu:27984:Efhd2, 2600015J22Rik, AA408606, D4Wsu27e	27984	EF hand domain containing 2 [Source:MGI Symbol;Acc:MGI:106504]
Bin2	1.49519				0.688	0.156	2.11859	0.623395	protein_coding	100641077	100669553	28477	ENSMUSG00000098112	mmu:668218:Bin2	668218	bridging integrator 2 [Source:MGI Symbol;Acc:MGI:3611448]
Il10ra	1.49409				0.652	0.142	2.04615	0.552061	protein_coding	45253837	45269149	15313	ENSMUSG00000032089	mmu:16154:Il10ra, AW553859, CDw210, CDw210a, IL-10R1, IL-10RA, Il10r, mIL-10R	16154	interleukin 10 receptor, alpha [Source:MGI Symbol;Acc:MGI:96538]
Cd37	1.49203				0.753	0.195	2.30636	0.814329	protein_coding	45233632	45239115	5484	ENSMUSG00000030798	mmu:12493:Cd37, Tspan26	12493	CD37 antigen [Source:MGI Symbol;Acc:MGI:88330]
Mertk	1.48986				0.831	0.285	2.85942	1.36956	protein_coding	128698956	128802894	103939	ENSMUSG00000014361	mmu:17289:Mertk, Eyk, Mer, Nyk, nmf12	17289	MER proto-oncogene tyrosine kinase [Source:MGI Symbol;Acc:MGI:96965]
Scoc	1.48729				0.872	0.475	3.0865	1.59921	protein_coding	83430084	83458391	28308	ENSMUSG00000063253	mmu:56367:Scoc, 0610011C06Rik, 2810002J11Rik, AA415030, SCOCO	56367	short coiled-coil protein [Source:MGI Symbol;Acc:MGI:1927654]
Lgals3bp	1.48699				0.75	0.402	3.31092	1.82393	protein_coding	118392751	118402092	9342	ENSMUSG00000033880	mmu:19039:Lgals3bp, 90K, CyCAP, MAC-2BP, Ppicap, Tango10b	19039	lectin, galactoside-binding, soluble, 3 binding protein [Source:MGI Symbol;Acc:MGI:99554]
Gm2629	1.47684				0.558	0.081	1.75862	0.281786	lncRNA	15194782	15214696	19915	ENSMUSG00000117613	-	-	predicted gene 2629 [Source:MGI Symbol;Acc:MGI:3780797]
Sparc	1.47667				0.987	0.695	5.36471	3.88804	protein_coding	55394500	55423183	28684	ENSMUSG00000018593	mmu:20692:Sparc, BM-40, ON	20692	secreted acidic cysteine rich glycoprotein [Source:MGI Symbol;Acc:MGI:98373]
Kcnk6	1.47152				0.601	0.098	1.78591	0.314393	protein_coding	29221926	29232515	10590	ENSMUSG00000046410	mmu:52150:Kcnk6, D7Ertd764e, Toss, Twik2	52150	potassium inwardly-rectifying channel, subfamily K, member 6 [Source:MGI Symbol;Acc:MGI:1891291]
AU020206	1.4685				0.636	0.183	2.33237	0.863863	lncRNA	75769038	75782099	13062	ENSMUSG00000097415	-	-	expressed sequence AU020206 [Source:MGI Symbol;Acc:MGI:2142134]
Entpd1	1.46579				0.779	0.266	2.56274	1.09695	protein_coding	40612366	40741602	129237	ENSMUSG00000048120	mmu:12495:Entpd1, 2610206B08Rik, AA408691, Cd39, NTPDase-1	12495	ectonucleoside triphosphate diphosphohydrolase 1 [Source:MGI Symbol;Acc:MGI:102805]
Pag1	1.46345				0.673	0.174	2.13029	0.666839	protein_coding	9687479	9833679	146201	ENSMUSG00000027508	mmu:94212:Pag1, Cbp, F730007C19Rik, Pag	94212	phosphoprotein associated with glycosphingolipid microdomains 1 [Source:MGI Symbol;Acc:MGI:2443160]
Ier5	1.45882				0.815	0.416	3.4048	1.94598	protein_coding	155096361	155099636	3276	ENSMUSG00000056708	mmu:15939:Ier5	15939	immediate early response 5 [Source:MGI Symbol;Acc:MGI:1337072]
Lyn	1.45698				0.791	0.25	2.49877	1.04179	protein_coding	3678115	3813122	135008	ENSMUSG00000042228	mmu:17096:Lyn, AA407514, Hck-2, p53Lyn, p56Lyn	17096	LYN proto-oncogene, Src family tyrosine kinase [Source:MGI Symbol;Acc:MGI:96892]
Otulinl	1.45529				0.658	0.145	1.9668	0.511508	protein_coding	27655069	27681579	26511	ENSMUSG00000056069	mmu:223433:Fam105a, 9830126M18	223433	OTU deubiquitinase with linear linkage specificity like [Source:MGI Symbol;Acc:MGI:2687281]
Ivns1abp	1.45507				0.844	0.388	2.95475	1.49968	protein_coding	151344477	151364422	19946	ENSMUSG00000023150	mmu:117198:Ivns1abp, 1190004M08Rik, 1700126I16Rik, AA960440, HSPC068, ND1, NS-1, NS1-BP, Nd1-L, Nd1-S, mKIAA0850	117198	influenza virus NS1A binding protein [Source:MGI Symbol;Acc:MGI:2152389]
Adap2	1.45437				0.667	0.145	2.02449	0.570123	protein_coding	80154105	80178958	24854	ENSMUSG00000020709	mmu:216991:Adap2, Centa2	216991	ArfGAP with dual PH domains 2 [Source:MGI Symbol;Acc:MGI:2663075]
Rgs1	1.4505				0.562	0.142	2.52804	1.07754	protein_coding	144242296	144249242	6947	ENSMUSG00000026358	mmu:50778:Rgs1, BL34	50778	regulator of G-protein signaling 1 [Source:MGI Symbol;Acc:MGI:1354694]
Cd84	1.43981				0.698	0.178	2.26737	0.827565	protein_coding	171839697	171890718	51022	ENSMUSG00000038147	mmu:12523:Cd84, A130013D22Rik, CDw84, SLAMF5	12523	CD84 antigen [Source:MGI Symbol;Acc:MGI:1336885]
Cyfip1	1.43837				0.865	0.441	2.95613	1.51777	protein_coding	55841745	55932602	90858	ENSMUSG00000030447	mmu:20430:Cyfip1, E030028J09Rik, P140SRA-1, P140sra1, Shyc, Sra-1, Sra1, l(7)1Rl, l71Rl, l7Rl1, mKIAA0068, pl-1	20430	cytoplasmic FMR1 interacting protein 1 [Source:MGI Symbol;Acc:MGI:1338801]
Lrrc3	1.43233				0.55	0.069	1.66459	0.232251	protein_coding	77897575	77902536	4962	ENSMUSG00000051652	mmu:237387:Lrrc3, 1300011L04Rik, C21orf102	237387	leucine rich repeat containing 3 [Source:MGI Symbol;Acc:MGI:2447899]
Serpine2	1.43221				0.849	0.338	3.35857	1.92636	protein_coding	79794197	79861180	66984	ENSMUSG00000026249	mmu:20720:Serpine2, B230326M24Rik, PAI-1, PI-7, PI7, PN-1, Spi4	20720	serine (or cysteine) peptidase inhibitor, clade E, member 2 [Source:MGI Symbol;Acc:MGI:101780]
Ssh2	1.43146				0.773	0.33	2.70491	1.27346	protein_coding	77216287	77460220	243934	ENSMUSG00000037926	mmu:237860:Ssh2, SSH-2, SSH-2L, mSSH-2L	237860	slingshot protein phosphatase 2 [Source:MGI Symbol;Acc:MGI:2679255]
Ltc4s	1.42421				0.593	0.12	1.83716	0.412955	protein_coding	50236461	50238616	2156	ENSMUSG00000020377	mmu:17001:Ltc4s	17001	leukotriene C4 synthase [Source:MGI Symbol;Acc:MGI:107498]
Adgre1	1.41783				0.701	0.163	2.17346	0.755635	protein_coding	57358691	57483527	124837	ENSMUSG00000004730	mmu:13733:Adgre1, DD7A5-7, EGF-TM7, Emr1, F4/80, Gpf480, Ly71, TM7LN3	13733	adhesion G protein-coupled receptor E1 [Source:MGI Symbol;Acc:MGI:106912]
Egr1	1.40397				0.833	0.603	5.48686	4.08289	protein_coding	34859823	34864984	5162	ENSMUSG00000038418	mmu:13653:Egr1, A530045N19Rik, ETR103, Egr-1, Krox-1, Krox-24, Krox24, NGF1-A, NGFI-A, NGFIA, TIS8, Zenk, Zfp-6, Zif268, egr	13653	early growth response 1 [Source:MGI Symbol;Acc:MGI:95295]
Il6ra	1.39654				0.743	0.262	2.46465	1.06811	protein_coding	89864059	89913196	49138	ENSMUSG00000027947	mmu:16194:Il6ra, CD126, IL-6R, IL-6R-alpha, IL-6RA, Il6r	16194	interleukin 6 receptor, alpha [Source:MGI Symbol;Acc:MGI:105304]
Lpl	1.39179				0.321	0.093	2.03838	0.646589	protein_coding	68880491	68907448	26958	ENSMUSG00000015568	mmu:16956:Lpl	16956	lipoprotein lipase [Source:MGI Symbol;Acc:MGI:96820]
Ighm	1.39149				0.607	0.11	2.00605	0.614565	IG_C_gene	113418558	113422730	4173	ENSMUSG00000076617	-	-	immunoglobulin heavy constant mu [Source:MGI Symbol;Acc:MGI:96448]
Rrbp1	1.38833				0.913	0.531	3.23987	1.85153	protein_coding	143947395	144011263	63869	ENSMUSG00000027422	mmu:81910:Rrbp1, 1700087N07Rik, 5730465C04Rik, ES/130, mKIAA1398, mRRp0, mRRp1.8, mRRp10, mRRp15a, mRRp15b, mRRp16.8, mRRp2, mRRp41, mRRp47, mRRp5.4, p180	81910	ribosome binding protein 1 [Source:MGI Symbol;Acc:MGI:1932395]
Ncf1	1.38526				0.782	0.205	2.45748	1.07221	protein_coding	134220053	134229625	9573	ENSMUSG00000015950	mmu:17969:Ncf1, NCF-47K, NOXO2, Ncf-1, p47-phox, p47<phox>, p47phox	17969	neutrophil cytosolic factor 1 [Source:MGI Symbol;Acc:MGI:97283]
Mef2a	1.3839				0.848	0.445	2.92222	1.53832	protein_coding	67231163	67372858	141696	ENSMUSG00000030557	mmu:17258:Mef2a, A430079H05Rik	17258	myocyte enhancer factor 2A [Source:MGI Symbol;Acc:MGI:99532]
Ifngr1	1.38378				0.777	0.29	2.49328	1.1095	protein_coding	19591949	19610229	18281	ENSMUSG00000020009	mmu:15979:Ifngr1, CD119, IFN-gammaR, Ifgr, Ifngr, Nktar	15979	interferon gamma receptor 1 [Source:MGI Symbol;Acc:MGI:107655]
Cmtm6	1.37962				0.786	0.318	2.4742	1.09459	protein_coding	114731116	114749344	18229	ENSMUSG00000032434	mmu:67213:Cmtm6, 2810051A14Rik, AA536733, Cklfsf6	67213	CKLF-like MARVEL transmembrane domain containing 6 [Source:MGI Symbol;Acc:MGI:2447165]
Gpr183	1.37488				0.552	0.117	1.91595	0.541068	protein_coding	121952551	121965195	12645	ENSMUSG00000051212	mmu:321019:Gpr183, Ebi2	321019	G protein-coupled receptor 183 [Source:MGI Symbol;Acc:MGI:2442034]
Ppfia4	1.37136				0.569	0.099	1.69644	0.32508	protein_coding	134296783	134332928	36146	ENSMUSG00000026458	mmu:68507:Ppfia4, 100042382, 1110008G13Rik, AI448359, AI852265, C81506, Gm3812	68507	protein tyrosine phosphatase, receptor type, f polypeptide (PTPRF), interacting protein (liprin), alpha 4 [Source:MGI Symbol;Acc:MGI:1915757]
Srgap2	1.37133				0.797	0.36	2.71846	1.34713	protein_coding	131285251	131527352	242102	ENSMUSG00000026425	mmu:14270:Srgap2, 9930124L22Rik, AI448945, FBP2, Fnbp2, srGAP3	14270	SLIT-ROBO Rho GTPase activating protein 2 [Source:MGI Symbol;Acc:MGI:109605]
B2m	1.36447				0.994	0.765	5.74413	4.37966	protein_coding	122147686	122153083	5398	ENSMUSG00000060802	mmu:12010:B2m, Ly-m11, beta2-m, beta2m	12010	beta-2 microglobulin [Source:MGI Symbol;Acc:MGI:88127]
E230029C05Rik	1.36026				0.505	0.096	1.72121	0.360955	lncRNA	89980723	90049069	68347	ENSMUSG00000097585	mmu:319711:E230029C05Rik, AI452102, B230337J15	319711	RIKEN cDNA E230029C05 gene [Source:MGI Symbol;Acc:MGI:2442580]
Ints6l	1.33558				0.662	0.235	2.14018	0.804603	protein_coding	56454857	56507843	52987	ENSMUSG00000035967	mmu:236790:Ddx26b, 4930535D10Rik, 6330505F04Rik, D130066O12	236790	integrator complex subunit 6 like [Source:MGI Symbol;Acc:MGI:2442593]
Rhob	1.33042				0.961	0.802	5.36511	4.03469	protein_coding	8497661	8500009	2349	ENSMUSG00000054364	mmu:11852:Rhob, AA017882, Arh6, Arhb	11852	ras homolog family member B [Source:MGI Symbol;Acc:MGI:107949]
Serinc3	1.32558				0.99	0.79	5.06907	3.74349	protein_coding	163623272	163645131	21860	ENSMUSG00000017707	mmu:26943:Serinc3, AA959945, AA960047, AIGP1, DIFF33, TMS-1, Tde1	26943	serine incorporator 3 [Source:MGI Symbol;Acc:MGI:1349457]
Cst7	1.32418				0.286	0.071	1.72561	0.40143	protein_coding	150570415	150578944	8530	ENSMUSG00000068129	mmu:13011:Cst7, Cmap	13011	cystatin F (leukocystatin) [Source:MGI Symbol;Acc:MGI:1298217]
Cttnbp2nl	1.32201				0.778	0.338	2.48378	1.16177	protein_coding	105001915	105053146	51232	ENSMUSG00000062127	mmu:80281:Cttnbp2nl, AA552995, AA589392, AU018624, BC003236, mKIAA1433	80281	CTTNBP2 N-terminal like [Source:MGI Symbol;Acc:MGI:1933137]
Arsb	1.3177				0.686	0.267	2.27941	0.961715	protein_coding	93771630	93943016	171387	ENSMUSG00000042082	mmu:11881:Arsb, 1110007C02Rik, AI480648, As-1, As-1r, As-1s, As-1t, As1, As1-r, As1-s, As1-t, Asr-1, Ast-1	11881	arylsulfatase B [Source:MGI Symbol;Acc:MGI:88075]
Cd86	1.31742				0.622	0.133	1.86681	0.549396	protein_coding	36603869	36666081	62213	ENSMUSG00000022901	mmu:12524:Cd86, B7, B7-2, B7.2, B70, CLS1, Cd28l2, ETC-1, Ly-58, Ly58, MB7, MB7-2, TS/A-2	12524	CD86 antigen [Source:MGI Symbol;Acc:MGI:101773]
Fcgr1	1.31718				0.617	0.134	1.82093	0.503752	protein_coding	96282909	96293969	11061	ENSMUSG00000015947	mmu:14129:Fcgr1, AI323638, AV092959, CD64, FcgammaRI, IGGHAFC	14129	Fc receptor, IgG, high affinity I [Source:MGI Symbol;Acc:MGI:95498]
Tnfaip3	1.31518				0.609	0.234	2.82744	1.51226	protein_coding	19000910	19015657	14748	ENSMUSG00000019850	mmu:21929:Tnfaip3, A20, Tnfip3	21929	tumor necrosis factor, alpha-induced protein 3 [Source:MGI Symbol;Acc:MGI:1196377]
Bmp2k	1.3111				0.767	0.347	2.49316	1.18206	protein_coding	96997689	97091867	94179	ENSMUSG00000034663	mmu:140780:Bmp2k, 4933417M22Rik, AA673486, AV128808, BIKE	140780	BMP2 inducible kinase [Source:MGI Symbol;Acc:MGI:2155456]
Pik3cg	1.30426				0.59	0.13	1.78287	0.478605	protein_coding	32173473	32208659	35187	ENSMUSG00000020573	mmu:30955:Pik3cg, 5830428L06Rik, PI3Kgamma, p110gamma	30955	phosphatidylinositol-4,5-bisphosphate 3-kinase catalytic subunit gamma [Source:MGI Symbol;Acc:MGI:1353576]
Fgd2	1.29985				0.524	0.084	1.57481	0.274957	protein_coding	29360914	29379661	18748	ENSMUSG00000024013	mmu:26382:Fgd2, Tcd-2, Tcd2, ZFYVE4, tcs-2, tcs2	26382	FYVE, RhoGEF and PH domain containing 2 [Source:MGI Symbol;Acc:MGI:1347084]
Sgk1	1.29637				0.778	0.487	3.51724	2.22087	protein_coding	21882184	21999903	117720	ENSMUSG00000019970	mmu:20393:Sgk1, Sgk	20393	serum/glucocorticoid regulated kinase 1 [Source:MGI Symbol;Acc:MGI:1340062]
Parvg	1.29602				0.59	0.13	1.76345	0.467428	protein_coding	84324026	84342978	18953	ENSMUSG00000022439	mmu:64099:Parvg, AI413459	64099	parvin, gamma [Source:MGI Symbol;Acc:MGI:2158329]
Lacc1	1.29239				0.583	0.135	1.78596	0.493574	protein_coding	77024200	77036904	12705	ENSMUSG00000044350	mmu:210808:Lacc1, 9030625A04Rik	210808	laccase domain containing 1 [Source:MGI Symbol;Acc:MGI:2445077]
Asph	1.28885				0.686	0.235	2.14337	0.854521	protein_coding	9448069	9669344	221276	ENSMUSG00000028207	mmu:65973:Asph, 2310005F16Rik, 3110001L23Rik, AI848629, AW261690, AW561901, BAH, C79816, cI-37	65973	aspartate-beta-hydroxylase [Source:MGI Symbol;Acc:MGI:1914186]
Tmem86a	1.28217				0.627	0.181	1.90721	0.625042	protein_coding	47050601	47054777	4177	ENSMUSG00000010307	mmu:67893:Tmem86a, 1810054O13Rik, AI414959, AW742698	67893	transmembrane protein 86A [Source:MGI Symbol;Acc:MGI:1915143]
Blnk	1.27859				0.532	0.096	1.60797	0.32938	protein_coding	40928927	40994535	65609	ENSMUSG00000061132	mmu:17060:Blnk, BASH, Bca, Ly-57, Ly57, Lyw-57, SLP-65	17060	B cell linker [Source:MGI Symbol;Acc:MGI:96878]
Fcgr2b	1.27411				0.787	0.207	2.65584	1.38174	protein_coding	170958617	170976547	17931	ENSMUSG00000026656	mmu:14130:Fcgr2b, AI528646, CD32, F630109E10Rik, Fc[g]RII, FcgRII, Fcgr2, Fcgr2a, Fcr-2, Fcr-3, Ly-17, Ly-m20, LyM-1, fcRII	14130	Fc receptor, IgG, low affinity IIb [Source:MGI Symbol;Acc:MGI:95499]
Basp1	1.2627				0.924	0.314	3.44243	2.17972	protein_coding	25363277	25413764	50488	ENSMUSG00000045763	mmu:70350:Basp1, 2610024P12Rik, CAP-23, CAP23, Ckap3, NAP-22, NAP22	70350	brain abundant, membrane attached signal protein 1 [Source:MGI Symbol;Acc:MGI:1917600]
Capza2	1.25832				0.878	0.526	2.97147	1.71315	protein_coding	17636234	17666972	30739	ENSMUSG00000015733	mmu:12343:Capza2, 1110053K06Rik, AW208808, Cappa2	12343	capping protein (actin filament) muscle Z-line, alpha 2 [Source:MGI Symbol;Acc:MGI:106222]
Slc16a6	1.25024				0.636	0.2	2.01408	0.763841	protein_coding	109450855	109473598	22744	ENSMUSG00000041920	mmu:104681:Slc16a6, AW743111, ESTM12, MCT_6, MCT_7, MCT6	104681	solute carrier family 16 (monocarboxylic acid transporters), member 6 [Source:MGI Symbol;Acc:MGI:2144585]
Syngr1	1.24884				0.544	0.147	1.84277	0.593927	protein_coding	80091334	80119501	28168	ENSMUSG00000022415	mmu:20972:Syngr1, R75468, Syngr1b, p29	20972	synaptogyrin 1 [Source:MGI Symbol;Acc:MGI:1328323]
Zfp36l2	1.24838				0.858	0.492	3.53284	2.28446	protein_coding	84183931	84187947	4017	ENSMUSG00000045817	mmu:12193:Zfp36l2, Brf2, ERF2, Tis11d	12193	zinc finger protein 36, C3H type-like 2 [Source:MGI Symbol;Acc:MGI:107945]
Runx1	1.24573				0.585	0.15	1.87434	0.62861	protein_coding	92601466	92826149	224684	ENSMUSG00000022952	mmu:12394:Runx1, AML1, CBF-alpha-2, Cbfa2, Pebp2a2, Pebpa2b	12394	runt related transcription factor 1 [Source:MGI Symbol;Acc:MGI:99852]
Creg1	1.24237				0.771	0.313	2.51965	1.27728	protein_coding	165763746	165775308	11563	ENSMUSG00000040713	mmu:433375:Creg1, AA755314, Creg	433375	cellular repressor of E1A-stimulated genes 1 [Source:MGI Symbol;Acc:MGI:1344382]
Mlxipl	1.23615				0.492	0.066	1.44371	0.207557	protein_coding	135089890	135138382	48493	ENSMUSG00000005373	mmu:58805:Mlxipl, ChREBP, WS-bHLH, Wbscr14, bHLHd14	58805	MLX interacting protein-like [Source:MGI Symbol;Acc:MGI:1927999]
Gusb	1.22998				0.604	0.2	1.973	0.743016	protein_coding	129989011	130003049	14039	ENSMUSG00000025534	mmu:110006:Gusb, AI747421, Gur, Gus, Gus-r, Gus-s, Gus-t, Gus-u, Gut, asd, g	110006	glucuronidase, beta [Source:MGI Symbol;Acc:MGI:95872]
Rps6ka1	1.22913				0.645	0.215	1.90224	0.673111	protein_coding	133847290	133887797	40508	ENSMUSG00000003644	mmu:20111:Rps6ka1, Mapkapk-1a, Rsk, Rsk-1, Rsk1, S6K-alpha-1, p90-Rsk1, p90Rsk1, p90S6K, p90rsk	20111	ribosomal protein S6 kinase polypeptide 1 [Source:MGI Symbol;Acc:MGI:104558]
Ptpn6	1.22468				0.688	0.197	2.0565	0.831815	protein_coding	124720707	124738714	18008	ENSMUSG00000004266	mmu:15170:Ptpn6, 70Z-SHP, Hcph, PTPTY-42, Ptp1C, SH-PTP1, SHP-1, hcp, me	15170	protein tyrosine phosphatase, non-receptor type 6 [Source:MGI Symbol;Acc:MGI:96055]
Serpine1	1.22434				0.284	0.083	1.87704	0.652706	protein_coding	137061504	137072268	10765	ENSMUSG00000037411	mmu:18787:Serpine1, PAI-1, PAI1, Planh1	18787	serine (or cysteine) peptidase inhibitor, clade E, member 1 [Source:MGI Symbol;Acc:MGI:97608]
Itgb2	1.21924				0.792	0.239	2.53628	1.31704	protein_coding	77530252	77565708	35457	ENSMUSG00000000290	mmu:16414:Itgb2, 2E6, AI528527, Cd18, LAD, LCAMB, Lfa1, MF17	16414	integrin beta 2 [Source:MGI Symbol;Acc:MGI:96611]
Ctsh	1.21835				0.764	0.307	2.41745	1.19909	protein_coding	90054152	90076089	21938	ENSMUSG00000032359	mmu:13036:Ctsh, AL022844	13036	cathepsin H [Source:MGI Symbol;Acc:MGI:107285]
Cd9	1.21501				0.836	0.528	3.31472	2.09971	protein_coding	125460266	125494791	34526	ENSMUSG00000030342	mmu:12527:Cd9, Tspan29	12527	CD9 antigen [Source:MGI Symbol;Acc:MGI:88348]
Asah1	1.20387				0.794	0.359	2.42607	1.2222	protein_coding	41340197	41374773	34577	ENSMUSG00000031591	mmu:11886:Asah1, 2310081N20Rik, AC, Asah	11886	N-acylsphingosine amidohydrolase 1 [Source:MGI Symbol;Acc:MGI:1277124]
Tnf	1.20083				0.472	0.153	2.49517	1.29434	protein_coding	35199381	35202007	2627	ENSMUSG00000024401	mmu:21926:Tnf, DIF, TNF-a, TNF-alpha, TNFSF2, TNFalpha, Tnfa, Tnfsf1a, Tnlg1f	21926	tumor necrosis factor [Source:MGI Symbol;Acc:MGI:104798]
Rab3il1	1.20023				0.539	0.111	1.53705	0.336821	protein_coding	10001669	10038380	36712	ENSMUSG00000024663	mmu:74760:Rab3il1, 1200014K04Rik, AI115013, C76746, Rab3ail1	74760	RAB3A interacting protein (rabin3)-like 1 [Source:MGI Symbol;Acc:MGI:1922010]
Cfh	1.19847				0.858	0.291	2.97439	1.77592	protein_coding	140084708	140183764	99057	ENSMUSG00000026365	mmu:12628:Cfh, Mud-1, NOM, Sas-1, Sas1	12628	complement component factor h [Source:MGI Symbol;Acc:MGI:88385]
Zfp36l1	1.19829				0.897	0.597	4.21621	3.01791	protein_coding	80107754	80113013	5260	ENSMUSG00000021127	mmu:12192:Zfp36l1, AW742437, AW743212, Berg36, Brf1, D530020L18Rik, ERF1, TIS11b, cMG1	12192	zinc finger protein 36, C3H type-like 1 [Source:MGI Symbol;Acc:MGI:107946]
Fermt3	1.19773				0.606	0.151	1.71655	0.518814	protein_coding	6998958	7019469	20512	ENSMUSG00000024965	mmu:108101:Fermt3, C79673, Kindlin3	108101	fermitin family member 3 [Source:MGI Symbol;Acc:MGI:2147790]
Edem1	1.19773				0.655	0.237	1.9908	0.793075	protein_coding	108828641	108859356	30716	ENSMUSG00000030104	mmu:192193:Edem1, A130059K23Rik, EDEM, mKIAA0212	192193	ER degradation enhancer, mannosidase alpha-like 1 [Source:MGI Symbol;Acc:MGI:2180139]
Timp2	1.18149				0.833	0.46	3.08492	1.90343	protein_coding	118301069	118355740	54672	ENSMUSG00000017466	mmu:21858:Timp2, D11Bwg1104e, Timp-2	21858	tissue inhibitor of metalloproteinase 2 [Source:MGI Symbol;Acc:MGI:98753]
Ywhah	1.17855				0.861	0.509	2.91935	1.7408	protein_coding	33018816	33027966	9151	ENSMUSG00000018965	mmu:22629:Ywhah	22629	tyrosine 3-monooxygenase/tryptophan 5-monooxygenase activation protein, eta polypeptide [Source:MGI Symbol;Acc:MGI:109194]
Npc2	1.17788				0.873	0.579	3.36498	2.18711	protein_coding	84754562	84773152	18591	ENSMUSG00000021242	mmu:67963:Npc2, 2700012J19Rik, AA408070, AU045843, HE1	67963	NPC intracellular cholesterol transporter 2 [Source:MGI Symbol;Acc:MGI:1915213]
Cd300c2	1.1707				0.58	0.134	1.65163	0.480931	protein_coding	114996721	115001880	5160	ENSMUSG00000044811	mmu:140497:Cd300c2, CLM4, Cd300c, Cd300d, DIgR1, Igsf7, Lmir2, MAIR-II, AF251705	140497	CD300C molecule 2 [Source:MGI Symbol;Acc:MGI:2153249]
Hk2	1.16849				0.553	0.119	1.60444	0.435944	protein_coding	82725025	82774454	49430	ENSMUSG00000000628	mmu:15277:Hk2, AI642394, HKII	15277	hexokinase 2 [Source:MGI Symbol;Acc:MGI:1315197]
Col27a1	1.16677				0.422	0.076	1.45101	0.284239	protein_coding	63214004	63334991	120988	ENSMUSG00000045672	mmu:373864:Col27a1, 5730512J02Rik, AI449266	373864	collagen, type XXVII, alpha 1 [Source:MGI Symbol;Acc:MGI:2672118]
Frmd4a	1.16222				0.65	0.216	2.02228	0.860058	protein_coding	4017717	4614043	596327	ENSMUSG00000026657	mmu:209630:Frmd4a, 2700017I06Rik, 5330420J21, AI594879, C230040M21Rik, Frmd4, Gm13190, OTTMUSG00000010806, mKIAA1294	209630	FERM domain containing 4A [Source:MGI Symbol;Acc:MGI:1919850]
Ogfrl1	1.15536				0.673	0.264	2.22643	1.07107	protein_coding	23366424	23397772	31349	ENSMUSG00000026158	mmu:70155:Ogfrl1, 2210417C17Rik	70155	opioid growth factor receptor-like 1 [Source:MGI Symbol;Acc:MGI:1917405]
Itm2b	1.15436				0.992	0.92	5.54358	4.38922	protein_coding	73362226	73385289	23064	ENSMUSG00000022108	mmu:16432:Itm2b, AI256040, Bri, Bri2, Bricd2b, D14Sel6, E25BMM, imBRI2	16432	integral membrane protein 2B [Source:MGI Symbol;Acc:MGI:1309517]
Plxnb2	1.15405				0.683	0.252	2.00111	0.847064	protein_coding	89155549	89180788	25240	ENSMUSG00000036606	mmu:140570:Plxnb2, Debt, plexin-B2	140570	plexin B2 [Source:MGI Symbol;Acc:MGI:2154239]
Tifab	1.14965				0.508	0.101	1.49511	0.345466	protein_coding	56173704	56178885	5182	ENSMUSG00000049625	mmu:212937:Tifab	212937	TRAF-interacting protein with forkhead-associated domain, family member B [Source:MGI Symbol;Acc:MGI:2385852]
Gem	1.14834				0.366	0.081	1.50743	0.359097	protein_coding	11704457	11714752	10296	ENSMUSG00000028214	mmu:14579:Gem, AV020497	14579	GTP binding protein (gene overexpressed in skeletal muscle) [Source:MGI Symbol;Acc:MGI:99844]
Rin2	1.1479				0.654	0.266	2.03175	0.883855	protein_coding	145675215	145887616	212402	ENSMUSG00000001768	mmu:74030:Rin2, 2010003K16Rik, 4632403N06Rik, AW821980, RASSF4	74030	Ras and Rab interactor 2 [Source:MGI Symbol;Acc:MGI:1921280]
Dock8	1.14787				0.576	0.157	1.7387	0.590834	protein_coding	24999534	25202432	202899	ENSMUSG00000052085	mmu:76088:Dock8, 1200017A24Rik, 5830472H07Rik, A130095G14Rik, AI461977	76088	dedicator of cytokinesis 8 [Source:MGI Symbol;Acc:MGI:1921396]
Crybb1	1.14721				0.39	0.056	1.3411	0.193894	protein_coding	112255815	112269585	13771	ENSMUSG00000029343	mmu:12960:Crybb1, 3110006K12Rik, BB1CRY	12960	crystallin, beta B1 [Source:MGI Symbol;Acc:MGI:104992]
Cd164	1.14569				0.863	0.55	3.02831	1.88262	protein_coding	41519414	41531048	11635	ENSMUSG00000019818	mmu:53599:Cd164, A115, A24, AA589639, AW540279, MGC-24, MSSP	53599	CD164 antigen [Source:MGI Symbol;Acc:MGI:1859568]
Sowahc	1.14394				0.545	0.192	1.83865	0.694719	protein_coding	59221953	59226434	4482	ENSMUSG00000098188	mmu:268301:Sowahc, 4921515A04Rik, 9430099J10Rik, Ankrd57, C820004L04Rik	268301	sosondowah ankyrin repeat domain family member C [Source:MGI Symbol;Acc:MGI:3606051]
Mgat4a	1.13523				0.53	0.14	1.60342	0.468188	protein_coding	37439340	37541016	101677	ENSMUSG00000026110	mmu:269181:Mgat4a, 9530018I07Rik, GnT-IVa, glcNAc-T-IVa	269181	mannoside acetylglucosaminyltransferase 4, isoenzyme A [Source:MGI Symbol;Acc:MGI:2662992]
Prkcd	1.12378				0.662	0.222	1.95669	0.832901	protein_coding	30595354	30626210	30857	ENSMUSG00000021948	mmu:18753:Prkcd, AI385711, D14Ertd420e, PKC[d], PKCdelta, Pkcd	18753	protein kinase C, delta [Source:MGI Symbol;Acc:MGI:97598]
Arhgap45	1.11084				0.589	0.155	1.70951	0.598663	protein_coding	80016653	80031472	14820	ENSMUSG00000035697	mmu:70719:Hmha1, 6330406L22Rik, AW539505, Ha-1	70719	Rho GTPase activating protein 45 [Source:MGI Symbol;Acc:MGI:1917969]
Camk1	1.10408				0.591	0.199	1.70851	0.604431	protein_coding	113334124	113343984	9861	ENSMUSG00000030272	mmu:52163:Camk1, AI505105, CaMKIalpha, D6Ertd263e	52163	calcium/calmodulin-dependent protein kinase I [Source:MGI Symbol;Acc:MGI:1098535]
Fam91a1	1.10285				0.666	0.3	1.98984	0.886997	protein_coding	58415468	58457740	42273	ENSMUSG00000037119	mmu:210998:Fam91a1, AV220772, BC033609, D15Ertd621e, SKIN, mKIAA0493	210998	family with sequence similarity 91, member A1 [Source:MGI Symbol;Acc:MGI:1277178]
Tcirg1	1.09366				0.596	0.196	1.73362	0.639969	protein_coding	3896050	3907133	11084	ENSMUSG00000001750	mmu:27060:Tcirg1, ATP6N1C, ATP6a3, Atp6i, OC-116, OPTB1, Stv1, TIRC7, Vph1, oc	27060	T cell, immune regulator 1, ATPase, H+ transporting, lysosomal V0 protein A3 [Source:MGI Symbol;Acc:MGI:1350931]
Lrp1	1.09219				0.75	0.299	2.34846	1.25626	protein_coding	127538161	127621148	82988	ENSMUSG00000040249	mmu:16971:Lrp1, A2mr, AI316852, CD91, Lrp, b2b1554Clo	16971	low density lipoprotein receptor-related protein 1 [Source:MGI Symbol;Acc:MGI:96828]
Tcn2	1.09105				0.708	0.323	2.14565	1.0546	protein_coding	3917192	3932159	14968	ENSMUSG00000020432	mmu:21452:Tcn2, AW208754, Tcn-2	21452	transcobalamin 2 [Source:MGI Symbol;Acc:MGI:98534]
Mtdh	1.08674				0.872	0.563	2.95671	1.86998	protein_coding	34082694	34145624	62931	ENSMUSG00000022255	mmu:67154:Mtdh, 2610103J23Rik, 3D3, 3D3/Lyric, AEG-1, AV353288, D8Bwg1112e, Lyric	67154	metadherin [Source:MGI Symbol;Acc:MGI:1914404]
Pmp22	1.08379				0.708	0.329	2.35397	1.27018	protein_coding	63128982	63159547	30566	ENSMUSG00000018217	mmu:18858:Pmp22, 22kDa, Gas-3, HNPP, Tr, trembler	18858	peripheral myelin protein 22 [Source:MGI Symbol;Acc:MGI:97631]
Cyba	1.07475				0.726	0.277	2.30204	1.22729	protein_coding	122424776	122432930	8155	ENSMUSG00000006519	mmu:13057:Cyba, b558, nmf333, p22-phox, p22phox	13057	cytochrome b-245, alpha polypeptide [Source:MGI Symbol;Acc:MGI:1316658]
Dock2	1.07025				0.552	0.154	1.68502	0.614774	protein_coding	34226815	34783892	557078	ENSMUSG00000020143	mmu:94176:Dock2, AI662014, AW122239, CED-5, Hch, MBC	94176	dedicator of cyto-kinesis 2 [Source:MGI Symbol;Acc:MGI:2149010]
Anxa3	1.06803				0.764	0.327	2.38923	1.3212	protein_coding	96793339	96845966	52628	ENSMUSG00000029484	mmu:11745:Anxa3, Anx3	11745	annexin A3 [Source:MGI Symbol;Acc:MGI:1201378]
Vav1	1.06771				0.544	0.13	1.52092	0.453209	protein_coding	57279100	57328031	48932	ENSMUSG00000034116	mmu:22324:Vav1, Vav, vav-T	22324	vav 1 oncogene [Source:MGI Symbol;Acc:MGI:98923]
Man1c1	1.06693				0.56	0.179	1.65175	0.584815	protein_coding	134561690	134704290	142601	ENSMUSG00000037306	mmu:230815:Man1c1, AI593348	230815	mannosidase, alpha, class 1C, member 1 [Source:MGI Symbol;Acc:MGI:2446214]
Dennd4a	1.06495				0.627	0.279	2.10272	1.03777	protein_coding	64811340	64919667	108328	ENSMUSG00000053641	mmu:102442:Dennd4a, AI115600, AI851943, F730015K02Rik	102442	DENN/MADD domain containing 4A [Source:MGI Symbol;Acc:MGI:2142979]
Gtf2h2	1.06469				0.508	0.141	1.4809	0.416218	protein_coding	100460218	100492579	32362	ENSMUSG00000021639	mmu:23894:Gtf2h2, 44kDa, BTF2_p44, BTF2-p44, Btf2p44, p44	23894	general transcription factor II H, polypeptide 2 [Source:MGI Symbol;Acc:MGI:1345669]
Abca1	1.06422				0.758	0.386	2.65039	1.58618	protein_coding	53030787	53159895	129109	ENSMUSG00000015243	mmu:11303:Abca1, ABC-1, Abc1	11303	ATP-binding cassette, sub-family A (ABC1), member 1 [Source:MGI Symbol;Acc:MGI:99607]
Csmd3	1.06391				0.386	0.134	1.60288	0.538967	protein_coding	47580637	48792063	1211427	ENSMUSG00000022311	mmu:239420:Csmd3, 4930500N14Rik, mKIAA1894	239420	CUB and Sushi multiple domains 3 [Source:MGI Symbol;Acc:MGI:2386403]
Pycard	1.06048				0.507	0.129	1.49011	0.429628	protein_coding	127989708	127993867	4160	ENSMUSG00000030793	mmu:66824:Pycard, 9130417A21Rik, Asc, CARD5, TMS-1, TNS1, masc	66824	PYD and CARD domain containing [Source:MGI Symbol;Acc:MGI:1931465]
Adrb2	1.05329				0.437	0.118	1.54927	0.495986	protein_coding	62177816	62179959	2144	ENSMUSG00000045730	mmu:11555:Adrb2, Adrb-2, Badm, Gpcr7	11555	adrenergic receptor, beta 2 [Source:MGI Symbol;Acc:MGI:87938]
Calr	1.05165				0.901	0.67	3.49824	2.44659	protein_coding	84841850	84846934	5085	ENSMUSG00000003814	mmu:12317:Calr, CRT, Calregulin	12317	calreticulin [Source:MGI Symbol;Acc:MGI:88252]
Ifngr2	1.05121				0.571	0.185	1.66832	0.61711	protein_coding	91547072	91565623	18552	ENSMUSG00000022965	mmu:15980:Ifngr2, Ifgr2, Ifgt	15980	interferon gamma receptor 2 [Source:MGI Symbol;Acc:MGI:107654]
Ifi30	1.05059				0.607	0.183	1.98928	0.938686	lncRNA	70762774	70766663	3890	ENSMUSG00000031838	mmu:65972:Ifi30, GILT, IP30	65972	interferon gamma inducible protein 30 [Source:MGI Symbol;Acc:MGI:2137648]
Cmklr1	1.05047				0.46	0.092	1.32602	0.275548	protein_coding	113612354	113650426	38073	ENSMUSG00000042190	mmu:14747:Cmklr1, ChemR23, DEZ, Gpcr27, mcmklr1	14747	chemokine-like receptor 1 [Source:MGI Symbol;Acc:MGI:109603]
Plekho1	1.04982				0.497	0.117	1.3976	0.34778	protein_coding	95988429	95996001	7573	ENSMUSG00000015745	mmu:67220:Plekho1, 2810052M02Rik, CKIP-1, Ckip1, JZA-20, Jza2	67220	pleckstrin homology domain containing, family O member 1 [Source:MGI Symbol;Acc:MGI:1914470]
Adora3	1.04176				0.394	0.051	1.20089	0.159121	protein_coding	105870858	105908926	38069	ENSMUSG00000000562	-	-	adenosine A3 receptor [Source:MGI Symbol;Acc:MGI:104847]
Skil	1.04159				0.685	0.316	2.20713	1.16554	protein_coding	31095058	31122577	27520	ENSMUSG00000027660	mmu:20482:Skil, Skir, SnoN, sno	20482	SKI-like [Source:MGI Symbol;Acc:MGI:106203]
Tnfrsf21	1.0379				0.539	0.148	1.53588	0.497984	protein_coding	43016555	43089189	72635	ENSMUSG00000023915	mmu:94185:Tnfrsf21, AA959878, DR6, R74815, TR7	94185	tumor necrosis factor receptor superfamily, member 21 [Source:MGI Symbol;Acc:MGI:2151075]
Slamf9	1.03691				0.445	0.084	1.33445	0.297541	protein_coding	172475358	172478575	3218	ENSMUSG00000026548	mmu:98365:Slamf9, 2310026I04Rik, AI462096, CD2F-10, CD84-H1, Cd2f10, SF2001	98365	SLAM family member 9 [Source:MGI Symbol;Acc:MGI:1923692]
Herpud1	1.03622				0.6	0.336	2.18829	1.15207	protein_coding	94386438	94395377	8940	ENSMUSG00000031770	mmu:64209:Herpud1, Herp, Mifl, SUP	64209	homocysteine-inducible, endoplasmic reticulum stress-inducible, ubiquitin-like domain member 1 [Source:MGI Symbol;Acc:MGI:1927406]
Jun	1.03368				0.872	0.684	4.88185	3.84816	protein_coding	95049034	95052222	3189	ENSMUSG00000052684	mmu:16476:Jun, AP-1, Junc, c-jun	16476	jun proto-oncogene [Source:MGI Symbol;Acc:MGI:96646]
Stab1	1.03321				0.672	0.201	2.16779	1.13459	protein_coding	31139013	31168641	29629	ENSMUSG00000042286	mmu:192187:Stab1, FEEL-1, FELE-1, MFEEL-1, MS-1, STAB-1, mKIAA0246	192187	stabilin 1 [Source:MGI Symbol;Acc:MGI:2178742]
Ctsc	1.03019				0.83	0.306	2.92794	1.89774	protein_coding	88278085	88310888	32804	ENSMUSG00000030560	mmu:13032:Ctsc, AI047818, CatC, DPP1, DPPI	13032	cathepsin C [Source:MGI Symbol;Acc:MGI:109553]
Arrb2	1.03015				0.608	0.195	1.74714	0.716997	protein_coding	70432635	70440828	8194	ENSMUSG00000060216	mmu:216869:Arrb2, AI326910, AW122872	216869	arrestin, beta 2 [Source:MGI Symbol;Acc:MGI:99474]
Pros1	1.02984				0.651	0.264	1.96544	0.935595	protein_coding	62854307	62929346	75040	ENSMUSG00000022912	mmu:19128:Pros1, AW214361	19128	protein S (alpha) [Source:MGI Symbol;Acc:MGI:1095733]
Snx18	1.02814				0.661	0.281	1.99505	0.966908	protein_coding	113592179	113618564	26386	ENSMUSG00000042364	mmu:170625:Snx18, Snag1	170625	sorting nexin 18 [Source:MGI Symbol;Acc:MGI:2137642]
Plcg2	1.02544				0.503	0.128	1.43954	0.4141	protein_coding	117498291	117635142	136852	ENSMUSG00000034330	mmu:234779:Plcg2, PLC-gamma-2, PLCgamma2, Plcg-2	234779	phospholipase C, gamma 2 [Source:MGI Symbol;Acc:MGI:97616]
Nfkbiz	1.02293				0.606	0.306	3.05308	2.03015	protein_coding	55811375	55838899	27525	ENSMUSG00000035356	mmu:80859:Nfkbiz, AA408868, INAP, Mail	80859	nuclear factor of kappa light polypeptide gene enhancer in B cells inhibitor, zeta [Source:MGI Symbol;Acc:MGI:1931595]
Tagap	1.02004				0.4	0.087	1.35891	0.338874	protein_coding	7926000	7934897	8898	ENSMUSG00000033450	mmu:72536:Tagap, 2610315E15Rik	72536	T cell activation Rho GTPase activating protein [Source:MGI Symbol;Acc:MGI:3615484]
Ophn1	1.01936				0.539	0.187	1.67191	0.652555	protein_coding	98554277	98891025	336749	ENSMUSG00000031214	mmu:94190:Ophn1, C130037N19Rik, Wtgr	94190	oligophrenin 1 [Source:MGI Symbol;Acc:MGI:2151070]
Comt	1.01535				0.735	0.386	2.22312	1.20777	protein_coding	18406886	18426852	19967	ENSMUSG00000000326	mmu:12846:Comt, Comt1, D16Wsu103e, D330014B15Rik	12846	catechol-O-methyltransferase [Source:MGI Symbol;Acc:MGI:88470]
Rasgrp3	1.01336				0.761	0.385	2.63906	1.62571	protein_coding	75435896	75529054	93159	ENSMUSG00000071042	mmu:240168:Rasgrp3, BC066069, Gm327	240168	RAS, guanyl releasing protein 3 [Source:MGI Symbol;Acc:MGI:3028579]
Syngr2	1.01146				0.681	0.333	2.00512	0.993656	protein_coding	117809668	117814283	4616	ENSMUSG00000048277	mmu:20973:Syngr2, Clast2, cellugyrin	20973	synaptogyrin 2 [Source:MGI Symbol;Acc:MGI:1328324]
Daglb	1.01021				0.522	0.162	1.47168	0.461468	protein_coding	143464584	143505942	41359	ENSMUSG00000039206	mmu:231871:Daglb, E330036I19Rik	231871	diacylglycerol lipase, beta [Source:MGI Symbol;Acc:MGI:2442032]
Csf1	1.00493				0.45	0.333	2.53929	1.53435	protein_coding	107741048	107760469	19422	ENSMUSG00000014599	mmu:12977:Csf1, C87615, Csfm, MCSF, op	12977	colony stimulating factor 1 (macrophage) [Source:MGI Symbol;Acc:MGI:1339753]
Sla	1.00451				0.528	0.137	1.58551	0.580993	protein_coding	66780819	66831829	51011	ENSMUSG00000022372	mmu:20491:Sla, Slap, Slap-1	20491	src-like adaptor [Source:MGI Symbol;Acc:MGI:104295]
Abcc3	1.00055				0.445	0.093	1.30149	0.300947	protein_coding	94343295	94392997	49703	ENSMUSG00000020865	mmu:76408:Abcc3, 1700019L09Rik, ABC31, MLP2, MOAT-D, MRP3	76408	ATP-binding cassette, sub-family C (CFTR/MRP), member 3 [Source:MGI Symbol;Acc:MGI:1923658]
Nrip1	0.999975				0.519	0.212	1.71463	0.714655	protein_coding	76287400	76373827	86428	ENSMUSG00000048490	mmu:268903:Nrip1, 6030458L20Rik, 8430438I05Rik, 9630050P12, AA959574, AW456757, RIP140	268903	nuclear receptor interacting protein 1 [Source:MGI Symbol;Acc:MGI:1315213]
Sipa1	0.999295				0.598	0.221	1.77377	0.774476	protein_coding	5651185	5663707	12523	ENSMUSG00000056917	mmu:20469:Sipa1, Spa1	20469	signal-induced proliferation associated gene 1 [Source:MGI Symbol;Acc:MGI:107576]
Rhoh	0.991778				0.443	0.088	1.32097	0.32919	protein_coding	65861213	65896700	35488	ENSMUSG00000029204	mmu:74734:Rhoh, 5830400A04Rik, AU019774, Arhh	74734	ras homolog family member H [Source:MGI Symbol;Acc:MGI:1921984]
Rnf19b	0.990253				0.455	0.172	1.66507	0.674815	protein_coding	129058271	129085886	27616	ENSMUSG00000028793	mmu:75234:Rnf19b, 4930534K13Rik, 4930555L03Rik, Ibrdc3	75234	ring finger protein 19B [Source:MGI Symbol;Acc:MGI:1922484]
Clta	0.988734				0.798	0.498	2.58627	1.59753	protein_coding	44004452	44032846	28395	ENSMUSG00000028478	mmu:12757:Clta, AV026556, Lca	12757	clathrin, light polypeptide (Lca) [Source:MGI Symbol;Acc:MGI:894297]
B4galt1	0.986251				0.603	0.238	1.80253	0.816275	protein_coding	40804602	40854005	49404	ENSMUSG00000028413	mmu:14595:B4galt1, B-1,4-GalT, B-1,4-GalT1, GalT, Ggtb, Ggtb2, b4Gal-T1, beta-1,4-GalT, beta-1,4-GalT1, beta4Gal-T1	14595	UDP-Gal:betaGlcNAc beta 1,4- galactosyltransferase, polypeptide 1 [Source:MGI Symbol;Acc:MGI:95705]
Ptprj	0.985881				0.594	0.228	1.83514	0.849255	protein_coding	90429754	90580647	150894	ENSMUSG00000025314	mmu:19271:Ptprj, AI450271, BET, Byp, CD148, DEP-1, PTPbeta2, Ptpb2, RPTPJ, Scc-1, Scc1	19271	protein tyrosine phosphatase, receptor type, J [Source:MGI Symbol;Acc:MGI:104574]
Lgals9	0.982369				0.73	0.336	2.31738	1.33501	protein_coding	78962974	78984946	21973	ENSMUSG00000001123	mmu:16859:Lgals9, AA407335, AI194909, AI265545, LGALS35, Lgals5, gal-9, galectin-9	16859	lectin, galactose binding, soluble 9 [Source:MGI Symbol;Acc:MGI:109496]
Lcp2	0.980233				0.547	0.149	1.56582	0.58559	protein_coding	34046920	34092295	45376	ENSMUSG00000002699	mmu:16822:Lcp2, AI323664, BB161688, SLP-76, SLP76, twm	16822	lymphocyte cytosolic protein 2 [Source:MGI Symbol;Acc:MGI:1321402]
Pla2g15	0.977337				0.453	0.104	1.27708	0.299745	protein_coding	106150399	106164715	14317	ENSMUSG00000031903	mmu:192654:Pla2g15, ACS, C87498, LLPL, Lpla2, Lypla3	192654	phospholipase A2, group XV [Source:MGI Symbol;Acc:MGI:2178076]
Tgfbr2	0.977231				0.794	0.381	2.57381	1.59658	protein_coding	116084293	116175360	91068	ENSMUSG00000032440	mmu:21813:Tgfbr2, 1110020H15Rik, AU042018, DNIIR, RIIDN, TBR-II, TbetaR-II, TbetaRII	21813	transforming growth factor, beta receptor II [Source:MGI Symbol;Acc:MGI:98729]
Hvcn1	0.975039				0.429	0.078	1.18977	0.214727	protein_coding	122206804	122242297	35494	ENSMUSG00000064267	mmu:74096:Hvcn1, 0610039P13Rik, AI450555, BTS, HV1, Vsop., mVSOP	74096	hydrogen voltage-gated channel 1 [Source:MGI Symbol;Acc:MGI:1921346]
Sft2d1	0.974827				0.587	0.234	1.63094	0.656116	protein_coding	8311102	8327442	16341	ENSMUSG00000073468	mmu:106489:Sft2d1, 5630401J11Rik, AA409698	106489	SFT2 domain containing 1 [Source:MGI Symbol;Acc:MGI:1918689]
Aim2	0.974568				0.502	0.148	1.48224	0.507674	protein_coding	173350879	173466040	115162	ENSMUSG00000037860	mmu:383619:Aim2, Gm1313, Ifi210	383619	absent in melanoma 2 [Source:MGI Symbol;Acc:MGI:2686159]
Acp2	0.973804				0.633	0.29	1.87874	0.904937	protein_coding	91202885	91214098	11214	ENSMUSG00000002103	mmu:11432:Acp2, Acp-2, LAP	11432	acid phosphatase 2, lysosomal [Source:MGI Symbol;Acc:MGI:87882]
Erp29	0.973128				0.641	0.294	1.86355	0.890422	protein_coding	121428590	121452506	23917	ENSMUSG00000029616	mmu:67397:Erp29, 1200015M03Rik, 2810446M09Rik, AW209030, Erp28, Erp31, PDI-Db	67397	endoplasmic reticulum protein 29 [Source:MGI Symbol;Acc:MGI:1914647]
Lat2	0.96924				0.439	0.102	1.30288	0.333639	protein_coding	134600022	134615025	15004	ENSMUSG00000040751	mmu:56743:Lat2, AW125574, LAB, NTAL, WSCR5, Wbscr15, Wbscr5	56743	linker for activation of T cells family, member 2 [Source:MGI Symbol;Acc:MGI:1926479]
Icam1	0.967818				0.475	0.161	1.77897	0.811153	protein_coding	21015985	21028817	12833	ENSMUSG00000037405	mmu:15894:Icam1, CD54, Icam-1, Ly-47, MALA-2	15894	intercellular adhesion molecule 1 [Source:MGI Symbol;Acc:MGI:96392]
Txnip	0.963818				0.758	0.438	3.06775	2.10393	protein_coding	96557957	96561883	3927	ENSMUSG00000038393	mmu:56338:Txnip, 1200008J08Rik, AA682105, Hyplip1, THIF, Tbp-2, VDUP1	56338	thioredoxin interacting protein [Source:MGI Symbol;Acc:MGI:1889549]
Gm10790	0.963003				0.338	0.044	1.10516	0.142155	lncRNA	41865915	41913092	47178	ENSMUSG00000113856	-	-	predicted gene 10790 [Source:MGI Symbol;Acc:MGI:3641845]
Mknk1	0.962797				0.499	0.157	1.44257	0.479775	protein_coding	115839198	115879250	40053	ENSMUSG00000028708	mmu:17346:Mknk1, 2410048M24Rik, Mnk1	17346	MAP kinase-interacting serine/threonine kinase 1 [Source:MGI Symbol;Acc:MGI:894316]
Npnt	0.961461				0.381	0.087	1.27656	0.315096	protein_coding	132881745	132950291	68547	ENSMUSG00000040998	mmu:114249:Npnt, 1110009H02Rik, AA682063, AI314031, Nctn, POEM	114249	nephronectin [Source:MGI Symbol;Acc:MGI:2148811]
Nuak1	0.957789				0.446	0.121	1.32047	0.362685	protein_coding	84370905	84440597	69693	ENSMUSG00000020032	mmu:77976:Nuak1, AU014801, AW494241, B230104P22Rik, Omphk1	77976	NUAK family, SNF1-like kinase, 1 [Source:MGI Symbol;Acc:MGI:1925226]
Spint1	0.957536				0.366	0.055	1.11683	0.159296	protein_coding	119237362	119249527	12166	ENSMUSG00000027315	mmu:20732:Spint1, HAI-1	20732	serine protease inhibitor, Kunitz type 1 [Source:MGI Symbol;Acc:MGI:1338033]
Cmtm7	0.956359				0.508	0.152	1.47199	0.515635	protein_coding	114756836	114781856	25021	ENSMUSG00000032436	mmu:102545:Cmtm7, AI481279, Cklfsf7, LNV	102545	CKLF-like MARVEL transmembrane domain containing 7 [Source:MGI Symbol;Acc:MGI:2447166]
Spi1	0.954844				0.628	0.191	1.80136	0.846519	protein_coding	91082390	91115756	33367	ENSMUSG00000002111	mmu:20375:Spi1, Dis-1, Dis1, PU.1, Sfpi-1, Sfpi1, Spi-1, Tcfpu1, Tfpu.1	20375	spleen focus forming virus (SFFV) proviral integration oncogene [Source:MGI Symbol;Acc:MGI:98282]
Arhgap5	0.954045				0.804	0.495	2.88192	1.92787	protein_coding	52503972	52571975	68004	ENSMUSG00000035133	mmu:11855:Arhgap5, p190-B, p190B	11855	Rho GTPase activating protein 5 [Source:MGI Symbol;Acc:MGI:1332637]
Zfp36	0.951631				0.888	0.642	5.14413	4.1925	protein_coding	28376784	28380253	3470	ENSMUSG00000044786	mmu:22695:Zfp36, Gos24, Nup475, TIS11D, TISII, Tis11, Ttp, Zfp-36	22695	zinc finger protein 36 [Source:MGI Symbol;Acc:MGI:99180]
P2ry6	0.950439				0.433	0.086	1.19713	0.246696	protein_coding	100937630	100974649	37020	ENSMUSG00000048779	mmu:233571:P2ry6, 2010204J23Rik, P2Y6	233571	pyrimidinergic receptor P2Y, G-protein coupled, 6 [Source:MGI Symbol;Acc:MGI:2673874]
Numb	0.949906				0.488	0.204	1.62537	0.675463	protein_coding	83794034	83921934	127901	ENSMUSG00000021224	mmu:18222:Numb, Nb	18222	NUMB endocytic adaptor protein [Source:MGI Symbol;Acc:MGI:107423]
Spata13	0.947434				0.568	0.202	1.70621	0.758772	protein_coding	60634001	60764556	130556	ENSMUSG00000021990	mmu:219140:Spata13, C79050, ESTM11, X83327, mFLJ00298	219140	spermatogenesis associated 13 [Source:MGI Symbol;Acc:MGI:104838]
Gcnt1	0.946744				0.477	0.123	1.41103	0.464283	protein_coding	17326141	17372844	46704	ENSMUSG00000038843	mmu:14537:Gcnt1, 5630400D21Rik, B130048E03, C2_GlcNAcT, C2GNT, IGnT	14537	glucosaminyl (N-acetyl) transferase 1, core 2 [Source:MGI Symbol;Acc:MGI:95676]
Ntpcr	0.945806				0.461	0.139	1.35446	0.408654	protein_coding	125729963	125748235	18273	ENSMUSG00000031851	mmu:66566:Ntpcr, 2310079N02Rik, AI449709	66566	nucleoside-triphosphatase, cancer-related [Source:MGI Symbol;Acc:MGI:1913816]
Fscn1	0.945743				0.682	0.304	2.28814	1.34239	protein_coding	142960343	142973185	12843	ENSMUSG00000029581	mmu:14086:Fscn1, AI663989, Fan1, fascin-1	14086	fascin actin-bundling protein 1 [Source:MGI Symbol;Acc:MGI:1352745]
Dtx4	0.945114				0.463	0.111	1.31677	0.371652	protein_coding	12466338	12501454	35117	ENSMUSG00000039982	mmu:207521:Dtx4, AI449438, BC044798, D930042H13, RNF155	207521	deltex 4, E3 ubiquitin ligase [Source:MGI Symbol;Acc:MGI:2672905]
Tpst2	0.942787				0.597	0.253	1.75786	0.815075	protein_coding	112276691	112315361	38671	ENSMUSG00000029344	mmu:22022:Tpst2, AI448750, D5Ucla3, Tango13b, grm, grt	22022	protein-tyrosine sulfotransferase 2 [Source:MGI Symbol;Acc:MGI:1309516]
Picalm	0.940445				0.959	0.749	3.84405	2.9036	protein_coding	90130213	90213465	83253	ENSMUSG00000039361	mmu:233489:Picalm, CALM, CLTH, PAP180, fit-1, fit1, mKIAA4114	233489	phosphatidylinositol binding clathrin assembly protein [Source:MGI Symbol;Acc:MGI:2385902]
Acer3	0.934595				0.485	0.177	1.51405	0.579457	protein_coding	98206389	98321208	114820	ENSMUSG00000030760	mmu:66190:Acer3, 1110057L18Rik, 5430429L08Rik, AV015045, Phca	66190	alkaline ceramidase 3 [Source:MGI Symbol;Acc:MGI:1913440]
Sgpl1	0.934569				0.624	0.27	1.84678	0.912211	protein_coding	61098642	61147703	49062	ENSMUSG00000020097	mmu:20397:Sgpl1, AI428538, D10Xrf456, S1PL, Spl	20397	sphingosine phosphate lyase 1 [Source:MGI Symbol;Acc:MGI:1261415]
Gpr84	0.934064				0.336	0.051	1.1167	0.182638	protein_coding	103308235	103310612	2378	ENSMUSG00000063234	mmu:80910:Gpr84, EX33	80910	G protein-coupled receptor 84 [Source:MGI Symbol;Acc:MGI:1934129]
Bhlhe41	0.933673				0.501	0.187	1.52252	0.588846	protein_coding	145858243	145865558	7316	ENSMUSG00000030256	mmu:79362:Bhlhe41, 6430520M22Rik, Bhlhb2l, Bhlhb3, DEC2, Sharp1	79362	basic helix-loop-helix family, member e41 [Source:MGI Symbol;Acc:MGI:1930704]
St3gal6	0.930148				0.768	0.367	2.51726	1.58711	protein_coding	58468125	58524243	56119	ENSMUSG00000022747	mmu:54613:St3gal6, 1700023B24Rik, AI930218, AW552396, Siat10, St3galVI	54613	ST3 beta-galactoside alpha-2,3-sialyltransferase 6 [Source:MGI Symbol;Acc:MGI:1888707]
Csf3r	0.928497				0.705	0.183	2.23072	1.30222	protein_coding	126024550	126044440	19891	ENSMUSG00000028859	mmu:12986:Csf3r, Cd114, Csfgr, G-CSF-R, G-CSFR	12986	colony stimulating factor 3 receptor (granulocyte) [Source:MGI Symbol;Acc:MGI:1339755]
Sall3	0.926844				0.397	0.082	1.24984	0.322993	protein_coding	80966376	80986771	20396	ENSMUSG00000024565	mmu:20689:Sall3, B130022O04Rik, Msal, Msal-1, Sal, Salt, Spalt	20689	spalt like transcription factor 3 [Source:MGI Symbol;Acc:MGI:109295]
Pik3ap1	0.924732				0.515	0.142	1.51281	0.588082	protein_coding	41272377	41385102	112726	ENSMUSG00000025017	mmu:83490:Pik3ap1, 1810044J04Rik, BCAP	83490	phosphoinositide-3-kinase adaptor protein 1 [Source:MGI Symbol;Acc:MGI:1933177]
Atp8a2	0.923923				0.343	0.066	1.13327	0.209345	protein_coding	59638540	60197179	558640	ENSMUSG00000021983	mmu:50769:Atp8a2, AI415030, Atpc1b, agil, wl	50769	ATPase, aminophospholipid transporter-like, class I, type 8A, member 2 [Source:MGI Symbol;Acc:MGI:1354710]
Coro1a	0.918387				0.814	0.274	2.65939	1.741	protein_coding	126699773	126707787	8015	ENSMUSG00000030707	mmu:12721:Coro1a, Clabp, Lmb3, TACO, p57	12721	coronin, actin binding protein 1A [Source:MGI Symbol;Acc:MGI:1345961]
Ubash3b	0.91792				0.493	0.173	1.50358	0.585662	protein_coding	41011098	41161697	150600	ENSMUSG00000032020	mmu:72828:Ubash3b, 2810457I06Rik, BB125008, TULA-2, p70	72828	ubiquitin associated and SH3 domain containing, B [Source:MGI Symbol;Acc:MGI:1920078]
Gmip	0.915829				0.458	0.121	1.32643	0.410603	protein_coding	69808679	69821870	13192	ENSMUSG00000036246	mmu:78816:Gmip, 5031419I10Rik	78816	Gem-interacting protein [Source:MGI Symbol;Acc:MGI:1926066]
Fmnl1	0.915223				0.596	0.183	1.71831	0.803087	protein_coding	103171107	103198901	27795	ENSMUSG00000055805	mmu:57778:Fmnl1, 8030453N10Rik, AI553564, Fmnl, Fnrl, Frls	57778	formin-like 1 [Source:MGI Symbol;Acc:MGI:1888994]
Slc11a1	0.914361				0.503	0.137	1.507	0.592639	protein_coding	74375195	74386062	10868	ENSMUSG00000026177	mmu:18173:Slc11a1, Bcg, Ity, Ity1, Lsh, Nramp, Nramp1	18173	solute carrier family 11 (proton-coupled divalent metal ion transporters), member 1 [Source:MGI Symbol;Acc:MGI:1345275]
Dyrk2	0.91091				0.444	0.146	1.3769	0.465993	protein_coding	118855603	118870209	14607	ENSMUSG00000028630	mmu:69181:Dyrk2, 1810038L18Rik	69181	dual-specificity tyrosine-(Y)-phosphorylation regulated kinase 2 [Source:MGI Symbol;Acc:MGI:1330301]
Ang	0.910609				0.429	0.113	1.25497	0.344358	protein_coding	51091150	51102009	10860	ENSMUSG00000072115	mmu:11727:Ang, AI385586, Ang1, Rnase5, Rnase5a	11727	angiogenin, ribonuclease, RNase A family, 5 [Source:MGI Symbol;Acc:MGI:88022]
Wasf2	0.908339				0.805	0.49	2.55094	1.64261	protein_coding	133130505	133199756	69252	ENSMUSG00000028868	mmu:242687:Wasf2, AW742646, D4Ertd13e, WAVE2	242687	WAS protein family, member 2 [Source:MGI Symbol;Acc:MGI:1098641]
Hspa5	0.907951				0.909	0.71	3.69894	2.79099	protein_coding	34771970	34777547	5578	ENSMUSG00000026864	mmu:14828:Hspa5, AL022860, AU019543, Bip, D2Wsu141e, D2Wsu17e, Grp78, Hsce70, SEZ-7, Sez7, baffled, mBiP	14828	heat shock protein 5 [Source:MGI Symbol;Acc:MGI:95835]
Rtn4rl1	0.907195				0.385	0.071	1.11808	0.210881	protein_coding	75193783	75267769	73987	ENSMUSG00000045287	mmu:237847:Rtn4rl1, Ngr3, Ngrh2, Ngrl2	237847	reticulon 4 receptor-like 1 [Source:MGI Symbol;Acc:MGI:2661375]
Rplp1	0.905175				0.951	0.756	3.94733	3.04215	protein_coding	61913284	61914542	1259	ENSMUSG00000007892	mmu:56040:Rplp1, 2410042H16Rik, Arpp1, C430017H15Rik	56040	ribosomal protein, large, P1 [Source:MGI Symbol;Acc:MGI:1927099]
Slc9a9	0.904992				0.487	0.178	1.5571	0.652108	protein_coding	94669909	95230445	560537	ENSMUSG00000031129	mmu:331004:Slc9a9, 5730527A11Rik, 9930105B05, AI854429, Nhe9	331004	solute carrier family 9 (sodium/hydrogen exchanger), member 9 [Source:MGI Symbol;Acc:MGI:2679732]
Junb	0.904833				0.838	0.59	3.92669	3.02186	protein_coding	84974484	84978718	4235	ENSMUSG00000052837	mmu:16477:Junb	16477	jun B proto-oncogene [Source:MGI Symbol;Acc:MGI:96647]
Ski	0.903724				0.771	0.464	2.40284	1.49911	protein_coding	155154075	155222592	68518	ENSMUSG00000029050	mmu:20481:Ski, 2310012I02Rik, 2610001A11Rik, AA062172, AA589460, BC004088	20481	ski sarcoma viral oncogene homolog (avian) [Source:MGI Symbol;Acc:MGI:98310]
9930111J21Rik2	0.9026				0.596	0.241	1.95769	1.05509	protein_coding	49015874	49051242	35369	ENSMUSG00000069892	mmu:245240:9930111J21Rik2, 9930111J21Rik, Irgb5, OTTMUSG00000005540	245240	RIKEN cDNA 9930111J21 gene 2 [Source:MGI Symbol;Acc:MGI:3711310]
Pld3	0.899104				0.532	0.272	1.83555	0.936449	protein_coding	27532000	27553218	21219	ENSMUSG00000003363	mmu:18807:Pld3, Sam-9	18807	phospholipase D family, member 3 [Source:MGI Symbol;Acc:MGI:1333782]
Nlrp3	0.897823				0.55	0.171	2.02944	1.13162	protein_coding	59541568	59566956	25389	ENSMUSG00000032691	mmu:216799:Nlrp3, AGTAVPRL, AII/AVP, Cias1, FCAS, FCU, MWS, Mmig1, NALP3, Pypaf1	216799	NLR family, pyrin domain containing 3 [Source:MGI Symbol;Acc:MGI:2653833]
Pabpc1	0.896793				0.919	0.683	3.60594	2.70915	protein_coding	36595661	36609668	14008	ENSMUSG00000022283	mmu:18458:Pabpc1, PABP, Pabp1, PabpI, Pabpl1, ePAB	18458	poly(A) binding protein, cytoplasmic 1 [Source:MGI Symbol;Acc:MGI:1349722]
Myo1f	0.895703				0.505	0.152	1.47814	0.582441	protein_coding	33555707	33607764	52058	ENSMUSG00000024300	mmu:17916:Myo1f, C330006B10Rik	17916	myosin IF [Source:MGI Symbol;Acc:MGI:107711]
Osbpl11	0.895585				0.48	0.184	1.4607	0.565111	protein_coding	33185071	33243312	58242	ENSMUSG00000022807	mmu:106326:Osbpl11, 9430097N02Rik, AI132306, AU019795, ORP-11	106326	oxysterol binding protein-like 11 [Source:MGI Symbol;Acc:MGI:2146553]
Jmjd1c	0.894319				0.645	0.358	2.1451	1.25078	protein_coding	67096125	67256326	160202	ENSMUSG00000037876	mmu:108829:Jmjd1c, 5430433L24Rik, D630035I23Rik, Jmjdic, TRIP8	108829	jumonji domain containing 1C [Source:MGI Symbol;Acc:MGI:1918614]
Sat1	0.894204				0.839	0.497	2.98055	2.08634	protein_coding	155213132	155216449	3318	ENSMUSG00000025283	mmu:20229:Sat1, AA617398, SSAT, Sat	20229	spermidine/spermine N1-acetyl transferase 1 [Source:MGI Symbol;Acc:MGI:98233]
Hck	0.893778				0.478	0.131	1.41538	0.521598	protein_coding	153108468	153151441	42974	ENSMUSG00000003283	mmu:15162:Hck, AI849071, Bmk	15162	hemopoietic cell kinase [Source:MGI Symbol;Acc:MGI:96052]
Cotl1	0.891454				0.608	0.245	1.86086	0.969402	protein_coding	119809222	119840544	31323	ENSMUSG00000031827	mmu:72042:Cotl1, 1810074P22Rik, 2010004C08Rik, Clp	72042	coactosin-like 1 (Dictyostelium) [Source:MGI Symbol;Acc:MGI:1919292]
Pfkfb3	0.886501				0.493	0.177	1.637	0.750502	protein_coding	11471433	11554077	82645	ENSMUSG00000026773	mmu:170768:Pfkfb3, E330010H22Rik, iPFK-2, uPFK-2	170768	6-phosphofructo-2-kinase/fructose-2,6-biphosphatase 3 [Source:MGI Symbol;Acc:MGI:2181202]
Slc7a7	0.883136				0.398	0.086	1.11658	0.233444	protein_coding	54369442	54417780	48339	ENSMUSG00000000958	mmu:20540:Slc7a7, AI790233, my+lat1	20540	solute carrier family 7 (cationic amino acid transporter, y+ system), member 7 [Source:MGI Symbol;Acc:MGI:1337120]
Celf2	0.880885				0.768	0.369	2.55872	1.67783	protein_coding	6539694	7509563	969870	ENSMUSG00000002107	mmu:14007:Celf2, B230218O03, B230345P09Rik, C88023, CELF-2, CUG-BP2, Cugbp2, D230046B21Rik, Etr-3, Napor, Napor-2, mETR-3	14007	CUGBP, Elav-like family member 2 [Source:MGI Symbol;Acc:MGI:1338822]
Csnk1e	0.878771				0.689	0.367	2.0711	1.19233	protein_coding	79417856	79455566	37711	ENSMUSG00000022433	mmu:27373:Csnk1e, AI426939, AI551861, AW457082, CK1epsilon, CKIe, KC1epsilon, tau	27373	casein kinase 1, epsilon [Source:MGI Symbol;Acc:MGI:1351660]
Dpy19l4	0.878616				0.515	0.24	1.62811	0.749496	protein_coding	11261315	11322137	60823	ENSMUSG00000045205	mmu:381510:Dpy19l4, Gm1023, Narg3	381510	dpy-19-like 4 (C. elegans) [Source:MGI Symbol;Acc:MGI:2685869]
Tspan14	0.877802				0.718	0.416	2.14368	1.26588	protein_coding	40906445	40966807	60363	ENSMUSG00000037824	mmu:52588:Tspan14, AA958793, D14Ertd226e, Tm4sf14, tspan-14	52588	tetraspanin 14 [Source:MGI Symbol;Acc:MGI:1196325]
Wsb1	0.875779				0.661	0.329	2.06811	1.19233	protein_coding	79239372	79254671	15300	ENSMUSG00000017677	mmu:78889:Wsb1, 1110056B13Rik, 2700038M07Rik	78889	WD repeat and SOCS box-containing 1 [Source:MGI Symbol;Acc:MGI:1926139]
Man2b2	0.875223				0.514	0.216	1.51799	0.642769	protein_coding	36806921	36830653	23733	ENSMUSG00000029119	mmu:17160:Man2b2, mKIAA0935	17160	mannosidase 2, alpha B2 [Source:MGI Symbol;Acc:MGI:1195262]
Psap	0.871652				0.994	0.895	5.23013	4.35848	protein_coding	60277627	60302597	24971	ENSMUSG00000004207	mmu:19156:Psap, AI037048, SGP-1	19156	prosaposin [Source:MGI Symbol;Acc:MGI:97783]
Tmsb4x	0.870487				0.997	0.899	6.48792	5.61743	protein_coding	167207093	167209315	2223	ENSMUSG00000049775	mmu:19241:Tmsb4x, Ptmb4, Tb4	19241	thymosin, beta 4, X chromosome [Source:MGI Symbol;Acc:MGI:99510]
Tbxas1	0.869939				0.393	0.092	1.16893	0.298996	protein_coding	38875404	39084585	209182	ENSMUSG00000029925	mmu:21391:Tbxas1, CYP5, CYP5A1, THAS, TS, TXAS, TXS	21391	thromboxane A synthase 1, platelet [Source:MGI Symbol;Acc:MGI:98497]
Socs3	0.869228				0.55	0.276	2.04985	1.18062	protein_coding	117966079	117970047	3969	ENSMUSG00000053113	mmu:12702:Socs3, Cis3, Cish3, EF-10, Ef10, SSI-3, Ssi3	12702	suppressor of cytokine signaling 3 [Source:MGI Symbol;Acc:MGI:1201791]
Diaph2	0.868678				0.507	0.233	1.70129	0.832612	protein_coding	129749742	130465834	716093	ENSMUSG00000034480	mmu:54004:Diaph2, Dia3, Diap2, Drf2, E430022I22Rik	54004	diaphanous related formin 2 [Source:MGI Symbol;Acc:MGI:1858500]
Ppt1	0.868173				0.659	0.37	2.01336	1.14519	protein_coding	122836242	122859175	22934	ENSMUSG00000028657	mmu:19063:Ppt1, 9530043G02Rik, AA960502, C77813, CLN1, D4Ertd184e, INCL, PPT	19063	palmitoyl-protein thioesterase 1 [Source:MGI Symbol;Acc:MGI:1298204]
Tent5a	0.865838				0.383	0.142	1.45305	0.587216	protein_coding	85320439	85327348	6910	ENSMUSG00000032265	mmu:212943:Fam46a, D930050G01Rik	212943	terminal nucleotidyltransferase 5A [Source:MGI Symbol;Acc:MGI:2670964]
Whrn	0.861586				0.357	0.083	1.1178	0.256216	protein_coding	63414910	63495991	81082	ENSMUSG00000039137	mmu:73750:Whrn, 1110035G07Rik, AW122018, AW742671, C430046P22Rik, Dfnb31, Ush2d, wi	73750	whirlin [Source:MGI Symbol;Acc:MGI:2682003]
Tlr2	0.859612				0.44	0.149	1.59269	0.733082	protein_coding	83836272	83841767	5496	ENSMUSG00000027995	mmu:24088:Tlr2, Ly105	24088	toll-like receptor 2 [Source:MGI Symbol;Acc:MGI:1346060]
Lamp2	0.859479				0.896	0.659	3.29981	2.44033	protein_coding	38401357	38456454	55098	ENSMUSG00000016534	mmu:16784:Lamp2, CD107b, LGP-B, Lamp_II, Lamp-2, Lamp-2a, Lamp-2b, Lamp-2c, Mac3	16784	lysosomal-associated membrane protein 2 [Source:MGI Symbol;Acc:MGI:96748]
Cd81	0.859453				0.977	0.751	4.22839	3.36894	protein_coding	143052739	143067934	15196	ENSMUSG00000037706	mmu:12520:Cd81, Tapa-1, Tapa1, Tspan28	12520	CD81 antigen [Source:MGI Symbol;Acc:MGI:1096398]
Tnfrsf11a	0.854609				0.398	0.102	1.17613	0.321519	protein_coding	105780718	105847981	67264	ENSMUSG00000026321	mmu:21934:Tnfrsf11a, Ly109, ODFR, OFE, Rank, TRANCE-R, mRANK	21934	tumor necrosis factor receptor superfamily, member 11a, NFKB activator [Source:MGI Symbol;Acc:MGI:1314891]
H2-DMa	0.854502				0.41	0.099	1.18822	0.333723	protein_coding	34119541	34139101	19561	ENSMUSG00000037649	mmu:14998:H2-DMa, H-2Ma, H2-Ma	14998	histocompatibility 2, class II, locus DMa [Source:MGI Symbol;Acc:MGI:95921]
Pdia3	0.853892				0.86	0.611	2.92647	2.07258	protein_coding	121413775	121438687	24913	ENSMUSG00000027248	mmu:14827:Pdia3, 58kDa, ERp57, ERp60, ERp61, Erp, Grp58, PDI, PDI-Q2, PI-PLC, PLC[a], Plca	14827	protein disulfide isomerase associated 3 [Source:MGI Symbol;Acc:MGI:95834]
Ppp1r15a	0.85382				0.641	0.364	2.51648	1.66266	protein_coding	45522916	45526268	3353	ENSMUSG00000040435	mmu:17872:Ppp1r15a, 9630030H21, Gadd34, Myd116	17872	protein phosphatase 1, regulatory subunit 15A [Source:MGI Symbol;Acc:MGI:1927072]
Rcbtb2	0.851533				0.475	0.178	1.40417	0.552636	protein_coding	73123037	73207843	84807	ENSMUSG00000022106	mmu:105670:Rcbtb2, 2610028E02Rik, 2810420M18Rik, AI448345, AW240694, Chc1l, RC/BTB2	105670	regulator of chromosome condensation (RCC1) and BTB (POZ) domain containing protein 2 [Source:MGI Symbol;Acc:MGI:1917200]
Ptpn1	0.844002				0.619	0.303	1.89212	1.04812	protein_coding	167932057	167979385	47329	ENSMUSG00000027540	mmu:19246:Ptpn1, PTP-1B, PTP-HA2, PTP1B	19246	protein tyrosine phosphatase, non-receptor type 1 [Source:MGI Symbol;Acc:MGI:97805]
Zfp710	0.843502				0.412	0.123	1.21429	0.370792	protein_coding	80024814	80094173	69360	ENSMUSG00000048897	mmu:209225:Zfp710, 5430400N05Rik, 9830165K13, AI324798, Znf710	209225	zinc finger protein 710 [Source:MGI Symbol;Acc:MGI:1921747]
Rps29	0.843324				0.97	0.824	4.24858	3.40525	protein_coding	69157722	69159186	1465	ENSMUSG00000034892	mmu:20090:Rps29	20090	ribosomal protein S29 [Source:MGI Symbol;Acc:MGI:107681]
Elmo1	0.841741				0.686	0.389	2.27151	1.42977	protein_coding	20090596	20608353	517758	ENSMUSG00000041112	mmu:140580:Elmo1, 6330578D22Rik, C230095H21Rik, CED-12	140580	engulfment and cell motility 1 [Source:MGI Symbol;Acc:MGI:2153044]
Man1a2	0.838631				0.567	0.288	1.76723	0.928597	protein_coding	100562208	100685503	123296	ENSMUSG00000008763	mmu:17156:Man1a2, AI428775, AI528764, AI854422, Man1b, PCR2	17156	mannosidase, alpha, class 1A, member 2 [Source:MGI Symbol;Acc:MGI:104676]
Rasal3	0.838517				0.37	0.063	1.03247	0.193954	protein_coding	32390659	32403583	12925	ENSMUSG00000052142	mmu:320484:Rasal3, A430107D22Rik	320484	RAS protein activator like 3 [Source:MGI Symbol;Acc:MGI:2444128]
Abcd2	0.838129				0.417	0.113	1.25172	0.413592	protein_coding	91145871	91191799	45929	ENSMUSG00000055782	mmu:26874:Abcd2, ABC39, ALDL1, ALDR, ALDRP	26874	ATP-binding cassette, sub-family D (ALD), member 2 [Source:MGI Symbol;Acc:MGI:1349467]
Btg2	0.836913				0.741	0.499	3.68724	2.85033	protein_coding	134075170	134079120	3951	ENSMUSG00000020423	mmu:12227:Btg2, AA959598, APRO1, Pc3, TIS21	12227	B cell translocation gene 2, anti-proliferative [Source:MGI Symbol;Acc:MGI:108384]
Hsp90b1	0.834833				0.941	0.759	3.73912	2.90429	protein_coding	86690209	86705509	15301	ENSMUSG00000020048	mmu:22027:Hsp90b1, ERp99, GRP94, TA-3, Targ2, Tra-1, Tra1, endoplasmin, gp96	22027	heat shock protein 90, beta (Grp94), member 1 [Source:MGI Symbol;Acc:MGI:98817]
Slc15a3	0.834711				0.473	0.134	1.40942	0.574713	protein_coding	10839727	10859362	19636	ENSMUSG00000024737	mmu:65221:Slc15a3, Ci1, cI-1	65221	solute carrier family 15, member 3 [Source:MGI Symbol;Acc:MGI:1929691]
Mob1a	0.834662				0.697	0.383	2.09696	1.26229	protein_coding	83326016	83343776	17761	ENSMUSG00000043131	mmu:232157:Mob1a, 4022402H07Rik, MOB1, MOB4B, Mobk1b, Mobkl1b	232157	MOB kinase activator 1A [Source:MGI Symbol;Acc:MGI:2442631]
Pald1	0.833241				0.405	0.098	1.13547	0.302227	protein_coding	61319656	61383530	63875	ENSMUSG00000020092	mmu:27355:Pald1, MMPAL, Pald, mKIAA1274	27355	phosphatase domain containing, paladin 1 [Source:MGI Symbol;Acc:MGI:1351623]
Naglu	0.832992				0.427	0.145	1.25472	0.421731	protein_coding	101070012	101077672	7661	ENSMUSG00000001751	mmu:27419:Naglu	27419	alpha-N-acetylglucosaminidase (Sanfilippo disease IIIB) [Source:MGI Symbol;Acc:MGI:1351641]
Nfam1	0.832746				0.489	0.141	1.49325	0.6605	protein_coding	82992973	83033306	40334	ENSMUSG00000058099	mmu:74039:Nfam1, 4921501M20Rik, Cnaip	74039	Nfat activating molecule with ITAM motif 1 [Source:MGI Symbol;Acc:MGI:1921289]
Hps3	0.832185				0.433	0.142	1.25386	0.421677	protein_coding	19995945	20035315	39371	ENSMUSG00000027615	mmu:12807:Hps3, coa	12807	HPS3, biogenesis of lysosomal organelles complex 2 subunit 1 [Source:MGI Symbol;Acc:MGI:2153839]
Git2	0.831284				0.612	0.312	1.83067	0.999383	protein_coding	114727407	114775517	48111	ENSMUSG00000041890	mmu:26431:Git2, 1500036H07Rik, 5830420E16Rik, 6430510B20Rik, 9630056M03Rik, B230104M05Rik, CAT2, mKIAA0148	26431	GIT ArfGAP 2 [Source:MGI Symbol;Acc:MGI:1347053]
Ppp1r18	0.830528				0.597	0.242	1.70085	0.870322	protein_coding	35865593	35875596	10004	ENSMUSG00000034595	mmu:76448:Ppp1r18, 2310014H01Rik, AA407849, AI450394	76448	protein phosphatase 1, regulatory subunit 18 [Source:MGI Symbol;Acc:MGI:1923698]
Ecscr	0.827227				0.408	0.105	1.18417	0.356945	protein_coding	35713086	35722356	9271	ENSMUSG00000073599	mmu:68545:Ecscr, 1110006O17Rik, ARIA	68545	endothelial cell surface expressed chemotaxis and apoptosis regulator [Source:MGI Symbol;Acc:MGI:1915795]
Irf5	0.826347				0.388	0.088	1.08148	0.255131	protein_coding	29526625	29541871	15247	ENSMUSG00000029771	mmu:27056:Irf5, AW491843, mirf5	27056	interferon regulatory factor 5 [Source:MGI Symbol;Acc:MGI:1350924]
Ehd4	0.826328				0.607	0.26	1.8451	1.01877	protein_coding	120089175	120154606	65432	ENSMUSG00000027293	mmu:98878:Ehd4, 2210022F10Rik, AI197390, AI846352, AV006278, Past2	98878	EH-domain containing 4 [Source:MGI Symbol;Acc:MGI:1919619]
Zbtb18	0.822845				0.509	0.209	1.50309	0.680245	protein_coding	177442351	177450764	8414	ENSMUSG00000063659	mmu:30928:Zbtb18, RP58, Zfp238, Znf238	30928	zinc finger and BTB domain containing 18 [Source:MGI Symbol;Acc:MGI:1353609]
Akap13	0.822534				0.632	0.294	1.92346	1.10092	protein_coding	75455534	75754609	299076	ENSMUSG00000066406	mmu:75547:Akap13, 1700026G02Rik, 5730522G15Rik, 5830460E08Rik, AKAP-Lbc, BRX, Ht31, LBC, PROTO-LB, PROTO-LBC	75547	A kinase (PRKA) anchor protein 13 [Source:MGI Symbol;Acc:MGI:2676556]
Camk1d	0.821796				0.463	0.185	1.44564	0.623848	protein_coding	5293457	5714515	421059	ENSMUSG00000039145	mmu:227541:Camk1d, A630059D12Rik, CKLiK, CaMKIdelta, E030025C11Rik, mCKLiK	227541	calcium/calmodulin-dependent protein kinase ID [Source:MGI Symbol;Acc:MGI:2442190]
Mbnl1	0.819526				0.816	0.534	2.71641	1.89689	protein_coding	60472830	60629750	156921	ENSMUSG00000027763	mmu:56758:Mbnl1, Mbnl, mKIAA0428	56758	muscleblind like splicing factor 1 [Source:MGI Symbol;Acc:MGI:1928482]
Nrros	0.8183				0.535	0.184	1.59243	0.774133	protein_coding	32142785	32165594	22810	ENSMUSG00000052384	mmu:224109:Nrros, E430025L02Rik, Lrcc33, Lrrc33	224109	negative regulator of reactive oxygen species [Source:MGI Symbol;Acc:MGI:2445095]
Adam17	0.814218				0.575	0.277	1.67128	0.857062	protein_coding	21323509	21373632	50124	ENSMUSG00000052593	mmu:11491:Adam17, CD156b, Tace	11491	a disintegrin and metallopeptidase domain 17 [Source:MGI Symbol;Acc:MGI:1096335]
Gdi2	0.814131				0.848	0.612	2.82038	2.00625	protein_coding	3538063	3567871	29809	ENSMUSG00000021218	mmu:14569:Gdi2, GDI-B, GDIB, Gdi3	14569	guanosine diphosphate (GDP) dissociation inhibitor 2 [Source:MGI Symbol;Acc:MGI:99845]
Lhfpl2	0.813169				0.506	0.22	1.55447	0.741297	protein_coding	94057796	94195409	137614	ENSMUSG00000045312	mmu:218454:Lhfpl2, 6030465B15, AI447312, AW050335, mKIAA0206, vgim	218454	lipoma HMGIC fusion partner-like 2 [Source:MGI Symbol;Acc:MGI:2145236]
Icosl	0.811608				0.38	0.103	1.17383	0.362224	protein_coding	78069302	78083913	14612	ENSMUSG00000000732	mmu:50723:Icosl, AU044799, B7-H2, B7RP-1, B7h, BG071784, GI50, GL50, GL50-B, ICOS-L, Icoslg, LICOS, Ly115l, mKIAA0653	50723	icos ligand [Source:MGI Symbol;Acc:MGI:1354701]
Limd2	0.811505				0.451	0.131	1.2505	0.438999	protein_coding	106156256	106160860	4605	ENSMUSG00000040699	mmu:67803:Limd2, 0610025L06Rik, AI413966	67803	LIM domain containing 2 [Source:MGI Symbol;Acc:MGI:1915053]
Mlec	0.811492				0.598	0.31	1.76865	0.95716	protein_coding	115142981	115158179	15199	ENSMUSG00000048578	mmu:109154:Mlec, 2410014A08Rik, AI850530, ESTM19, X83352, mKIAA0152	109154	malectin [Source:MGI Symbol;Acc:MGI:1924015]
Tnfaip8l2	0.808364				0.363	0.077	1.04056	0.232199	protein_coding	95139521	95142360	2840	ENSMUSG00000013707	mmu:69769:Tnfaip8l2, 1810019A08Rik, AW610835, TIPE2	69769	tumor necrosis factor, alpha-induced protein 8-like 2 [Source:MGI Symbol;Acc:MGI:1917019]
Zfand5	0.80665				0.735	0.538	2.76245	1.9558	protein_coding	21272278	21286840	14563	ENSMUSG00000024750	mmu:22682:Zfand5, 2310057A04Rik, 5830475F03Rik, AA415485, Za20d2, Zfp216	22682	zinc finger, AN1-type domain 5 [Source:MGI Symbol;Acc:MGI:1278334]
1700017B05Rik	0.80005				0.39	0.101	1.15794	0.357891	protein_coding	57253117	57262612	9496	ENSMUSG00000032300	mmu:74211:1700017B05Rik, AA682102, D9Ertd278e	74211	RIKEN cDNA 1700017B05 gene [Source:MGI Symbol;Acc:MGI:1921461]
Rasgef1b	0.798797				0.393	0.147	1.43214	0.633343	protein_coding	99217426	99729065	511640	ENSMUSG00000089809	mmu:319818:A930011G23Rik	319818	RasGEF domain family, member 1B [Source:MGI Symbol;Acc:MGI:2443755]
Nfkbid	0.797487				0.394	0.147	1.62655	0.829064	protein_coding	30421732	30428746	7015	ENSMUSG00000036931	mmu:243910:Nfkbid, IkappaBNS	243910	nuclear factor of kappa light polypeptide gene enhancer in B cells inhibitor, delta [Source:MGI Symbol;Acc:MGI:3041243]
Rps12	0.797086				0.942	0.749	3.81587	3.01879	protein_coding	23785183	23787275	2093	ENSMUSG00000061983	mmu:20042:Rps12	20042	ribosomal protein S12 [Source:MGI Symbol;Acc:MGI:98105]
Commd8	0.796025				0.494	0.226	1.42489	0.628864	protein_coding	72156575	72168189	11615	ENSMUSG00000029213	mmu:27784:Commd8, C77770, D5Buc26e	27784	COMM domain containing 8 [Source:MGI Symbol;Acc:MGI:1343485]
Slc37a2	0.795053				0.393	0.107	1.11948	0.324423	protein_coding	37227585	37255738	28154	ENSMUSG00000032122	mmu:56857:Slc37a2, G3PP, Slc37a1, cI-2, ci2	56857	solute carrier family 37 (glycerol-3-phosphate transporter), member 2 [Source:MGI Symbol;Acc:MGI:1929693]
Ncf2	0.794709				0.525	0.167	1.49306	0.698354	protein_coding	152800194	152836991	36798	ENSMUSG00000026480	mmu:17970:Ncf2, NOXA2, Ncf-2, p67phox	17970	neutrophil cytosolic factor 2 [Source:MGI Symbol;Acc:MGI:97284]
Ucp2	0.792842				0.959	0.622	4.01448	3.22164	protein_coding	100493337	100502020	8684	ENSMUSG00000033685	mmu:22228:Ucp2, Slc25a8	22228	uncoupling protein 2 (mitochondrial, proton carrier) [Source:MGI Symbol;Acc:MGI:109354]
Man1a	0.792606				0.564	0.273	1.7413	0.948693	protein_coding	53904785	54076609	171825	ENSMUSG00000003746	mmu:17155:Man1a, Man1a1, PCR1	17155	mannosidase 1, alpha [Source:MGI Symbol;Acc:MGI:104677]
Tlr13	0.790815				0.45	0.124	1.30712	0.5163	protein_coding	106143204	106160493	17290	ENSMUSG00000033777	mmu:279572:Tlr13, AI666735, Gm713	279572	toll-like receptor 13 [Source:MGI Symbol;Acc:MGI:3045213]
Lpar6	0.788979				0.505	0.237	1.68224	0.893261	protein_coding	73237895	73243294	5400	ENSMUSG00000033446	mmu:67168:Lpar6, 2610302I02Rik, P2ry5, P2y5	67168	lysophosphatidic acid receptor 6 [Source:MGI Symbol;Acc:MGI:1914418]
Frrs1	0.788154				0.363	0.099	1.11372	0.325563	protein_coding	116859464	116908177	48714	ENSMUSG00000033386	mmu:20321:Frrs1, AI131732, Sdfr2	20321	ferric-chelate reductase 1 [Source:MGI Symbol;Acc:MGI:108076]
Inpp4b	0.787644				0.405	0.108	1.33511	0.54747	protein_coding	81342556	82127914	785359	ENSMUSG00000037940	mmu:234515:Inpp4b, E130107I17Rik	234515	inositol polyphosphate-4-phosphatase, type II [Source:MGI Symbol;Acc:MGI:2158925]
Btk	0.786736				0.38	0.092	1.06873	0.281992	protein_coding	134542336	134583570	41235	ENSMUSG00000031264	mmu:12229:Btk, AI528679, xid	12229	Bruton agammaglobulinemia tyrosine kinase [Source:MGI Symbol;Acc:MGI:88216]
Tpp1	0.786074				0.761	0.493	2.41387	1.6278	protein_coding	105744811	105752235	7425	ENSMUSG00000030894	mmu:12751:Tpp1, Cln2, LPIC, TPP-1, TPP-I	12751	tripeptidyl peptidase I [Source:MGI Symbol;Acc:MGI:1336194]
I830077J02Rik	0.785131				0.342	0.071	1.02	0.234867	protein_coding	105924358	105932664	8307	ENSMUSG00000074342	mmu:433638:I830077J02Rik	433638	RIKEN cDNA I830077J02 gene [Source:MGI Symbol;Acc:MGI:3588284]
Samsn1	0.78488				0.551	0.165	1.6708	0.885922	protein_coding	75858793	76022281	163489	ENSMUSG00000022876	mmu:67742:Samsn1, 4930571B16Rik, 930571B16Rik, Hacs1, SLy2	67742	SAM domain, SH3 domain and nuclear localization signals, 1 [Source:MGI Symbol;Acc:MGI:1914992]
Chd9	0.783282				0.591	0.313	1.82008	1.0368	protein_coding	90828352	91054516	226165	ENSMUSG00000056608	mmu:109151:Chd9, 1810014J18Rik, 9030205D12Rik, A330063D19Rik, AD013, PRIC320, mKIAA0308	109151	chromodomain helicase DNA binding protein 9 [Source:MGI Symbol;Acc:MGI:1924001]
Casp8	0.782935				0.502	0.199	1.43431	0.651378	protein_coding	58795374	58847503	52130	ENSMUSG00000026029	mmu:12370:Casp8, CASP-8, FLICE, MACH, Mch5	12370	caspase 8 [Source:MGI Symbol;Acc:MGI:1261423]
Orai1	0.782662				0.502	0.211	1.44779	0.665132	protein_coding	123015074	123030456	15383	ENSMUSG00000049686	mmu:109305:Orai1, D730049H07Rik, Tmem142a, orai-1	109305	ORAI calcium release-activated calcium modulator 1 [Source:MGI Symbol;Acc:MGI:1925542]
Nmt1	0.78161				0.598	0.322	1.70901	0.927401	protein_coding	103028190	103068912	40723	ENSMUSG00000020936	mmu:18107:Nmt1, AW536594	18107	N-myristoyltransferase 1 [Source:MGI Symbol;Acc:MGI:102579]
Cysltr1	0.780723				0.338	0.089	1.09449	0.313772	protein_coding	106574346	106603679	29334	ENSMUSG00000052821	mmu:58861:Cysltr1, BB147369, CysLT1R, Cyslt1	58861	cysteinyl leukotriene receptor 1 [Source:MGI Symbol;Acc:MGI:1926218]
Heatr5a	0.778485				0.46	0.199	1.39019	0.611708	protein_coding	51875871	51971321	95451	ENSMUSG00000035181	mmu:320487:Heatr5a, C230081H03Rik, D930036F22Rik, mKIAA1316	320487	HEAT repeat containing 5A [Source:MGI Symbol;Acc:MGI:2444133]
Hcls1	0.776913				0.477	0.151	1.35161	0.574699	protein_coding	36934983	36963212	28230	ENSMUSG00000022831	mmu:15163:Hcls1, AW213261, HS1	15163	hematopoietic cell specific Lyn substrate 1 [Source:MGI Symbol;Acc:MGI:104568]
Lrba	0.774785				0.404	0.174	1.33478	0.559994	protein_coding	86224680	86782692	558013	ENSMUSG00000028080	mmu:80877:Lrba, C80285, D3Ertd775e, Lab300, Lba	80877	LPS-responsive beige-like anchor [Source:MGI Symbol;Acc:MGI:1933162]
Dnase2a	0.774085				0.427	0.145	1.21323	0.439148	protein_coding	84908560	84922915	14356	ENSMUSG00000003812	-	-	deoxyribonuclease II alpha [Source:MGI Symbol;Acc:MGI:1329019]
Kif21b	0.773334				0.471	0.17	1.36486	0.591531	protein_coding	136131389	136177998	46610	ENSMUSG00000041642	mmu:16565:Kif21b, 2610511N21Rik, mKIAA0449	16565	kinesin family member 21B [Source:MGI Symbol;Acc:MGI:109234]
Irf2bpl	0.772986				0.6	0.39	2.12463	1.35164	protein_coding	86880701	86884798	4098	ENSMUSG00000034168	mmu:238330:Irf2bpl, 6430527G18Rik, Eap1	238330	interferon regulatory factor 2 binding protein-like [Source:MGI Symbol;Acc:MGI:2442463]
Mir142hg	0.772156				0.469	0.143	1.43911	0.66695	lncRNA	87755577	87757270	1694	ENSMUSG00000084796	-	-	Mir142 host gene (non-protein coding) [Source:MGI Symbol;Acc:MGI:1925841]
Tubgcp5	0.770422				0.376	0.132	1.15263	0.382211	protein_coding	55794154	55831677	37524	ENSMUSG00000033790	mmu:233276:Tubgcp5, B130010C12Rik, GCP5, mKIAA1899	233276	tubulin, gamma complex associated protein 5 [Source:MGI Symbol;Acc:MGI:2178836]
Gna15	0.769188				0.308	0.049	0.901369	0.132182	protein_coding	81502306	81524225	21920	ENSMUSG00000034792	mmu:14676:Gna15, G[a]15, Galpha15	14676	guanine nucleotide binding protein, alpha 15 [Source:MGI Symbol;Acc:MGI:95770]
St3gal5	0.767536				0.49	0.209	1.44725	0.679713	protein_coding	72097592	72154571	56980	ENSMUSG00000056091	mmu:20454:St3gal5, 3S-T, Siat9, [a]2	20454	ST3 beta-galactoside alpha-2,3-sialyltransferase 5 [Source:MGI Symbol;Acc:MGI:1339963]
Lmo2	0.766493				0.579	0.244	1.66903	0.902536	protein_coding	103957986	103981878	23893	ENSMUSG00000032698	mmu:16909:Lmo2, Rbtn-2, Rbtn2, Rhom-2, Ttg2	16909	LIM domain only 2 [Source:MGI Symbol;Acc:MGI:102811]
Ptms	0.765551				0.849	0.632	3.20098	2.43543	protein_coding	124913681	124920103	6423	ENSMUSG00000030122	mmu:69202:Ptms, 2610009E16Rik	69202	parathymosin [Source:MGI Symbol;Acc:MGI:1916452]
Ptprc	0.765185				0.759	0.262	2.48175	1.71656	protein_coding	138062861	138175708	112848	ENSMUSG00000026395	mmu:19264:Ptprc, B220, CD45R, Cd45, L-CA, Ly-5, Lyt-4, T200, loc	19264	protein tyrosine phosphatase, receptor type, C [Source:MGI Symbol;Acc:MGI:97810]
Pik3cd	0.764619				0.434	0.133	1.2702	0.505581	protein_coding	149649168	149702571	53404	ENSMUSG00000039936	mmu:18707:Pik3cd, 2410099E07Rik, 2610208K16Rik, AW545373, p110delta	18707	phosphatidylinositol-4,5-bisphosphate 3-kinase catalytic subunit delta [Source:MGI Symbol;Acc:MGI:1098211]
Plau	0.763867				0.302	0.085	1.20423	0.440363	protein_coding	20836660	20843385	6726	ENSMUSG00000021822	mmu:18792:Plau, u-PA, uPA	18792	plasminogen activator, urokinase [Source:MGI Symbol;Acc:MGI:97611]
Tent5c	0.762987				0.513	0.154	1.79362	1.03063	protein_coding	100451628	100489324	37697	ENSMUSG00000044468	mmu:74645:Fam46c, 4930431B09Rik, AI449797	74645	terminal nucleotidyltransferase 5C [Source:MGI Symbol;Acc:MGI:1921895]
Ankrd44	0.762152				0.458	0.188	1.41597	0.653819	protein_coding	54645340	54926387	281048	ENSMUSG00000052331	mmu:329154:Ankrd44, 4930444A19Rik, A130096K20, E130014H08Rik, PP6-ARS-B	329154	ankyrin repeat domain 44 [Source:MGI Symbol;Acc:MGI:3045243]
Adrb1	0.762018				0.258	0.055	0.980245	0.218227	protein_coding	56722199	56733113	10915	ENSMUSG00000035283	mmu:11554:Adrb1, Adrb-1, beta-AR	11554	adrenergic receptor, beta 1 [Source:MGI Symbol;Acc:MGI:87937]
Slc25a45	0.759073				0.376	0.116	1.09435	0.335273	protein_coding	5877808	5885878	8071	ENSMUSG00000024818	mmu:107375:Slc25a45, AW491445	107375	solute carrier family 25, member 45 [Source:MGI Symbol;Acc:MGI:2147731]
Tln1	0.758498				0.796	0.525	2.50377	1.74527	protein_coding	43531519	43562691	31173	ENSMUSG00000028465	mmu:21894:Tln1, Tln	21894	talin 1 [Source:MGI Symbol;Acc:MGI:1099832]
Plcl2	0.757103				0.332	0.085	1.03983	0.282727	protein_coding	50509403	50688484	179082	ENSMUSG00000038910	mmu:224860:Plcl2, PLC-L2, PRIP-2, Plce2, mKIAA1092	224860	phospholipase C-like 2 [Source:MGI Symbol;Acc:MGI:1352756]
Slc8a1	0.753648				0.474	0.232	1.6596	0.905947	protein_coding	81373105	81738377	365273	ENSMUSG00000054640	mmu:20541:Slc8a1, AI852629, AV344025, D930008O12Rik, Ncx1	20541	solute carrier family 8 (sodium/calcium exchanger), member 1 [Source:MGI Symbol;Acc:MGI:107956]
Dock4	0.752607				0.493	0.239	1.67805	0.92544	protein_coding	40445952	40846874	400923	ENSMUSG00000035954	mmu:238130:Dock4, 5330406C03, 6330411N01Rik, AF263288, C030023J22, mKIAA0716	238130	dedicator of cytokinesis 4 [Source:MGI Symbol;Acc:MGI:1918006]
Fmnl3	0.750566				0.454	0.165	1.28731	0.536742	protein_coding	99317225	99370482	53258	ENSMUSG00000023008	mmu:22379:Fmnl3, 2700073B04Rik, FBP11, Wbp3, mKIAA2014	22379	formin-like 3 [Source:MGI Symbol;Acc:MGI:109569]
Cited2	0.744938				0.478	0.24	2.04486	1.29992	protein_coding	17723218	17725674	2457	ENSMUSG00000039910	mmu:17684:Cited2, AI835299, ER154-like, Mrg1, Msg2, p35srj	17684	Cbp/p300-interacting transactivator, with Glu/Asp-rich carboxy-terminal domain, 2 [Source:MGI Symbol;Acc:MGI:1306784]
Morc3	0.742143				0.457	0.193	1.35912	0.616977	protein_coding	93832121	93876073	43953	ENSMUSG00000039456	mmu:338467:Morc3, 1110051N18Rik, AI452146, BF318192, D16Jhu32e, NXP2, Zcwcc3	338467	microrchidia 3 [Source:MGI Symbol;Acc:MGI:2136841]
Retreg1	0.740478				0.644	0.35	1.91873	1.17826	protein_coding	25843180	25973687	130508	ENSMUSG00000022270	mmu:66270:Fam134b, 1810015C04Rik, AU015349	66270	reticulophagy regulator 1 [Source:MGI Symbol;Acc:MGI:1913520]
Mlph	0.74038				0.276	0.046	0.884733	0.144353	protein_coding	90915085	90951142	36058	ENSMUSG00000026303	mmu:171531:Mlph, 2210418F23Rik, 5031433I09Rik, AW228792, D1Wsu84e, Slac-2a, l(1)-3Rk, l1Rk3, ln	171531	melanophilin [Source:MGI Symbol;Acc:MGI:2176380]
Sppl2a	0.738984				0.729	0.473	2.30654	1.56756	protein_coding	126890391	126933235	42845	ENSMUSG00000027366	mmu:66552:Sppl2a, 2010106G01Rik, C130089K23Rik	66552	signal peptide peptidase like 2A [Source:MGI Symbol;Acc:MGI:1913802]
Cndp2	0.738495				0.548	0.276	1.61254	0.874042	protein_coding	84667465	84685702	18238	ENSMUSG00000024644	mmu:66054:Cndp2, 0610010E05Rik, C76600, Cn2, Dip-2, Pep-1, Pep1	66054	CNDP dipeptidase 2 (metallopeptidase M20 family) [Source:MGI Symbol;Acc:MGI:1913304]
Eya4	0.737731				0.299	0.059	0.90765	0.169919	protein_coding	23102963	23350786	247824	ENSMUSG00000010461	mmu:14051:Eya4, B130023L16Rik	14051	EYA transcriptional coactivator and phosphatase 4 [Source:MGI Symbol;Acc:MGI:1337104]
P2rx7	0.737522				0.436	0.138	1.27422	0.5367	protein_coding	122643911	122691432	47522	ENSMUSG00000029468	mmu:18439:P2rx7, AI467586, P2X(7), P2X7R	18439	purinergic receptor P2X, ligand-gated ion channel, 7 [Source:MGI Symbol;Acc:MGI:1339957]
Srsf9	0.736075				0.571	0.305	1.6124	0.876326	protein_coding	115327177	115333080	5904	ENSMUSG00000029538	mmu:108014:Srsf9, 25kDa, 2610029M16Rik, SRp30c, Sfrs9	108014	serine/arginine-rich splicing factor 9 [Source:MGI Symbol;Acc:MGI:104896]
Rapgef5	0.735783				0.432	0.182	1.43542	0.699641	protein_coding	117516479	117759737	243259	ENSMUSG00000041992	mmu:217944:Rapgef5, 4932413M22, C86120, D030051B22Rik, GFR, Mrgef, mKIAA0277, mmr-gef	217944	Rap guanine nucleotide exchange factor (GEF) 5 [Source:MGI Symbol;Acc:MGI:2444365]
Cd63	0.735454				0.769	0.531	3.08642	2.35096	protein_coding	128900989	128912822	11834	ENSMUSG00000025351	mmu:12512:Cd63, C75951, ME491, Tspan30	12512	CD63 antigen [Source:MGI Symbol;Acc:MGI:99529]
Actr2	0.734992				0.796	0.526	2.52275	1.78775	protein_coding	20062304	20112913	50610	ENSMUSG00000020152	mmu:66713:Actr2, 4921510D23Rik, AA409782, Arp2, D6Ertd746e	66713	ARP2 actin-related protein 2 [Source:MGI Symbol;Acc:MGI:1913963]
Stx7	0.734554				0.7	0.455	2.10028	1.36573	protein_coding	24149302	24190222	40921	ENSMUSG00000019998	mmu:53331:Stx7, AI315064, AI317144, AW107239, Syn7	53331	syntaxin 7 [Source:MGI Symbol;Acc:MGI:1858210]
Tmem176b	0.733779				0.695	0.381	2.32149	1.58771	protein_coding	48833818	48841496	7679	ENSMUSG00000029810	mmu:65963:Tmem176b, 1810009M01Rik, Clast1, Lr8	65963	transmembrane protein 176B [Source:MGI Symbol;Acc:MGI:1916348]
Rp2	0.733644				0.435	0.183	1.25833	0.524685	protein_coding	20364481	20405653	41173	ENSMUSG00000060090	mmu:19889:Rp2, AI662636, Rp2h	19889	retinitis pigmentosa 2 homolog [Source:MGI Symbol;Acc:MGI:1277953]
Ptk2b	0.732602				0.467	0.161	1.36366	0.631063	protein_coding	66153257	66281052	127796	ENSMUSG00000059456	mmu:19229:Ptk2b, CADTK, CAKB, CAKbeta, E430023O05Rik, FADK2, FAK2, PYK2, Raftk	19229	PTK2 protein tyrosine kinase 2 beta [Source:MGI Symbol;Acc:MGI:104908]
Dhrs3	0.731694				0.519	0.222	1.54817	0.816473	protein_coding	144892827	144928209	35383	ENSMUSG00000066026	mmu:20148:Dhrs3, Rsdr1, retSDR1	20148	dehydrogenase/reductase (SDR family) member 3 [Source:MGI Symbol;Acc:MGI:1315215]
Egr2	0.730822				0.397	0.179	1.68146	0.950637	protein_coding	67535475	67542188	6714	ENSMUSG00000037868	mmu:13654:Egr2, Egr-2, Krox-20, Krox20, NGF1-B, Zfp-25, Zfp-6	13654	early growth response 2 [Source:MGI Symbol;Acc:MGI:95296]
Znrf2	0.73047				0.458	0.197	1.34193	0.611456	protein_coding	54816916	54893500	76585	ENSMUSG00000058446	mmu:387524:Znrf2, 1190002C14Rik, AU044205, D6Ertd365e	387524	zinc and ring finger 2 [Source:MGI Symbol;Acc:MGI:1196246]
Arhgap25	0.730172				0.381	0.112	1.1005	0.370326	protein_coding	87458545	87533259	74715	ENSMUSG00000030047	mmu:232201:Arhgap25, A130039I20Rik	232201	Rho GTPase activating protein 25 [Source:MGI Symbol;Acc:MGI:2443687]
Smad7	0.729552				0.578	0.371	2.05456	1.32501	protein_coding	75367529	75395935	28407	ENSMUSG00000025880	mmu:17131:Smad7, Madh7	17131	SMAD family member 7 [Source:MGI Symbol;Acc:MGI:1100518]
Trim30d	0.7257				0.416	0.14	1.30417	0.578471	protein_coding	104470014	104507849	37836	ENSMUSG00000057596	mmu:209387:Trim30d, AI451617, TRIM30-3, Trim79	209387	tripartite motif-containing 30D [Source:MGI Symbol;Acc:MGI:3035181]
Adcy7	0.724629				0.365	0.096	1.03946	0.314834	protein_coding	88272403	88329962	57560	ENSMUSG00000031659	mmu:11513:Adcy7, AA407758	11513	adenylate cyclase 7 [Source:MGI Symbol;Acc:MGI:102891]
Ptpre	0.723628				0.452	0.185	1.39175	0.668125	protein_coding	135537481	135686293	148813	ENSMUSG00000041836	mmu:19267:Ptpre, PTPe, PTPepsilon, RPTPepsilon	19267	protein tyrosine phosphatase, receptor type, E [Source:MGI Symbol;Acc:MGI:97813]
Ccl9	0.722365				0.442	0.132	1.78877	1.0664	protein_coding	83572919	83578636	5718	ENSMUSG00000019122	mmu:20308:Ccl9, CCF18, MRP-2, Scya10, Scya9	20308	chemokine (C-C motif) ligand 9 [Source:MGI Symbol;Acc:MGI:104533]
Hhex	0.720806				0.398	0.139	1.2119	0.491089	protein_coding	37434810	37440731	5922	ENSMUSG00000024986	mmu:15242:Hhex, Hex, Hex1, Hhex-rs2, Prh, Prhx	15242	hematopoietically expressed homeobox [Source:MGI Symbol;Acc:MGI:96086]
Acox3	0.719799				0.424	0.174	1.2215	0.501705	protein_coding	35583040	35615352	32313	ENSMUSG00000029098	mmu:80911:Acox3, BI685180, EST-s59, PCOX	80911	acyl-Coenzyme A oxidase 3, pristanoyl [Source:MGI Symbol;Acc:MGI:1933156]
P4ha1	0.717942				0.52	0.246	1.5315	0.813561	protein_coding	59323296	59373304	50009	ENSMUSG00000019916	mmu:18451:P4ha1, AL022634, P4ha	18451	procollagen-proline, 2-oxoglutarate 4-dioxygenase (proline 4-hydroxylase), alpha 1 polypeptide [Source:MGI Symbol;Acc:MGI:97463]
Tgif1	0.71782				0.449	0.178	1.44637	0.728546	protein_coding	70844205	70853546	9342	ENSMUSG00000047407	mmu:21815:Tgif1, AA959811, AI462167, Tgif	21815	TGFB-induced factor homeobox 1 [Source:MGI Symbol;Acc:MGI:1194497]
Ldlrad4	0.717462				0.369	0.177	1.30437	0.586904	protein_coding	67933257	68268630	335374	ENSMUSG00000024544	mmu:52662:Ldlrad4, 8230401C20Rik, A430083H02, A430108L08Rik, C18orf1, D18Ertd653e, D330030L18Rik	52662	low density lipoprotein receptor class A domain containing 4 [Source:MGI Symbol;Acc:MGI:1277150]
Usp2	0.716463				0.497	0.23	1.50703	0.79057	protein_coding	44067021	44095627	28607	ENSMUSG00000032010	mmu:53376:Usp2, B930035K21Rik, Ubp41	53376	ubiquitin specific peptidase 2 [Source:MGI Symbol;Acc:MGI:1858178]
Tm6sf1	0.715436				0.391	0.157	1.25852	0.543082	protein_coding	81859001	81884434	25434	ENSMUSG00000038623	mmu:107769:Tm6sf1, AI428514, BC023123, C630016D09Rik	107769	transmembrane 6 superfamily member 1 [Source:MGI Symbol;Acc:MGI:1933209]
Clec5a	0.714132				0.362	0.089	1.06171	0.347575	protein_coding	40574894	40585821	10928	ENSMUSG00000029915	mmu:23845:Clec5a, Clecsf5, Ly100, MDL-1, Mdl1	23845	C-type lectin domain family 5, member a [Source:MGI Symbol;Acc:MGI:1345151]
4933406I18Rik	0.713815				0.211	0.04	0.879602	0.165787	lncRNA	114315479	114415161	99683	ENSMUSG00000087475	mmu:71045:4933406I18Rik, 4933403D24Rik	71045	RIKEN cDNA 4933406I18 gene [Source:MGI Symbol;Acc:MGI:1918295]
Ssr4	0.713435				0.548	0.311	1.62255	0.909116	protein_coding	73787028	73790830	3803	ENSMUSG00000002014	mmu:20832:Ssr4, AW743063, C78062, Trap	20832	signal sequence receptor, delta [Source:MGI Symbol;Acc:MGI:1099464]
Nfe2l2	0.713387				0.677	0.405	2.20771	1.49433	protein_coding	75675513	75704641	29129	ENSMUSG00000015839	mmu:18024:Nfe2l2, Nrf2	18024	nuclear factor, erythroid derived 2, like 2 [Source:MGI Symbol;Acc:MGI:108420]
Scpep1	0.712817				0.55	0.273	1.69793	0.985114	protein_coding	88924020	88955465	31446	ENSMUSG00000000278	mmu:74617:Scpep1, 2410018F01Rik, 4833411K15Rik, AI957256, Risc	74617	serine carboxypeptidase 1 [Source:MGI Symbol;Acc:MGI:1921867]
Rgs19	0.712603				0.413	0.141	1.17739	0.464792	protein_coding	181688419	181693977	5559	ENSMUSG00000002458	mmu:56470:Rgs19, 2610042F04Rik, AI324841, AW547781, GAIP	56470	regulator of G-protein signaling 19 [Source:MGI Symbol;Acc:MGI:1915153]
Soga1	0.710259				0.351	0.12	1.0539	0.343642	protein_coding	157015799	157079254	63456	ENSMUSG00000055485	mmu:320706:Soga1, 9830001H06Rik, AI426038, D430036N24Rik, Soga	320706	suppressor of glucose, autophagy associated 1 [Source:MGI Symbol;Acc:MGI:2444575]
Ube2j1	0.71015				0.476	0.237	1.36656	0.656414	protein_coding	33031416	33052363	20948	ENSMUSG00000028277	mmu:56228:Ube2j1, 0710008M05Rik, 1110030I22Rik, NCUBE-1, Ncube, Ncube1, Ubc6p	56228	ubiquitin-conjugating enzyme E2J 1 [Source:MGI Symbol;Acc:MGI:1926245]
Prkcb	0.709813				0.571	0.304	1.83843	1.12862	protein_coding	122288751	122634402	345652	ENSMUSG00000052889	mmu:18751:Prkcb, PKC-B, PKC-Beta, Pkcb, Prkcb1, Prkcb2	18751	protein kinase C, beta [Source:MGI Symbol;Acc:MGI:97596]
Evl	0.709787				0.418	0.144	1.16628	0.456491	protein_coding	108554720	108688516	133797	ENSMUSG00000021262	mmu:14026:Evl, AI528774	14026	Ena-vasodilator stimulated phosphoprotein [Source:MGI Symbol;Acc:MGI:1194884]
Naip5	0.709604				0.324	0.07	0.912768	0.203163	protein_coding	100211739	100246323	34585	ENSMUSG00000071203	mmu:17951:Naip5, Birc1e, Lgn1, Naip-rs3	17951	NLR family, apoptosis inhibitory protein 5 [Source:MGI Symbol;Acc:MGI:1298220]
Arhgap30	0.706361				0.412	0.128	1.18287	0.476506	protein_coding	171388954	171410298	21345	ENSMUSG00000048865	mmu:226652:Arhgap30, 6030405P05Rik, Gm102, mFLJ00267	226652	Rho GTPase activating protein 30 [Source:MGI Symbol;Acc:MGI:2684948]
0610040J01Rik	0.70585				0.271	0.052	0.856422	0.150572	protein_coding	63812363	63899625	87263	ENSMUSG00000060512	mmu:76261:0610040J01Rik, AI662686	76261	RIKEN cDNA 0610040J01 gene [Source:MGI Symbol;Acc:MGI:1923511]
Ctsf	0.705811				0.539	0.266	1.55596	0.850144	protein_coding	4855130	4860918	5789	ENSMUSG00000083282	mmu:56464:Ctsf, AI481912	56464	cathepsin F [Source:MGI Symbol;Acc:MGI:1861434]
Pnpla7	0.70578				0.425	0.154	1.26064	0.554865	protein_coding	24976033	25054057	78025	ENSMUSG00000036833	mmu:241274:Pnpla7, BC027342, E430013P11Rik, Nre	241274	patatin-like phospholipase domain containing 7 [Source:MGI Symbol;Acc:MGI:2385325]
Pon3	0.705672				0.364	0.112	1.01321	0.307537	protein_coding	5220852	5256286	35435	ENSMUSG00000029759	mmu:269823:Pon3, 2810004E20, AI786302	269823	paraoxonase 3 [Source:MGI Symbol;Acc:MGI:106686]
Colgalt1	0.704549				0.49	0.244	1.40925	0.7047	protein_coding	71610998	71624911	13914	ENSMUSG00000034807	mmu:234407:Colgalt1, 2810024B22Rik, Glt25d1	234407	collagen beta(1-O)galactosyltransferase 1 [Source:MGI Symbol;Acc:MGI:1924348]
Bin1	0.702222				0.672	0.329	2.00352	1.3013	protein_coding	32377230	32435737	58508	ENSMUSG00000024381	mmu:30948:Bin1, ALP-1, Amphl, BRAMP-2, SH3P9	30948	bridging integrator 1 [Source:MGI Symbol;Acc:MGI:108092]
Zfp90	0.701596				0.327	0.101	1.01172	0.310128	protein_coding	106415327	106426598	11272	ENSMUSG00000031907	mmu:22751:Zfp90, 6430515L01Rik, KRAB17, NK10, Zfp64, Zfp83, mKIAA1954	22751	zinc finger protein 90 [Source:MGI Symbol;Acc:MGI:104786]
H3f3b	0.701497				0.929	0.837	4.53752	3.83602	protein_coding	116021912	116027962	6051	ENSMUSG00000016559	mmu:15081:H3f3b, 9430068D06Rik, H3.3B	15081	H3 histone, family 3B [Source:MGI Symbol;Acc:MGI:1101768]
Atp6v0a2	0.701075				0.514	0.274	1.54468	0.843602	protein_coding	124628576	124724455	95880	ENSMUSG00000038023	mmu:21871:Atp6v0a2, 8430408C20Rik, AI385560, ATP6a2, AW489264, Atp6n1d, Atp6n2, C76904, ISF, J6B7, SHIF, Stv1, TJ6M, TJ6s, Tj6, V-ATPase_116_kDa, V-ATPase_a2	21871	ATPase, H+ transporting, lysosomal V0 subunit A2 [Source:MGI Symbol;Acc:MGI:104855]
Ppcdc	0.700984				0.322	0.088	0.946272	0.245288	protein_coding	57385095	57440124	55030	ENSMUSG00000063849	mmu:66812:Ppcdc, 1810057I13Rik, 8430432M10Rik	66812	phosphopantothenoylcysteine decarboxylase [Source:MGI Symbol;Acc:MGI:1914062]
Zfp385a	0.700951				0.41	0.147	1.16986	0.468907	protein_coding	103313895	103340093	26199	ENSMUSG00000000552	mmu:29813:Zfp385a, Hzf, Zfp385, Znf385a	29813	zinc finger protein 385A [Source:MGI Symbol;Acc:MGI:1352495]
Mfsd1	0.700891				0.522	0.256	1.50732	0.806425	protein_coding	67582741	67604237	21497	ENSMUSG00000027775	mmu:66868:Mfsd1, 1200003O06Rik	66868	major facilitator superfamily domain containing 1 [Source:MGI Symbol;Acc:MGI:1914118]
Tcim	0.69894				0.245	0.117	1.3551	0.656161	protein_coding	24437180	24438984	1805	ENSMUSG00000056313	mmu:69068:1810011O10Rik, 1110065B09Rik, AW121743, AW321058	69068	transcriptional and immune response regulator [Source:MGI Symbol;Acc:MGI:1916318]
Klf6	0.698533				0.758	0.547	3.33578	2.63724	protein_coding	5861482	5870394	8913	ENSMUSG00000000078	mmu:23849:Klf6, AI448727, BCD1, C86813, CPBP, Copeb, FM2, FM6, Ierepo1, Ierepo3, R75280, Zf9	23849	Kruppel-like factor 6 [Source:MGI Symbol;Acc:MGI:1346318]
Zfp652	0.697765				0.512	0.274	1.5512	0.853439	protein_coding	95712673	95835115	122443	ENSMUSG00000075595	mmu:268469:Zfp652, 9530033F24Rik, ZNF652	268469	zinc finger protein 652 [Source:MGI Symbol;Acc:MGI:2442221]
Lcp1	0.694714				0.865	0.338	2.93762	2.2429	protein_coding	75131101	75230842	99742	ENSMUSG00000021998	mmu:18826:Lcp1, AW536232, D14Ertd310e, LCP-1, Pls2, pp65	18826	lymphocyte cytosolic protein 1 [Source:MGI Symbol;Acc:MGI:104808]
Fchsd2	0.694616				0.395	0.165	1.30174	0.607123	protein_coding	101092863	101284405	191543	ENSMUSG00000030691	mmu:207278:Fchsd2, BC034086, R74866, Sh3md3, mKIAA0769	207278	FCH and double SH3 domains 2 [Source:MGI Symbol;Acc:MGI:2448475]
Tmem135	0.692565				0.457	0.22	1.32167	0.629107	protein_coding	89139714	89404222	264509	ENSMUSG00000039428	mmu:72759:Tmem135, 2810439K08Rik, AW319712, PMP52	72759	transmembrane protein 135 [Source:MGI Symbol;Acc:MGI:1920009]
Tpm3	0.691797				0.896	0.646	3.02607	2.33427	protein_coding	90072649	90100902	28254	ENSMUSG00000027940	mmu:59069:Tpm3, TM30nm, TMnm, Tm5NM, Tpm-5, Tpm5, Trop-5, gamma-TM, hTM30nm, hTMnm	59069	tropomyosin 3, gamma [Source:MGI Symbol;Acc:MGI:1890149]
Crlf3	0.691369				0.446	0.191	1.32763	0.636264	protein_coding	80046493	80080991	34499	ENSMUSG00000017561	mmu:54394:Crlf3, BB164954, Creme9, Cytor4	54394	cytokine receptor-like factor 3 [Source:MGI Symbol;Acc:MGI:1860086]
Ccnd1	0.691215				0.381	0.133	1.3363	0.645086	protein_coding	144929931	144939925	9995	ENSMUSG00000070348	mmu:12443:Ccnd1, AI327039, CycD1, Cyl-1, PRAD1, bcl-1, cD1	12443	cyclin D1 [Source:MGI Symbol;Acc:MGI:88313]
Tram1	0.689834				0.646	0.39	1.91558	1.22574	protein_coding	13564698	13589910	25213	ENSMUSG00000025935	mmu:72265:Tram1, 1810049E02Rik, TRAMP	72265	translocating chain-associating membrane protein 1 [Source:MGI Symbol;Acc:MGI:1919515]
Sipa1l2	0.689767				0.447	0.19	1.27201	0.582241	protein_coding	125418063	125569808	151746	ENSMUSG00000001995	mmu:244668:Sipa1l2, BC058408, mKIAA1389	244668	signal-induced proliferation-associated 1 like 2 [Source:MGI Symbol;Acc:MGI:2676970]
Slfn8	0.689596				0.35	0.104	1.12065	0.431057	protein_coding	83002158	83020810	18653	ENSMUSG00000035208	mmu:276950:Slfn8	276950	schlafen 8 [Source:MGI Symbol;Acc:MGI:2672859]
Lpin2	0.688301				0.399	0.16	1.24336	0.555064	protein_coding	71182560	71249817	67258	ENSMUSG00000024052	mmu:64898:Lpin2, 2610511G02Rik, AI481352, AW742896	64898	lipin 2 [Source:MGI Symbol;Acc:MGI:1891341]
Fau	0.686074				0.867	0.669	3.12887	2.4428	protein_coding	6057844	6059524	1681	ENSMUSG00000038274	mmu:14109:Fau, MNSFbeta	14109	Finkel-Biskis-Reilly murine sarcoma virus (FBR-MuSV) ubiquitously expressed (fox derived) [Source:MGI Symbol;Acc:MGI:102547]
Apobec3	0.685995				0.495	0.223	1.53942	0.853422	protein_coding	79891659	79915906	24248	ENSMUSG00000009585	mmu:80287:Apobec3, Apobec, Arp3, BC003314, Cem15, Rfv3	80287	apolipoprotein B mRNA editing enzyme, catalytic polypeptide 3 [Source:MGI Symbol;Acc:MGI:1933111]
Il21r	0.685948				0.302	0.059	0.85019	0.164242	protein_coding	125603429	125633570	30142	ENSMUSG00000030745	mmu:60504:Il21r, NILR	60504	interleukin 21 receptor [Source:MGI Symbol;Acc:MGI:1890475]
Actb	0.685607				0.999	0.969	6.6086	5.92299	protein_coding	142903115	142906754	3640	ENSMUSG00000029580	mmu:11461:Actb, Actx, E430023M04Rik, beta-actin	11461	actin, beta [Source:MGI Symbol;Acc:MGI:87904]
Snn	0.684976				0.438	0.2	1.33628	0.651305	protein_coding	11060945	11074985	14041	ENSMUSG00000037972	mmu:20621:Snn, 2810407J07Rik, AI848521, AW547286	20621	stannin [Source:MGI Symbol;Acc:MGI:1276549]
Ccnl1	0.684806				0.7	0.432	2.36658	1.68178	protein_coding	65946151	65958249	12099	ENSMUSG00000027829	mmu:56706:Ccnl1, 2610030E23Rik, AU018493, Ccnl, ania-6a	56706	cyclin L1 [Source:MGI Symbol;Acc:MGI:1922664]
Ptpro	0.684613				0.331	0.088	0.989587	0.304974	protein_coding	137252319	137463233	210915	ENSMUSG00000030223	mmu:19277:Ptpro, D28, GLEPP1, PTPBK, PTPROt, PTPU2, PTPoc, PTPphi, Ptpn15, R-PTP-O	19277	protein tyrosine phosphatase, receptor type, O [Source:MGI Symbol;Acc:MGI:1097152]
Rpl39	0.684212				0.932	0.749	3.67682	2.99261	protein_coding	37082520	37085402	2883	ENSMUSG00000079641	mmu:67248:Rpl39, 2810465O16Rik	67248	ribosomal protein L39 [Source:MGI Symbol;Acc:MGI:1914498]
Prcp	0.684111				0.399	0.146	1.1097	0.425587	protein_coding	92874470	92934583	60114	ENSMUSG00000061119	mmu:72461:Prcp, 2510048K03Rik, 2610104A14Rik, AI451719, HUMPCP, PCP	72461	prolylcarboxypeptidase (angiotensinase C) [Source:MGI Symbol;Acc:MGI:1919711]
Agmo	0.683178				0.288	0.103	1.04587	0.362689	protein_coding	37241641	37582202	340562	ENSMUSG00000050103	mmu:319660:Agmo, A530016O06Rik, AI790538, Tmem195	319660	alkylglycerol monooxygenase [Source:MGI Symbol;Acc:MGI:2442495]
Sh3bp1	0.683029				0.335	0.093	0.965676	0.282647	protein_coding	78899768	78912051	12284	ENSMUSG00000022436	-	-	SH3-domain binding protein 1 [Source:MGI Symbol;Acc:MGI:104603]
Rap1b	0.680105				0.817	0.539	2.59847	1.91836	protein_coding	117813871	117846035	32165	ENSMUSG00000052681	mmu:215449:Rap1b, 2810443E11Rik	215449	RAS related protein 1b [Source:MGI Symbol;Acc:MGI:894315]
Usp8	0.68007				0.584	0.348	1.71957	1.0395	protein_coding	126707328	126759297	51970	ENSMUSG00000027363	mmu:84092:Usp8, AI574262, AW557536, Ubpy, mKIAA0055	84092	ubiquitin specific peptidase 8 [Source:MGI Symbol;Acc:MGI:1934029]
Pnp	0.678405				0.596	0.324	1.8029	1.12449	protein_coding	50931082	50965237	34156	ENSMUSG00000115338	-	-	purine-nucleoside phosphorylase [Source:MGI Symbol;Acc:MGI:97365]
Sp110	0.677332				0.463	0.182	1.36991	0.69258	protein_coding	85576899	85598817	21919	ENSMUSG00000070034	mmu:109032:Sp110, 5031415C07Rik, 52kDa, 5830484A20Rik, Ifi75, Ipr1	109032	Sp110 nuclear body protein [Source:MGI Symbol;Acc:MGI:1923364]
Dapp1	0.676622				0.284	0.074	0.918087	0.241465	protein_coding	137931007	137981545	50539	ENSMUSG00000028159	mmu:26377:Dapp1, Bam32	26377	dual adaptor for phosphotyrosine and 3-phosphoinositides 1 [Source:MGI Symbol;Acc:MGI:1347063]
Myc	0.671812				0.219	0.062	0.905862	0.23405	protein_coding	61985391	61990374	4984	ENSMUSG00000022346	mmu:17869:Myc, AU016757, Myc2, Niard, Nird, bHLHe39	17869	myelocytomatosis oncogene [Source:MGI Symbol;Acc:MGI:97250]
Ptafr	0.6717				0.451	0.139	1.42185	0.750154	protein_coding	132564067	132582683	18617	ENSMUSG00000056529	mmu:19204:Ptafr, PAFR	19204	platelet-activating factor receptor [Source:MGI Symbol;Acc:MGI:106066]
Ubc	0.6703				0.961	0.896	4.83896	4.16866	protein_coding	125385965	125390202	4238	ENSMUSG00000008348	mmu:22190:Ubc, 2700054O04Rik, AI194771, Rps27a, TI-225, Uba52, Ubb	22190	ubiquitin C [Source:MGI Symbol;Acc:MGI:98889]
Cyb561a3	0.669163				0.314	0.084	0.904	0.234837	protein_coding	10577172	10595961	18790	ENSMUSG00000034445	mmu:225912:Cyb561a3, 2310004G04Rik, Cybasc3, Lcytb	225912	cytochrome b561 family, member A3 [Source:MGI Symbol;Acc:MGI:2686925]
Naip2	0.668683				0.316	0.074	0.879394	0.210711	protein_coding	100144063	100202092	58030	ENSMUSG00000078945	mmu:17948:Naip2, Birc1b, Naip-rs6	17948	NLR family, apoptosis inhibitory protein 2 [Source:MGI Symbol;Acc:MGI:1298226]
Rps11	0.668229				0.855	0.627	2.99297	2.32474	protein_coding	45122379	45124439	2061	ENSMUSG00000003429	mmu:27207:Rps11	27207	ribosomal protein S11 [Source:MGI Symbol;Acc:MGI:1351329]
Etv5	0.667817				0.37	0.118	1.10065	0.432837	protein_coding	22381309	22439719	58411	ENSMUSG00000013089	mmu:104156:Etv5, 1110005E01Rik, 8430401F14Rik, ERM	104156	ets variant 5 [Source:MGI Symbol;Acc:MGI:1096867]
Evi2a	0.667217				0.554	0.274	1.63313	0.965914	protein_coding	79526560	79530609	4050	ENSMUSG00000078771	mmu:14017:Evi2a, AW491894, Evi-2, Evi2	14017	ecotropic viral integration site 2a [Source:MGI Symbol;Acc:MGI:95458]
Canx	0.666641				0.904	0.734	3.29115	2.62451	protein_coding	50293961	50325673	31713	ENSMUSG00000020368	mmu:12330:Canx, 1110069N15Rik, AI988026, Cnx, D11Ertd153e	12330	calnexin [Source:MGI Symbol;Acc:MGI:88261]
A630001G21Rik	0.665986				0.289	0.066	0.853282	0.187297	protein_coding	85717083	85778643	61561	ENSMUSG00000052760	mmu:319997:A630001G21Rik	319997	RIKEN cDNA A630001G21 gene [Source:MGI Symbol;Acc:MGI:2443131]
Wipf1	0.665694				0.606	0.329	1.82406	1.15837	protein_coding	73429610	73529734	100125	ENSMUSG00000075284	mmu:215280:Wipf1, AI115543, D2Ertd120e, WIP, Waspip	215280	WAS/WASL interacting protein family, member 1 [Source:MGI Symbol;Acc:MGI:2178801]
Adam10	0.665154				0.714	0.475	2.21346	1.5483	protein_coding	70678997	70780229	101233	ENSMUSG00000054693	mmu:11487:Adam10, 1700031C13Rik, MADM, kuz, kuzbanian	11487	a disintegrin and metallopeptidase domain 10 [Source:MGI Symbol;Acc:MGI:109548]
Ly6e	0.664222				0.973	0.613	4.52462	3.8604	protein_coding	74955051	74959905	4855	ENSMUSG00000022587	mmu:17069:Ly6e, Ly67, RIG-E, Sca-2, TSA-1, Tsa1	17069	lymphocyte antigen 6 complex, locus E [Source:MGI Symbol;Acc:MGI:106651]
Skap2	0.663945				0.496	0.236	1.48826	0.824314	protein_coding	51857422	52012549	155128	ENSMUSG00000059182	mmu:54353:Skap2, 2610021A10Rik, AA960083, BB137539, RA70, SKAP-HOM, Saps, Scap2, mSKAP55R	54353	src family associated phosphoprotein 2 [Source:MGI Symbol;Acc:MGI:1889206]
Rpl10	0.662947				0.771	0.523	2.4468	1.78385	protein_coding	74270812	74273135	2324	ENSMUSG00000008682	mmu:110954:Rpl10, D0HXS648, DXHXS648, DXHXS648E, QM, QM16	110954	ribosomal protein L10 [Source:MGI Symbol;Acc:MGI:105943]
Rreb1	0.661767				0.4	0.176	1.25535	0.593579	protein_coding	37778400	37952005	173606	ENSMUSG00000039087	mmu:68750:Rreb1, 1110037N09Rik, AA414966, B930013M22Rik	68750	ras responsive element binding protein 1 [Source:MGI Symbol;Acc:MGI:2443664]
Fbrsl1	0.658868				0.485	0.233	1.43352	0.774648	protein_coding	110361754	110448602	86849	ENSMUSG00000043323	mmu:381668:Fbrsl1, 2410025L10Rik, AI467568, Gm1049, Gm29766, mKIAA1545	381668	fibrosin-like 1 [Source:MGI Symbol;Acc:MGI:1920907]
Ulk2	0.658845				0.51	0.285	1.50307	0.844224	protein_coding	61775649	61855073	79425	ENSMUSG00000004798	mmu:29869:Ulk2, A830085I22Rik, AU015340, Unc51.2, mKIAA0623	29869	unc-51 like kinase 2 [Source:MGI Symbol;Acc:MGI:1352758]
Rpl12	0.658749				0.721	0.45	2.26989	1.61114	protein_coding	32961559	32965345	3787	ENSMUSG00000038900	mmu:269261:Rpl12, E430018F03	269261	ribosomal protein L12 [Source:MGI Symbol;Acc:MGI:98002]
Cxxc5	0.65862				0.476	0.242	1.36879	0.710172	protein_coding	35829397	35861688	32292	ENSMUSG00000046668	mmu:67393:Cxxc5, 4930415K17Rik	67393	CXXC finger 5 [Source:MGI Symbol;Acc:MGI:1914643]
Cltc	0.658482				0.889	0.708	3.07689	2.41841	protein_coding	86694351	86757565	63215	ENSMUSG00000047126	mmu:67300:Cltc, 3110065L21Rik, CHC, R74732	67300	clathrin, heavy polypeptide (Hc) [Source:MGI Symbol;Acc:MGI:2388633]
Rel	0.658362				0.357	0.125	1.17763	0.519271	protein_coding	23736847	23770970	34124	ENSMUSG00000020275	mmu:19696:Rel, c-Rel	19696	reticuloendotheliosis oncogene [Source:MGI Symbol;Acc:MGI:97897]
Gab2	0.656804				0.416	0.195	1.35868	0.701872	protein_coding	97081586	97308946	227361	ENSMUSG00000004508	mmu:14389:Gab2, AI463667, D130058I17Rik, p97	14389	growth factor receptor bound protein 2-associated protein 2 [Source:MGI Symbol;Acc:MGI:1333854]
Tfe3	0.656567				0.385	0.153	1.10169	0.445122	protein_coding	7762560	7775202	12643	ENSMUSG00000000134	mmu:209446:Tfe3, F830016E06Rik, Tcfe3, Tfe-3, bHLHe33	209446	transcription factor E3 [Source:MGI Symbol;Acc:MGI:98511]
Lamp1	0.654333				0.939	0.758	3.80698	3.15265	protein_coding	13159161	13175338	16178	ENSMUSG00000031447	mmu:16783:Lamp1, CD107a, LGP-120, LGP-A, Lamp-1, P2B	16783	lysosomal-associated membrane protein 1 [Source:MGI Symbol;Acc:MGI:96745]
Nfkb1	0.653157				0.485	0.232	1.44038	0.787228	protein_coding	135584655	135691547	106893	ENSMUSG00000028163	mmu:18033:Nfkb1, NF-KB1, NF-kappaB, NF-kappaB1, p105, p50, p50/p105	18033	nuclear factor of kappa light polypeptide gene enhancer in B cells 1, p105 [Source:MGI Symbol;Acc:MGI:97312]
Ctc1	0.651811				0.314	0.087	0.899003	0.247192	protein_coding	69015911	69036473	20563	ENSMUSG00000020898	mmu:68964:Ctc1, 1500010J02Rik, AAF-132, AAF132	68964	CTS telomere maintenance complex component 1 [Source:MGI Symbol;Acc:MGI:1916214]
AI506816	0.651228				0.314	0.143	1.11745	0.466218	lncRNA	23698296	23712667	14372	ENSMUSG00000105987	mmu:433855:	433855	expressed sequence AI506816 [Source:MGI Symbol;Acc:MGI:2140929]
Rassf4	0.650178				0.412	0.175	1.25844	0.60826	protein_coding	116633008	116673952	40945	ENSMUSG00000042129	mmu:213391:Rassf4, 3830411C14Rik, AD037, AI586137	213391	Ras association (RalGDS/AF-6) domain family member 4 [Source:MGI Symbol;Acc:MGI:2386853]
Senp2	0.650042				0.424	0.203	1.25638	0.606338	protein_coding	22009484	22049269	39786	ENSMUSG00000022855	mmu:75826:Senp2, 2310007L05Rik, 4930538C18Rik, AI646780, AW554757, Smt3ip2, SuPr-1, mKIAA1331	75826	SUMO/sentrin specific peptidase 2 [Source:MGI Symbol;Acc:MGI:1923076]
Tmem37	0.648101				0.309	0.089	0.906127	0.258025	protein_coding	120067377	120074074	6698	ENSMUSG00000050777	mmu:170706:Tmem37, AI173373, AW540203, Pr, Pr1	170706	transmembrane protein 37 [Source:MGI Symbol;Acc:MGI:2157899]
Eif4a1	0.647702				0.79	0.577	2.56495	1.91725	protein_coding	69666936	69672423	5488	ENSMUSG00000059796	mmu:13681:Eif4a1, BM-010, Ddx2a, Eif4	13681	eukaryotic translation initiation factor 4A1 [Source:MGI Symbol;Acc:MGI:95303]
Scn1b	0.647656				0.339	0.094	0.990633	0.342978	protein_coding	31116524	31127003	10480	ENSMUSG00000019194	mmu:20266:Scn1b	20266	sodium channel, voltage-gated, type I, beta [Source:MGI Symbol;Acc:MGI:98247]
Gm12185	0.645641				0.341	0.128	1.09424	0.448601	protein_coding	48904656	48992226	87571	ENSMUSG00000048852	mmu:620913:Gm12185, OTTMUSG00000005523	620913	predicted gene 12185 [Source:MGI Symbol;Acc:MGI:3652173]
Rps4x	0.644238				0.938	0.757	3.69107	3.04683	protein_coding	102184941	102189394	4454	ENSMUSG00000031320	mmu:20102:Rps4x, Rps4, Rps4-1	20102	ribosomal protein S4, X-linked [Source:MGI Symbol;Acc:MGI:98158]
Dgkd	0.644032				0.376	0.152	1.09023	0.446202	protein_coding	87853287	87945180	91894	ENSMUSG00000070738	mmu:227333:Dgkd, AI841987, D330025K09, DGKdelta, dgkd-2	227333	diacylglycerol kinase, delta [Source:MGI Symbol;Acc:MGI:2138334]
Adgrg1	0.643443				0.685	0.368	2.17602	1.53258	protein_coding	94974751	95014217	39467	ENSMUSG00000031785	mmu:14766:Adgrg1, Cyt28, Gpr56, TM7LN4, TM7XN1	14766	adhesion G protein-coupled receptor G1 [Source:MGI Symbol;Acc:MGI:1340051]
Tmem104	0.64307				0.337	0.11	0.955172	0.312102	protein_coding	115187487	115247023	59537	ENSMUSG00000045980	mmu:320534:Tmem104, C630005D06Rik, mFLJ00021	320534	transmembrane protein 104 [Source:MGI Symbol;Acc:MGI:2444222]
Arhgap17	0.638444				0.463	0.232	1.35991	0.721469	protein_coding	123279218	123369915	90698	ENSMUSG00000030766	mmu:70497:Arhgap17, 5730403H17Rik, Nadrin, Nadrin2, Rich1, Wbp15	70497	Rho GTPase activating protein 17 [Source:MGI Symbol;Acc:MGI:1917747]
Cap1	0.638235				0.707	0.473	2.14914	1.51091	protein_coding	122859047	122886056	27010	ENSMUSG00000028656	mmu:12331:Cap1	12331	CAP, adenylate cyclase-associated protein 1 (yeast) [Source:MGI Symbol;Acc:MGI:88262]
Zfp217	0.635804				0.363	0.146	1.17306	0.537259	protein_coding	170108643	170148103	39461	ENSMUSG00000052056	mmu:228913:Zfp217, 4933431C08Rik, AW987152, Gm562, ZABC1, Znf217	228913	zinc finger protein 217 [Source:MGI Symbol;Acc:MGI:2685408]
Cebpz	0.635543				0.483	0.273	1.48014	0.844601	protein_coding	78919006	78937066	18061	ENSMUSG00000024081	mmu:12607:Cebpz, AI848081, CBF2, Cbf, Cebpa-rs1	12607	CCAAT/enhancer binding protein zeta [Source:MGI Symbol;Acc:MGI:109386]
Otud1	0.630122				0.273	0.133	1.11481	0.484693	protein_coding	19657752	19660583	2832	ENSMUSG00000043415	mmu:71198:Otud1, 4933428L19Rik	71198	OTU domain containing 1 [Source:MGI Symbol;Acc:MGI:1918448]
Slc4a7	0.629951				0.356	0.14	1.09908	0.469126	protein_coding	14702279	14799940	97662	ENSMUSG00000021733	mmu:218756:Slc4a7, E430014N10Rik, NBC3, NBCn1, NBCn1-G	218756	solute carrier family 4, sodium bicarbonate cotransporter, member 7 [Source:MGI Symbol;Acc:MGI:2443878]
Lrch1	0.6299				0.396	0.198	1.31523	0.685335	protein_coding	74754675	74947876	193202	ENSMUSG00000068015	mmu:380916:Lrch1, 4832412D13Rik, AI552548, AW215503, Chdc1, mKIAA1016	380916	leucine-rich repeats and calponin homology (CH) domain containing 1 [Source:MGI Symbol;Acc:MGI:2443390]
Arpc4	0.629572				0.558	0.319	1.57546	0.945889	protein_coding	113378115	113390448	12334	ENSMUSG00000079426	mmu:68089:Arpc4, 20kDa, 5330419I20Rik, AI327076, p20-Arc	68089	actin related protein 2/3 complex, subunit 4 [Source:MGI Symbol;Acc:MGI:1915339]
Bach1	0.629316				0.497	0.269	1.52796	0.898647	protein_coding	87698945	87733346	34402	ENSMUSG00000025612	mmu:12013:Bach1, 6230421P05Rik, AI323795	12013	BTB and CNC homology 1, basic leucine zipper transcription factor 1 [Source:MGI Symbol;Acc:MGI:894680]
Rpl35a	0.628497				0.89	0.704	3.24658	2.61809	protein_coding	33056453	33060189	3737	ENSMUSG00000060636	mmu:57808:Rpl35a, 2810431L15Rik, Rpl35	57808	ribosomal protein L35A [Source:MGI Symbol;Acc:MGI:1928894]
Eef1a1	0.628453				0.941	0.822	4.01872	3.39026	protein_coding	78478449	78489151	10703	ENSMUSG00000037742	mmu:13627:Eef1a1	13627	eukaryotic translation elongation factor 1 alpha 1 [Source:MGI Symbol;Acc:MGI:1096881]
Eef2k	0.627397				0.318	0.114	1.00252	0.375121	protein_coding	120842831	120907450	64620	ENSMUSG00000035064	mmu:13631:Eef2k, C86191, eEF-2K	13631	eukaryotic elongation factor-2 kinase [Source:MGI Symbol;Acc:MGI:1195261]
Csf2ra	0.626084				0.587	0.274	1.89207	1.26598	protein_coding	61223957	61228429	4473	ENSMUSG00000059326	mmu:12982:Csf2ra, CD116, Csfgmra, GM-CSF-Ra, GM-CSFR	12982	colony stimulating factor 2 receptor, alpha, low-affinity (granulocyte-macrophage) [Source:MGI Symbol;Acc:MGI:1339754]
Gngt2	0.625614				0.396	0.13	1.13259	0.506979	protein_coding	95837216	95845734	8519	ENSMUSG00000038811	mmu:14710:Gngt2, AV096488	14710	guanine nucleotide binding protein (G protein), gamma transducing activity polypeptide 2 [Source:MGI Symbol;Acc:MGI:893584]
Sema4d	0.624369				0.679	0.368	2.11134	1.48697	protein_coding	51685529	51793747	108219	ENSMUSG00000021451	mmu:20354:Sema4d, CD100, Semacl2, Semaj, Semcl2, coll-4	20354	sema domain, immunoglobulin domain (Ig), transmembrane domain (TM) and short cytoplasmic domain, (semaphorin) 4D [Source:MGI Symbol;Acc:MGI:109244]
Brd2	0.623062				0.703	0.527	2.28342	1.66036	protein_coding	34112023	34122634	10612	ENSMUSG00000024335	mmu:14312:Brd2, AW228947, D17H6S113E, Frg-1, Fsrg-1, Fsrg1, Nat, Ring3, Rnf3, mKIAA4005	14312	bromodomain containing 2 [Source:MGI Symbol;Acc:MGI:99495]
Hivep3	0.622291				0.326	0.121	1.04066	0.418366	protein_coding	119733784	120138045	404262	ENSMUSG00000028634	mmu:16656:Hivep3, 2900056N03Rik, A130075N07, AI848000, E030045D18Rik, KBP-1, KBP1, Krc, Rc, Schnurri-3, Shn3, Zas3	16656	human immunodeficiency virus type I enhancer binding protein 3 [Source:MGI Symbol;Acc:MGI:106589]
Tmed5	0.620903				0.698	0.454	2.13959	1.51868	protein_coding	108106366	108132620	26255	ENSMUSG00000063406	mmu:73130:Tmed5, 3110020O18Rik, 4432412D15Rik	73130	transmembrane p24 trafficking protein 5 [Source:MGI Symbol;Acc:MGI:1921586]
Abcg1	0.62058				0.522	0.29	1.61116	0.990583	protein_coding	31057675	31117988	60314	ENSMUSG00000024030	mmu:11307:Abcg1, AW413978, Abc8, White	11307	ATP binding cassette subfamily G member 1 [Source:MGI Symbol;Acc:MGI:107704]
Arhgef6	0.619709				0.326	0.11	0.970668	0.350959	protein_coding	57231485	57338729	107245	ENSMUSG00000031133	mmu:73341:Arhgef6, 1600028C08Rik, 1700038J06Rik, 4930592P22Rik, alpha-PIX	73341	Rac/Cdc42 guanine nucleotide exchange factor (GEF) 6 [Source:MGI Symbol;Acc:MGI:1920591]
Ppp1r9a	0.619704				0.395	0.187	1.29234	0.672638	protein_coding	4902917	5165661	262745	ENSMUSG00000032827	mmu:243725:Ppp1r9a, 2810430P21Rik, 4930518N04Rik, 5330407E15, A230094E16Rik, BB181831, NRB, mKIAA1222, neurabin-I	243725	protein phosphatase 1, regulatory subunit 9A [Source:MGI Symbol;Acc:MGI:2442401]
Was	0.619644				0.334	0.102	0.965145	0.3455	protein_coding	8081453	8090498	9046	ENSMUSG00000031165	mmu:22376:Was, U42471, Wasp	22376	Wiskott-Aldrich syndrome [Source:MGI Symbol;Acc:MGI:105059]
Mapk14	0.618789				0.447	0.229	1.30238	0.683588	protein_coding	28691329	28748406	57078	ENSMUSG00000053436	mmu:26416:Mapk14, CSBP2, Crk1, Csbp1, Mxi2, PRKM14, PRKM15, p38, p38-alpha, p38MAPK, p38a, p38alpha	26416	mitogen-activated protein kinase 14 [Source:MGI Symbol;Acc:MGI:1346865]
Sh2b3	0.615984				0.366	0.14	1.0566	0.440619	protein_coding	121815488	121837646	22159	ENSMUSG00000042594	mmu:16923:Sh2b3, AI429800, Lnk	16923	SH2B adaptor protein 3 [Source:MGI Symbol;Acc:MGI:893598]
Rassf5	0.615186				0.342	0.103	0.996254	0.381067	protein_coding	131176410	131245258	68849	ENSMUSG00000026430	mmu:54354:Rassf5, 1300019G20Rik, Maxp1, Nore1, Nore1A, Nore1B, Rapl	54354	Ras association (RalGDS/AF-6) domain family member 5 [Source:MGI Symbol;Acc:MGI:1926375]
Fkbp5	0.614011				0.449	0.221	1.39214	0.778132	protein_coding	28399094	28517527	118434	ENSMUSG00000024222	mmu:14229:Fkbp5, D17Ertd592e, Dit1, FKBP-5, FKBP51	14229	FK506 binding protein 5 [Source:MGI Symbol;Acc:MGI:104670]
Slc36a1	0.613995				0.306	0.104	0.916244	0.30225	protein_coding	55204350	55236330	31981	ENSMUSG00000020261	mmu:215335:Slc36a1, 5830411H19Rik, AI839897, Pat1	215335	solute carrier family 36 (proton/amino acid symporter), member 1 [Source:MGI Symbol;Acc:MGI:2445299]
Slc44a2	0.612818				0.572	0.344	1.71856	1.10574	protein_coding	21320698	21355028	34331	ENSMUSG00000057193	mmu:68682:Slc44a2, 1110028E10Rik, CTL2	68682	solute carrier family 44, member 2 [Source:MGI Symbol;Acc:MGI:1915932]
Plod1	0.612184				0.485	0.268	1.39287	0.780688	protein_coding	147909753	147936767	27015	ENSMUSG00000019055	mmu:18822:Plod1, 2410042F05Rik, AI854890, AV007929, Lh1, Plod	18822	procollagen-lysine, 2-oxoglutarate 5-dioxygenase 1 [Source:MGI Symbol;Acc:MGI:99907]
Fes	0.611298				0.341	0.108	0.963142	0.351844	protein_coding	80377756	80387946	10191	ENSMUSG00000053158	mmu:14159:Fes, AI586313, BB137047, FPS, c-fes	14159	feline sarcoma oncogene [Source:MGI Symbol;Acc:MGI:95514]
Egr3	0.611102				0.215	0.118	1.33496	0.723863	protein_coding	70077203	70082614	5412	ENSMUSG00000033730	mmu:13655:Egr3, Pilot	13655	early growth response 3 [Source:MGI Symbol;Acc:MGI:1306780]
Kcnj2	0.610061				0.314	0.136	1.10633	0.496265	protein_coding	111066164	111076821	10658	ENSMUSG00000041695	mmu:16518:Kcnj2, IRK1, Kcnf1, Kir2.1	16518	potassium inwardly-rectifying channel, subfamily J, member 2 [Source:MGI Symbol;Acc:MGI:104744]
P3h2	0.60911				0.233	0.048	0.763792	0.154682	protein_coding	25959288	26105784	146497	ENSMUSG00000038168	mmu:210530:P3h2, 4832416N06, AW553532, Leprel1, Mlat4	210530	prolyl 3-hydroxylase 2 [Source:MGI Symbol;Acc:MGI:2146663]
Cebpg	0.609025				0.483	0.276	1.43135	0.82232	protein_coding	35046422	35056573	10152	ENSMUSG00000056216	mmu:12611:Cebpg, C/EBP[g], C/EBPgamma, GPE1-BP, Gpe1bp, Ig/EBP	12611	CCAAT/enhancer binding protein (C/EBP), gamma [Source:MGI Symbol;Acc:MGI:104982]
Mgat1	0.609002				0.405	0.2	1.18736	0.578357	protein_coding	49244191	49263030	18840	ENSMUSG00000020346	mmu:17308:Mgat1, Mgat-1	17308	mannoside acetylglucosaminyltransferase 1 [Source:MGI Symbol;Acc:MGI:96973]
Herc2	0.608892				0.54	0.329	1.63232	1.02343	protein_coding	56050196	56231800	181605	ENSMUSG00000030451	mmu:15204:Herc2, D15F32S1h, D7H15F32S1, D7H15F37S1, jdf2, mKIAA0393, rjs	15204	HECT and RLD domain containing E3 ubiquitin protein ligase 2 [Source:MGI Symbol;Acc:MGI:103234]
Prex1	0.608257				0.518	0.261	1.4593	0.851044	protein_coding	166566342	166713832	147491	ENSMUSG00000039621	mmu:277360:Prex1, G630042G04, P-REX1, Setd6	277360	phosphatidylinositol-3,4,5-trisphosphate-dependent Rac exchange factor 1 [Source:MGI Symbol;Acc:MGI:3040696]
Iffo1	0.606764				0.365	0.161	1.07784	0.471076	protein_coding	125145241	125161782	16542	ENSMUSG00000038271	mmu:320678:Iffo1, 4733401N06Rik, A930037G23Rik, HOM-TES-103, Iffo	320678	intermediate filament family orphan 1 [Source:MGI Symbol;Acc:MGI:2444516]
Cd48	0.605925				0.372	0.118	1.04542	0.439496	protein_coding	171682009	171705258	23250	ENSMUSG00000015355	mmu:12506:Cd48, AI449234, AW610730, BCM1, BLAST, BLAST-1, BLAST1, Bcm-1, MEM-102, SLAMF2, Sgp-60	12506	CD48 antigen [Source:MGI Symbol;Acc:MGI:88339]
Syk	0.605906				0.397	0.133	1.15978	0.553879	protein_coding	52583173	52648792	65620	ENSMUSG00000021457	mmu:20963:Syk, Sykb	20963	spleen tyrosine kinase [Source:MGI Symbol;Acc:MGI:99515]
Hfe	0.605878				0.351	0.155	1.06415	0.458273	protein_coding	23702034	23710854	8821	ENSMUSG00000006611	mmu:15216:Hfe, MR2	15216	homeostatic iron regulator [Source:MGI Symbol;Acc:MGI:109191]
Clec4a3	0.604854				0.3	0.087	1.05397	0.449112	protein_coding	122952515	122969875	17361	ENSMUSG00000043832	mmu:73149:Clec4a3, 3110037K17Rik, Dcir3	73149	C-type lectin domain family 4, member a3 [Source:MGI Symbol;Acc:MGI:1920399]
Fli1	0.604299				0.519	0.252	1.60489	1.00059	protein_coding	32422204	32542861	120658	ENSMUSG00000016087	mmu:14247:Fli1, EWSR2, Fli-1, SIC-1, Sic1	14247	Friend leukemia integration 1 [Source:MGI Symbol;Acc:MGI:95554]
Arid1a	0.604194				0.682	0.461	2.06767	1.46348	protein_coding	133679008	133756769	77762	ENSMUSG00000007880	mmu:93760:Arid1a, 1110030E03Rik, BAF250a, Osa1, Smarcf1	93760	AT rich interactive domain 1A (SWI-like) [Source:MGI Symbol;Acc:MGI:1935147]
Lpcat1	0.604093				0.357	0.128	1.01013	0.406033	protein_coding	73467197	73516422	49226	ENSMUSG00000021608	mmu:210992:Lpcat1, 2900035H07Rik, Aytl2, BB137372, BC005662, C87117, LPCAT, rd11	210992	lysophosphatidylcholine acyltransferase 1 [Source:MGI Symbol;Acc:MGI:2384812]
Acsl4	0.603831				0.37	0.165	1.10777	0.503941	protein_coding	142317993	142390535	72543	ENSMUSG00000031278	mmu:50790:Acsl4, 9430020A05Rik, ACS4, AU018108, Facl4, Lacs4	50790	acyl-CoA synthetase long-chain family member 4 [Source:MGI Symbol;Acc:MGI:1354713]
Itga6	0.603796				0.763	0.372	2.4922	1.8884	protein_coding	71745616	71858416	112801	ENSMUSG00000027111	mmu:16403:Itga6, 5033401O05Rik, AI115430, Cd49f, VLA-6	16403	integrin alpha 6 [Source:MGI Symbol;Acc:MGI:96605]
Frmd4b	0.603751				0.495	0.29	1.54299	0.939243	protein_coding	97286867	97617541	330675	ENSMUSG00000030064	mmu:232288:Frmd4b, 6030440G05Rik, C87375, GOBLIN, GRSP1, R74720, mKIAA1013	232288	FERM domain containing 4B [Source:MGI Symbol;Acc:MGI:2141794]
Prpsap2	0.60285				0.375	0.181	1.10353	0.500684	protein_coding	61729650	61762088	32439	ENSMUSG00000020528	mmu:212627:Prpsap2, A230054F23Rik	212627	phosphoribosyl pyrophosphate synthetase-associated protein 2 [Source:MGI Symbol;Acc:MGI:2384838]
Col15a1	0.602423				0.237	0.039	0.758496	0.156073	protein_coding	47208161	47313167	105007	ENSMUSG00000028339	mmu:12819:Col15a1	12819	collagen, type XV, alpha 1 [Source:MGI Symbol;Acc:MGI:88449]
Nek6	0.601033				0.355	0.131	1.01284	0.411804	protein_coding	38511643	38594606	82964	ENSMUSG00000026749	mmu:59126:Nek6, 1300007C09Rik	59126	NIMA (never in mitosis gene a)-related expressed kinase 6 [Source:MGI Symbol;Acc:MGI:1891638]
Maml3	0.599286				0.261	0.089	0.923859	0.324573	protein_coding	51685907	52105076	419170	ENSMUSG00000061143	mmu:433586:Maml3, AV234550, BC049812, Mam-2, mKIAA1816	433586	mastermind like transcriptional coactivator 3 [Source:MGI Symbol;Acc:MGI:2389461]
Dock10	0.598387				0.612	0.335	2.00624	1.40785	protein_coding	80501073	80758527	257455	ENSMUSG00000038608	mmu:210293:Dock10, 9330153B10Rik, A630054M16Rik, Jr4, Jr5, R75174, ZIZ3, Zizimin3, mKIAA0694	210293	dedicator of cytokinesis 10 [Source:MGI Symbol;Acc:MGI:2146320]
Tab2	0.594346				0.656	0.443	1.96382	1.36947	protein_coding	7905653	7956230	50578	ENSMUSG00000015755	mmu:68652:Tab2, 1110030N06Rik, A530078N03Rik, Map3k7ip2, mKIAA0733	68652	TGF-beta activated kinase 1/MAP3K7 binding protein 2 [Source:MGI Symbol;Acc:MGI:1915902]
Renbp	0.593754				0.326	0.105	0.895965	0.302211	protein_coding	73922121	73930850	8730	ENSMUSG00000031387	mmu:19703:Renbp, Age, Rnbp	19703	renin binding protein [Source:MGI Symbol;Acc:MGI:105940]
Ly9	0.59374				0.257	0.078	0.876788	0.283048	protein_coding	171588624	171607410	18787	ENSMUSG00000004707	mmu:17085:Ly9, AI893573, CD229, Lgp100, Ly-9, SLAMF3, T100	17085	lymphocyte antigen 9 [Source:MGI Symbol;Acc:MGI:96885]
Rps28	0.593189				0.918	0.731	3.56007	2.96688	protein_coding	33819027	33824562	5536	ENSMUSG00000067288	mmu:54127:Rps28	54127	ribosomal protein S28 [Source:MGI Symbol;Acc:MGI:1859516]
Rplp2	0.591501				0.85	0.656	2.94875	2.35725	protein_coding	141447370	141451585	4216	ENSMUSG00000025508	mmu:67186:Rplp2, 2700049I22Rik	67186	ribosomal protein, large P2 [Source:MGI Symbol;Acc:MGI:1914436]
Stard9	0.590603				0.333	0.137	1.02921	0.438609	protein_coding	120629121	120731895	102775	ENSMUSG00000033705	mmu:668880:Stard9, 4831403C07Rik, E230025N21Rik, Kif16a, mKIAA1300	668880	START domain containing 9 [Source:MGI Symbol;Acc:MGI:3045258]
Rogdi	0.590346				0.312	0.121	0.923056	0.332711	protein_coding	5008730	5013553	4824	ENSMUSG00000022540	mmu:66049:Rogdi, 0610011C19Rik, AU020118, C76152, Lzf	66049	rogdi homolog [Source:MGI Symbol;Acc:MGI:1913299]
Trpm2	0.589439				0.26	0.056	0.777018	0.187579	protein_coding	77907722	77970563	62842	ENSMUSG00000009292	mmu:28240:Trpm2, 9830168K16Rik, C79133, LTRPC2, TRPC7, Trp7, Trrp7	28240	transient receptor potential cation channel, subfamily M, member 2 [Source:MGI Symbol;Acc:MGI:1351901]
Mfap3	0.588947				0.368	0.17	1.11122	0.522271	protein_coding	57518664	57533815	15152	ENSMUSG00000020522	mmu:216760:Mfap3, 2610509F16Rik, 2700079M14Rik, AW536327	216760	microfibrillar-associated protein 3 [Source:MGI Symbol;Acc:MGI:1924068]
Rcsd1	0.588585				0.385	0.152	1.13097	0.542385	protein_coding	165646516	165709757	63242	ENSMUSG00000040723	mmu:226594:Rcsd1, A430105K13Rik, BC025872, CapZIP	226594	RCSD domain containing 1 [Source:MGI Symbol;Acc:MGI:2676394]
Stk10	0.587287				0.357	0.117	1.01127	0.423982	protein_coding	32533305	32624587	91283	ENSMUSG00000020272	mmu:20868:Stk10, Gek1, Lok, mKIAA4026	20868	serine/threonine kinase 10 [Source:MGI Symbol;Acc:MGI:1099439]
Cux1	0.586171				0.534	0.33	1.61233	1.02616	protein_coding	136248135	136567490	319356	ENSMUSG00000029705	mmu:13047:Cux1, CDP, Cutl1, Cux, Cux-1	13047	cut-like homeobox 1 [Source:MGI Symbol;Acc:MGI:88568]
Tifa	0.585362				0.317	0.111	0.924913	0.339552	protein_coding	127789805	127832164	42360	ENSMUSG00000046688	mmu:211550:Tifa, T2bp	211550	TRAF-interacting protein with forkhead-associated domain [Source:MGI Symbol;Acc:MGI:2182965]
Sun2	0.584924				0.585	0.332	1.68373	1.09881	protein_coding	79724070	79742536	18467	ENSMUSG00000042524	mmu:223697:Sun2, B230369L08Rik, C030011B15, Unc84b	223697	Sad1 and UNC84 domain containing 2 [Source:MGI Symbol;Acc:MGI:2443011]
Cxcl16	0.584883				0.325	0.108	0.989291	0.404408	protein_coding	70453983	70459984	6002	ENSMUSG00000018920	mmu:66102:Cxcl16, 0910001K24Rik, AV290116, BB024863, CXCL16v1, CXCL16v2, SR-PSOX, Zmynd15, b2b498Clo	66102	chemokine (C-X-C motif) ligand 16 [Source:MGI Symbol;Acc:MGI:1932682]
Cd300a	0.58479				0.292	0.092	0.948013	0.363223	protein_coding	114890041	114904654	14614	ENSMUSG00000034652	mmu:217303:Cd300a, B230315M08Rik, Clm8, LMIR1, MAIR-I, MAIR-Ia, MMAC8, Pigr4, mcpir1	217303	CD300A molecule [Source:MGI Symbol;Acc:MGI:2443411]
H2-K1	0.583896				0.872	0.611	3.48067	2.89677	protein_coding	33996017	34000347	4331	ENSMUSG00000061232	mmu:14972:H2-K1, H-2K, H-2K(d), H2-K, K-f	14972	histocompatibility 2, K1, K region [Source:MGI Symbol;Acc:MGI:95904]
Csk	0.582935				0.398	0.18	1.11616	0.533229	protein_coding	57626646	57653631	26986	ENSMUSG00000032312	mmu:12988:Csk, AW212630, p50CSK	12988	c-src tyrosine kinase [Source:MGI Symbol;Acc:MGI:88537]
Slc12a9	0.582776				0.352	0.143	1.01359	0.430814	protein_coding	137314558	137333597	19040	ENSMUSG00000037344	mmu:83704:Slc12a9, CIP1	83704	solute carrier family 12 (potassium/chloride transporters), member 9 [Source:MGI Symbol;Acc:MGI:1933532]
Ppp1r21	0.5827				0.447	0.267	1.38631	0.803615	protein_coding	88530118	88588367	58250	ENSMUSG00000034709	mmu:73825:Ppp1r21, 1110018J12Rik, AI426045, AW550781, Ccdc128, Klraq1	73825	protein phosphatase 1, regulatory subunit 21 [Source:MGI Symbol;Acc:MGI:1921075]
Bco2	0.582306				0.244	0.048	0.718389	0.136082	protein_coding	50533087	50555181	22095	ENSMUSG00000032066	mmu:170752:Bco2, B-diox-II, Bcdo2, Bcmo2, CMO2	170752	beta-carotene oxygenase 2 [Source:MGI Symbol;Acc:MGI:2177469]
Dleu2	0.582261				0.299	0.152	1.17264	0.590383	lncRNA	61602839	61682373	79535	ENSMUSG00000097589	mmu:668253:Dleu2, 1810047A16Rik, 4932411A06Rik, 7730401J12Rik, AI197277, AI788824, Alt1, Gm9069, Leu2	668253	deleted in lymphocytic leukemia, 2 [Source:MGI Symbol;Acc:MGI:1934030]
Plcb2	0.581979				0.254	0.051	0.725877	0.143898	protein_coding	118707517	118728438	20922	ENSMUSG00000040061	mmu:18796:Plcb2, AI550384, B230205M18Rik, B230399N12	18796	phospholipase C, beta 2 [Source:MGI Symbol;Acc:MGI:107465]
Maml2	0.581591				0.4	0.196	1.28794	0.706349	protein_coding	13297957	13709388	411432	ENSMUSG00000031925	mmu:270118:Maml2, 5930431H10, BC032967	270118	mastermind like transcriptional coactivator 2 [Source:MGI Symbol;Acc:MGI:2389460]
Zmiz1	0.581186				0.68	0.434	2.06408	1.4829	protein_coding	25459185	25666743	207559	ENSMUSG00000007817	mmu:328365:Zmiz1, BC065120, E330020C23, Gm10397, I920194n01, Rai17, Zimp10	328365	zinc finger, MIZ-type containing 1 [Source:MGI Symbol;Acc:MGI:3040693]
Cerk	0.579449				0.414	0.197	1.16699	0.587536	protein_coding	86139128	86186141	47014	ENSMUSG00000035891	mmu:223753:Cerk, AI848610, D330016D08Rik, mKIAA1646	223753	ceramide kinase [Source:MGI Symbol;Acc:MGI:2386052]
Lpxn	0.579163				0.288	0.081	0.813716	0.234553	protein_coding	12796193	12833807	37615	ENSMUSG00000024696	mmu:107321:Lpxn, 4933402K05Rik, A530083L21Rik, AV278559, LDPL	107321	leupaxin [Source:MGI Symbol;Acc:MGI:2147677]
Jund	0.577397				0.893	0.827	4.61853	4.04113	protein_coding	70698949	70700616	1668	ENSMUSG00000071076	mmu:16478:Jund, Jund1	16478	jun D proto-oncogene [Source:MGI Symbol;Acc:MGI:96648]
Itga9	0.577247				0.22	0.057	0.776779	0.199532	protein_coding	118606690	118901003	294314	ENSMUSG00000039115	mmu:104099:Itga9, (alpha)9, 2610002H11Rik, 6720458D17Rik, AI461869, D130073C02, D9Ertd428e	104099	integrin alpha 9 [Source:MGI Symbol;Acc:MGI:104756]
Nfatc1	0.577022				0.376	0.161	1.11663	0.539606	protein_coding	80606205	80713071	106867	ENSMUSG00000033016	mmu:18018:Nfatc1, 2210017P03Rik, AI449492, AV076380, NF-ATc, NFAT2, NFATc, Nfatcb	18018	nuclear factor of activated T cells, cytoplasmic, calcineurin dependent 1 [Source:MGI Symbol;Acc:MGI:102469]
Trim30a	0.576766				0.574	0.329	1.87911	1.30235	protein_coding	104409025	104465193	56169	ENSMUSG00000030921	mmu:20128:Trim30a, Rpt-1, Rpt1, Trim30	20128	tripartite motif-containing 30A [Source:MGI Symbol;Acc:MGI:98178]
Eml4	0.576735				0.329	0.141	1.0466	0.469867	protein_coding	83350931	83480361	129431	ENSMUSG00000032624	mmu:78798:Eml4, 4930443C24Rik, AI644019	78798	echinoderm microtubule associated protein like 4 [Source:MGI Symbol;Acc:MGI:1926048]
Rpl3	0.576222				0.815	0.632	2.68882	2.11259	protein_coding	80077791	80091868	14078	ENSMUSG00000060036	mmu:27367:Rpl3, F2, J1	27367	ribosomal protein L3 [Source:MGI Symbol;Acc:MGI:1351605]
Sdf2l1	0.575002				0.299	0.114	0.898577	0.323576	protein_coding	17130138	17132383	2246	ENSMUSG00000022769	mmu:64136:Sdf2l1	64136	stromal cell-derived factor 2-like 1 [Source:MGI Symbol;Acc:MGI:2149842]
Cdk6	0.574364				0.3	0.109	0.985117	0.410753	protein_coding	3341485	3531008	189524	ENSMUSG00000040274	mmu:12571:Cdk6, AI504062, Crk2	12571	cyclin-dependent kinase 6 [Source:MGI Symbol;Acc:MGI:1277162]
Irf2bp2	0.574235				0.666	0.478	2.15036	1.57612	protein_coding	126588296	126593986	5691	ENSMUSG00000051495	mmu:270110:Irf2bp2, E130305N23Rik, IRF-2BP2	270110	interferon regulatory factor 2 binding protein 2 [Source:MGI Symbol;Acc:MGI:2443921]
Hps4	0.573582				0.266	0.062	0.738087	0.164505	protein_coding	112343083	112378414	35332	ENSMUSG00000042328	mmu:192232:Hps4, 2010205O06Rik, AU040608, BLOC-3, C130020P05Rik, le, mKIAA1667	192232	HPS4, biogenesis of lysosomal organelles complex 3 subunit 2 [Source:MGI Symbol;Acc:MGI:2177742]
Npl	0.572644				0.267	0.061	0.757729	0.185085	protein_coding	153503015	153550045	47031	ENSMUSG00000042684	mmu:74091:Npl, 0610033B02Rik	74091	N-acetylneuraminate pyruvate lyase [Source:MGI Symbol;Acc:MGI:1921341]
Pan3	0.571573				0.475	0.277	1.47706	0.905484	protein_coding	147430161	147548502	118342	ENSMUSG00000029647	mmu:72587:Pan3, 2700050F09Rik, A430027N15Rik, AU014670	72587	PAN3 poly(A) specific ribonuclease subunit [Source:MGI Symbol;Acc:MGI:1919837]
Pld1	0.570939				0.335	0.159	1.05492	0.483984	protein_coding	27938695	28133362	194668	ENSMUSG00000027695	mmu:18805:Pld1, AA536939, C85393, Pld1a, Pld1b	18805	phospholipase D1 [Source:MGI Symbol;Acc:MGI:109585]
Dusp1	0.570737				0.709	0.557	3.58653	3.01579	protein_coding	26505590	26562128	56539	ENSMUSG00000024190	mmu:19252:Dusp1, 3CH134, MKP1, Ptpn16, U19515, erp, mkp-1	19252	dual specificity phosphatase 1 [Source:MGI Symbol;Acc:MGI:105120]
Gm5086	0.570052				0.216	0.04	0.686584	0.116532	lncRNA	97559971	97583996	24026	ENSMUSG00000110235	-	-	predicted gene 5086 [Source:MGI Symbol;Acc:MGI:3644417]
Ftl1	0.570029				0.763	0.533	3.15289	2.58287	protein_coding	45457944	45459884	1941	ENSMUSG00000050708	mmu:14325:Ftl1, Ftl, Ftl-1, L-ferritin	14325	ferritin light polypeptide 1 [Source:MGI Symbol;Acc:MGI:95589]
Ddx3x	0.56949				0.789	0.676	2.8592	2.28971	protein_coding	13280970	13294052	13083	ENSMUSG00000000787	mmu:13205:Ddx3x, D1Pas1-rs2, Ddx3, Fin14	13205	DEAD/H (Asp-Glu-Ala-Asp/His) box polypeptide 3, X-linked [Source:MGI Symbol;Acc:MGI:103064]
Usp12	0.567608				0.352	0.15	0.989851	0.422243	protein_coding	146734809	146795006	60198	ENSMUSG00000029640	mmu:22217:Usp12, Ubh1	22217	ubiquitin specific peptidase 12 [Source:MGI Symbol;Acc:MGI:1270128]
Aftph	0.567515				0.509	0.32	1.55828	0.990769	protein_coding	20685084	20741589	56506	ENSMUSG00000049659	mmu:216549:Aftph	216549	aftiphilin [Source:MGI Symbol;Acc:MGI:1923012]
Arhgap22	0.567098				0.214	0.043	0.68649	0.119391	protein_coding	33214026	33369934	155909	ENSMUSG00000063506	mmu:239027:Arhgap22, B230341L19Rik, RHOGAP2, p68RacGAP	239027	Rho GTPase activating protein 22 [Source:MGI Symbol;Acc:MGI:2443418]
Rtcb	0.566675				0.447	0.265	1.31234	0.745663	protein_coding	85938637	85957823	19187	ENSMUSG00000001783	mmu:28088:Rtcb, AI255213, AI463255, D10Wsu52e, FAAP, HSPC117	28088	RNA 2',3'-cyclic phosphate and 5'-OH ligase [Source:MGI Symbol;Acc:MGI:106379]
Fosb	0.566596				0.686	0.504	3.76386	3.19727	protein_coding	19302696	19310051	7356	ENSMUSG00000003545	mmu:14282:Fosb	14282	FBJ osteosarcoma oncogene B [Source:MGI Symbol;Acc:MGI:95575]
Klhl6	0.566532				0.353	0.115	1.0051	0.438572	protein_coding	19946496	19983037	36542	ENSMUSG00000043008	mmu:239743:Klhl6	239743	kelch-like 6 [Source:MGI Symbol;Acc:MGI:2686922]
Dram2	0.56554				0.488	0.299	1.44629	0.88075	protein_coding	106547798	106575890	28093	ENSMUSG00000027900	mmu:67171:Dram2, 2010305N14Rik, 2610318G18Rik, AI647667, Tmem77	67171	DNA-damage regulated autophagy modulator 2 [Source:MGI Symbol;Acc:MGI:1914421]
Hnrnpul1	0.565315				0.742	0.548	2.27938	1.71407	protein_coding	25721165	25754757	33593	ENSMUSG00000040725	mmu:232989:Hnrnpul1, E130317O14Rik, E1B-AP5, E1BAP5, Hnrnpul, Hnrpul1	232989	heterogeneous nuclear ribonucleoprotein U-like 1 [Source:MGI Symbol;Acc:MGI:2443517]
Fam111a	0.564619				0.351	0.137	1.13373	0.569114	protein_coding	12545740	12589768	44029	ENSMUSG00000024691	mmu:107373:Fam111a, 4632417K18Rik, AW413625	107373	family with sequence similarity 111, member A [Source:MGI Symbol;Acc:MGI:1915508]
Tor1aip1	0.563296				0.68	0.479	2.08209	1.5188	protein_coding	156004599	156036480	31882	ENSMUSG00000026466	mmu:208263:Tor1aip1, LAP1, Lap1B	208263	torsin A interacting protein 1 [Source:MGI Symbol;Acc:MGI:3582693]
Capzb	0.563054				0.822	0.629	2.64957	2.08651	protein_coding	139192899	139291818	98920	ENSMUSG00000028745	mmu:12345:Capzb, 1700120C01Rik, AI325129, CPB1, CPB2, CPbeat2, CPbeta1, CPbeta2, Cappb1	12345	capping protein (actin filament) muscle Z-line, beta [Source:MGI Symbol;Acc:MGI:104652]
Gsdmd	0.561924				0.321	0.116	0.919479	0.357555	protein_coding	75862327	75867408	5082	ENSMUSG00000022575	mmu:69146:Gsdmd, 1810036L03Rik, AW558049, DF5L, Dfna5l, Gsdmdc1, M2-4	69146	gasdermin D [Source:MGI Symbol;Acc:MGI:1916396]
H2-D1	0.560879				0.934	0.675	4.21362	3.65274	protein_coding	35262730	35267499	4770	ENSMUSG00000073411	mmu:14964:H2-D1, H-2D, H2-D	14964	histocompatibility 2, D region locus 1 [Source:MGI Symbol;Acc:MGI:95896]
Cmtm3	0.56035				0.396	0.157	1.08033	0.519979	protein_coding	104339410	104347672	8263	ENSMUSG00000031875	mmu:68119:Cmtm3, 9430096L06Rik, AI413895, BNAS2, Cklfsf3	68119	CKLF-like MARVEL transmembrane domain containing 3 [Source:MGI Symbol;Acc:MGI:2447162]
Rab8b	0.558887				0.559	0.303	1.64531	1.08642	protein_coding	66843664	66919687	76024	ENSMUSG00000036943	mmu:235442:Rab8b, 5930437D16, D330025I23Rik	235442	RAB8B, member RAS oncogene family [Source:MGI Symbol;Acc:MGI:2442982]
Rpl10a	0.558514				0.499	0.288	1.42384	0.865322	protein_coding	28328471	28331033	2563	ENSMUSG00000037805	mmu:19896:Rpl10a, CsA-19, Nedd6	19896	ribosomal protein L10A [Source:MGI Symbol;Acc:MGI:1343877]
Tpbgl	0.557764				0.212	0.032	0.641045	0.0832802	protein_coding	99624082	99627103	3022	ENSMUSG00000096606	mmu:100503386:Tpbgl, EG245190, Gm4980	100503386	trophoblast glycoprotein-like [Source:MGI Symbol;Acc:MGI:3646425]
Specc1	0.557434				0.443	0.232	1.34701	0.789581	protein_coding	61956763	62223013	266251	ENSMUSG00000042331	mmu:432572:Specc1, 2810012G08Rik, B230396K10Rik, Cytsb	432572	sperm antigen with calponin homology and coiled-coil domains 1 [Source:MGI Symbol;Acc:MGI:2442356]
Ncstn	0.557333				0.53	0.327	1.49824	0.940903	protein_coding	172066013	172082795	16783	ENSMUSG00000003458	mmu:59287:Ncstn, 9430068N19Rik, AA727311, Aph2, D1Dau13e, Kiaa0253, Nct, mKIAA0253	59287	nicastrin [Source:MGI Symbol;Acc:MGI:1891700]
Susd3	0.556776				0.224	0.039	0.654428	0.0976525	protein_coding	49230690	49248706	18017	ENSMUSG00000021384	mmu:66329:Susd3, 1700017I11Rik, 2810440J20Rik	66329	sushi domain containing 3 [Source:MGI Symbol;Acc:MGI:1913579]
Kdm2b	0.556215				0.297	0.11	0.88857	0.332354	protein_coding	122870665	122989823	119159	ENSMUSG00000029475	mmu:30841:Kdm2b, Cxxc2, Fbl10, Fbxl10, Jhdm1b, PCCX2	30841	lysine (K)-specific demethylase 2B [Source:MGI Symbol;Acc:MGI:1354737]
Nars	0.555435				0.584	0.385	1.68534	1.1299	protein_coding	64499647	64516652	17006	ENSMUSG00000024587	mmu:70223:Nars, 3010001M15Rik, AA960128, ASNRS, C78150	70223	asparaginyl-tRNA synthetase [Source:MGI Symbol;Acc:MGI:1917473]
Tapbp	0.555162				0.687	0.43	2.08895	1.53378	protein_coding	33915899	33929292	13394	ENSMUSG00000024308	mmu:21356:Tapbp, D17Wsu91e, TPN	21356	TAP binding protein [Source:MGI Symbol;Acc:MGI:1201689]
Phf11b	0.554518				0.28	0.084	0.864697	0.310178	protein_coding	59320964	59341351	20388	ENSMUSG00000091649	mmu:236451:Phf11b, EG236451, Gm4902	236451	PHD finger protein 11B [Source:MGI Symbol;Acc:MGI:3645789]
Ptpn18	0.554377				0.334	0.11	0.913459	0.359082	protein_coding	34459762	34475733	15972	ENSMUSG00000026126	mmu:19253:Ptpn18, FLP1, HSCF, PTP-HSCF, PTP-K1, Ptpk1	19253	protein tyrosine phosphatase, non-receptor type 18 [Source:MGI Symbol;Acc:MGI:108410]
Rap1gds1	0.554131				0.6	0.396	1.80155	1.24742	protein_coding	138925902	139075201	149300	ENSMUSG00000028149	mmu:229877:Rap1gds1, BC011279, GDS1	229877	RAP1, GTP-GDP dissociation stimulator 1 [Source:MGI Symbol;Acc:MGI:2385189]
Cflar	0.552778				0.551	0.308	1.62104	1.06826	protein_coding	58711508	58758884	47377	ENSMUSG00000026031	mmu:12633:Cflar, 2310024N18Rik, A430105C05Rik, CLARP, Cash, Casper, FLAME, FLAME-1, Flip, Gm9845, I-FLICE, MRIT, c-Flip	12633	CASP8 and FADD-like apoptosis regulator [Source:MGI Symbol;Acc:MGI:1336166]
Cyp4v3	0.552117				0.332	0.121	0.927926	0.375808	protein_coding	45304944	45333216	28273	ENSMUSG00000079057	mmu:102294:Cyp4v3, AU043077, AW111961, Cyp4v2	102294	cytochrome P450, family 4, subfamily v, polypeptide 3 [Source:MGI Symbol;Acc:MGI:2142763]
Rassf2	0.551543				0.564	0.331	1.7003	1.14876	protein_coding	131989415	132030258	40844	ENSMUSG00000027339	mmu:215653:Rassf2, 3830431H01Rik, 9030412M04Rik, AI852669, AW495050	215653	Ras association (RalGDS/AF-6) domain family member 2 [Source:MGI Symbol;Acc:MGI:2442060]
Zfp691	0.551142				0.218	0.05	0.689081	0.137939	protein_coding	119169513	119174195	4683	ENSMUSG00000045268	mmu:195522:Zfp691, 6430544H17Rik, Znf691	195522	zinc finger protein 691 [Source:MGI Symbol;Acc:MGI:3041163]
Rpl32	0.550341				0.791	0.592	2.70777	2.15743	protein_coding	115805505	115808747	3243	ENSMUSG00000057841	mmu:19951:Rpl32, AU020185, rpL32-3A	19951	ribosomal protein L32 [Source:MGI Symbol;Acc:MGI:98038]
Rps25	0.55026				0.882	0.719	3.17024	2.61998	protein_coding	44407139	44410427	3289	ENSMUSG00000009927	mmu:75617:Rps25, 2810009D21Rik	75617	ribosomal protein S25 [Source:MGI Symbol;Acc:MGI:1922867]
Tln2	0.549404				0.327	0.137	0.981185	0.431781	protein_coding	67217087	67559703	342617	ENSMUSG00000052698	mmu:70549:Tln2, 5730421P04Rik, AI507121, AI787438, AL118320, mKIAA0320	70549	talin 2 [Source:MGI Symbol;Acc:MGI:1917799]
Jak1	0.548931				0.641	0.4	1.8962	1.34727	protein_coding	101152367	101265282	112916	ENSMUSG00000028530	mmu:16451:Jak1, AA960307, BAP004, C130039L05Rik	16451	Janus kinase 1 [Source:MGI Symbol;Acc:MGI:96628]
Ms4a6d	0.548324				0.381	0.125	1.26026	0.711933	protein_coding	11586604	11604849	18246	ENSMUSG00000024679	mmu:68774:Ms4a6d, 1110058E16Rik, AI447446, Ms4a11	68774	membrane-spanning 4-domains, subfamily A, member 6D [Source:MGI Symbol;Acc:MGI:1916024]
Gpr155	0.547777				0.529	0.302	1.5963	1.04852	protein_coding	73341506	73386572	45067	ENSMUSG00000041762	mmu:68526:Gpr155, 1110017O10Rik, DEPDC3, F730029F15Rik, PGR22	68526	G protein-coupled receptor 155 [Source:MGI Symbol;Acc:MGI:1915776]
Nucb1	0.547138				0.655	0.454	1.98699	1.43985	protein_coding	45490458	45510406	19949	ENSMUSG00000030824	mmu:18220:Nucb1, B230337F23Rik, C77483, Calnuc, MTEST82, Nucb	18220	nucleobindin 1 [Source:MGI Symbol;Acc:MGI:97388]
Rpl5	0.545987				0.903	0.725	3.26609	2.7201	protein_coding	107900502	107909005	8504	ENSMUSG00000058558	mmu:100503670:Rpl5, U21RNA	100503670	ribosomal protein L5 [Source:MGI Symbol;Acc:MGI:102854]
Zup1	0.544933				0.326	0.147	1.03999	0.495062	protein_coding	33919142	33951269	32128	ENSMUSG00000039531	mmu:72580:Zufsp, 2700019D07Rik	72580	zinc finger containing ubiquitin peptidase 1 [Source:MGI Symbol;Acc:MGI:1919830]
Il6st	0.544394				0.557	0.36	1.68385	1.13946	protein_coding	112464070	112510086	46017	ENSMUSG00000021756	mmu:16195:Il6st, 5133400A03Rik, AA389424, BB405851, CD130, D13Ertd699e, gp130	16195	interleukin 6 signal transducer [Source:MGI Symbol;Acc:MGI:96560]
Lpcat3	0.544024				0.494	0.275	1.41802	0.873998	protein_coding	124663027	124704418	41392	ENSMUSG00000004270	mmu:14792:Lpcat3, C3f, Grcc3f, Lpcat, Lpeat, Lplat5, Lpsat, Mboat5, Moact5, Oact5, PTG	14792	lysophosphatidylcholine acyltransferase 3 [Source:MGI Symbol;Acc:MGI:1315211]
C5ar1	0.543996				0.455	0.176	1.69668	1.15268	protein_coding	16246743	16259540	12798	ENSMUSG00000049130	mmu:12273:C5ar1, C5aR, C5r1, Cd88, D7Msu1	12273	complement component 5a receptor 1 [Source:MGI Symbol;Acc:MGI:88232]
Gm2a	0.543566				0.709	0.464	2.26933	1.72576	protein_coding	55098115	55113029	14915	ENSMUSG00000000594	mmu:14667:Gm2a, AA408702, AW215435, GM2-AP, SAP-3	14667	GM2 ganglioside activator protein [Source:MGI Symbol;Acc:MGI:95762]
Rbm26	0.542855				0.439	0.261	1.36709	0.824235	protein_coding	105106751	105177327	70577	ENSMUSG00000022119	mmu:74213:Rbm26, 1700009P03Rik, AI447318, C230097K14Rik, C86225, MLZ-393, Pro1777, Se70-2	74213	RNA binding motif protein 26 [Source:MGI Symbol;Acc:MGI:1921463]
Grk2	0.540076				0.453	0.237	1.30334	0.763264	protein_coding	4286001	4306222	20222	ENSMUSG00000024858	mmu:110355:Adrbk1, Adrbk-1, Bark-1, GRK2, beta_ARK, betaARK1	110355	G protein-coupled receptor kinase 2 [Source:MGI Symbol;Acc:MGI:87940]
Ralb	0.539821				0.446	0.227	1.27516	0.735338	protein_coding	119470305	119504794	34490	ENSMUSG00000004451	mmu:64143:Ralb, 5730472O18Rik	64143	v-ral simian leukemia viral oncogene B [Source:MGI Symbol;Acc:MGI:1927244]
Chsy1	0.538749				0.333	0.135	1.00245	0.463701	protein_coding	66109515	66173798	64284	ENSMUSG00000032640	mmu:269941:Chsy1, mKIAA0990	269941	chondroitin sulfate synthase 1 [Source:MGI Symbol;Acc:MGI:2681120]
Mia2	0.537948				0.564	0.368	1.66308	1.12513	protein_coding	59095799	59191583	95785	ENSMUSG00000021000	mmu:217615:Ctage5, D12Bwg0579e, Mea6, Mgea, Mgea6	217615	MIA SH3 domain ER export factor 2 [Source:MGI Symbol;Acc:MGI:2159614]
Tnfrsf13b	0.537809				0.237	0.053	0.681203	0.143394	protein_coding	61126755	61149372	22618	ENSMUSG00000010142	mmu:57916:Tnfrsf13b, 1200009E08Rik, Taci	57916	tumor necrosis factor receptor superfamily, member 13b [Source:MGI Symbol;Acc:MGI:1889411]
Gpr157	0.537497				0.226	0.058	0.701256	0.163758	protein_coding	150087365	150105927	18563	ENSMUSG00000047875	mmu:269604:Gpr157, F730108M23Rik	269604	G protein-coupled receptor 157 [Source:MGI Symbol;Acc:MGI:2442046]
Cacna1d	0.536016				0.265	0.09	0.834866	0.29885	protein_coding	30039939	30491455	451517	ENSMUSG00000015968	mmu:12289:Cacna1d, 8430418G19Rik, C79217, Cach3, Cacn4, Cacnl1a2, Cav1.3, Cchl1a, Cchl1a2, D-LTCC	12289	calcium channel, voltage-dependent, L type, alpha 1D subunit [Source:MGI Symbol;Acc:MGI:88293]
Xlr	0.532909				0.248	0.052	0.681295	0.148386	protein_coding	53777118	53797706	20589	ENSMUSG00000054626	mmu:22441:Xlr	22441	X-linked lymphocyte-regulated [Source:MGI Symbol;Acc:MGI:98976]
Galnt1	0.532905				0.617	0.412	1.84855	1.31564	protein_coding	24205344	24286818	81475	ENSMUSG00000000420	mmu:14423:Galnt1	14423	polypeptide N-acetylgalactosaminyltransferase 1 [Source:MGI Symbol;Acc:MGI:894693]
Snx17	0.532596				0.499	0.319	1.41486	0.882265	protein_coding	31193227	31199143	5917	ENSMUSG00000029146	mmu:266781:Snx17, 5830447M19Rik, AI790646, D5Ertd260e, b2b1625.1Clo, mKIAA0064	266781	sorting nexin 17 [Source:MGI Symbol;Acc:MGI:2387801]
Slc35c2	0.532548				0.296	0.107	0.833704	0.301156	protein_coding	165276554	165287869	11316	ENSMUSG00000017664	mmu:228875:Slc35c2, C85957, CGI-15, D2Wsu58e, Ovcov1	228875	solute carrier family 35, member C2 [Source:MGI Symbol;Acc:MGI:2385166]
Rps9	0.532325				0.959	0.82	3.91979	3.38746	protein_coding	3703993	3706897	2905	ENSMUSG00000006333	mmu:76846:Rps9, 3010033P07Rik, AL022771, AL022885	76846	ribosomal protein S9 [Source:MGI Symbol;Acc:MGI:1924096]
Btg1	0.532165				0.651	0.364	2.12806	1.59589	protein_coding	96617006	96622809	5804	ENSMUSG00000036478	mmu:12226:Btg1, AI426953, AW546738	12226	B cell translocation gene 1, anti-proliferative [Source:MGI Symbol;Acc:MGI:88215]
Clic1	0.53207				0.52	0.272	1.42759	0.89552	protein_coding	35049966	35058749	8784	ENSMUSG00000007041	mmu:114584:Clic1, Clcp, G6	114584	chloride intracellular channel 1 [Source:MGI Symbol;Acc:MGI:2148924]
Abhd17c	0.531839				0.332	0.137	0.914829	0.38299	protein_coding	84109356	84151893	42538	ENSMUSG00000038459	mmu:70178:Abhd17c, 2210412D01Rik, AL023007, Fam108c, Fam108c1	70178	abhydrolase domain containing 17C [Source:MGI Symbol;Acc:MGI:1917428]
Rpl37	0.531551				0.834	0.677	2.96459	2.43304	protein_coding	5116645	5119140	2496	ENSMUSG00000041841	mmu:67281:Rpl37, 3110005M08Rik	67281	ribosomal protein L37 [Source:MGI Symbol;Acc:MGI:1914531]
Itpr2	0.531151				0.456	0.213	1.39519	0.864037	protein_coding	146108299	146502223	393925	ENSMUSG00000030287	mmu:16439:Itpr2, AI649341, InsP3R-2, InsP3R-5, Ip3r2, Itpr5, insP3R2	16439	inositol 1,4,5-triphosphate receptor 2 [Source:MGI Symbol;Acc:MGI:99418]
Itgb3	0.530959				0.231	0.046	0.67142	0.140461	protein_coding	104608000	104670476	62477	ENSMUSG00000020689	mmu:16416:Itgb3, CD61, GP3A, INGRB3	16416	integrin beta 3 [Source:MGI Symbol;Acc:MGI:96612]
Cryl1	0.529638				0.261	0.081	0.744393	0.214755	protein_coding	57274993	57398529	123537	ENSMUSG00000021947	mmu:68631:Cryl1, 1110025H08Rik, A230106J09Rik, C85932, gul3dh	68631	crystallin, lambda 1 [Source:MGI Symbol;Acc:MGI:1915881]
Rps26	0.528421				0.912	0.771	3.5974	3.06898	protein_coding	128624534	128626747	2214	ENSMUSG00000025362	mmu:27370:Rps26	27370	ribosomal protein S26 [Source:MGI Symbol;Acc:MGI:1351628]
Msn	0.526727				0.795	0.501	2.54105	2.01432	protein_coding	96096042	96168552	72511	ENSMUSG00000031207	mmu:17698:Msn, C78546	17698	moesin [Source:MGI Symbol;Acc:MGI:97167]
Ifitm10	0.524609				0.218	0.053	0.681158	0.156549	protein_coding	142325837	142373753	47917	ENSMUSG00000045777	mmu:320802:Ifitm10, 6330512M04Rik, AI848576, DSPA3	320802	interferon induced transmembrane protein 10 [Source:MGI Symbol;Acc:MGI:2444776]
Grb2	0.524146				0.646	0.451	1.86865	1.34451	protein_coding	115644045	115708597	64553	ENSMUSG00000059923	mmu:14784:Grb2, AA408164, Ash	14784	growth factor receptor bound protein 2 [Source:MGI Symbol;Acc:MGI:95805]
Ncoa3	0.524025				0.445	0.255	1.27821	0.754189	protein_coding	165992636	166073242	80607	ENSMUSG00000027678	mmu:17979:Ncoa3, 2010305B15Rik, AW321064, Actr, Aib1, KAT13B, Rac3, Src3, Tram-1, Tram1, bHLHe42, p/Cip, pCip	17979	nuclear receptor coactivator 3 [Source:MGI Symbol;Acc:MGI:1276535]
Tmem268	0.523718				0.279	0.112	0.855727	0.332009	protein_coding	63558781	63586357	27577	ENSMUSG00000045917	mmu:230279:6330416G13Rik, AW492431, bM230C2.2	230279	transmembrane protein 268 [Source:MGI Symbol;Acc:MGI:1913920]
Cbl	0.523601				0.55	0.359	1.69126	1.16766	protein_coding	44142976	44234049	91074	ENSMUSG00000034342	mmu:12402:Cbl, 4732447J05Rik, Cbl-2, c-Cbl	12402	Casitas B-lineage lymphoma [Source:MGI Symbol;Acc:MGI:88279]
Gspt1	0.523046				0.491	0.317	1.41477	0.891723	protein_coding	11219292	11254325	35034	ENSMUSG00000062203	mmu:14852:Gspt1, AI314175, AI326449, AV307676, C79774, G1st, Gst-1	14852	G1 to S phase transition 1 [Source:MGI Symbol;Acc:MGI:1316728]
Lims1	0.523003				0.62	0.427	1.8927	1.3697	protein_coding	58323466	58424691	101226	ENSMUSG00000019920	mmu:110829:Lims1, 2310016J22Rik, 4921524A02Rik, AI507642, AU021743, AW551584, C430041B13Rik, Lims1l, PINCH, PINCH1	110829	LIM and senescent cell antigen-like domains 1 [Source:MGI Symbol;Acc:MGI:1195263]
Rnf130	0.522657				0.762	0.54	2.29955	1.77689	protein_coding	50025346	50125719	100374	ENSMUSG00000020376	mmu:59044:Rnf130, 2510042A13Rik, G1RZFP, G1rp, GOLIATH, GP	59044	ring finger protein 130 [Source:MGI Symbol;Acc:MGI:1891717]
Atp6v0b	0.522641				0.612	0.411	1.73525	1.21261	protein_coding	117884326	117887333	3008	ENSMUSG00000033379	mmu:114143:Atp6v0b, 2310024H13Rik, Atp6f, VMA16	114143	ATPase, H+ transporting, lysosomal V0 subunit B [Source:MGI Symbol;Acc:MGI:1890510]
Ankle2	0.522613				0.404	0.217	1.16662	0.644003	protein_coding	110231004	110256651	25648	ENSMUSG00000029501	mmu:71782:Ankle2, 1110001J12Rik, AI661024, D5Ertd585e	71782	ankyrin repeat and LEM domain containing 2 [Source:MGI Symbol;Acc:MGI:1261856]
Arpc2	0.52143				0.908	0.706	3.28784	2.76641	protein_coding	74236084	74268209	32126	ENSMUSG00000006304	mmu:76709:Arpc2, 2210023N03Rik, 34kDa, p34-Arc	76709	actin related protein 2/3 complex, subunit 2 [Source:MGI Symbol;Acc:MGI:1923959]
Ccni	0.520637				0.777	0.613	2.53073	2.01009	protein_coding	93181933	93206495	24563	ENSMUSG00000063015	mmu:12453:Ccni	12453	cyclin I [Source:MGI Symbol;Acc:MGI:1341077]
Slc46a1	0.520087				0.234	0.06	0.692213	0.172125	protein_coding	78465697	78472059	6363	ENSMUSG00000020829	mmu:52466:Slc46a1, 1110002C08Rik, D11Ertd18e, HCP1, Pcft	52466	solute carrier family 46, member 1 [Source:MGI Symbol;Acc:MGI:1098733]
Arhgap27	0.519742				0.319	0.12	0.900516	0.380774	protein_coding	103331497	103363692	32196	ENSMUSG00000034255	mmu:544817:Arhgap27, 2310069I04Rik, 5730442P18Rik, Gm21552, Sh3d20	544817	Rho GTPase activating protein 27 [Source:MGI Symbol;Acc:MGI:1916903]
Ebf3	0.519164				0.182	0.024	0.5939	0.0747364	protein_coding	137193673	137314445	120773	ENSMUSG00000010476	mmu:13593:Ebf3, 3110018A08Rik, O/E-2, mKIAA4201	13593	early B cell factor 3 [Source:MGI Symbol;Acc:MGI:894289]
Cd14	0.519066				0.619	0.204	2.16206	1.64299	protein_coding	36725067	36726798	1732	ENSMUSG00000051439	mmu:12475:Cd14	12475	CD14 antigen [Source:MGI Symbol;Acc:MGI:88318]
Pkn1	0.518843				0.407	0.207	1.1506	0.631752	protein_coding	83666536	83699179	32644	ENSMUSG00000057672	mmu:320795:Pkn1, DBK, F730027O18Rik, PAK1, PRK1, Pkn, Prkcl1, Stk3	320795	protein kinase N1 [Source:MGI Symbol;Acc:MGI:108022]
Eef1b2	0.517676				0.811	0.637	2.73656	2.21888	protein_coding	63176825	63180486	3662	ENSMUSG00000025967	mmu:55949:Eef1b2, 2810017J07Rik, Eef1b	55949	eukaryotic translation elongation factor 1 beta 2 [Source:MGI Symbol;Acc:MGI:1929520]
Stat6	0.517604				0.426	0.199	1.19422	0.676616	protein_coding	127642986	127660957	17972	ENSMUSG00000002147	mmu:20852:Stat6	20852	signal transducer and activator of transcription 6 [Source:MGI Symbol;Acc:MGI:103034]
Wdfy4	0.517309				0.245	0.065	0.712606	0.195297	protein_coding	32959547	33185508	225962	ENSMUSG00000051506	mmu:545030:Wdfy4, Gm18810	545030	WD repeat and FYVE domain containing 4 [Source:MGI Symbol;Acc:MGI:3584510]
Rpl6	0.516482				0.888	0.74	3.21735	2.70087	protein_coding	121204481	121209241	4761	ENSMUSG00000029614	mmu:19988:Rpl6, Taxreb107	19988	ribosomal protein L6 [Source:MGI Symbol;Acc:MGI:108057]
Pacsin2	0.516177				0.337	0.157	0.946905	0.430727	protein_coding	83375607	83464606	89000	ENSMUSG00000016664	mmu:23970:Pacsin2, AI197433	23970	protein kinase C and casein kinase substrate in neurons 2 [Source:MGI Symbol;Acc:MGI:1345153]
Sft2d2	0.516019				0.497	0.311	1.46966	0.953644	protein_coding	165174337	165194438	20102	ENSMUSG00000040848	mmu:108735:Sft2d2, 2010005O13Rik, AI506168, AW561909, cI-45	108735	SFT2 domain containing 2 [Source:MGI Symbol;Acc:MGI:1917362]
Liph	0.516007				0.174	0.024	0.580718	0.0647104	protein_coding	21953817	21995663	41847	ENSMUSG00000044626	mmu:239759:Liph, C130037N08Rik, D16Wsu119e, H06, Lpdlr, P3, PLA1B, lpd1, lpd2, mPA-PLA1	239759	lipase, member H [Source:MGI Symbol;Acc:MGI:2388029]
Akr1b10	0.515657				0.279	0.092	0.811492	0.295835	protein_coding	34384218	34396950	12733	ENSMUSG00000061758	mmu:67861:Akr1b10, 2310005E10Rik, Akr1b16	67861	aldo-keto reductase family 1, member B10 (aldose reductase) [Source:MGI Symbol;Acc:MGI:1915111]
Sh3kbp1	0.515363				0.481	0.285	1.4792	0.963835	protein_coding	159627272	159978069	350798	ENSMUSG00000040990	mmu:58194:Sh3kbp1, 1200007H22Rik, 1700125L08Rik, 5830464D22Rik, AI447724, IN85, Ruk, Seta	58194	SH3-domain kinase binding protein 1 [Source:MGI Symbol;Acc:MGI:1889583]
Lrmda	0.514957				0.187	0.071	0.787473	0.272516	protein_coding	22019712	23056085	1036374	ENSMUSG00000063458	mmu:76633:1700112E06Rik, 2700009F18Rik	76633	leucine rich melanocyte differentiation associated [Source:MGI Symbol;Acc:MGI:1923883]
Nptn	0.514152				0.671	0.482	2.0745	1.56035	protein_coding	58582240	58657955	75716	ENSMUSG00000032336	mmu:20320:Nptn, AW554172, SDR-1, Sdfr1	20320	neuroplastin [Source:MGI Symbol;Acc:MGI:108077]
Ppm1h	0.514109				0.328	0.155	0.984202	0.470093	protein_coding	122678762	122945795	267034	ENSMUSG00000034613	mmu:319468:Ppm1h, A430075L18Rik, ARHCL1, C030002B11Rik	319468	protein phosphatase 1H (PP2C domain containing) [Source:MGI Symbol;Acc:MGI:2442087]
Fez2	0.513973				0.347	0.167	0.991193	0.477219	protein_coding	78369212	78418152	48941	ENSMUSG00000056121	mmu:225020:Fez2, 9030616F16, D17Ertd315e	225020	fasciculation and elongation protein zeta 2 (zygin II) [Source:MGI Symbol;Acc:MGI:2675856]
Igf1	0.513909				0.155	0.066	0.926164	0.412255	protein_coding	87858265	87937042	78778	ENSMUSG00000020053	mmu:16000:Igf1, C730016P09Rik, Igf-1, Igf-I	16000	insulin-like growth factor 1 [Source:MGI Symbol;Acc:MGI:96432]
Etv6	0.512335				0.34	0.16	1.04205	0.529711	protein_coding	134035700	134270158	234459	ENSMUSG00000030199	mmu:14011:Etv6, AW123102, AW557856, Tel	14011	ets variant 6 [Source:MGI Symbol;Acc:MGI:109336]
Rpl30	0.511922				0.837	0.658	2.85251	2.34058	protein_coding	34440505	34443640	3136	ENSMUSG00000058600	mmu:19946:Rpl30	19946	ribosomal protein L30 [Source:MGI Symbol;Acc:MGI:98037]
Wdr26	0.511421				0.67	0.486	2.02331	1.51189	protein_coding	181173228	181212001	38774	ENSMUSG00000038733	mmu:226757:Wdr26, 1600024A01Rik, AA693241, AI447817, AU044014, C77982, Gid7	226757	WD repeat domain 26 [Source:MGI Symbol;Acc:MGI:1923825]
Elf4	0.510975				0.289	0.098	0.839847	0.328872	protein_coding	48411046	48463132	52087	ENSMUSG00000031103	mmu:56501:Elf4, AV314029, BC042423, Gm9907, Mef	56501	E74-like factor 4 (ets domain transcription factor) [Source:MGI Symbol;Acc:MGI:1928377]
Rpl17	0.510751				0.927	0.789	3.66954	3.15879	protein_coding	74998558	75003381	4824	ENSMUSG00000062328	mmu:319195:Rpl17	319195	ribosomal protein L17 [Source:MGI Symbol;Acc:MGI:2448270]
Arhgap4	0.510124				0.229	0.056	0.684005	0.173882	protein_coding	73891442	73921870	30429	ENSMUSG00000031389	mmu:171207:Arhgap4, A130009C12Rik, A530015A20Rik, Rgc1, c1, mKIAA0131	171207	Rho GTPase activating protein 4 [Source:MGI Symbol;Acc:MGI:2159577]
Pdia6	0.509856				0.464	0.285	1.37297	0.863115	protein_coding	17266545	17284770	18226	ENSMUSG00000020571	mmu:71853:Pdia6, 1700015E05Rik, AL023058, C77895, CaBP5, P5, Txndc7	71853	protein disulfide isomerase associated 6 [Source:MGI Symbol;Acc:MGI:1919103]
Fbxw4	0.508005				0.306	0.118	0.835515	0.32751	protein_coding	45578254	45660312	82059	ENSMUSG00000040913	mmu:30838:Fbxw4, Dac, Fbw4, SHFM3, SHSF3, dactylin, dactylyn	30838	F-box and WD-40 domain protein 4 [Source:MGI Symbol;Acc:MGI:1354698]
Itm2c	0.507246				0.85	0.601	2.79605	2.2888	protein_coding	85894281	85908675	14395	ENSMUSG00000026223	mmu:64294:Itm2c, 3110038L02Rik, BRI3, Bricd2c, E25, E25C, ITM3	64294	integral membrane protein 2C [Source:MGI Symbol;Acc:MGI:1927594]
Tmem176a	0.506764				0.444	0.233	1.46291	0.956143	protein_coding	48840919	48847071	6153	ENSMUSG00000023367	mmu:66058:Tmem176a, 0610011I04Rik, AU040201, AU041743, Keg2	66058	transmembrane protein 176A [Source:MGI Symbol;Acc:MGI:1913308]
Plod3	0.506254				0.363	0.182	1.02333	0.517081	protein_coding	136987019	136996648	9630	ENSMUSG00000004846	mmu:26433:Plod3, AI414586, LH3	26433	procollagen-lysine, 2-oxoglutarate 5-dioxygenase 3 [Source:MGI Symbol;Acc:MGI:1347008]
Fos	0.506086				0.834	0.698	5.33535	4.82926	protein_coding	85473890	85477273	3384	ENSMUSG00000021250	mmu:14281:Fos, D12Rfj1, c-fos, cFos	14281	FBJ osteosarcoma oncogene [Source:MGI Symbol;Acc:MGI:95574]
Tgfb1	0.505705				0.253	0.072	0.715122	0.209417	protein_coding	25687002	25705077	18076	ENSMUSG00000002603	mmu:21803:Tgfb1, TGF-beta1, TGFbeta1, Tgfb, Tgfb-1	21803	transforming growth factor, beta 1 [Source:MGI Symbol;Acc:MGI:98725]
Arhgdia	0.505414				0.778	0.609	2.42357	1.91816	protein_coding	120578104	120581624	3521	ENSMUSG00000025132	mmu:192662:Arhgdia, 5330430M07Rik, Gdi-1, Rho-GDI, RhoDGI, RhoGDI-1	192662	Rho GDP dissociation inhibitor (GDI) alpha [Source:MGI Symbol;Acc:MGI:2178103]
Rack1	0.505291				0.74	0.542	2.37502	1.86973	protein_coding	48800332	48806434	6103	ENSMUSG00000020372	mmu:14694:Rack1, AL033335, GB-like, Gnb2-rs1, Gnb2l1, p205	14694	receptor for activated C kinase 1 [Source:MGI Symbol;Acc:MGI:101849]
Rpl21	0.505058				0.784	0.606	2.55966	2.0546	protein_coding	146832890	146837032	4143	ENSMUSG00000041453	mmu:19933:Rpl21, 8430440E03Rik, L21	19933	ribosomal protein L21 [Source:MGI Symbol;Acc:MGI:1278340]
Nfkbia	0.50493				0.756	0.537	3.53238	3.02745	protein_coding	55489410	55492647	3238	ENSMUSG00000021025	mmu:18035:Nfkbia, AI462015, Nfkbi	18035	nuclear factor of kappa light polypeptide gene enhancer in B cells inhibitor, alpha [Source:MGI Symbol;Acc:MGI:104741]
Adam15	0.504779				0.638	0.415	1.89483	1.39005	protein_coding	89338542	89349996	11455	ENSMUSG00000028041	mmu:11490:Adam15, AD56, MDC15	11490	a disintegrin and metallopeptidase domain 15 (metargidin) [Source:MGI Symbol;Acc:MGI:1333882]
Rap2a	0.504343				0.389	0.197	1.16819	0.663846	protein_coding	120478444	120507194	28751	ENSMUSG00000051615	mmu:76108:Rap2a, 5830461H18Rik	76108	RAS related protein 2a [Source:MGI Symbol;Acc:MGI:97855]
Os9	0.504301				0.643	0.479	1.96511	1.46081	protein_coding	127095650	127121131	25482	ENSMUSG00000040462	mmu:216440:Os9, 4632413K17Rik, AU022351	216440	amplified in osteosarcoma [Source:MGI Symbol;Acc:MGI:1924301]
Atp6v1c1	0.504022				0.477	0.29	1.3634	0.859377	protein_coding	38661933	38692446	30514	ENSMUSG00000022295	mmu:66335:Atp6v1c1, 1700025B18Rik, U13839	66335	ATPase, H+ transporting, lysosomal V1 subunit C1 [Source:MGI Symbol;Acc:MGI:1913585]
Irf2	0.503839				0.569	0.357	1.71626	1.21242	protein_coding	46739732	46847458	107727	ENSMUSG00000031627	mmu:16363:Irf2, 9830146E22Rik, AI646973, Irf-2	16363	interferon regulatory factor 2 [Source:MGI Symbol;Acc:MGI:96591]
Tnfrsf1b	0.503582				0.507	0.191	1.451	0.947422	protein_coding	145213463	145246870	33408	ENSMUSG00000028599	mmu:21938:Tnfrsf1b, CD120b, TNF-R-II, TNF-R2, TNF-R75, TNF-alphaR2, TNFBR, TNFR80, TNFRII, TNFalpha-R2, Tnfr-1, Tnfr2, p75	21938	tumor necrosis factor receptor superfamily, member 1b [Source:MGI Symbol;Acc:MGI:1314883]
BC035044	0.503359				0.173	0.027	0.581182	0.077823	protein_coding	128849090	128891126	42037	ENSMUSG00000090164	mmu:232406:	232406	cDNA sequence BC035044 [Source:MGI Symbol;Acc:MGI:2448540]
Pwwp2a	0.503047				0.29	0.133	0.904981	0.401933	protein_coding	43681998	43721491	39494	ENSMUSG00000044950	mmu:70802:Pwwp2a, 4631424J17Rik, AI891583, AU024105, D930040F23Rik	70802	PWWP domain containing 2A [Source:MGI Symbol;Acc:MGI:1918052]
Abhd15	0.502165				0.204	0.045	0.622483	0.120317	protein_coding	77515121	77538607	23487	ENSMUSG00000000686	mmu:67477:Abhd15, 1300007F04Rik	67477	abhydrolase domain containing 15 [Source:MGI Symbol;Acc:MGI:1914727]
Akirin2	0.502047				0.449	0.289	1.3149	0.812848	protein_coding	34550937	34566908	15972	ENSMUSG00000028291	mmu:433693:Akirin2, 2700059D21Rik, AA114675, AA522011, AU019887, Akirin-2	433693	akirin 2 [Source:MGI Symbol;Acc:MGI:1889364]
Rnf180	0.500815				0.246	0.079	0.741288	0.240473	protein_coding	105130001	105294815	164815	ENSMUSG00000021720	mmu:71816:Rnf180, 3110001E11Rik, Rines	71816	ring finger protein 180 [Source:MGI Symbol;Acc:MGI:1919066]
Slc29a1	0.50077				0.285	0.109	0.837246	0.336476	protein_coding	45585200	45599606	14407	ENSMUSG00000023942	mmu:63959:Slc29a1, 1200014D21Rik, AA407560, ENT1	63959	solute carrier family 29 (nucleoside transporters), member 1 [Source:MGI Symbol;Acc:MGI:1927073]
Rpl27a	0.500564				0.709	0.537	2.24844	1.74788	protein_coding	109519147	109522367	3221	ENSMUSG00000046364	mmu:26451:Rpl27a, L27', L27A, L29	26451	ribosomal protein L27A [Source:MGI Symbol;Acc:MGI:1347076]
Prdm1	0.500178				0.219	0.08	0.813754	0.313576	protein_coding	44437177	44528501	91325	ENSMUSG00000038151	mmu:12142:Prdm1, Blimp-1, Blimp1, PRDI-BF1, ZNFPR1A1, b2b1765Clo	12142	PR domain containing 1, with ZNF domain [Source:MGI Symbol;Acc:MGI:99655]
Arpc1b	0.499646				0.812	0.557	2.72963	2.22998	protein_coding	145114215	145130705	16491	ENSMUSG00000029622	mmu:11867:Arpc1b, 41kDa, AA408064, AA408534, AA571392, AF007010, AW208418, L72, SOP2Hs, p41-ARC	11867	actin related protein 2/3 complex, subunit 1B [Source:MGI Symbol;Acc:MGI:1343142]
Dst	0.499265				0.705	0.484	2.31602	1.81676	protein_coding	33908225	34308661	400437	ENSMUSG00000026131	mmu:13518:Dst, 2310001O04Rik, A830042E19Rik, AW554249, BP230, BPAG1-n, Bpag, Bpag1, Macf2, ah, athetoid, dt, mKIAA0728, nmf203, nmf339	13518	dystonin [Source:MGI Symbol;Acc:MGI:104627]
Tlr1	0.498718				0.246	0.06	0.696059	0.197341	protein_coding	64924679	64933563	8885	ENSMUSG00000044827	mmu:21897:Tlr1	21897	toll-like receptor 1 [Source:MGI Symbol;Acc:MGI:1341295]
Tbc1d22a	0.498614				0.335	0.161	0.951469	0.452855	protein_coding	86214459	86498503	284045	ENSMUSG00000051864	mmu:223754:Tbc1d22a, BC023106, D15Ertd781e	223754	TBC1 domain family, member 22a [Source:MGI Symbol;Acc:MGI:1289265]
Rps13	0.498347				0.907	0.754	3.37251	2.87416	protein_coding	116331505	116334195	2691	ENSMUSG00000090862	mmu:68052:Rps13, 2700063M04Rik	68052	ribosomal protein S13 [Source:MGI Symbol;Acc:MGI:1915302]
Nrm	0.497775				0.254	0.095	0.809132	0.311357	protein_coding	35861318	35865402	4085	ENSMUSG00000059791	mmu:106582:Nrm, 2610307M02Rik, AI429796	106582	nurim (nuclear envelope membrane protein) [Source:MGI Symbol;Acc:MGI:2146855]
Zswim6	0.497343				0.411	0.233	1.34231	0.844969	protein_coding	107724617	107890064	165448	ENSMUSG00000032846	mmu:67263:Zswim6, 2900036G02Rik, mKIAA1577	67263	zinc finger SWIM-type containing 6 [Source:MGI Symbol;Acc:MGI:1914513]
Vwa5a	0.496925				0.407	0.229	1.15147	0.654541	protein_coding	38718268	38743337	25070	ENSMUSG00000023186	mmu:67776:Vwa5a, 5830475I06Rik, AW552491, BCSC-1, E130119J22, Loh11cr2a	67776	von Willebrand factor A domain containing 5A [Source:MGI Symbol;Acc:MGI:1915026]
Nipa2	0.495195				0.382	0.204	1.10862	0.613422	protein_coding	55931287	55962476	31190	ENSMUSG00000030452	mmu:93790:Nipa2, 2600017P10Rik, 3830408P04Rik, AB041581	93790	non imprinted in Prader-Willi/Angelman syndrome 2 homolog (human) [Source:MGI Symbol;Acc:MGI:1913918]
Chd7	0.495021				0.46	0.265	1.48814	0.993117	protein_coding	8690406	8867659	177254	ENSMUSG00000041235	mmu:320790:Chd7, A730019I05Rik, Cycn, Cyn, Dz, Edy, Flo, GENA_47, GENA_60, Gena_52, Lda, Mt, Obt, Todo, WBE1, Whi, metis	320790	chromodomain helicase DNA binding protein 7 [Source:MGI Symbol;Acc:MGI:2444748]
Cnpy3	0.494771				0.405	0.231	1.14315	0.648383	protein_coding	46735705	46752214	16510	ENSMUSG00000023973	mmu:72029:Cnpy3, 1600025D17Rik, 2410050O22Rik, AI413153, CAG4A, ERDA5, PRAT4A, Tnrc5	72029	canopy FGF signaling regulator 3 [Source:MGI Symbol;Acc:MGI:1919279]
Gpr65	0.494348				0.29	0.104	0.996302	0.501954	protein_coding	98268635	98276644	8010	ENSMUSG00000021886	mmu:14744:Gpr65, Dig1, Gpcr25, TDAG8	14744	G-protein coupled receptor 65 [Source:MGI Symbol;Acc:MGI:108031]
Rubcnl	0.49393				0.209	0.041	0.610179	0.116249	protein_coding	75016027	75052532	36506	ENSMUSG00000034959	mmu:271221:5031414D18Rik, Gm744, Gm911, Kiaa0226l	271221	RUN and cysteine rich domain containing beclin 1 interacting protein like [Source:MGI Symbol;Acc:MGI:2685590]
Rab39	0.49361				0.172	0.026	0.562441	0.0688304	protein_coding	53684110	53706232	22123	ENSMUSG00000055069	mmu:270160:Rab39, C230094F14Rik, Rab39a	270160	RAB39, member RAS oncogene family [Source:MGI Symbol;Acc:MGI:2442855]
Casp4	0.493608				0.307	0.119	1.05973	0.566124	protein_coding	5308828	5336783	27956	ENSMUSG00000033538	mmu:12363:Casp4, CASP-11, CASP-4, Casp11, Caspl, ich-3	12363	caspase 4, apoptosis-related cysteine peptidase [Source:MGI Symbol;Acc:MGI:107700]
Pdk1	0.493521				0.289	0.115	0.829854	0.336333	protein_coding	71873224	71903858	30635	ENSMUSG00000006494	mmu:228026:Pdk1, B830012B01, D530020C15Rik	228026	pyruvate dehydrogenase kinase, isoenzyme 1 [Source:MGI Symbol;Acc:MGI:1926119]
Kpnb1	0.492936				0.621	0.456	1.87671	1.38377	protein_coding	97159714	97187881	28168	ENSMUSG00000001440	mmu:16211:Kpnb1, AA409963, IPOB, Impnb	16211	karyopherin (importin) beta 1 [Source:MGI Symbol;Acc:MGI:107532]
Tacc1	0.492529				0.66	0.45	1.99979	1.50726	protein_coding	25154552	25256588	102037	ENSMUSG00000065954	mmu:320165:Tacc1, 4833447E04Rik, AA960202, B230378H13Rik	320165	transforming, acidic coiled-coil containing protein 1 [Source:MGI Symbol;Acc:MGI:2443510]
Flcn	0.492004				0.414	0.223	1.20031	0.708306	protein_coding	59791408	59810016	18609	ENSMUSG00000032633	mmu:216805:Flcn, AU014660, B430214A04Rik, Bhd, FLCL	216805	folliculin [Source:MGI Symbol;Acc:MGI:2442184]
Tbpl1	0.491002				0.311	0.159	0.9534	0.462398	protein_coding	22703879	22731938	28060	ENSMUSG00000071359	mmu:237336:Tbpl1, 4732475G08, AW011832, AW491032, D18347, STD, TLF, TRF2, TRP, Tlp	237336	TATA box binding protein-like 1 [Source:MGI Symbol;Acc:MGI:1339946]
Pip4p1	0.490279				0.427	0.264	1.22924	0.738964	protein_coding	50926068	50930856	4789	ENSMUSG00000035953	mmu:219024:Tmem55b, BC039161	219024	phosphatidylinositol-4,5-bisphosphate 4-phosphatase 1 [Source:MGI Symbol;Acc:MGI:2448501]
A830008E24Rik	0.489682				0.175	0.03	0.573133	0.0834501	lncRNA	154037597	154117951	80355	ENSMUSG00000100627	-	-	RIKEN cDNA A830008E24 gene [Source:MGI Symbol;Acc:MGI:3041183]
Abcd1	0.488412				0.291	0.13	0.854752	0.36634	protein_coding	73716597	73738534	21938	ENSMUSG00000031378	mmu:11666:Abcd1, ALDP, Ald, Aldgh	11666	ATP-binding cassette, sub-family D (ALD), member 1 [Source:MGI Symbol;Acc:MGI:1349215]
Ppp1r10	0.488273				0.386	0.226	1.2231	0.734831	protein_coding	35916434	35932283	15850	ENSMUSG00000039220	mmu:52040:Ppp1r10, 2610025H06Rik, Cat53, D17Ertd808e, Fb19, Pnuts	52040	protein phosphatase 1, regulatory subunit 10 [Source:MGI Symbol;Acc:MGI:1289273]
Rpl18a	0.487897				0.815	0.629	2.69237	2.20447	protein_coding	70894722	70897412	2691	ENSMUSG00000045128	mmu:76808:Rpl18a, 2510019J09Rik	76808	ribosomal protein L18A [Source:MGI Symbol;Acc:MGI:1924058]
Rpl23	0.487284				0.876	0.719	3.19815	2.71086	protein_coding	97777527	97782437	4911	ENSMUSG00000071415	mmu:65019:Rpl23, 2810009A01Rik	65019	ribosomal protein L23 [Source:MGI Symbol;Acc:MGI:1929455]
St6galnac4	0.48722				0.246	0.069	0.682447	0.195227	protein_coding	32587095	32599698	12604	ENSMUSG00000079442	mmu:20448:St6galnac4, SIAT7-D, ST6GalNAcIV, Siat7d	20448	ST6 (alpha-N-acetyl-neuraminyl-2,3-beta-galactosyl-1,3)-N-acetylgalactosaminide alpha-2,6-sialyltransferase 4 [Source:MGI Symbol;Acc:MGI:1341894]
Ier2	0.486996				0.526	0.359	2.06006	1.57306	protein_coding	84661331	84662854	1524	ENSMUSG00000053560	mmu:15936:Ier2, AI317238, Ch1, Pip92	15936	immediate early response 2 [Source:MGI Symbol;Acc:MGI:104815]
Gm10134	0.486955				0.203	0.05	0.635891	0.148937	lncRNA	28506095	28507773	1679	ENSMUSG00000063611	-	-	predicted gene 10134 [Source:MGI Symbol;Acc:MGI:3642322]
Rpl11	0.486902				0.704	0.54	2.22751	1.74061	protein_coding	136028265	136053428	25164	ENSMUSG00000059291	mmu:67025:Rpl11, 2010203J19Rik	67025	ribosomal protein L11 [Source:MGI Symbol;Acc:MGI:1914275]
Nagpa	0.486889				0.281	0.103	0.759253	0.272364	protein_coding	5195289	5204012	8724	ENSMUSG00000023143	mmu:27426:Nagpa, AI596180, UCE	27426	N-acetylglucosamine-1-phosphodiester alpha-N-acetylglucosaminidase [Source:MGI Symbol;Acc:MGI:1351598]
Fuca2	0.483181				0.411	0.212	1.15232	0.669135	protein_coding	13499540	13519035	19496	ENSMUSG00000019810	mmu:66848:Fuca2, 0610025O11Rik, 5530401P20Rik	66848	fucosidase, alpha-L- 2, plasma [Source:MGI Symbol;Acc:MGI:1914098]
Arhgdib	0.483066				0.694	0.307	2.10186	1.6188	protein_coding	136923655	136941899	18245	ENSMUSG00000030220	mmu:11857:Arhgdib, D4, Gdid4, Ly-GDI	11857	Rho, GDP dissociation inhibitor (GDI) beta [Source:MGI Symbol;Acc:MGI:101940]
Trim8	0.482602				0.533	0.353	1.5782	1.09559	protein_coding	46501702	46516848	15147	ENSMUSG00000025034	mmu:93679:Trim8, AA408830, BB006755, GERP, Rnf27	93679	tripartite motif-containing 8 [Source:MGI Symbol;Acc:MGI:1933302]
Tgs1	0.480783				0.357	0.197	1.09932	0.618542	protein_coding	3574875	3616619	41745	ENSMUSG00000028233	mmu:116940:Tgs1, D4Ertd800e, Ncoa6ip, Pimt	116940	trimethylguanosine synthase 1 [Source:MGI Symbol;Acc:MGI:2151797]
Rasa4	0.48024				0.232	0.059	0.638926	0.158686	protein_coding	136083916	136111860	27945	ENSMUSG00000004952	mmu:54153:Rasa4, AA793972, AW112107, BB079060, CAPRI, GAPL	54153	RAS p21 protein activator 4 [Source:MGI Symbol;Acc:MGI:1858600]
Oxct1	0.479429				0.61	0.412	1.92456	1.44513	protein_coding	4026383	4155344	128962	ENSMUSG00000022186	mmu:67041:Oxct1, 2610008O03Rik, Oxct, Oxct2a, Scot-s	67041	3-oxoacid CoA transferase 1 [Source:MGI Symbol;Acc:MGI:1914291]
Clint1	0.478864				0.542	0.344	1.60819	1.12932	protein_coding	45851964	45910625	58662	ENSMUSG00000006169	mmu:216705:Clint1, AI642036, AW537616, C530049I24Rik, Enth, Epn4, F630206G17Rik, mKIAA0171	216705	clathrin interactor 1 [Source:MGI Symbol;Acc:MGI:2144243]
Rps23	0.47876				0.769	0.585	2.48911	2.01035	protein_coding	90922958	90924950	1993	ENSMUSG00000049517	mmu:66475:Rps23, 2410044J15Rik	66475	ribosomal protein S23 [Source:MGI Symbol;Acc:MGI:1913725]
Ggta1	0.478331				0.29	0.122	0.897806	0.419475	protein_coding	35400179	35463231	63053	ENSMUSG00000035778	mmu:14594:Ggta1, AW108479, GALT, Gal, Ggta, Ggta-1, alpha_Gal, alpha3GalT	14594	glycoprotein galactosyltransferase alpha 1, 3 [Source:MGI Symbol;Acc:MGI:95704]
Asap1	0.477793				0.431	0.25	1.31255	0.834754	protein_coding	64086857	64382919	296063	ENSMUSG00000022377	mmu:13196:Asap1, AV239055, DEF-1, Ddef1, PAP, mKIAA1249, s19	13196	ArfGAP with SH3 domain, ankyrin repeat and PH domain1 [Source:MGI Symbol;Acc:MGI:1342335]
Lyl1	0.477536				0.222	0.06	0.655248	0.177712	protein_coding	84701449	84704940	3492	ENSMUSG00000034041	mmu:17095:Lyl1, Lyl-1, bHLHa18	17095	lymphoblastomic leukemia 1 [Source:MGI Symbol;Acc:MGI:96891]
Tpp2	0.475785				0.437	0.264	1.29147	0.81569	protein_coding	43933647	44003000	69354	ENSMUSG00000041763	mmu:22019:Tpp2, TPP-2, TppII	22019	tripeptidyl peptidase II [Source:MGI Symbol;Acc:MGI:102724]
Ccdc93	0.475548				0.239	0.076	0.690792	0.215244	protein_coding	121431049	121506460	75412	ENSMUSG00000026339	mmu:70829:Ccdc93, 4633402D15Rik, 9230102M16Rik	70829	coiled-coil domain containing 93 [Source:MGI Symbol;Acc:MGI:1918079]
Spcs3	0.475515				0.363	0.197	1.03394	0.558425	protein_coding	54520433	54529998	9566	ENSMUSG00000054408	mmu:76687:Spcs3, 1810011E08Rik	76687	signal peptidase complex subunit 3 homolog (S. cerevisiae) [Source:MGI Symbol;Acc:MGI:1923937]
Arhgap39	0.475032				0.29	0.143	0.889799	0.414766	protein_coding	76723985	76818170	94186	ENSMUSG00000033697	mmu:223666:Arhgap39, 9530053N22, AI843066, D15Wsu169e, Kiaa1688, Porf-2	223666	Rho GTPase activating protein 39 [Source:MGI Symbol;Acc:MGI:107858]
Zeb2os	0.474603				0.229	0.061	0.633312	0.158709	lncRNA	45110707	45114087	3381	ENSMUSG00000052248	mmu:433424:Zeb2os, Gm13476, OTTMUSG00000012358, Zeb2nat	433424	zinc finger E-box binding homeobox 2, opposite strand [Source:MGI Symbol;Acc:MGI:3652108]
Ptbp3	0.472324				0.686	0.434	2.10799	1.63566	protein_coding	59471868	59549364	77497	ENSMUSG00000028382	mmu:230257:Ptbp3, 5830471K22Rik, AA407443, AI462022, AW107884, C86549, Rod1	230257	polypyrimidine tract binding protein 3 [Source:MGI Symbol;Acc:MGI:1923334]
Ttc28	0.472255				0.374	0.196	1.18226	0.710005	protein_coding	110879803	111289780	409978	ENSMUSG00000033209	mmu:209683:Ttc28, 2310015L07Rik, 6030435N04, AI428795, AI851761, BC002262, TPRBK	209683	tetratricopeptide repeat domain 28 [Source:MGI Symbol;Acc:MGI:2140873]
Rpl34	0.47202				0.86	0.706	3.07428	2.60226	protein_coding	130726831	130730398	3568	ENSMUSG00000062006	mmu:68436:Rpl34, 1100001I22Rik	68436	ribosomal protein L34 [Source:MGI Symbol;Acc:MGI:1915686]
Smg1	0.471869				0.521	0.348	1.61443	1.14256	protein_coding	118131308	118243670	112363	ENSMUSG00000030655	mmu:233789:Smg1, 2610207I05Rik, 5430435M13Rik, C130002K18Rik, mKIAA0421	233789	SMG1 homolog, phosphatidylinositol 3-kinase-related kinase (C. elegans) [Source:MGI Symbol;Acc:MGI:1919742]
Edem2	0.470354				0.279	0.117	0.778538	0.308184	protein_coding	155701677	155729475	27799	ENSMUSG00000038312	mmu:108687:Edem2, 9530090G24Rik, AI327354	108687	ER degradation enhancer, mannosidase alpha-like 2 [Source:MGI Symbol;Acc:MGI:1915540]
Id2	0.470205				0.54	0.364	2.35326	1.88305	protein_coding	25093799	25097140	3342	ENSMUSG00000020644	mmu:15902:Id2, AI255428, C78922, Idb2, bHLHb26	15902	inhibitor of DNA binding 2 [Source:MGI Symbol;Acc:MGI:96397]
Tns3	0.470144				0.466	0.27	1.33557	0.865426	protein_coding	8431652	8664681	233030	ENSMUSG00000020422	mmu:319939:Tns3, BC023928, F830010I22Rik, TEM6, Tens1	319939	tensin 3 [Source:MGI Symbol;Acc:MGI:2443012]
Pik3r1	0.469846				0.637	0.433	2.04178	1.57194	protein_coding	101680563	101768217	87655	ENSMUSG00000041417	mmu:18708:Pik3r1, PI3K, p50alpha, p55alpha, p85alpha	18708	phosphoinositide-3-kinase regulatory subunit 1 [Source:MGI Symbol;Acc:MGI:97583]
Bst2	0.469744				0.405	0.229	1.28903	0.819287	protein_coding	71534255	71537456	3202	ENSMUSG00000046718	mmu:69550:Bst2, 2310015I10Rik, Bst-2, C87040, CD317, DAMP-1, GREG	69550	bone marrow stromal cell antigen 2 [Source:MGI Symbol;Acc:MGI:1916800]
Rhoq	0.469014				0.459	0.28	1.35733	0.888315	protein_coding	86963082	87000069	36988	ENSMUSG00000024143	mmu:104215:Rhoq, Arhq, TC10A, Tc10	104215	ras homolog family member Q [Source:MGI Symbol;Acc:MGI:1931553]
Nav2	0.468692				0.315	0.184	1.12096	0.652268	protein_coding	48908716	49610090	701375	ENSMUSG00000052512	mmu:78286:Nav2, 5330421F07Rik, AU067780, BQ960892, HELAD1, POMFIL2, RAINB1, RAINB2, Unc53H2, mKIAA3015	78286	neuron navigator 2 [Source:MGI Symbol;Acc:MGI:2183691]
Elf1	0.467974				0.534	0.33	1.58418	1.1162	protein_coding	79481194	79582494	101301	ENSMUSG00000036461	mmu:13709:Elf1, Elf-1, Sts1, mElf-1, p70	13709	E74-like factor 1 [Source:MGI Symbol;Acc:MGI:107180]
Hif1a	0.467954				0.481	0.372	1.69881	1.23086	protein_coding	73901375	73947530	46156	ENSMUSG00000021109	mmu:15251:Hif1a, AA959795, HIF-1-alpha, HIF1-alpha, HIF1alpha, MOP1, bHLHe78	15251	hypoxia inducible factor 1, alpha subunit [Source:MGI Symbol;Acc:MGI:106918]
Mcl1	0.467878				0.788	0.58	2.8672	2.39932	protein_coding	95658788	95663176	4389	ENSMUSG00000038612	mmu:17210:Mcl1, AW556805, Mcl-1	17210	myeloid cell leukemia sequence 1 [Source:MGI Symbol;Acc:MGI:101769]
Ldb1	0.46772				0.429	0.25	1.20092	0.733197	protein_coding	46031570	46045214	13645	ENSMUSG00000025223	mmu:16825:Ldb1, CLIM2, NLI	16825	LIM domain binding 1 [Source:MGI Symbol;Acc:MGI:894762]
Rps24	0.467199				0.936	0.792	3.67761	3.21041	protein_coding	24487125	24496959	9835	ENSMUSG00000025290	mmu:20088:Rps24	20088	ribosomal protein S24 [Source:MGI Symbol;Acc:MGI:98147]
Rpl35	0.466801				0.771	0.588	2.61679	2.14999	protein_coding	39001580	39005624	4045	ENSMUSG00000062997	mmu:66489:Rpl35, 2410039E09Rik	66489	ribosomal protein L35 [Source:MGI Symbol;Acc:MGI:1913739]
Cables1	0.466528				0.268	0.091	0.824954	0.358426	protein_coding	11839220	11945630	106411	ENSMUSG00000040957	mmu:63955:Cables1, Cables, ik3-1	63955	CDK5 and Abl enzyme substrate 1 [Source:MGI Symbol;Acc:MGI:1927065]
Nek7	0.465945				0.672	0.478	2.10009	1.63414	protein_coding	138482875	138620141	137267	ENSMUSG00000026393	mmu:59125:Nek7, 2810460C19Rik, AU020186	59125	NIMA (never in mitosis gene a)-related expressed kinase 7 [Source:MGI Symbol;Acc:MGI:1890645]
Rcan1	0.465873				0.221	0.123	0.876002	0.410129	protein_coding	92391953	92470867	78915	ENSMUSG00000022951	mmu:54720:Rcan1, Adapt78, CALP1L, CSP1, DSC1, Dscr1, MCIP1, RCN1	54720	regulator of calcineurin 1 [Source:MGI Symbol;Acc:MGI:1890564]
Stk4	0.465686				0.434	0.245	1.27709	0.811405	protein_coding	164070322	164155524	85203	ENSMUSG00000018209	mmu:58231:Stk4, AI447339, AU020804, Kas-2, Mst1, Ysk3	58231	serine/threonine kinase 4 [Source:MGI Symbol;Acc:MGI:1929004]
Cgas	0.464663				0.19	0.051	0.639378	0.174714	protein_coding	78430526	78443237	12712	ENSMUSG00000032344	mmu:214763:Mb21d1, E330016A19Rik, cGAS	214763	cyclic GMP-AMP synthase [Source:MGI Symbol;Acc:MGI:2442261]
Nfya	0.464114				0.302	0.142	0.88624	0.422126	protein_coding	48386885	48409906	23022	ENSMUSG00000023994	mmu:18044:Nfya, AA407810, Cbf-b, SEZ-10, SEZ10	18044	nuclear transcription factor-Y alpha [Source:MGI Symbol;Acc:MGI:97316]
Rab14	0.463921				0.77	0.612	2.36629	1.90237	protein_coding	35180205	35201120	20916	ENSMUSG00000026878	mmu:68365:Rab14, 0610030G24Rik, 2810475J17Rik, A830021G03Rik, AI314285, AI649155, D030017L14Rik	68365	RAB14, member RAS oncogene family [Source:MGI Symbol;Acc:MGI:1915615]
Rptor	0.463209				0.24	0.089	0.738916	0.275707	protein_coding	119602905	119899576	296672	ENSMUSG00000025583	mmu:74370:Rptor, 4932417H02Rik, Rap, Raptor, mKIAA1303	74370	regulatory associated protein of MTOR, complex 1 [Source:MGI Symbol;Acc:MGI:1921620]
Akna	0.462897				0.266	0.094	0.789701	0.326804	protein_coding	63367125	63403354	36230	ENSMUSG00000039158	mmu:100182:Akna, AI597013	100182	AT-hook transcription factor [Source:MGI Symbol;Acc:MGI:2140340]
Camk2d	0.462792				0.408	0.239	1.26185	0.799054	protein_coding	126596302	126846326	250025	ENSMUSG00000053819	mmu:108058:Camk2d, 2810011D23Rik, 8030469K03Rik, CaMK_II, [d]-CaMKII	108058	calcium/calmodulin-dependent protein kinase II, delta [Source:MGI Symbol;Acc:MGI:1341265]
Rplp0	0.460691				0.792	0.609	2.62559	2.16489	protein_coding	115559467	115563727	4261	ENSMUSG00000067274	mmu:11837:Rplp0, 36B4, Arbp, L10E	11837	ribosomal protein, large, P0 [Source:MGI Symbol;Acc:MGI:1927636]
Nckap5l	0.46069				0.212	0.056	0.633879	0.173188	protein_coding	99422035	99457748	35714	ENSMUSG00000023009	mmu:380969:Nckap5l, C230021P08Rik, Cep169	380969	NCK-associated protein 5-like [Source:MGI Symbol;Acc:MGI:3609653]
Rpn2	0.460007				0.556	0.385	1.59306	1.13305	protein_coding	157279017	157326319	47303	ENSMUSG00000027642	mmu:20014:Rpn2, 1300012C06Rik, AV261018, Rpn-2	20014	ribophorin II [Source:MGI Symbol;Acc:MGI:98085]
Calm2	0.459753				0.84	0.65	2.71885	2.2591	protein_coding	87433412	87446935	13524	ENSMUSG00000036438	mmu:12314:Calm2, 1500001E21Rik, AL024017	12314	calmodulin 2 [Source:MGI Symbol;Acc:MGI:103250]
Stambpl1	0.459579				0.22	0.069	0.694715	0.235136	protein_coding	34192229	34240333	48105	ENSMUSG00000024776	mmu:76630:Stambpl1, 1700095N21Rik, 8230401J17Rik, ALMalpha, AMSH-FP	76630	STAM binding protein like 1 [Source:MGI Symbol;Acc:MGI:1923880]
Tec	0.458605				0.238	0.078	0.700063	0.241458	protein_coding	72755716	72868483	112768	ENSMUSG00000029217	mmu:21682:Tec	21682	tec protein tyrosine kinase [Source:MGI Symbol;Acc:MGI:98662]
Cln3	0.458603				0.353	0.173	0.97334	0.514738	protein_coding	126571207	126585817	14611	ENSMUSG00000030720	mmu:12752:Cln3, AI323623	12752	ceroid lipofuscinosis, neuronal 3, juvenile (Batten, Spielmeyer-Vogt disease) [Source:MGI Symbol;Acc:MGI:107537]
Pacc1	0.458075				0.22	0.059	0.60167	0.143596	protein_coding	191325912	191350914	25003	ENSMUSG00000026627	mmu:66950:Tmem206, 2310028N02Rik, AI118576	66950	proton activated chloride channel 1 [Source:MGI Symbol;Acc:MGI:1914200]
Arl5c	0.457945				0.184	0.044	0.605761	0.147816	protein_coding	97989578	97996181	6604	ENSMUSG00000038352	mmu:217151:Arl5c, Arl12, BC065791	217151	ADP-ribosylation factor-like 5C [Source:MGI Symbol;Acc:MGI:3028577]
Stard3	0.457659				0.329	0.167	0.926065	0.468406	protein_coding	98358368	98381112	22745	ENSMUSG00000018167	mmu:59045:Stard3, Mln64, es64	59045	START domain containing 3 [Source:MGI Symbol;Acc:MGI:1929618]
Epsti1	0.456904				0.301	0.102	0.87214	0.415236	protein_coding	77904239	78002657	98419	ENSMUSG00000022014	mmu:108670:Epsti1, 2310046K10Rik, 5033415K03Rik, BRESI1	108670	epithelial stromal interaction 1 (breast) [Source:MGI Symbol;Acc:MGI:1915168]
Rab27a	0.45668				0.252	0.077	0.723886	0.267206	protein_coding	73044854	73097629	52776	ENSMUSG00000032202	mmu:11891:Rab27a, 2210402C08Rik, 2410003M20Rik, 4933437C11Rik, ash	11891	RAB27A, member RAS oncogene family [Source:MGI Symbol;Acc:MGI:1861441]
Lactb	0.456451				0.271	0.126	0.832994	0.376544	protein_coding	66955388	66975484	20097	ENSMUSG00000032370	mmu:80907:Lactb, LACT-1, Lact1, Mrpl56	80907	lactamase, beta [Source:MGI Symbol;Acc:MGI:1933395]
Dock11	0.455901				0.28	0.112	0.848676	0.392775	protein_coding	35888832	36076562	187731	ENSMUSG00000031093	mmu:75974:Dock11, 5033414A21Rik, 8030476J24, Zizimin2, sph238	75974	dedicator of cytokinesis 11 [Source:MGI Symbol;Acc:MGI:1923224]
Hs6st1	0.455404				0.287	0.138	0.833078	0.377673	protein_coding	36068400	36106446	38047	ENSMUSG00000045216	mmu:50785:Hs6st1, 6Ost1	50785	heparan sulfate 6-O-sulfotransferase 1 [Source:MGI Symbol;Acc:MGI:1354958]
Ddost	0.454972				0.516	0.354	1.4724	1.01742	protein_coding	138304730	138312628	7899	ENSMUSG00000028757	mmu:13200:Ddost	13200	dolichyl-di-phosphooligosaccharide-protein glycotransferase [Source:MGI Symbol;Acc:MGI:1194508]
Baz1a	0.454623				0.298	0.132	0.951068	0.496445	protein_coding	54892989	55014348	121360	ENSMUSG00000035021	mmu:217578:Baz1a, Acf1, B930060C03, BC065123, Gtl5, Wcrf180, cbp146	217578	bromodomain adjacent to zinc finger domain 1A [Source:MGI Symbol;Acc:MGI:1309478]
Plgrkt	0.453713				0.303	0.129	0.828182	0.374469	protein_coding	29348599	29367390	18792	ENSMUSG00000016495	mmu:67759:Plgrkt, 1110007H22Rik, 5033414D02Rik, AI852040, Plg-R(KT), Plg-RKT	67759	plasminogen receptor, C-terminal lysine transmembrane protein [Source:MGI Symbol;Acc:MGI:1915009]
Prpf38b	0.453493				0.529	0.361	1.58032	1.12682	protein_coding	108902805	108911727	8923	ENSMUSG00000027881	mmu:66921:Prpf38b, 1110021E09Rik, AU018955	66921	PRP38 pre-mRNA processing factor 38 (yeast) domain containing B [Source:MGI Symbol;Acc:MGI:1914171]
Glmp	0.452685				0.417	0.263	1.19468	0.741995	protein_coding	88325023	88331313	6291	ENSMUSG00000001418	mmu:56700:Glmp, 0610031J06Rik, AB027141, NCU-G1	56700	glycosylated lysosomal membrane protein [Source:MGI Symbol;Acc:MGI:1913318]
Rps27a	0.451045				0.792	0.64	2.6102	2.15915	protein_coding	29545846	29548109	2264	ENSMUSG00000020460	mmu:78294:Rps27a, 0610006J14Rik, Uba52, Ubb, Ubc	78294	ribosomal protein S27A [Source:MGI Symbol;Acc:MGI:1925544]
Pdgfb	0.450962				0.525	0.274	1.82407	1.37311	protein_coding	79995874	80014977	19104	ENSMUSG00000000489	mmu:18591:Pdgfb, PDGF-B, Sis	18591	platelet derived growth factor, B polypeptide [Source:MGI Symbol;Acc:MGI:97528]
Sgce	0.450767				0.426	0.256	1.22813	0.777363	protein_coding	4674350	4747207	72858	ENSMUSG00000004631	mmu:20392:Sgce, e-SG	20392	sarcoglycan, epsilon [Source:MGI Symbol;Acc:MGI:1329042]
Ccdc50	0.449933				0.623	0.442	1.9348	1.48487	protein_coding	27388869	27452218	63350	ENSMUSG00000038127	mmu:67501:Ccdc50, C3orf6	67501	coiled-coil domain containing 50 [Source:MGI Symbol;Acc:MGI:1914751]
Ddx39b	0.449441				0.675	0.499	1.98867	1.53923	protein_coding	35241746	35253707	11962	ENSMUSG00000019432	mmu:53817:Ddx39b, 0610030D10Rik, AI428441, Bat-1, Bat1, Bat1a, D17H6S81E, D17H6S81E-1, D6S81Eh	53817	DEAD (Asp-Glu-Ala-Asp) box polypeptide 39B [Source:MGI Symbol;Acc:MGI:99240]
Sfmbt1	0.448394				0.268	0.122	0.82083	0.372436	protein_coding	30714849	30822721	107873	ENSMUSG00000006527	mmu:54650:Sfmbt1, 4930442N21Rik, 9330180L21Rik, AA536974, Sfmbt, Smr	54650	Scm-like with four mbt domains 1 [Source:MGI Symbol;Acc:MGI:1859609]
Manf	0.448192				0.445	0.295	1.34125	0.893058	protein_coding	106838312	106891979	53668	ENSMUSG00000032575	mmu:74840:Manf, 3230402M22Rik, AA407711, AA408789, AA673178, Armet, D17914, D18Mgi17	74840	mesencephalic astrocyte-derived neurotrophic factor [Source:MGI Symbol;Acc:MGI:1922090]
Tbc1d9	0.447267				0.458	0.185	1.40285	0.955578	protein_coding	83165352	83272934	107583	ENSMUSG00000031709	mmu:71310:Tbc1d9, 4933431N12Rik, AI847101, AW490653, C76116	71310	TBC1 domain family, member 9 [Source:MGI Symbol;Acc:MGI:1918560]
Cds1	0.445899				0.246	0.1	0.739244	0.293344	protein_coding	101765130	101823858	58729	ENSMUSG00000029330	mmu:74596:Cds1, 4833409J18Rik, AI314024, AW125888	74596	CDP-diacylglycerol synthase 1 [Source:MGI Symbol;Acc:MGI:1921846]
Trio	0.445285				0.341	0.168	1.03106	0.585778	protein_coding	27730651	28025848	295198	ENSMUSG00000022263	mmu:223435:Trio, 6720464I07Rik, AA408740, Solo	223435	triple functional domain (PTPRF interacting) [Source:MGI Symbol;Acc:MGI:1927230]
Tep1	0.445281				0.255	0.095	0.704629	0.259348	protein_coding	50824059	50870560	46502	ENSMUSG00000006281	mmu:21745:Tep1, Tp1	21745	telomerase associated protein 1 [Source:MGI Symbol;Acc:MGI:109573]
Pnrc1	0.444731				0.605	0.417	1.87976	1.43503	protein_coding	33245423	33290163	44741	ENSMUSG00000040128	mmu:108767:Pnrc1, 5730463C12Rik, B4-2, PRR2, Prol2	108767	proline-rich nuclear receptor coactivator 1 [Source:MGI Symbol;Acc:MGI:1917838]
Naga	0.443873				0.369	0.198	1.00204	0.558169	protein_coding	82329532	82338925	9394	ENSMUSG00000022453	mmu:17939:Naga	17939	N-acetyl galactosaminidase, alpha [Source:MGI Symbol;Acc:MGI:1261422]
Hltf	0.443792				0.318	0.183	0.978105	0.534313	protein_coding	20057811	20118490	60680	ENSMUSG00000002428	mmu:20585:Hltf, AF010600, BC057116, P113, Smarca3, Snf2l3	20585	helicase-like transcription factor [Source:MGI Symbol;Acc:MGI:1196437]
Wnk1	0.443545				0.814	0.637	2.72179	2.27825	protein_coding	119923969	120038672	114704	ENSMUSG00000045962	mmu:232341:Wnk1, 6430573H23Rik, EG406236, Hsn2, Prkwnk1, mKIAA0344	232341	WNK lysine deficient protein kinase 1 [Source:MGI Symbol;Acc:MGI:2442092]
Rpl36a	0.44338				0.724	0.555	2.32773	1.88435	protein_coding	134585654	134588062	2409	ENSMUSG00000079435	mmu:19982:Rpl36a, L44L, Rpl44	19982	ribosomal protein L36A [Source:MGI Symbol;Acc:MGI:1201789]
Itpripl2	0.443351				0.35	0.167	1.00575	0.562395	protein_coding	118485111	118491975	6865	ENSMUSG00000095115	mmu:319622:Itpripl2, C130081G24, E030018N11Rik	319622	inositol 1,4,5-triphosphate receptor interacting protein-like 2 [Source:MGI Symbol;Acc:MGI:2442416]
Psme1	0.443203				0.557	0.36	1.60972	1.16651	protein_coding	55578123	55581529	3407	ENSMUSG00000022216	mmu:19186:Psme1, AW413925, PA28a	19186	proteasome (prosome, macropain) activator subunit 1 (PA28 alpha) [Source:MGI Symbol;Acc:MGI:1096367]
Tmem243	0.442821				0.455	0.279	1.30635	0.863532	protein_coding	9100668	9160986	60319	ENSMUSG00000079659	mmu:652925:Tmem243, 4930420K17Rik, E030031F02Rik	652925	transmembrane protein 243, mitochondrial [Source:MGI Symbol;Acc:MGI:3606159]
M6pr	0.442366				0.696	0.528	2.08811	1.64574	protein_coding	122308720	122317680	8961	ENSMUSG00000007458	mmu:17113:M6pr, CD-MPR, Mpr46	17113	mannose-6-phosphate receptor, cation dependent [Source:MGI Symbol;Acc:MGI:96904]
Npm1	0.442278				0.754	0.618	2.6245	2.18223	protein_coding	33152287	33163206	10920	ENSMUSG00000057113	mmu:18148:Npm1, B23, NO38, Npm	18148	nucleophosmin 1 [Source:MGI Symbol;Acc:MGI:106184]
Rragc	0.442018				0.42	0.267	1.1971	0.755079	protein_coding	123917446	123936997	19552	ENSMUSG00000028646	mmu:54170:Rragc, AU041672, Gtr2, RAGC, TIB929, YGR163W	54170	Ras-related GTP binding C [Source:MGI Symbol;Acc:MGI:1858751]
Casp1	0.441441				0.253	0.08	0.708866	0.267424	protein_coding	5298508	5307290	8783	ENSMUSG00000025888	mmu:12362:Casp1, ICE, Il1bc	12362	caspase 1 [Source:MGI Symbol;Acc:MGI:96544]
Ykt6	0.440906				0.354	0.199	0.975515	0.534608	protein_coding	5955693	5967780	12088	ENSMUSG00000002741	mmu:56418:Ykt6, 0610042I15Rik, 1810013M05Rik, AW105923	56418	YKT6 v-SNARE homolog (S. cerevisiae) [Source:MGI Symbol;Acc:MGI:1927550]
Vav2	0.440744				0.22	0.063	0.623964	0.18322	protein_coding	27262104	27427033	164930	ENSMUSG00000009621	mmu:22325:Vav2, 2810040F13Rik, AI847175, Vav-2	22325	vav 2 oncogene [Source:MGI Symbol;Acc:MGI:102718]
Clk1	0.440411				0.726	0.564	2.2959	1.85549	protein_coding	58410189	58424066	13878	ENSMUSG00000026034	mmu:12747:Clk1, STY	12747	CDC-like kinase 1 [Source:MGI Symbol;Acc:MGI:107403]
Apobec1	0.440243				0.333	0.139	1.04263	0.602389	protein_coding	122577792	122602444	24653	ENSMUSG00000040613	mmu:11810:Apobec1, Cdar1	11810	apolipoprotein B mRNA editing enzyme, catalytic polypeptide 1 [Source:MGI Symbol;Acc:MGI:103298]
Rpl26	0.440225				0.772	0.603	2.52604	2.08582	protein_coding	68901583	68906989	5407	ENSMUSG00000060938	mmu:19941:Rpl26, SIG-20	19941	ribosomal protein L26 [Source:MGI Symbol;Acc:MGI:106022]
Il17ra	0.439916				0.34	0.158	1.07723	0.637311	protein_coding	120463247	120487559	24313	ENSMUSG00000002897	mmu:16172:Il17ra, AW538159, Cdw217, Il17r, VDw217	16172	interleukin 17 receptor A [Source:MGI Symbol;Acc:MGI:107399]
Psmb8	0.439713				0.437	0.215	1.2186	0.778889	protein_coding	34197721	34201454	3734	ENSMUSG00000024338	mmu:16913:Psmb8, Lmp-7, Lmp7	16913	proteasome (prosome, macropain) subunit, beta type 8 (large multifunctional peptidase 7) [Source:MGI Symbol;Acc:MGI:1346527]
Pign	0.439298				0.269	0.126	0.801042	0.361744	protein_coding	105518422	105663677	145256	ENSMUSG00000056536	mmu:27392:Pign, Gm20308, PIG-N	27392	phosphatidylinositol glycan anchor biosynthesis, class N [Source:MGI Symbol;Acc:MGI:1351629]
Dip2b	0.439292				0.469	0.307	1.45406	1.01477	protein_coding	100038664	100219473	180810	ENSMUSG00000023026	mmu:239667:Dip2b, 4932422C22, AI317237, AI854602, mKIAA1463	239667	disco interacting protein 2 homolog B [Source:MGI Symbol;Acc:MGI:2145977]
Baiap2l2	0.438313				0.124	0.034	0.543673	0.105361	protein_coding	79258195	79285537	27343	ENSMUSG00000018126	mmu:207495:Baiap2l2, BC048937	207495	BAI1-associated protein 2-like 2 [Source:MGI Symbol;Acc:MGI:2652819]
Gba	0.437906				0.333	0.172	0.914338	0.476432	protein_coding	89202928	89208966	6039	ENSMUSG00000028048	mmu:14466:Gba, GBA1, GC, GCase, GLUC, betaGC	14466	glucosidase, beta, acid [Source:MGI Symbol;Acc:MGI:95665]
C5ar2	0.437248				0.18	0.039	0.557705	0.120457	protein_coding	16234585	16244154	9570	ENSMUSG00000074361	mmu:319430:C5ar2, C5L2, E030029A11Rik, Gpr77	319430	complement component 5a receptor 2 [Source:MGI Symbol;Acc:MGI:2442013]
Rpl37a	0.436769				0.833	0.681	2.92489	2.48812	protein_coding	72711290	72713813	2524	ENSMUSG00000046330	mmu:19981:Rpl37a	19981	ribosomal protein L37a [Source:MGI Symbol;Acc:MGI:98068]
Pfn1	0.436748				0.821	0.59	2.66606	2.22931	protein_coding	70651850	70654644	2795	ENSMUSG00000018293	mmu:18643:Pfn1, Pfn	18643	profilin 1 [Source:MGI Symbol;Acc:MGI:97549]
Dnajc13	0.436439				0.376	0.221	1.10706	0.670626	protein_coding	104151282	104262930	111649	ENSMUSG00000032560	mmu:235567:Dnajc13, D030002L11Rik, Gm1124, RME-8, Rme8, mKIAA0678	235567	DnaJ heat shock protein family (Hsp40) member C13 [Source:MGI Symbol;Acc:MGI:2676368]
Gna13	0.4362				0.613	0.416	1.84198	1.40578	protein_coding	109362831	109401369	38539	ENSMUSG00000020611	mmu:14674:Gna13, AU024132, AU043124, Galpha13	14674	guanine nucleotide binding protein, alpha 13 [Source:MGI Symbol;Acc:MGI:95768]
Amz1	0.435403				0.208	0.05	0.563404	0.128001	protein_coding	140724127	140761439	37313	ENSMUSG00000050022	mmu:231842:Amz1, 5330426I05, 6530401C20Rik	231842	archaelysin family metallopeptidase 1 [Source:MGI Symbol;Acc:MGI:2442258]
Ccng2	0.4343				0.329	0.171	0.963672	0.529371	protein_coding	93267257	93276231	8975	ENSMUSG00000029385	mmu:12452:Ccng2	12452	cyclin G2 [Source:MGI Symbol;Acc:MGI:1095734]
Dbnl	0.434253				0.413	0.246	1.14345	0.7092	protein_coding	5788488	5800962	12475	ENSMUSG00000020476	mmu:13169:Dbnl, Abp1, SH3P7, mAbp1	13169	drebrin-like [Source:MGI Symbol;Acc:MGI:700006]
Sdcbp	0.432998				0.768	0.553	2.48534	2.05234	protein_coding	6365650	6408423	42774	ENSMUSG00000028249	mmu:53378:Sdcbp, MDA-9, Sycl, syntenin-1	53378	syndecan binding protein [Source:MGI Symbol;Acc:MGI:1337026]
Il13ra1	0.432391				0.343	0.154	0.996321	0.563929	protein_coding	36112110	36171259	59150	ENSMUSG00000017057	mmu:16164:Il13ra1, AI882074, CD213a1, IL-13R-alpha-1, IL-13r[a], Il13ra, NR4	16164	interleukin 13 receptor, alpha 1 [Source:MGI Symbol;Acc:MGI:105052]
Tmem64	0.432311				0.373	0.202	1.10691	0.674596	protein_coding	15265831	15286753	20923	ENSMUSG00000043252	mmu:100201:Tmem64, 9630015D15Rik, AI790744, AV300874	100201	transmembrane protein 64 [Source:MGI Symbol;Acc:MGI:2140359]
Zfp715	0.431865				0.236	0.096	0.720254	0.288389	protein_coding	43296197	43313294	17098	ENSMUSG00000012640	mmu:69930:Zfp715, 2610041B18Rik, mszf15	69930	zinc finger protein 715 [Source:MGI Symbol;Acc:MGI:1917180]
Ddx21	0.43043				0.338	0.206	1.06444	0.63401	protein_coding	62580251	62602281	22031	ENSMUSG00000020075	mmu:56200:Ddx21, AI255159, AL022742, D10Ertd645e, D10Wsu42e	56200	DEAD (Asp-Glu-Ala-Asp) box polypeptide 21 [Source:MGI Symbol;Acc:MGI:1860494]
Hexim1	0.43015				0.466	0.329	1.50841	1.07826	protein_coding	103116231	103119725	3495	ENSMUSG00000048878	mmu:192231:Hexim1, 7330426E13Rik, CLP-1, Clp1, HIS1	192231	hexamethylene bis-acetamide inducible 1 [Source:MGI Symbol;Acc:MGI:2385923]
Tmem50a	0.428533				0.717	0.56	2.13944	1.71091	protein_coding	134897849	134915024	17176	ENSMUSG00000028822	mmu:71817:Tmem50a, 3200001F09Rik, CAM, Smp1	71817	transmembrane protein 50A [Source:MGI Symbol;Acc:MGI:1919067]
Fuca1	0.428508				0.463	0.307	1.33104	0.902533	protein_coding	135920735	135940311	19577	ENSMUSG00000028673	mmu:71665:Fuca1, 0610006A03Rik, 9530055J05Rik, Afuc, Fuca	71665	fucosidase, alpha-L- 1, tissue [Source:MGI Symbol;Acc:MGI:95593]
Fkbp15	0.427471				0.369	0.217	1.06177	0.634299	protein_coding	62300342	62360548	60207	ENSMUSG00000066151	mmu:338355:Fkbp15, BB131447, C430014M02Rik, FKBO133, FKBP-133, FKBP-15, FKBP133, mKIAA0674	338355	FK506 binding protein 15 [Source:MGI Symbol;Acc:MGI:2444782]
Cd52	0.427361				0.691	0.284	2.76296	2.3356	protein_coding	134082448	134095082	12635	ENSMUSG00000000682	mmu:23833:Cd52, AI463198, B7, B7-Ag, CAMPATH-1, CLS1, MB7	23833	CD52 antigen [Source:MGI Symbol;Acc:MGI:1346088]
Alox5ap	0.427339				0.721	0.242	2.28754	1.8602	protein_coding	149264767	149288153	23387	ENSMUSG00000060063	mmu:11690:Alox5ap, Flap	11690	arachidonate 5-lipoxygenase activating protein [Source:MGI Symbol;Acc:MGI:107505]
2410006H16Rik	0.427101				0.388	0.215	1.11262	0.685515	lncRNA	62602877	62604807	1931	ENSMUSG00000086841	mmu:69221:2410006H16Rik	69221	RIKEN cDNA 2410006H16 gene [Source:MGI Symbol;Acc:MGI:1916471]
Rps15a	0.4271				0.738	0.559	2.42357	1.99647	protein_coding	118104372	118116188	11817	ENSMUSG00000008683	mmu:267019:Rps15a, A630031B11Rik	267019	ribosomal protein S15A [Source:MGI Symbol;Acc:MGI:2389091]
Serp1	0.426891				0.578	0.387	1.71926	1.29237	protein_coding	58519817	58525892	6076	ENSMUSG00000027808	mmu:28146:Serp1, D3Ucla1, Ramp4	28146	stress-associated endoplasmic reticulum protein 1 [Source:MGI Symbol;Acc:MGI:92638]
Naip6	0.426736				0.189	0.039	0.532543	0.105807	protein_coding	100281121	100317674	36554	ENSMUSG00000078942	mmu:17952:Naip6, Birc1f, Naip-rs4, Naip-rs4A	17952	NLR family, apoptosis inhibitory protein 6 [Source:MGI Symbol;Acc:MGI:1298222]
Arap1	0.426358				0.323	0.156	0.887135	0.460777	protein_coding	101348067	101412586	64520	ENSMUSG00000032812	mmu:69710:Arap1, 2410002L19Rik, Centd2, mKIAA0782	69710	ArfGAP with RhoGAP domain, ankyrin repeat and PH domain 1 [Source:MGI Symbol;Acc:MGI:1916960]
Rpl7a	0.426169				0.648	0.496	1.97279	1.54662	protein_coding	26910764	26913318	2555	ENSMUSG00000062647	mmu:27176:Rpl7a, Surf3	27176	ribosomal protein L7A [Source:MGI Symbol;Acc:MGI:1353472]
E330020D12Rik	0.425472				0.163	0.058	0.621975	0.196504	lncRNA	153404827	153414233	9407	ENSMUSG00000073538	-	-	Riken cDNA E330020D12 gene [Source:MGI Symbol;Acc:MGI:3761270]
Nrp2	0.42522				0.287	0.139	0.900223	0.475003	protein_coding	62703285	62818695	115411	ENSMUSG00000025969	mmu:18187:Nrp2, 1110048P06Rik, Np-2, Np2, Npn-2, Npn2	18187	neuropilin 2 [Source:MGI Symbol;Acc:MGI:1100492]
Rps3	0.424461				0.844	0.693	2.88636	2.4619	protein_coding	99477896	99483738	5843	ENSMUSG00000030744	mmu:27050:Rps3, D7Ertd795e, Rs_3	27050	ribosomal protein S3 [Source:MGI Symbol;Acc:MGI:1350917]
Dgkz	0.424222				0.357	0.184	1.0015	0.577277	protein_coding	91932824	91975864	43041	ENSMUSG00000040479	mmu:104418:Dgkz, E130307B02Rik, F730209L11Rik, mDGK[z]	104418	diacylglycerol kinase zeta [Source:MGI Symbol;Acc:MGI:1278339]
Atf4	0.424102				0.61	0.457	1.8672	1.4431	protein_coding	80255184	80257541	2358	ENSMUSG00000042406	mmu:11911:Atf4, Atf-4, C/ATF, CREB2, TAXREB67	11911	activating transcription factor 4 [Source:MGI Symbol;Acc:MGI:88096]
Prkab1	0.423354				0.25	0.117	0.76582	0.342466	protein_coding	116013586	116024508	10923	ENSMUSG00000029513	mmu:19079:Prkab1, 1300015D22Rik, AU021155, E430008F22	19079	protein kinase, AMP-activated, beta 1 non-catalytic subunit [Source:MGI Symbol;Acc:MGI:1336167]
Rps21	0.423224				0.753	0.606	2.41587	1.99265	protein_coding	180257377	180258445	1069	ENSMUSG00000039001	mmu:66481:Rps21, 1810049N11Rik, 2410030A14Rik	66481	ribosomal protein S21 [Source:MGI Symbol;Acc:MGI:1913731]
Epn1	0.422846				0.494	0.331	1.37285	0.95	protein_coding	5080235	5098178	17944	ENSMUSG00000035203	mmu:13854:Epn1, AA269831, Ibp1	13854	epsin 1 [Source:MGI Symbol;Acc:MGI:1333763]
Tor3a	0.422776				0.288	0.136	0.845721	0.422945	protein_coding	156653617	156674356	20740	ENSMUSG00000060519	mmu:30935:Tor3a, Adir	30935	torsin family 3, member A [Source:MGI Symbol;Acc:MGI:1353652]
Mafg	0.421786				0.357	0.206	1.06954	0.647755	protein_coding	120625117	120633600	8484	ENSMUSG00000051510	mmu:17134:Mafg, AA545192, C630022N07Rik	17134	v-maf musculoaponeurotic fibrosarcoma oncogene family, protein G (avian) [Source:MGI Symbol;Acc:MGI:96911]
Srsf2	0.421733				0.744	0.61	2.36946	1.94773	protein_coding	116849901	116853094	3194	ENSMUSG00000034120	mmu:20382:Srsf2, D11Wsu175e, MRF-1, Pr264, SC35, Sfrs10, Sfrs2	20382	serine/arginine-rich splicing factor 2 [Source:MGI Symbol;Acc:MGI:98284]
Cdc42	0.420494				0.941	0.827	3.49406	3.07357	protein_coding	137319696	137357720	38025	ENSMUSG00000006699	mmu:12540:Cdc42, AI747189, AU018915	12540	cell division cycle 42 [Source:MGI Symbol;Acc:MGI:106211]
Rnf2	0.420419				0.327	0.174	0.927186	0.506766	protein_coding	151458004	151500955	42952	ENSMUSG00000026484	mmu:19821:Rnf2, AI326319, AI450156, AU019207, Ring1B, dinG	19821	ring finger protein 2 [Source:MGI Symbol;Acc:MGI:1101759]
Cryba4	0.420154				0.165	0.025	0.480457	0.0603034	protein_coding	112246493	112252518	6026	ENSMUSG00000066975	mmu:12959:Cryba4	12959	crystallin, beta A4 [Source:MGI Symbol;Acc:MGI:102716]
Nfatc2	0.419987				0.196	0.056	0.579186	0.159199	protein_coding	168476410	168601657	125248	ENSMUSG00000027544	mmu:18019:Nfatc2, AI607462, NF-ATc2, NF-ATp, NFAT1, NFAT1-D, Nfatp	18019	nuclear factor of activated T cells, cytoplasmic, calcineurin dependent 2 [Source:MGI Symbol;Acc:MGI:102463]
Ppp1r14b	0.419977				0.343	0.165	0.987309	0.567333	protein_coding	6974968	6977324	2357	ENSMUSG00000056612	mmu:18938:Ppp1r14b, AOM172, PHI-1, PLCB3N, Png	18938	protein phosphatase 1, regulatory inhibitor subunit 14B [Source:MGI Symbol;Acc:MGI:107682]
Clcf1	0.419893				0.156	0.034	0.525509	0.105616	protein_coding	4214238	4223490	9253	ENSMUSG00000040663	mmu:56708:Clcf1, BSF-3, Bsf3, CLC, NNT-1	56708	cardiotrophin-like cytokine factor 1 [Source:MGI Symbol;Acc:MGI:1930088]
Arhgap12	0.419786				0.313	0.181	0.960051	0.540265	protein_coding	6024427	6136098	111672	ENSMUSG00000041225	mmu:75415:Arhgap12, 2810011M08Rik	75415	Rho GTPase activating protein 12 [Source:MGI Symbol;Acc:MGI:1922665]
Ifi204	0.419529				0.332	0.136	1.23282	0.813293	protein_coding	173747293	173766943	19651	ENSMUSG00000073489	mmu:15951:Ifi204, Ifi16, p204	15951	interferon activated gene 204 [Source:MGI Symbol;Acc:MGI:96429]
Rpl29	0.418936				0.681	0.528	2.13893	1.72	protein_coding	106429454	106431568	2115	ENSMUSG00000048758	mmu:19944:Rpl29, Rpl43	19944	ribosomal protein L29 [Source:MGI Symbol;Acc:MGI:99687]
Plxdc1	0.418904				0.198	0.042	0.541932	0.123028	protein_coding	97923238	97986444	63207	ENSMUSG00000017417	mmu:72324:Plxdc1, 2410003I07Rik, AI848450, Tem7	72324	plexin domain containing 1 [Source:MGI Symbol;Acc:MGI:1919574]
Irak2	0.417983				0.402	0.206	1.21102	0.793041	protein_coding	113638467	113695026	56560	ENSMUSG00000060477	mmu:108960:Irak2, 6330415L08Rik, AI649099, IRAK-2	108960	interleukin-1 receptor-associated kinase 2 [Source:MGI Symbol;Acc:MGI:2429603]
Cd72	0.417943				0.176	0.048	0.610621	0.192678	protein_coding	43446462	43454628	8167	ENSMUSG00000028459	mmu:12517:Cd72, CD72c, Ly-19, Ly-32, Ly-m19, Lyb-2	12517	CD72 antigen [Source:MGI Symbol;Acc:MGI:88345]
Taok3	0.417631				0.381	0.224	1.14114	0.72351	protein_coding	117120129	117275219	155091	ENSMUSG00000061288	mmu:330177:Taok3, 2900006A08Rik, A130052D22, A430105I05Rik	330177	TAO kinase 3 [Source:MGI Symbol;Acc:MGI:3041177]
Fam217b	0.416177				0.222	0.076	0.69991	0.283733	protein_coding	178414524	178424428	9905	ENSMUSG00000070476	mmu:71532:Fam217b, 9030418K01Rik, AI851938	71532	family with sequence similarity 217, member B [Source:MGI Symbol;Acc:MGI:1918782]
Srsf7	0.415681				0.52	0.381	1.61286	1.19718	protein_coding	80200080	80207307	7228	ENSMUSG00000024097	mmu:225027:Srsf7, 35kDa, 9430065L19Rik, 9G8, NX-96, Sfrs7	225027	serine/arginine-rich splicing factor 7 [Source:MGI Symbol;Acc:MGI:1926232]
H2-M3	0.415495				0.258	0.099	0.692588	0.277093	protein_coding	37270220	37274484	4265	ENSMUSG00000016206	mmu:14991:H2-M3, H-2M3, Hmt, M3a, MuprM3, MuprM301, MuprM302, R4B2	14991	histocompatibility 2, M region locus 3 [Source:MGI Symbol;Acc:MGI:95915]
Dennd1c	0.415324				0.19	0.052	0.584472	0.169148	protein_coding	57065905	57078514	12610	ENSMUSG00000002668	mmu:70785:Dennd1c, 4432409M07Rik	70785	DENN/MADD domain containing 1C [Source:MGI Symbol;Acc:MGI:1918035]
Siglece	0.414731				0.267	0.088	0.946236	0.531505	protein_coding	43651070	43660161	9092	ENSMUSG00000030474	mmu:83382:Siglece, Cd170, Siglec12, Siglec5, Siglec9, Siglecl1, mSiglec-E	83382	sialic acid binding Ig-like lectin E [Source:MGI Symbol;Acc:MGI:1932475]
Med12l	0.414619				0.211	0.062	0.630415	0.215796	protein_coding	59005825	59318682	312858	ENSMUSG00000056476	mmu:329650:Med12l, A130035F20, A630079M02, AU044581, TRALPUSH	329650	mediator complex subunit 12-like [Source:MGI Symbol;Acc:MGI:2139916]
Milr1	0.414499				0.255	0.096	0.756326	0.341827	protein_coding	106751226	106768794	17569	ENSMUSG00000040528	mmu:380732:Milr1, Allergin-1, Gm885, Mca32	380732	mast cell immunoglobulin like receptor 1 [Source:MGI Symbol;Acc:MGI:2685731]
Ccdc86	0.413883				0.223	0.091	0.656137	0.242255	protein_coding	10941481	10949266	7786	ENSMUSG00000024732	mmu:108673:Ccdc86, 4933411H20Rik, 6720480F16Rik, D19Ertd678e	108673	coiled-coil domain containing 86 [Source:MGI Symbol;Acc:MGI:1277220]
Etv3	0.413689				0.272	0.133	0.831779	0.41809	protein_coding	87525407	87540156	14750	ENSMUSG00000003382	mmu:27049:Etv3, AI414410, METS, Pe1	27049	ets variant 3 [Source:MGI Symbol;Acc:MGI:1350926]
Cnot8	0.413641				0.336	0.202	0.955793	0.542152	protein_coding	58104153	58118594	14442	ENSMUSG00000020515	mmu:69125:Cnot8, 1500015I04Rik, 1810022F04Rik, AA536816, AU015770, AU043059	69125	CCR4-NOT transcription complex, subunit 8 [Source:MGI Symbol;Acc:MGI:1916375]
Rpl4	0.411946				0.877	0.747	3.12031	2.70837	protein_coding	64173375	64178666	5292	ENSMUSG00000032399	mmu:67891:Rpl4, 2010004J23Rik	67891	ribosomal protein L4 [Source:MGI Symbol;Acc:MGI:1915141]
Slc38a7	0.411754				0.239	0.097	0.687652	0.275898	protein_coding	95835920	95853539	17620	ENSMUSG00000036534	mmu:234595:Slc38a7, D430050E18	234595	solute carrier family 38, member 7 [Source:MGI Symbol;Acc:MGI:2679005]
Tmem219	0.411457				0.349	0.195	0.94612	0.534662	protein_coding	126886171	126922917	36747	ENSMUSG00000060538	mmu:68742:Tmem219, 1110032O16Rik, 2900045G02Rik, IGFBP-3R	68742	transmembrane protein 219 [Source:MGI Symbol;Acc:MGI:1915992]
Supt20	0.411149				0.384	0.228	1.10581	0.694659	protein_coding	54692807	54728766	35960	ENSMUSG00000027751	mmu:56790:Supt20, AA667204, AI450544, D3Ertd300e, Fam48a, Supt20h, p38IP	56790	SPT20 SAGA complex component [Source:MGI Symbol;Acc:MGI:1929651]
Pkib	0.410594				0.214	0.062	0.595965	0.185371	protein_coding	57631981	57741112	109132	ENSMUSG00000019876	mmu:18768:Pkib, Pkibeta, Prkacn2	18768	protein kinase inhibitor beta, cAMP dependent, testis specific [Source:MGI Symbol;Acc:MGI:101937]
Rps18	0.410473				0.69	0.513	2.17938	1.7689	protein_coding	33951999	33956001	4003	ENSMUSG00000008668	mmu:20084:Rps18, H-2Ke3, H2-Ke3, Ke-3, ke3	20084	ribosomal protein S18 [Source:MGI Symbol;Acc:MGI:98146]
Rab11fip5	0.410156				0.273	0.116	0.757669	0.347513	protein_coding	85334962	85374634	39673	ENSMUSG00000051343	mmu:52055:Rab11fip5, 9130206P09Rik, C75969, D6Ertd32e, GAF1, RIP11	52055	RAB11 family interacting protein 5 (class I) [Source:MGI Symbol;Acc:MGI:1098586]
Twf2	0.409736				0.25	0.101	0.70226	0.292525	protein_coding	106203108	106215389	12282	ENSMUSG00000023277	mmu:23999:Twf2, A6-related, AU014993, Ptk9l, Ptk9r	23999	twinfilin actin binding protein 2 [Source:MGI Symbol;Acc:MGI:1346078]
Upk1b	0.40949				0.113	0.014	0.453432	0.0439418	protein_coding	38773184	38800328	27145	ENSMUSG00000049436	mmu:22268:Upk1b, AI413235, Tspan20, UPIb, Upk1	22268	uroplakin 1B [Source:MGI Symbol;Acc:MGI:98912]
Sh3bgrl3	0.409297				0.82	0.621	2.8318	2.4225	protein_coding	134127406	134128789	1384	ENSMUSG00000028843	mmu:73723:Sh3bgrl3, 1110004L05Rik, AU022188	73723	SH3 domain binding glutamic acid-rich protein-like 3 [Source:MGI Symbol;Acc:MGI:1920973]
Fnip1	0.409178				0.422	0.282	1.33332	0.924139	protein_coding	54438199	54518235	80037	ENSMUSG00000035992	mmu:216742:Fnip1, A730024A03Rik, AI838773, AW557298	216742	folliculin interacting protein 1 [Source:MGI Symbol;Acc:MGI:2444668]
Pten	0.409079				0.703	0.509	2.18063	1.77155	protein_coding	32757497	32826160	68664	ENSMUSG00000013663	mmu:19211:Pten, 2310035O07Rik, A130070J02Rik, AI463227, B430203M17Rik, MMAC1, TEP1	19211	phosphatase and tensin homolog [Source:MGI Symbol;Acc:MGI:109583]
Lamtor4	0.408995				0.388	0.239	1.08465	0.675657	protein_coding	138255482	138259398	3917	ENSMUSG00000050552	mmu:66096:Lamtor4, 0910001L09Rik, AV006840	66096	late endosomal/lysosomal adaptor, MAPK and MTOR activator 4 [Source:MGI Symbol;Acc:MGI:1913346]
Wdr44	0.408839				0.223	0.108	0.739421	0.330582	protein_coding	23693051	23806025	112975	ENSMUSG00000036769	mmu:72404:Wdr44, 2610034K17Rik, RAB11BP, RPH11	72404	WD repeat domain 44 [Source:MGI Symbol;Acc:MGI:1919654]
Clec4a2	0.408705				0.237	0.09	0.841344	0.43264	protein_coding	123106428	123143999	37572	ENSMUSG00000030148	mmu:26888:Clec4a2, Clec4a, Clecsf6, DCIR, Dcir1	26888	C-type lectin domain family 4, member a2 [Source:MGI Symbol;Acc:MGI:1349412]
Pik3cb	0.408302				0.275	0.138	0.813074	0.404772	protein_coding	99036654	99140621	103968	ENSMUSG00000032462	mmu:74769:Pik3cb, 1110001J02Rik, AI447572, p110beta	74769	phosphatidylinositol-4,5-bisphosphate 3-kinase catalytic subunit beta [Source:MGI Symbol;Acc:MGI:1922019]
Plekho2	0.408116				0.313	0.164	1.02467	0.616555	protein_coding	65552698	65580040	27343	ENSMUSG00000050721	mmu:102595:Plekho2, AI840980, Plekhq1	102595	pleckstrin homology domain containing, family O member 2 [Source:MGI Symbol;Acc:MGI:2143132]
Nlrp1b	0.406626				0.156	0.035	0.513578	0.106951	protein_coding	71153102	71230733	77632	ENSMUSG00000070390	mmu:637515:Nlrp1b, Nalp1b, OTTMUSG00000006087, OTTMUSG00000006089	637515	NLR family, pyrin domain containing 1B [Source:MGI Symbol;Acc:MGI:3582959]
Zc3h7a	0.406311				0.409	0.252	1.23605	0.829744	protein_coding	11136592	11176393	39802	ENSMUSG00000037965	mmu:106205:Zc3h7a, A430104C18Rik, AI447294, AW556219, HSPC055, Zc3h7, Zc3hdc7	106205	zinc finger CCCH type containing 7 A [Source:MGI Symbol;Acc:MGI:2445044]
Cnot2	0.406143				0.336	0.197	0.973291	0.567148	protein_coding	116485161	116581511	96351	ENSMUSG00000020166	mmu:72068:Cnot2, 2600016M12Rik, 2810470K03Rik, AA537049, AA959607, AW557563, C79650	72068	CCR4-NOT transcription complex, subunit 2 [Source:MGI Symbol;Acc:MGI:1919318]
Mycbp2	0.406122				0.56	0.404	1.82801	1.42189	protein_coding	103113411	103346814	233404	ENSMUSG00000033004	mmu:105689:Mycbp2, AU023734, AW107953, AW546647, C130061D10Rik, Pam, Phr1, R75243	105689	MYC binding protein 2, E3 ubiquitin protein ligase [Source:MGI Symbol;Acc:MGI:2179432]
Zfas1	0.40558				0.404	0.253	1.20288	0.797298	lncRNA	167062934	167065862	2929	ENSMUSG00000074578	mmu:68949:Zfas1, 1500012F01Rik, Zfos1	68949	zinc finger, NFX1-type containing 1, antisense RNA 1 [Source:MGI Symbol;Acc:MGI:1916199]
Slc38a10	0.405511				0.364	0.22	1.00582	0.600305	protein_coding	120103960	120151346	47387	ENSMUSG00000061306	mmu:72055:Slc38a10, 1810073N04Rik	72055	solute carrier family 38, member 10 [Source:MGI Symbol;Acc:MGI:1919305]
Ergic3	0.40404				0.541	0.391	1.57316	1.16912	protein_coding	156008045	156018279	10235	ENSMUSG00000005881	mmu:66366:Ergic3, 2310015B14Rik, AV318804, CGI-54, D2Ucla1, NY-BR-84, Sdbcag84	66366	ERGIC and golgi 3 [Source:MGI Symbol;Acc:MGI:1913616]
Cfap74	0.40392				0.172	0.055	0.595703	0.191783	protein_coding	155409190	155466823	57634	ENSMUSG00000078490	mmu:544678:Cfap74, 2010015L04Rik, A530045M11	544678	cilia and flagella associated protein 74 [Source:MGI Symbol;Acc:MGI:1917130]
Pik3r5	0.403817				0.203	0.059	0.586306	0.182489	protein_coding	68432121	68497849	65729	ENSMUSG00000020901	mmu:320207:Pik3r5, AV230647, F730038I15Rik	320207	phosphoinositide-3-kinase regulatory subunit 5 [Source:MGI Symbol;Acc:MGI:2443588]
Derl1	0.403505				0.508	0.35	1.39762	0.994115	protein_coding	57869502	57892448	22947	ENSMUSG00000022365	mmu:67819:Derl1, 1110021N07Rik, AI195141, AW551338, Derlin-1	67819	Der1-like domain family, member 1 [Source:MGI Symbol;Acc:MGI:1915069]
Rps3a1	0.403141				0.853	0.699	2.93127	2.52812	protein_coding	86137940	86142702	4763	ENSMUSG00000028081	mmu:20091:Rps3a1, Rps3a	20091	ribosomal protein S3A1 [Source:MGI Symbol;Acc:MGI:1202063]
Bmf	0.402397				0.171	0.043	0.5172	0.114803	protein_coding	118528757	118549687	20931	ENSMUSG00000040093	mmu:171543:Bmf, AW260063, AW411872	171543	BCL2 modifying factor [Source:MGI Symbol;Acc:MGI:2176433]
Tm9sf3	0.401972				0.768	0.624	2.41861	2.01664	protein_coding	41210844	41263997	53154	ENSMUSG00000025016	mmu:107358:Tm9sf3, 1810073M23Rik, 2810031D16Rik, AI115521, AI413748, AW146116, AW549777, Smbp, mKIAA4036	107358	transmembrane 9 superfamily member 3 [Source:MGI Symbol;Acc:MGI:1914262]
Neurl3	0.40097				0.317	0.123	0.997202	0.596232	protein_coding	36264597	36274679	10083	ENSMUSG00000047180	mmu:214854:Neurl3, 2010300P06Rik, Lincr	214854	neuralized E3 ubiquitin protein ligase 3 [Source:MGI Symbol;Acc:MGI:2429944]
Rab32	0.400488				0.331	0.13	0.94322	0.542732	protein_coding	10545002	10558265	13264	ENSMUSG00000019832	mmu:67844:Rab32, 2810011A17Rik, AU022057	67844	RAB32, member RAS oncogene family [Source:MGI Symbol;Acc:MGI:1915094]
Aup1	0.39984				0.355	0.202	0.944439	0.5446	protein_coding	83054521	83057808	3288	ENSMUSG00000068328	mmu:11993:Aup1, AA589454	11993	ancient ubiquitous protein 1 [Source:MGI Symbol;Acc:MGI:107789]
Tlr3	0.399599				0.299	0.134	0.919692	0.520093	protein_coding	45395665	45411080	15416	ENSMUSG00000031639	mmu:142980:Tlr3, AI957183	142980	toll-like receptor 3 [Source:MGI Symbol;Acc:MGI:2156367]
Lrrfip1	0.39919				0.396	0.205	1.14636	0.747168	protein_coding	90998737	91128944	130208	ENSMUSG00000026305	mmu:16978:Lrrfip1, AU024550, Fliiap1	16978	leucine rich repeat (in FLII) interacting protein 1 [Source:MGI Symbol;Acc:MGI:1342770]
Atp6v0c	0.398187				0.836	0.697	2.88304	2.48486	protein_coding	24163866	24169702	5837	ENSMUSG00000024121	mmu:11984:Atp6v0c, Atp6c, Atp6c2, Atp6l, Atpl, Atpl-rs1, PL16, VATL, Vma3	11984	ATPase, H+ transporting, lysosomal V0 subunit C [Source:MGI Symbol;Acc:MGI:88116]
Snx29	0.398185				0.173	0.061	0.595739	0.197554	protein_coding	11322908	11755472	432565	ENSMUSG00000071669	mmu:74478:Snx29, 4933437K13Rik, Gm11170, Gm1737, Gm930, Rundc2a	74478	sorting nexin 29 [Source:MGI Symbol;Acc:MGI:1921728]
Agps	0.397228				0.388	0.266	1.16448	0.76725	protein_coding	75832177	75931350	99174	ENSMUSG00000042410	mmu:228061:Agps, 5832437L22, 9930035G10Rik, AW123847, Adaps, Adas, Adhaps, Adps, Aldhpsy, bs2	228061	alkylglycerone phosphate synthase [Source:MGI Symbol;Acc:MGI:2443065]
Klf4	0.395674				0.582	0.406	2.71975	2.32408	protein_coding	55527143	55532466	5324	ENSMUSG00000003032	mmu:16600:Klf4, EZF, Gklf, Zie	16600	Kruppel-like factor 4 (gut) [Source:MGI Symbol;Acc:MGI:1342287]
Srd5a3	0.395428				0.318	0.179	0.889854	0.494425	protein_coding	76140271	76155504	15234	ENSMUSG00000029233	mmu:57357:Srd5a3, 1110025P14Rik, A430076C09, AV364670, AW987574, D730040M03Rik, H5ar, S5AR_3, Srd5a2l	57357	steroid 5 alpha-reductase 3 [Source:MGI Symbol;Acc:MGI:1930252]
Parp9	0.394729				0.315	0.159	0.9166	0.521872	protein_coding	35938470	35972605	34136	ENSMUSG00000022906	mmu:80285:Parp9, ARTD9, AW214463, BC003281, Bagl, Bal, PARP-9	80285	poly (ADP-ribose) polymerase family, member 9 [Source:MGI Symbol;Acc:MGI:1933117]
Ptp4a3	0.394224				0.316	0.144	0.910832	0.516608	protein_coding	73723145	73758766	35622	ENSMUSG00000059895	mmu:19245:Ptp4a3, AV088979, Prl-3, pPtp4a3	19245	protein tyrosine phosphatase 4a3 [Source:MGI Symbol;Acc:MGI:1277098]
Kcnd1	0.394067				0.143	0.026	0.470618	0.0765512	protein_coding	7822289	7838280	15992	ENSMUSG00000009731	mmu:16506:Kcnd1, 1110037K09Rik, Kca2-1, Kv4.1, Shal, Shal1, mShal1	16506	potassium voltage-gated channel, Shal-related family, member 1 [Source:MGI Symbol;Acc:MGI:96671]
Cebpzos	0.393633				0.267	0.133	0.74594	0.352307	protein_coding	78916500	78920306	3807	ENSMUSG00000062691	mmu:68554:Cebpzos, 1110001A16Rik	68554	CCAAT/enhancer binding protein (C/EBP), zeta, opposite strand [Source:MGI Symbol;Acc:MGI:1915804]
Gnpda1	0.393443				0.282	0.135	0.799608	0.406165	protein_coding	38327535	38339003	11469	ENSMUSG00000052102	mmu:26384:Gnpda1, GNPDA, Gnp1, Gnpi, oscillin	26384	glucosamine-6-phosphate deaminase 1 [Source:MGI Symbol;Acc:MGI:1347054]
Rps20	0.392987				0.86	0.689	3.06549	2.67251	protein_coding	3831334	3835665	4332	ENSMUSG00000028234	mmu:67427:Rps20, 4632426K06Rik, Dsk4	67427	ribosomal protein S20 [Source:MGI Symbol;Acc:MGI:1914677]
Smad3	0.392664				0.267	0.127	0.786616	0.393952	protein_coding	63646767	63757994	111228	ENSMUSG00000032402	mmu:17127:Smad3, AU022421, Madh3	17127	SMAD family member 3 [Source:MGI Symbol;Acc:MGI:1201674]
Spcs2	0.392512				0.593	0.449	1.72064	1.32813	protein_coding	99837569	99863462	25894	ENSMUSG00000035227	mmu:66624:Spcs2, 5730406I15Rik, AA408713, mKIAA0102	66624	signal peptidase complex subunit 2 homolog (S. cerevisiae) [Source:MGI Symbol;Acc:MGI:1913874]
H2-T23	0.39212				0.481	0.289	1.43482	1.0427	protein_coding	36029773	36032855	3083	ENSMUSG00000067212	mmu:15040:H2-T23, 37b, 37c, H-2T23, H2-Qa1, Qa-1, Qa-1(b), Qa1, Qed-1, T18c, T18c(37), T23b, T23d	15040	histocompatibility 2, T region locus 23 [Source:MGI Symbol;Acc:MGI:95957]
Slc16a10	0.391483				0.2	0.067	0.597238	0.205755	protein_coding	40033532	40142258	108727	ENSMUSG00000019838	mmu:72472:Slc16a10, 2610103N14Rik, 9830169E08, Mct10, PRO0813, TAT1	72472	solute carrier family 16 (monocarboxylic acid transporters), member 10 [Source:MGI Symbol;Acc:MGI:1919722]
Mitf	0.390944				0.235	0.122	0.755988	0.365044	protein_coding	97807052	98021349	214298	ENSMUSG00000035158	mmu:17342:Mitf, BCC2, Bhlhe32, Gsfbcc2, Vitiligo, Wh, bw, mi, vit	17342	melanogenesis associated transcription factor [Source:MGI Symbol;Acc:MGI:104554]
Parp8	0.390594				0.21	0.091	0.674165	0.283571	protein_coding	116854820	117025537	170718	ENSMUSG00000021725	mmu:52552:Parp8, 2810430O08Rik, ARTD16, D13Ertd275e	52552	poly (ADP-ribose) polymerase family, member 8 [Source:MGI Symbol;Acc:MGI:1098713]
Nop56	0.390527				0.376	0.256	1.1948	0.804268	protein_coding	130274430	130279313	4884	ENSMUSG00000027405	mmu:67134:Nop56, 2310044F10Rik, Nol5a	67134	NOP56 ribonucleoprotein [Source:MGI Symbol;Acc:MGI:1914384]
Il1rl2	0.390266				0.152	0.028	0.466123	0.0758574	protein_coding	40324610	40367562	42953	ENSMUSG00000070942	mmu:107527:Il1rl2, AI481289, AW551444, IL-1Rrp2	107527	interleukin 1 receptor-like 2 [Source:MGI Symbol;Acc:MGI:1913107]
Zfp703	0.390131				0.361	0.21	1.14735	0.757219	protein_coding	26977325	26981461	4137	ENSMUSG00000085795	mmu:353310:Zfp703, 1110032O19Rik, AI430822, AL022941, Csmn1, End2, Zeppo1, Znf703, Zpo1	353310	zinc finger protein 703 [Source:MGI Symbol;Acc:MGI:2662729]
Pde1b	0.389772				0.175	0.052	0.574606	0.184833	protein_coding	103503034	103530052	27019	ENSMUSG00000022489	mmu:18574:Pde1b, Pde1b1	18574	phosphodiesterase 1B, Ca2+-calmodulin dependent [Source:MGI Symbol;Acc:MGI:97523]
Cep152	0.389604				0.158	0.045	0.526807	0.137203	protein_coding	125563088	125625113	62026	ENSMUSG00000068394	mmu:99100:Cep152, AI851464, mKIAA0912	99100	centrosomal protein 152 [Source:MGI Symbol;Acc:MGI:2139083]
Mtr	0.389043				0.22	0.093	0.664415	0.275372	protein_coding	12182712	12258113	75402	ENSMUSG00000021311	mmu:238505:Mtr, AI894170, D830038K18Rik, MS	238505	5-methyltetrahydrofolate-homocysteine methyltransferase [Source:MGI Symbol;Acc:MGI:894292]
Arsk	0.38882				0.251	0.126	0.782751	0.393932	protein_coding	76060422	76098660	38239	ENSMUSG00000021592	mmu:77041:Arsk, 2810429K17Rik, 4833414G15Rik	77041	arylsulfatase K [Source:MGI Symbol;Acc:MGI:1924291]
Ep300	0.388628				0.543	0.391	1.64164	1.25301	protein_coding	81585351	81652077	66727	ENSMUSG00000055024	mmu:328572:Ep300, A430090G16, A730011L11, KAT3B, p300, p300_HAT	328572	E1A binding protein p300 [Source:MGI Symbol;Acc:MGI:1276116]
Peli1	0.388296				0.578	0.42	1.8233	1.435	protein_coding	21091291	21150323	59033	ENSMUSG00000020134	mmu:67245:Peli1, 2810468L03Rik, A930031K15Rik, AA409794, AI586297, D11Ertd676e	67245	pellino 1 [Source:MGI Symbol;Acc:MGI:1914495]
Rnpep	0.387883				0.31	0.174	0.890997	0.503115	protein_coding	135262712	135284084	21373	ENSMUSG00000041926	mmu:215615:Rnpep	215615	arginyl aminopeptidase (aminopeptidase B) [Source:MGI Symbol;Acc:MGI:2384902]
Akr1b3	0.387816				0.373	0.236	1.06052	0.672702	protein_coding	34302434	34317478	15045	ENSMUSG00000001642	mmu:11677:Akr1b3, ALR2, AR, Ahr-1, Ahr1, Akr1b1, Aldor1, Aldr1	11677	aldo-keto reductase family 1, member B3 (aldose reductase) [Source:MGI Symbol;Acc:MGI:1353494]
Cybc1	0.387068				0.229	0.105	0.675732	0.288665	protein_coding	121222588	121229322	6735	ENSMUSG00000039294	mmu:217370:	217370	cytochrome b 245 chaperone 1 [Source:MGI Symbol;Acc:MGI:2384959]
Tex261	0.386956				0.47	0.329	1.3549	0.967944	protein_coding	83768885	83775813	6929	ENSMUSG00000014748	mmu:21766:Tex261, 3110001O07Rik, AA409339, AI480706, AL033351, TEG-261	21766	testis expressed gene 261 [Source:MGI Symbol;Acc:MGI:1096575]
Glb1	0.386901				0.274	0.126	0.728737	0.341837	protein_coding	114401076	114474898	73823	ENSMUSG00000045594	mmu:12091:Glb1, AW125515, Bge, Bgl, Bgl-e, Bgl-s, Bgl-t, Bgs, Bgt, C130097A14Rik	12091	galactosidase, beta 1 [Source:MGI Symbol;Acc:MGI:88151]
Psen1	0.386572				0.431	0.289	1.21059	0.824022	protein_coding	83688152	83735199	47048	ENSMUSG00000019969	mmu:19164:Psen1, Ad3h, PS-1, PS1, S182	19164	presenilin 1 [Source:MGI Symbol;Acc:MGI:1202717]
Phf14	0.385998				0.457	0.332	1.42461	1.03861	protein_coding	11907809	12081205	173397	ENSMUSG00000029629	mmu:75725:Phf14, 1110001C23Rik, 4932409F11Rik, 5730446A07Rik, AA623952, AV297001, mKIAA0783	75725	PHD finger protein 14 [Source:MGI Symbol;Acc:MGI:1923539]
Gas6	0.385375				0.434	0.268	1.40062	1.01525	protein_coding	13465374	13494490	29117	ENSMUSG00000031451	mmu:14456:Gas6, Gas-6	14456	growth arrest specific 6 [Source:MGI Symbol;Acc:MGI:95660]
Erap1	0.384524				0.335	0.186	0.936499	0.551975	protein_coding	74639568	74693201	53634	ENSMUSG00000021583	mmu:80898:Erap1, Arts1, ERAAP, PILSA, PILSAP	80898	endoplasmic reticulum aminopeptidase 1 [Source:MGI Symbol;Acc:MGI:1933403]
Mgat5	0.384394				0.287	0.146	0.846251	0.461857	protein_coding	127205015	127488336	283322	ENSMUSG00000036155	mmu:107895:Mgat5, 4930471A21Rik, 5330407H02Rik, AI480971, GlcNAc-TV	107895	mannoside acetylglucosaminyltransferase 5 [Source:MGI Symbol;Acc:MGI:894701]
Sema4g	0.384057				0.187	0.051	0.54347	0.159413	protein_coding	44989101	45003397	14297	ENSMUSG00000025207	mmu:26456:Sema4g, AI507908, AW554132	26456	sema domain, immunoglobulin domain (Ig), transmembrane domain (TM) and short cytoplasmic domain, (semaphorin) 4G [Source:MGI Symbol;Acc:MGI:1347047]
Ago1	0.383798				0.382	0.236	1.1166	0.7328	protein_coding	126435012	126468583	33572	ENSMUSG00000041530	mmu:236511:Ago1, Eif2c1	236511	argonaute RISC catalytic subunit 1 [Source:MGI Symbol;Acc:MGI:2446630]
Klf3	0.383791				0.495	0.339	1.51785	1.13406	protein_coding	64803388	64832901	29514	ENSMUSG00000029178	mmu:16599:Klf3, 9930027G08Rik, AL024007, Bklf, Tef-2	16599	Kruppel-like factor 3 (basic) [Source:MGI Symbol;Acc:MGI:1342773]
Mef2d	0.383618				0.415	0.255	1.17117	0.787549	protein_coding	88142372	88172086	29715	ENSMUSG00000001419	mmu:17261:Mef2d, C80750	17261	myocyte enhancer factor 2D [Source:MGI Symbol;Acc:MGI:99533]
Mctp1	0.383533				0.203	0.075	0.67398	0.290448	protein_coding	76384535	77031810	647276	ENSMUSG00000021596	mmu:78771:Mctp1, 2810465F10Rik	78771	multiple C2 domains, transmembrane 1 [Source:MGI Symbol;Acc:MGI:1926021]
Mcfd2	0.382606				0.383	0.236	1.06195	0.679347	protein_coding	87254443	87265935	11493	ENSMUSG00000024150	mmu:193813:Mcfd2, 1810021C21Rik, F5f8d, Lman1ip, Sdnsf	193813	multiple coagulation factor deficiency 2 [Source:MGI Symbol;Acc:MGI:2183439]
Large1	0.382468				0.198	0.092	0.678216	0.295748	protein_coding	72814599	73353540	538942	ENSMUSG00000004383	mmu:16795:Large, BPFD#36, Gyltl1a, Mbp-1, Mbp1, enr, fg, froggy, myd	16795	LARGE xylosyl- and glucuronyltransferase 1 [Source:MGI Symbol;Acc:MGI:1342270]
Capza1	0.38244				0.409	0.253	1.14034	0.757897	protein_coding	104822779	104864505	41727	ENSMUSG00000070372	mmu:12340:Capza1, CAPZ, CAZ1, Cappa1	12340	capping protein (actin filament) muscle Z-line, alpha 1 [Source:MGI Symbol;Acc:MGI:106227]
Kpna3	0.382431				0.366	0.232	1.03836	0.655929	protein_coding	61365211	61439874	74664	ENSMUSG00000021929	mmu:16648:Kpna3, IPOA4	16648	karyopherin (importin) alpha 3 [Source:MGI Symbol;Acc:MGI:1100863]
Sash3	0.382415				0.191	0.05	0.54155	0.159135	protein_coding	48146436	48161565	15130	ENSMUSG00000031101	mmu:74131:Sash3, 1200013B08Rik, AW413946, SLY1	74131	SAM and SH3 domain containing 3 [Source:MGI Symbol;Acc:MGI:1921381]
Arl8b	0.381555				0.531	0.383	1.50486	1.12331	protein_coding	108783099	108825278	42180	ENSMUSG00000030105	mmu:67166:Arl8b, 2610313E07Rik, 3100002J04Rik, Arl10c, gie1	67166	ADP-ribosylation factor-like 8B [Source:MGI Symbol;Acc:MGI:1914416]
Ap1b1	0.381206				0.294	0.159	0.834122	0.452917	protein_coding	4986824	5042791	55968	ENSMUSG00000009090	mmu:11764:Ap1b1, Adtb1, b2b1660Clo	11764	adaptor protein complex AP-1, beta 1 subunit [Source:MGI Symbol;Acc:MGI:1096368]
H2-DMb1	0.380313				0.213	0.061	0.584294	0.203981	protein_coding	34153072	34160230	7159	ENSMUSG00000079547	mmu:14999:H2-DMb1, AI385589, H-2Mb1, H2-Mb1	14999	histocompatibility 2, class II, locus Mb1 [Source:MGI Symbol;Acc:MGI:95922]
Ddi2	0.380232				0.339	0.205	1.01818	0.637949	protein_coding	141677549	141723419	45871	ENSMUSG00000078515	-	-	DNA-damage inducible protein 2 [Source:MGI Symbol;Acc:MGI:1917244]
Slc25a5	0.379925				0.674	0.501	2.02302	1.64309	protein_coding	36795651	36798807	3157	ENSMUSG00000016319	mmu:11740:Slc25a5, Ant2	11740	solute carrier family 25 (mitochondrial carrier, adenine nucleotide translocator), member 5 [Source:MGI Symbol;Acc:MGI:1353496]
Strada	0.379878				0.201	0.089	0.643242	0.263364	protein_coding	106163330	106202168	38839	ENSMUSG00000069631	mmu:72149:Strada, 2610019A05Rik, 6030402H20Rik, AI480680, E130112C09Rik	72149	STE20-related kinase adaptor alpha [Source:MGI Symbol;Acc:MGI:1919399]
Gramd1a	0.379282				0.283	0.124	0.774261	0.394978	protein_coding	31130127	31155896	25770	ENSMUSG00000001248	mmu:52857:Gramd1a, 1300003M23Rik, AI415002, AW547240, D7Bwg0611e	52857	GRAM domain containing 1A [Source:MGI Symbol;Acc:MGI:105490]
Tbc1d16	0.378904				0.239	0.109	0.685878	0.306974	protein_coding	119143045	119228499	85455	ENSMUSG00000039976	mmu:207592:Tbc1d16, B930087K01, BC026530, Tcd1d16	207592	TBC1 domain family, member 16 [Source:MGI Symbol;Acc:MGI:2652878]
Washc4	0.378494				0.37	0.245	1.11519	0.7367	protein_coding	83543752	83596473	52722	ENSMUSG00000034560	mmu:319277:A230046K03Rik, AA589518, Kiaa1033, mKIAA1033	319277	WASH complex subunit 4 [Source:MGI Symbol;Acc:MGI:2441787]
Slc12a6	0.378216				0.375	0.23	1.09096	0.712747	protein_coding	112265825	112363163	97339	ENSMUSG00000027130	mmu:107723:Slc12a6, 9530023I19Rik, KCC3, gaxp	107723	solute carrier family 12, member 6 [Source:MGI Symbol;Acc:MGI:2135960]
Pgd	0.377446				0.417	0.232	1.17112	0.793677	protein_coding	149149991	149166771	16781	ENSMUSG00000028961	mmu:110208:Pgd, 0610042A05Rik, AU019875, C78335	110208	phosphogluconate dehydrogenase [Source:MGI Symbol;Acc:MGI:97553]
Sf3b1	0.376128				0.774	0.633	2.38892	2.01279	protein_coding	54985169	55027481	42313	ENSMUSG00000025982	mmu:81898:Sf3b1, 155kDa, 2810001M05Rik, AA409119, Prp10, SAP155, SF3b155, TA-8, Targ4	81898	splicing factor 3b, subunit 1 [Source:MGI Symbol;Acc:MGI:1932339]
Tent2	0.376119				0.303	0.173	0.879698	0.50358	protein_coding	93146282	93192385	46104	ENSMUSG00000042167	mmu:100715:Papd4, 8030446C20Rik, AI649009, GLD-2, Gld2	100715	terminal nucleotidyltransferase 2 [Source:MGI Symbol;Acc:MGI:2140950]
Sh3glb1	0.375228				0.826	0.68	2.71165	2.33642	protein_coding	144683678	144720335	36658	ENSMUSG00000037062	mmu:54673:Sh3glb1, AA409932, AI314629, AU015566, Bif-1, mKIAA0491	54673	SH3-domain GRB2-like B1 (endophilin) [Source:MGI Symbol;Acc:MGI:1859730]
Dennd4b	0.375113				0.242	0.106	0.680851	0.305738	protein_coding	90265185	90280669	15485	ENSMUSG00000042404	mmu:229541:Dennd4b	229541	DENN/MADD domain containing 4B [Source:MGI Symbol;Acc:MGI:2446201]
Alox5	0.37495				0.172	0.056	0.637898	0.262948	protein_coding	116410077	116461178	51102	ENSMUSG00000025701	mmu:11689:Alox5, 5-LO, 5-LOX, 5LO, 5LX, AI850497, F730011J02	11689	arachidonate 5-lipoxygenase [Source:MGI Symbol;Acc:MGI:87999]
Nsa2	0.374846				0.541	0.392	1.59446	1.21962	protein_coding	97129424	97137937	8514	ENSMUSG00000060739	mmu:59050:Nsa2, 5730427N09Rik, LNR42, Nsa2p, Tinp1, Yr29	59050	NSA2 ribosome biogenesis homolog [Source:MGI Symbol;Acc:MGI:1913883]
Cd302	0.374607				0.265	0.127	0.794058	0.419451	protein_coding	60251993	60284488	32496	ENSMUSG00000060703	mmu:66205:Cd302, 1110055L24Rik, AI159627	66205	CD302 antigen [Source:MGI Symbol;Acc:MGI:1913455]
Gsto1	0.374543				0.29	0.146	0.838989	0.464446	protein_coding	47854970	47864790	9821	ENSMUSG00000025068	mmu:14873:Gsto1, AA407097, AI194287, AU018802, Gsto-1, Gstx, Spg-r, p28	14873	glutathione S-transferase omega 1 [Source:MGI Symbol;Acc:MGI:1342273]
Leprot	0.374075				0.593	0.432	1.70037	1.3263	protein_coding	101647718	101659364	11647	ENSMUSG00000035212	mmu:230514:Leprot, LEPR, OB-RGRP, Obrgrp, VPS55	230514	leptin receptor overlapping transcript [Source:MGI Symbol;Acc:MGI:2687005]
Rpl13	0.373935				0.802	0.635	2.62235	2.24842	protein_coding	123102350	123105244	2895	ENSMUSG00000000740	mmu:270106:Rpl13, A52, L13	270106	ribosomal protein L13 [Source:MGI Symbol;Acc:MGI:105922]
G530011O06Rik	0.373823				0.14	0.026	0.439669	0.0658455	lncRNA	169975043	169978917	3875	ENSMUSG00000072844	mmu:654820:G530011O06Rik	654820	RIKEN cDNA G530011O06 gene [Source:MGI Symbol;Acc:MGI:3603513]
Pla2g4a	0.372482				0.279	0.155	0.865826	0.493345	protein_coding	149829618	149961290	131673	ENSMUSG00000056220	mmu:18783:Pla2g4a, Pla2g4, cPLA2, cPLA2-alpha, cPLA2alpha	18783	phospholipase A2, group IVA (cytosolic, calcium-dependent) [Source:MGI Symbol;Acc:MGI:1195256]
Htra2	0.371304				0.232	0.102	0.652439	0.281136	protein_coding	83051266	83055273	4008	ENSMUSG00000068329	mmu:64704:Htra2, AI481710, Omi, Prss25, mnd2	64704	HtrA serine peptidase 2 [Source:MGI Symbol;Acc:MGI:1928676]
Rgmb	0.370776				0.269	0.149	0.816449	0.445673	protein_coding	15803188	15831039	27852	ENSMUSG00000048027	mmu:68799:Rgmb, 1110059F19Rik, DRAGON	68799	repulsive guidance molecule family member B [Source:MGI Symbol;Acc:MGI:1916049]
Naa35	0.370153				0.332	0.198	0.949454	0.579301	protein_coding	59585259	59635922	50664	ENSMUSG00000021555	mmu:78689:Naa35, A330021G12Rik, A330027C19Rik, AI158944, C030004C14Rik, Mak10	78689	N(alpha)-acetyltransferase 35, NatC auxiliary subunit [Source:MGI Symbol;Acc:MGI:1925939]
Acsl5	0.3693				0.283	0.133	0.772807	0.403507	protein_coding	55251938	55297720	45783	ENSMUSG00000024981	mmu:433256:Acsl5, 1700030F05Rik, ACS2, ACS5, Facl5	433256	acyl-CoA synthetase long-chain family member 5 [Source:MGI Symbol;Acc:MGI:1919129]
Ptbp1	0.368886				0.479	0.324	1.34757	0.978681	protein_coding	79854427	79864771	10345	ENSMUSG00000006498	mmu:19205:Ptbp1, AA407203, AL033359, HNRPI, PTB-1, PTB2, PTB3, PTB4, Ptb, pPTB	19205	polypyrimidine tract binding protein 1 [Source:MGI Symbol;Acc:MGI:97791]
Bank1	0.368491				0.122	0.032	0.506762	0.138271	protein_coding	136053363	136326066	272704	ENSMUSG00000037922	mmu:242248:Bank1, A530094C12Rik, AI451642, AVIEF, BANK	242248	B cell scaffold protein with ankyrin repeats 1 [Source:MGI Symbol;Acc:MGI:2442120]
Taf15	0.368034				0.361	0.233	1.06392	0.695886	protein_coding	83473086	83506743	33658	ENSMUSG00000020680	mmu:70439:Taf15, 2610111C21Rik, 68kDa, TAFII68, Taf2n	70439	TATA-box binding protein associated factor 15 [Source:MGI Symbol;Acc:MGI:1917689]
Il16	0.367984				0.175	0.047	0.526424	0.15844	protein_coding	83642825	83745726	102902	ENSMUSG00000001741	mmu:16170:Il16, mKIAA4048	16170	interleukin 16 [Source:MGI Symbol;Acc:MGI:1270855]
Snhg8	0.367307				0.288	0.159	0.833278	0.465971	lncRNA	123507552	123508404	853	ENSMUSG00000104960	mmu:69895:Snhg8, 1110065M07Rik, 2010109N14Rik	69895	small nucleolar RNA host gene 8 [Source:MGI Symbol;Acc:MGI:1917145]
Garnl3	0.365153				0.157	0.055	0.529537	0.164384	protein_coding	32986224	33131654	145431	ENSMUSG00000038860	mmu:99326:Garnl3, AW120551	99326	GTPase activating RANGAP domain-like 3 [Source:MGI Symbol;Acc:MGI:2139309]
Tmed9	0.364961				0.506	0.381	1.45235	1.08739	protein_coding	55573732	55597697	23966	ENSMUSG00000058569	mmu:67511:Tmed9, 2400003B06Rik	67511	transmembrane p24 trafficking protein 9 [Source:MGI Symbol;Acc:MGI:1914761]
Dhx9	0.364403				0.487	0.363	1.45128	1.08688	protein_coding	153455758	153487660	31903	ENSMUSG00000042699	mmu:13211:Dhx9, AI326842, Ddx9, HEL-5, NDHII, RHA, mHEL-5	13211	DEAH (Asp-Glu-Ala-His) box polypeptide 9 [Source:MGI Symbol;Acc:MGI:108177]
Rps2	0.364088				0.701	0.565	2.26209	1.898	protein_coding	24718116	24721929	3814	ENSMUSG00000044533	mmu:16898:Rps2, Llrep3, S4	16898	ribosomal protein S2 [Source:MGI Symbol;Acc:MGI:105110]
Snx20	0.36386				0.244	0.089	0.718714	0.354853	protein_coding	88626563	88636128	9566	ENSMUSG00000031662	mmu:71607:Snx20, 9130017C17Rik	71607	sorting nexin 20 [Source:MGI Symbol;Acc:MGI:1918857]
Themis2	0.363552				0.342	0.127	0.994535	0.630984	protein_coding	132781843	132796387	14545	ENSMUSG00000037731	mmu:230787:Themis2, ICB-1	230787	thymocyte selection associated family member 2 [Source:MGI Symbol;Acc:MGI:2446213]
Brip1os	0.363529				0.306	0.18	0.889623	0.526094	lncRNA	86201370	86304443	103074	ENSMUSG00000085208	-	-	BRCA1 interacting protein C-terminal helicase 1, opposite strand [Source:MGI Symbol;Acc:MGI:1921288]
Gm38843	0.363489				0.155	0.028	0.439595	0.0761062	lncRNA	82803769	82805083	1315	ENSMUSG00000109556	-	-	predicted gene, 38843 [Source:MGI Symbol;Acc:MGI:5621728]
Alg5	0.363358				0.271	0.145	0.747833	0.384475	protein_coding	54735539	54751318	15780	ENSMUSG00000036632	mmu:66248:Alg5, 1500026A19Rik, 2600005J22Rik, AV009521, AV170001, AW545564	66248	asparagine-linked glycosylation 5 (dolichyl-phosphate beta-glucosyltransferase) [Source:MGI Symbol;Acc:MGI:1913498]
Tfpi	0.363202				0.244	0.103	0.710741	0.347539	protein_coding	84432855	84476775	43921	ENSMUSG00000027082	mmu:21788:Tfpi, A630013F22Rik, AW552122, EPI, LACI	21788	tissue factor pathway inhibitor [Source:MGI Symbol;Acc:MGI:1095418]
Rps16	0.362698				0.828	0.669	2.838	2.47531	protein_coding	28350652	28353155	2504	ENSMUSG00000037563	mmu:20055:Rps16, AA420385, AI317031	20055	ribosomal protein S16 [Source:MGI Symbol;Acc:MGI:98118]
Zscan26	0.361865				0.36	0.245	1.06653	0.704667	protein_coding	21442180	21453730	11551	ENSMUSG00000022228	mmu:432731:Zscan26, BC068174, Zfp187, Znf187	432731	zinc finger and SCAN domain containing 26 [Source:MGI Symbol;Acc:MGI:3531417]
Tox4	0.361523				0.371	0.234	1.0169	0.655379	protein_coding	52279146	52296401	17256	ENSMUSG00000016831	mmu:268741:Tox4, 5730589K01Rik, A630040M18, AA410149, LCP1	268741	TOX high mobility group box family member 4 [Source:MGI Symbol;Acc:MGI:1915389]
Aagab	0.361446				0.261	0.14	0.750224	0.388777	protein_coding	63602660	63644588	41929	ENSMUSG00000037257	mmu:66939:Aagab, 2310007F21Rik, p34	66939	alpha- and gamma-adaptin binding protein [Source:MGI Symbol;Acc:MGI:1914189]
Sumf1	0.361301				0.265	0.137	0.72716	0.365859	protein_coding	108107028	108185582	78555	ENSMUSG00000030101	mmu:58911:Sumf1, AA543204, AI463102, AI851573, FGE	58911	sulfatase modifying factor 1 [Source:MGI Symbol;Acc:MGI:1889844]
Ticam2	0.361283				0.151	0.033	0.442404	0.0811218	protein_coding	46557291	46574533	17243	ENSMUSG00000056130	mmu:225471:Ticam2, B430113A10, TICAM-2, TRAM, Tirp, Trif	225471	toll-like receptor adaptor molecule 2 [Source:MGI Symbol;Acc:MGI:3040056]
Plxna4	0.361203				0.197	0.072	0.706929	0.345726	protein_coding	32144268	32588192	443925	ENSMUSG00000029765	mmu:243743:Plxna4, 9330117B14, Plxa4, mKIAA1550	243743	plexin A4 [Source:MGI Symbol;Acc:MGI:2179061]
Brk1	0.360396				0.556	0.425	1.5702	1.20981	protein_coding	113604772	113616951	12180	ENSMUSG00000033940	mmu:101314:Brk1, 6720456B07Rik, AW011779	101314	BRICK1, SCAR/WAVE actin-nucleating complex subunit [Source:MGI Symbol;Acc:MGI:1915406]
Atp13a2	0.359843				0.237	0.108	0.684431	0.324587	protein_coding	140986873	141007330	20458	ENSMUSG00000036622	mmu:74772:Atp13a2, 1110012E06Rik, AA589443	74772	ATPase type 13A2 [Source:MGI Symbol;Acc:MGI:1922022]
Tmed3	0.359717				0.353	0.221	0.981807	0.62209	protein_coding	89699206	89705068	5863	ENSMUSG00000032353	mmu:66111:Tmed3, 1200002G13Rik, AW546672, P24b	66111	transmembrane p24 trafficking protein 3 [Source:MGI Symbol;Acc:MGI:1913361]
Spire1	0.359617				0.372	0.204	1.10752	0.747905	protein_coding	67488209	67610790	122582	ENSMUSG00000024533	mmu:68166:Spire1, 6030430B19Rik, AI415299, AU022898, AW550622, Spir-1	68166	spire type actin nucleation factor 1 [Source:MGI Symbol;Acc:MGI:1915416]
Suclg2	0.359439				0.336	0.19	0.973543	0.614104	protein_coding	95473009	95718800	245792	ENSMUSG00000061838	mmu:20917:Suclg2, AF171077, AW556404, D6Wsu120e, SCS-betaG	20917	succinate-Coenzyme A ligase, GDP-forming, beta subunit [Source:MGI Symbol;Acc:MGI:1306824]
Mob3c	0.359345				0.161	0.049	0.505862	0.146517	protein_coding	115828092	115836185	8094	ENSMUSG00000028709	mmu:100465:Mob3c, AW822253, D130076I06Rik, Mobkl2c	100465	MOB kinase activator 3C [Source:MGI Symbol;Acc:MGI:2140623]
Mir99ahg	0.359244				0.208	0.108	0.857171	0.497927	lncRNA	77236317	77773427	537111	ENSMUSG00000090386	mmu:77994:Mir99ahg, 2810055G20Rik, D730043B02Rik	77994	Mir99a and Mirlet7c-1 host gene (non-protein coding) [Source:MGI Symbol;Acc:MGI:1919929]
Sdc3	0.359026				0.475	0.293	1.53744	1.17841	protein_coding	130792537	130826319	33783	ENSMUSG00000025743	mmu:20970:Sdc3, Synd3, mKIAA0468, syn-3	20970	syndecan 3 [Source:MGI Symbol;Acc:MGI:1349163]
Mlxip	0.358998				0.194	0.079	0.601032	0.242034	protein_coding	123394798	123457932	63135	ENSMUSG00000038342	mmu:208104:Mlxip, AW228700, Mir, bHLHe36	208104	MLX interacting protein [Source:MGI Symbol;Acc:MGI:2141183]
Zeb2	0.358394				0.69	0.458	2.33208	1.97369	protein_coding	44983632	45117395	133764	ENSMUSG00000026872	mmu:24136:Zeb2, 9130203F04Rik, D130016B08Rik, SIP1, Zfhx1b, Zfx1b, Zfxh1b	24136	zinc finger E-box binding homeobox 2 [Source:MGI Symbol;Acc:MGI:1344407]
Zfp120	0.358156				0.211	0.101	0.654798	0.296642	protein_coding	150114406	150136708	22303	ENSMUSG00000068134	mmu:104348:Zfp120, AI315103, E030042N05Rik, F80, MZF31, Zfp844	104348	zinc finger protein 120 [Source:MGI Symbol;Acc:MGI:1345179]
Tmem68	0.357745				0.273	0.152	0.7912	0.433455	protein_coding	3549041	3574853	25813	ENSMUSG00000028232	mmu:72098:Tmem68, 2010300G19Rik, AA408325, AW123402	72098	transmembrane protein 68 [Source:MGI Symbol;Acc:MGI:1919348]
Cops4	0.357663				0.312	0.189	0.86916	0.511498	protein_coding	100518309	100547803	29495	ENSMUSG00000035297	mmu:26891:Cops4, AW208976, D5Ertd774e	26891	COP9 signalosome subunit 4 [Source:MGI Symbol;Acc:MGI:1349414]
Tmem273	0.357299				0.143	0.029	0.427982	0.0706821	protein_coding	32785963	32817984	32022	ENSMUSG00000041707	mmu:69069:1810011H11Rik, 4733401I05Rik	69069	transmembrane protein 273 [Source:MGI Symbol;Acc:MGI:1916319]
Rbm39	0.357238				0.834	0.717	2.76802	2.41078	protein_coding	156147239	156180238	33000	ENSMUSG00000027620	mmu:170791:Rbm39, 1500012C14Rik, 2310040E03Rik, B330012G18Rik, C79248, R75070, Rnpc2, caper	170791	RNA binding motif protein 39 [Source:MGI Symbol;Acc:MGI:2157953]
Orai2	0.35721				0.188	0.065	0.557066	0.199856	protein_coding	136147459	136170713	23255	ENSMUSG00000039747	mmu:269717:Orai2, A730041O15Rik, Tmem142b	269717	ORAI calcium release-activated calcium modulator 2 [Source:MGI Symbol;Acc:MGI:2443195]
Mfng	0.357027				0.199	0.068	0.568543	0.211516	protein_coding	78755882	78773475	17594	ENSMUSG00000018169	mmu:17305:Mfng, AW546563	17305	MFNG O-fucosylpeptide 3-beta-N-acetylglucosaminyltransferase [Source:MGI Symbol;Acc:MGI:1095404]
Cntrl	0.356711				0.345	0.219	1.09298	0.736272	protein_coding	35109492	35178822	69331	ENSMUSG00000057110	mmu:26920:Cntrl, 6720467O09Rik, AA968343, Cep1, Cep110, IB3/5, Ma2a8, b2b1468.1Clo, b2b1468Clo	26920	centriolin [Source:MGI Symbol;Acc:MGI:1889576]
Trp53	0.356599				0.339	0.211	0.984439	0.62784	protein_coding	69580359	69591873	11515	ENSMUSG00000059552	mmu:22059:Trp53, Tp53, bbl, bfy, bhy, p44, p53	22059	transformation related protein 53 [Source:MGI Symbol;Acc:MGI:98834]
H2-Ob	0.356544				0.164	0.031	0.463295	0.106751	protein_coding	34238903	34254414	15512	ENSMUSG00000041538	mmu:15002:H2-Ob, A-beta-2, A-beta2, H-2Ab, H-2I, H-2Ob, H2-Ab, H2-Ab2, H2-IAb2, Ob	15002	histocompatibility 2, O region beta locus [Source:MGI Symbol;Acc:MGI:95925]
Csf2rb2	0.356516				0.257	0.086	0.743208	0.386692	protein_coding	78282507	78305721	23215	ENSMUSG00000071714	mmu:12984:Csf2rb2, AIC2A, BetaIl3, Bil3, Csfgmrb, Il3r, Il3rb, Il3rb2	12984	colony stimulating factor 2 receptor, beta 2, low-affinity (granulocyte-macrophage) [Source:MGI Symbol;Acc:MGI:1339760]
Rbm47	0.355062				0.291	0.142	0.901465	0.546402	protein_coding	66016549	66173118	156570	ENSMUSG00000070780	mmu:245945:Rbm47, 9530077J19Rik	245945	RNA binding motif protein 47 [Source:MGI Symbol;Acc:MGI:2384294]
Rbpj	0.354922				0.459	0.3	1.38106	1.02614	protein_coding	53466152	53657362	191211	ENSMUSG00000039191	mmu:19664:Rbpj, AI843960, CBF1, Igkjrb, Igkrsbp, RBP-J, RBP-J_kappa, RBP-Jkappa, RBPjk, Rbpsuh	19664	recombination signal binding protein for immunoglobulin kappa J region [Source:MGI Symbol;Acc:MGI:96522]
Il4ra	0.354161				0.267	0.109	0.756694	0.402533	protein_coding	125552120	125579474	27355	ENSMUSG00000030748	mmu:16190:Il4ra, CD124, Il4r	16190	interleukin 4 receptor, alpha [Source:MGI Symbol;Acc:MGI:105367]
Tlr4	0.354097				0.199	0.074	0.581587	0.227491	protein_coding	66827584	66930284	102701	ENSMUSG00000039005	mmu:21898:Tlr4, Lps, Ly87, Ran/M1, Rasl2-8	21898	toll-like receptor 4 [Source:MGI Symbol;Acc:MGI:96824]
Nectin4	0.353812				0.149	0.027	0.413533	0.0597211	protein_coding	171370099	171388598	18500	ENSMUSG00000006411	mmu:71740:Nectin4, 1200017F15Rik, Prr4, Pvrl4	71740	nectin cell adhesion molecule 4 [Source:MGI Symbol;Acc:MGI:1918990]
Ythdf2	0.353474				0.276	0.16	0.793716	0.440241	protein_coding	132184912	132212303	27392	ENSMUSG00000040025	mmu:213541:Ythdf2, 9430020E02Rik, HGRG8, NY-REN-2	213541	YTH N6-methyladenosine RNA binding protein 2 [Source:MGI Symbol;Acc:MGI:2444233]
Arid4a	0.353383				0.409	0.284	1.36666	1.01327	protein_coding	71015990	71098592	82603	ENSMUSG00000048118	mmu:238247:Arid4a, A630009N03, A630067N03Rik, MmRBBP1, Rbbp1	238247	AT rich interactive domain 4A (RBP1-like) [Source:MGI Symbol;Acc:MGI:2444354]
Rpl23a	0.35318				0.78	0.617	2.5252	2.17202	protein_coding	78180932	78183584	2653	ENSMUSG00000058546	mmu:268449:Rpl23a, BC029892, MDA20	268449	ribosomal protein L23A [Source:MGI Symbol;Acc:MGI:3040672]
Itpripl1	0.353054				0.185	0.076	0.577147	0.224093	protein_coding	127138772	127143442	4671	ENSMUSG00000074825	mmu:73338:Itpripl1, 1700041B20Rik	73338	inositol 1,4,5-triphosphate receptor interacting protein-like 1 [Source:MGI Symbol;Acc:MGI:1920588]
Slmap	0.351553				0.356	0.228	1.04248	0.690928	protein_coding	26413168	26534931	121764	ENSMUSG00000021870	mmu:83997:Slmap, D330001L02Rik, Slap, mKIAA1601	83997	sarcolemma associated protein [Source:MGI Symbol;Acc:MGI:1933549]
Treml2	0.350625				0.204	0.061	0.581919	0.231294	protein_coding	48299498	48312533	13036	ENSMUSG00000071068	mmu:328833:Treml2, AW049306, Gm750, Tlt2	328833	triggering receptor expressed on myeloid cells-like 2 [Source:MGI Symbol;Acc:MGI:2147038]
Mms19	0.350621				0.272	0.144	0.770465	0.419845	protein_coding	41941086	41981157	40072	ENSMUSG00000025159	mmu:72199:Mms19, 2410001K24Rik, 2610042O15Rik, AI316855, C79368, C86341, Mms19l	72199	MMS19 cytosolic iron-sulfur assembly component [Source:MGI Symbol;Acc:MGI:1919449]
Fus	0.349973				0.821	0.696	2.6126	2.26263	protein_coding	127967457	127985701	18245	ENSMUSG00000030795	mmu:233908:Fus, D430004D17Rik, D930039C12Rik, Fus1, Tls	233908	fused in sarcoma [Source:MGI Symbol;Acc:MGI:1353633]
Wdr81	0.349113				0.185	0.062	0.50643	0.157317	protein_coding	75440944	75454717	13774	ENSMUSG00000045374	mmu:192652:Wdr81, BC054822, Gm883, mFLJ00182	192652	WD repeat domain 81 [Source:MGI Symbol;Acc:MGI:2681828]
Gng2	0.348372				0.383	0.176	1.17545	0.827082	protein_coding	19872559	19977627	105069	ENSMUSG00000043004	mmu:14702:Gng2	14702	guanine nucleotide binding protein (G protein), gamma 2 [Source:MGI Symbol;Acc:MGI:102705]
Clip1	0.347894				0.593	0.391	1.96062	1.61273	protein_coding	123577795	123684618	106824	ENSMUSG00000049550	mmu:56430:Clip1, 1110007I12Rik, 4631429H07Rik, AV017631, C81039, CLIP-170, CLIP170, CYLN1, Clip50, Rsn, mKIAA4046, restin	56430	CAP-GLY domain containing linker protein 1 [Source:MGI Symbol;Acc:MGI:1928401]
Peli2	0.34763				0.27	0.152	0.830266	0.482635	protein_coding	48120823	48281575	160753	ENSMUSG00000021846	mmu:93834:Peli2, AW047589, BB129927	93834	pellino 2 [Source:MGI Symbol;Acc:MGI:1891445]
Tmem100	0.345958				0.225	0.078	0.680204	0.334247	protein_coding	90030348	90036508	6161	ENSMUSG00000069763	mmu:67888:Tmem100, 1810057C19Rik, AV011897	67888	transmembrane protein 100 [Source:MGI Symbol;Acc:MGI:1915138]
Nhlrc3	0.345533				0.2	0.08	0.575012	0.229479	protein_coding	53448583	53463332	14750	ENSMUSG00000042997	mmu:212114:Nhlrc3, 4833441N19, 8030451K01Rik, mKIAA4083	212114	NHL repeat containing 3 [Source:MGI Symbol;Acc:MGI:2444520]
Map3k2	0.34533				0.319	0.201	0.985673	0.640343	protein_coding	32163089	32236751	73663	ENSMUSG00000024383	mmu:26405:Map3k2, 9630061B06Rik, AI585793, Mekk2, Mekk2b	26405	mitogen-activated protein kinase kinase kinase 2 [Source:MGI Symbol;Acc:MGI:1346873]
P2rx4	0.345239				0.243	0.116	0.68941	0.344171	protein_coding	122707544	122729738	22195	ENSMUSG00000029470	mmu:18438:P2rx4, AI504491, AW555605, D5Ertd444e, P2X4	18438	purinergic receptor P2X, ligand-gated ion channel 4 [Source:MGI Symbol;Acc:MGI:1338859]
Krcc1	0.344555				0.431	0.298	1.24242	0.897869	protein_coding	71271677	71285319	13643	ENSMUSG00000053012	mmu:57896:Krcc1, AA792894	57896	lysine-rich coiled-coil 1 [Source:MGI Symbol;Acc:MGI:1889377]
Slc46a3	0.344275				0.224	0.095	0.645793	0.301518	protein_coding	147878437	147894815	16379	ENSMUSG00000029650	mmu:71706:Slc46a3, 1200006F02Rik	71706	solute carrier family 46, member 3 [Source:MGI Symbol;Acc:MGI:1918956]
Lrrk1	0.343896				0.198	0.079	0.586405	0.24251	protein_coding	66226912	66388350	161439	ENSMUSG00000015133	mmu:233328:Lrrk1, AW319595, C230002E15Rik, D130026O16Rik, mKIAA1790	233328	leucine-rich repeat kinase 1 [Source:MGI Symbol;Acc:MGI:2142227]
Cln5	0.34384				0.343	0.216	0.966404	0.622564	protein_coding	103070216	103077628	7413	ENSMUSG00000022125	mmu:211286:Cln5, A730075N08Rik	211286	ceroid-lipofuscinosis, neuronal 5 [Source:MGI Symbol;Acc:MGI:2442253]
Slf2	0.342904				0.275	0.158	0.818363	0.475459	protein_coding	44931151	44983299	52149	ENSMUSG00000036097	mmu:226151:Fam178a, 3632432H19, 6030443O07Rik, AU014917, Slf2	226151	SMC5-SMC6 complex localization factor 2 [Source:MGI Symbol;Acc:MGI:1924968]
Uvrag	0.342807				0.315	0.203	0.968648	0.625841	protein_coding	98885021	99141141	256121	ENSMUSG00000035354	mmu:78610:Uvrag, 9530039D02Rik, AI648770, BB124205, Uvrag1, Uvragl	78610	UV radiation resistance associated gene [Source:MGI Symbol;Acc:MGI:1925860]
Capn3	0.342233				0.129	0.017	0.380931	0.0386978	protein_coding	120456019	120504913	48895	ENSMUSG00000079110	mmu:12335:Capn3, AI323605, Capa-3, Capa3, Lp82, p94	12335	calpain 3 [Source:MGI Symbol;Acc:MGI:107437]
Traf3ip3	0.342198				0.155	0.036	0.453301	0.111103	protein_coding	193175453	193201703	26251	ENSMUSG00000037318	mmu:215243:Traf3ip3, 6030423D04Rik, AI115021, T3jam	215243	TRAF3 interacting protein 3 [Source:MGI Symbol;Acc:MGI:2441706]
Rnf213	0.342004				0.36	0.216	1.19512	0.853112	protein_coding	119393100	119487418	94319	ENSMUSG00000070327	mmu:672511:Rnf213, 6030403J01, D11Ertd759e, mKIAA1554	672511	ring finger protein 213 [Source:MGI Symbol;Acc:MGI:1289196]
Fat3	0.341986				0.175	0.06	0.601568	0.259582	protein_coding	15910189	16501285	591097	ENSMUSG00000074505	mmu:270120:Fat3, 9430076A06Rik, D430038H04Rik, Gm1132, Gm510, MFAT3F	270120	FAT atypical cadherin 3 [Source:MGI Symbol;Acc:MGI:2444314]
Mfsd11	0.341541				0.247	0.123	0.707041	0.365501	protein_coding	116852440	116875635	23196	ENSMUSG00000020818	mmu:69900:Mfsd11, 2600014M03Rik	69900	major facilitator superfamily domain containing 11 [Source:MGI Symbol;Acc:MGI:1917150]
Necap2	0.341028				0.389	0.264	1.09161	0.750577	protein_coding	141066512	141078357	11846	ENSMUSG00000028923	mmu:66147:Necap2, 1110005F07Rik, AA409105, C78898	66147	NECAP endocytosis associated 2 [Source:MGI Symbol;Acc:MGI:1913397]
Tmem170b	0.340609				0.25	0.144	0.771497	0.430889	protein_coding	41605907	41641355	35449	ENSMUSG00000087370	mmu:621976:Tmem170b, EG621976	621976	transmembrane protein 170B [Source:MGI Symbol;Acc:MGI:3647046]
Zfp658	0.340536				0.13	0.03	0.429353	0.088817	protein_coding	43562256	43575461	13206	ENSMUSG00000056592	mmu:210104:Zfp658	210104	zinc finger protein 658 [Source:MGI Symbol;Acc:MGI:2652821]
Akirin1	0.340442				0.406	0.292	1.15619	0.815746	protein_coding	123734559	123750345	15787	ENSMUSG00000023075	mmu:68050:Akirin1, 6330407G11Rik	68050	akirin 1 [Source:MGI Symbol;Acc:MGI:1915300]
Il10rb	0.34041				0.507	0.302	1.43424	1.09383	protein_coding	91406164	91425834	19671	ENSMUSG00000022969	mmu:16155:Il10rb, 6620401D04Rik, AI528744, CRF2-4, Crfb4, D16H21S58, D21S58h, IL-10R2, Il10r2	16155	interleukin 10 receptor, beta [Source:MGI Symbol;Acc:MGI:109380]
Kcnk13	0.340208				0.236	0.118	0.671361	0.331153	protein_coding	99964499	100062682	98184	ENSMUSG00000045404	mmu:217826:Kcnk13, BB085247, F730021E22Rik, Gm1570, Gm1685	217826	potassium channel, subfamily K, member 13 [Source:MGI Symbol;Acc:MGI:2384976]
Mbd6	0.339404				0.366	0.239	1.05055	0.711147	protein_coding	127281956	127289018	7063	ENSMUSG00000025409	mmu:110962:Mbd6, D10Wsu93e	110962	methyl-CpG binding domain protein 6 [Source:MGI Symbol;Acc:MGI:106378]
Cbfb	0.338452				0.368	0.233	1.0278	0.689346	protein_coding	105170674	105217989	47316	ENSMUSG00000031885	mmu:12400:Cbfb, AI893578, PEA2, PEBP2b, Pebp2, Pebpb2	12400	core binding factor beta [Source:MGI Symbol;Acc:MGI:99851]
Gm47283	0.338146				0.295	0.178	0.874859	0.536712	lncRNA	90784738	90816465	31728	ENSMUSG00000096768	mmu:170942:Erdr1, edr	170942	predicted gene, 47283 [Source:MGI Symbol;Acc:MGI:6096131]
Hnrnph1	0.338113				0.625	0.479	1.85977	1.52166	protein_coding	50376990	50386528	9539	ENSMUSG00000007850	mmu:59013:Hnrnph1, AI642080, E430005G16Rik, Hnrnph, Hnrph1	59013	heterogeneous nuclear ribonucleoprotein H1 [Source:MGI Symbol;Acc:MGI:1891925]
Wdfy2	0.338082				0.254	0.152	0.787148	0.449066	protein_coding	62837678	62961509	123832	ENSMUSG00000014547	mmu:268752:Wdfy2, 5830485M08, B130024L21Rik, ProF, ZFYVE22	268752	WD repeat and FYVE domain containing 2 [Source:MGI Symbol;Acc:MGI:2442811]
Kansl1	0.337707				0.421	0.297	1.30313	0.965422	protein_coding	104333229	104468861	135633	ENSMUSG00000018412	mmu:76719:Kansl1, 1700081L11Rik, 9430041J06Rik, mKIAA1267	76719	KAT8 regulatory NSL complex subunit 1 [Source:MGI Symbol;Acc:MGI:1923969]
Idua	0.337182				0.244	0.118	0.683652	0.346469	protein_coding	108660331	108684557	24227	ENSMUSG00000033540	mmu:15932:Idua, 6030426D08	15932	iduronidase, alpha-L [Source:MGI Symbol;Acc:MGI:96418]
Atp6ap2	0.336899				0.668	0.504	1.97799	1.64109	protein_coding	12587801	12617049	29249	ENSMUSG00000031007	mmu:70495:Atp6ap2, (P)RR, 5730403E06Rik, APT6M8-9, ATP6M8-9, Atp6ip2, M8-9	70495	ATPase, H+ transporting, lysosomal accessory protein 2 [Source:MGI Symbol;Acc:MGI:1917745]
Rap2c	0.336647				0.418	0.267	1.23128	0.894633	protein_coding	51003912	51018018	14107	ENSMUSG00000050029	mmu:72065:Rap2c, 2010200P20Rik, AI194294, AL022976	72065	RAP2C, member of RAS oncogene family [Source:MGI Symbol;Acc:MGI:1919315]
Slc15a4	0.336485				0.248	0.139	0.715524	0.379039	protein_coding	127595664	127632897	37234	ENSMUSG00000029416	mmu:100561:Slc15a4, AA987064, AW742963, C130069N12Rik, PHT1, PTR4	100561	solute carrier family 15, member 4 [Source:MGI Symbol;Acc:MGI:2140796]
Abl1	0.336079				0.379	0.258	1.11192	0.775839	protein_coding	31688376	31804227	115852	ENSMUSG00000026842	mmu:11350:Abl1, AI325092, Abl, E430008G22Rik, c-Abl	11350	c-abl oncogene 1, non-receptor tyrosine kinase [Source:MGI Symbol;Acc:MGI:87859]
Rpl31	0.335447				0.84	0.717	2.93933	2.60389	protein_coding	39367842	39371911	4070	ENSMUSG00000073702	mmu:114641:Rpl31, Dts	114641	ribosomal protein L31 [Source:MGI Symbol;Acc:MGI:2149632]
E2f3	0.334074				0.162	0.056	0.496921	0.162847	protein_coding	29906575	29986063	79489	ENSMUSG00000016477	mmu:13557:E2f3, E2F3b, E2f3a	13557	E2F transcription factor 3 [Source:MGI Symbol;Acc:MGI:1096340]
Vps18	0.33399				0.2	0.083	0.565276	0.231286	protein_coding	119288740	119298453	9714	ENSMUSG00000034216	mmu:228545:Vps18, 9930024E13Rik	228545	VPS18 CORVET/HOPS core subunit [Source:MGI Symbol;Acc:MGI:2443626]
Calhm2	0.333647				0.151	0.049	0.471465	0.137818	protein_coding	47105353	47138294	32942	ENSMUSG00000033033	mmu:72691:Calhm2, 2810048G17Rik, Fam26b	72691	calcium homeostasis modulator family member 2 [Source:MGI Symbol;Acc:MGI:1919941]
Alg8	0.333375				0.168	0.066	0.500774	0.167399	protein_coding	97371606	97392185	20580	ENSMUSG00000035704	mmu:381903:Alg8, AI447372, Gm1089	381903	asparagine-linked glycosylation 8 (alpha-1,3-glucosyltransferase) [Source:MGI Symbol;Acc:MGI:2141959]
Myo7a	0.332752				0.201	0.083	0.568706	0.235954	protein_coding	98051060	98119524	68465	ENSMUSG00000030761	mmu:17921:Myo7a, Hdb, Myo7, USH1B, nmf371, polka, sh-1, sh1	17921	myosin VIIA [Source:MGI Symbol;Acc:MGI:104510]
Mapkapk2	0.332678				0.435	0.275	1.33783	1.00516	protein_coding	131053700	131097826	44127	ENSMUSG00000016528	mmu:17164:Mapkapk2, AA960234, MAPKAP-K2, MK-2, MK2, Rps6kc1	17164	MAP kinase-activated protein kinase 2 [Source:MGI Symbol;Acc:MGI:109298]
Dnajc7	0.332531				0.548	0.425	1.59914	1.26661	protein_coding	100582818	100620168	37351	ENSMUSG00000014195	mmu:56354:Dnajc7, 2010003F24Rik, 2010004G07Rik, CCRP, Ttc2, mDj11, mTpr2	56354	DnaJ heat shock protein family (Hsp40) member C7 [Source:MGI Symbol;Acc:MGI:1928373]
Cdk9	0.331897				0.321	0.192	0.883525	0.551628	protein_coding	32705784	32713076	7293	ENSMUSG00000009555	mmu:107951:Cdk9, PITALRE	107951	cyclin-dependent kinase 9 (CDC2-related kinase) [Source:MGI Symbol;Acc:MGI:1328368]
Ptpra	0.331723				0.617	0.487	1.8568	1.52508	protein_coding	130450278	130556124	105847	ENSMUSG00000027303	mmu:19262:Ptpra, Ptpa, Ptpalpha, Rptpalpha, Rptra, Rptralpha	19262	protein tyrosine phosphatase, receptor type, A [Source:MGI Symbol;Acc:MGI:97808]
Dennd6a	0.330388				0.34	0.224	1.00535	0.674958	protein_coding	26573856	26634322	60467	ENSMUSG00000040818	mmu:211922:Dennd6a, Fam116a	211922	DENN/MADD domain containing 6A [Source:MGI Symbol;Acc:MGI:2442980]
Phf11d	0.329896				0.178	0.065	0.525154	0.195258	protein_coding	59347407	59365470	18064	ENSMUSG00000068245	mmu:219132:Phf11d, D14Ertd668e, Phf11, Phf11l	219132	PHD finger protein 11D [Source:MGI Symbol;Acc:MGI:1277133]
Eif4e2	0.329593				0.31	0.185	0.837053	0.50746	protein_coding	87213914	87240488	26575	ENSMUSG00000026254	mmu:26987:Eif4e2, 2700069E09Rik, AI036339, AV129531, D0H0S6743E, Eif4el3	26987	eukaryotic translation initiation factor 4E member 2 [Source:MGI Symbol;Acc:MGI:1914440]
Hebp1	0.329537				0.229	0.112	0.631663	0.302126	protein_coding	135137522	135198022	60501	ENSMUSG00000042770	mmu:15199:Hebp1, Hebp, p22HBP	15199	heme binding protein 1 [Source:MGI Symbol;Acc:MGI:1333880]
Jade2	0.329185				0.272	0.163	0.837354	0.508168	protein_coding	51813455	51857653	44199	ENSMUSG00000020387	mmu:76901:Jade2, 1200017K05Rik, AI480685, Phf15, mKIAA0239	76901	jade family PHD finger 2 [Source:MGI Symbol;Acc:MGI:1924151]
Kdm7a	0.329097				0.433	0.282	1.35001	1.02092	protein_coding	39136623	39206789	70167	ENSMUSG00000042599	mmu:338523:Kdm7a, A630082K20Rik, BB041802, Jhdm1d, mKIAA1718	338523	lysine (K)-specific demethylase 7A [Source:MGI Symbol;Acc:MGI:2443388]
Vrk1	0.328899				0.242	0.133	0.714999	0.3861	protein_coding	106010228	106077426	67199	ENSMUSG00000021115	mmu:22367:Vrk1, 51PK	22367	vaccinia related kinase 1 [Source:MGI Symbol;Acc:MGI:1261847]
B3galnt1	0.328514				0.179	0.075	0.524761	0.196247	protein_coding	69574158	69598960	24803	ENSMUSG00000043300	mmu:26879:B3galnt1, B3galt3, b3GT3	26879	UDP-GalNAc:betaGlcNAc beta 1,3-galactosaminyltransferase, polypeptide 1 [Source:MGI Symbol;Acc:MGI:1349405]
P4hb	0.327518				0.656	0.526	1.97233	1.64482	protein_coding	120560298	120573253	12956	ENSMUSG00000025130	mmu:18453:P4hb, ERp59, PDI, Pdia1, Thbp	18453	prolyl 4-hydroxylase, beta polypeptide [Source:MGI Symbol;Acc:MGI:97464]
Rpsa	0.327403				0.665	0.522	2.10826	1.78086	protein_coding	120127689	120132369	4681	ENSMUSG00000032518	mmu:16785:Rpsa, 67kDa, 67lr, AL022858, Lamr, Lamr1, Lamrl1, MLR, P40, P40-3, P40-8	16785	ribosomal protein SA [Source:MGI Symbol;Acc:MGI:105381]
Asb2	0.32721				0.134	0.028	0.440868	0.113658	protein_coding	103321142	103356001	34860	ENSMUSG00000021200	mmu:65256:Asb2, 1110008E15Rik	65256	ankyrin repeat and SOCS box-containing 2 [Source:MGI Symbol;Acc:MGI:1929743]
Trim47	0.327075				0.258	0.149	0.85835	0.531275	protein_coding	116105752	116127210	21459	ENSMUSG00000020773	mmu:217333:Trim47, 2210023F24Rik	217333	tripartite motif-containing 47 [Source:MGI Symbol;Acc:MGI:1917374]
Nfxl1	0.326965				0.217	0.096	0.621103	0.294138	protein_coding	72513301	72559684	46384	ENSMUSG00000072889	mmu:100978:Nfxl1, 1700012H24Rik, AW538212, D430033A06Rik, DNABF, GCF, Gm1058, TCF9	100978	nuclear transcription factor, X-box binding-like 1 [Source:MGI Symbol;Acc:MGI:1923646]
Fcrl1	0.326771				0.129	0.024	0.39437	0.0675997	protein_coding	87376387	87402934	26548	ENSMUSG00000059994	mmu:229499:Fcrl1, A230020G22Rik, Bxmas1, Bxmh1, Bxmh1b, Fcrh1, Fcrh1l, Fcrh1s, Ifgp1	229499	Fc receptor-like 1 [Source:MGI Symbol;Acc:MGI:2442862]
Usp24	0.326611				0.346	0.221	1.04488	0.718273	protein_coding	106316213	106441322	125110	ENSMUSG00000028514	mmu:329908:Usp24, 2700066K03Rik, 2810030C21Rik, AI414051, B130021E18, C79851	329908	ubiquitin specific peptidase 24 [Source:MGI Symbol;Acc:MGI:1919936]
Dnmt3a	0.32634				0.33	0.213	0.985432	0.659092	protein_coding	3806007	3914443	108437	ENSMUSG00000020661	mmu:13435:Dnmt3a, MmuIIIA	13435	DNA methyltransferase 3A [Source:MGI Symbol;Acc:MGI:1261827]
Tnfsf13b	0.325984				0.126	0.024	0.395061	0.0690778	protein_coding	10006467	10039072	32606	ENSMUSG00000031497	mmu:24099:Tnfsf13b, BAFF, BLyS, D8Ertd387e, TALL-1, TALL1, THANK, TNFSF20, Tnlg7a, zTNF4	24099	tumor necrosis factor (ligand) superfamily, member 13b [Source:MGI Symbol;Acc:MGI:1344376]
Vasp	0.325841				0.579	0.326	1.67786	1.35202	protein_coding	19256929	19271817	14889	ENSMUSG00000030403	mmu:22323:Vasp	22323	vasodilator-stimulated phosphoprotein [Source:MGI Symbol;Acc:MGI:109268]
Nrbf2	0.325646				0.173	0.058	0.472639	0.146992	protein_coding	67266689	67285305	18617	ENSMUSG00000075000	mmu:641340:Nrbf2, NRBF-2	641340	nuclear receptor binding factor 2 [Source:MGI Symbol;Acc:MGI:1354950]
Coa5	0.325095				0.322	0.201	0.890091	0.564996	protein_coding	37417084	37430103	13020	ENSMUSG00000026112	mmu:76178:Coa5, 1700001A24Rik, 6330578E17Rik, Pet191	76178	cytochrome C oxidase assembly factor 5 [Source:MGI Symbol;Acc:MGI:1923428]
Gsap	0.324639				0.224	0.089	0.647294	0.322655	protein_coding	21186255	21315132	128878	ENSMUSG00000039934	mmu:212167:Gsap, A530088I07Rik, Pion	212167	gamma-secretase activating protein [Source:MGI Symbol;Acc:MGI:2442259]
Siglecf	0.324588				0.134	0.022	0.410737	0.0861491	protein_coding	43351341	43359531	8191	ENSMUSG00000039013	mmu:233186:Siglecf, Siglec5, mSiglec-F	233186	sialic acid binding Ig-like lectin F [Source:MGI Symbol;Acc:MGI:2681107]
Sh3bp2	0.324586				0.186	0.065	0.503464	0.178878	protein_coding	34525838	34563641	37804	ENSMUSG00000054520	mmu:24055:Sh3bp2, 3BP2	24055	SH3-domain binding protein 2 [Source:MGI Symbol;Acc:MGI:1346349]
Csf2rb	0.324202				0.462	0.164	1.37328	1.04907	protein_coding	78325752	78353847	28096	ENSMUSG00000071713	mmu:12983:Csf2rb, AI848964, AIC2B, Bc, CDw131, Csf2rb1, Csfgmrb, Il3r, Il3rb, Il3rb1, Il5rb	12983	colony stimulating factor 2 receptor, beta, low-affinity (granulocyte-macrophage) [Source:MGI Symbol;Acc:MGI:1339759]
Acss1	0.324201				0.25	0.115	0.732605	0.408404	protein_coding	150618105	150668500	50396	ENSMUSG00000027452	mmu:68738:Acss1, 1110032O15Rik, AI788978, Acas2, Acas2l, AceCS2	68738	acyl-CoA synthetase short-chain family member 1 [Source:MGI Symbol;Acc:MGI:1915988]
Cep68	0.324037				0.202	0.108	0.65165	0.327613	protein_coding	20227037	20249429	22393	ENSMUSG00000044066	mmu:216543:Cep68, 6030463E10Rik, AI481761, BC027174, Kiaa0582	216543	centrosomal protein 68 [Source:MGI Symbol;Acc:MGI:2667663]
Sema4c	0.323712				0.234	0.111	0.659133	0.33542	protein_coding	36548639	36558349	9711	ENSMUSG00000026121	mmu:20353:Sema4c, AI426163, M-Sema_F, Semacl1, Semaf, Semai, sema_I	20353	sema domain, immunoglobulin domain (Ig), transmembrane domain (TM) and short cytoplasmic domain, (semaphorin) 4C [Source:MGI Symbol;Acc:MGI:109252]
Usp35	0.322789				0.143	0.033	0.412339	0.0895504	protein_coding	97309380	97332020	22641	ENSMUSG00000035713	mmu:244144:Usp35, Gm1088, Gm493	244144	ubiquitin specific peptidase 35 [Source:MGI Symbol;Acc:MGI:2685339]
Ppp6r1	0.322769				0.352	0.233	0.975853	0.653084	protein_coding	4631495	4659019	27525	ENSMUSG00000052296	mmu:243819:Ppp6r1, 2010309P17Rik, AI836219, B430201G11Rik, D030074N20Rik, Pp6r1, Saps1, mKIAA1115	243819	protein phosphatase 6, regulatory subunit 1 [Source:MGI Symbol;Acc:MGI:2442163]
Gpd1l	0.322253				0.267	0.154	0.767271	0.445017	protein_coding	114899341	114933987	34647	ENSMUSG00000050627	mmu:333433:Gpd1l, 2210409H23Rik, D9Ertd660e	333433	glycerol-3-phosphate dehydrogenase 1-like [Source:MGI Symbol;Acc:MGI:1289257]
Tmem179b	0.321806				0.309	0.184	0.845658	0.523851	protein_coding	8772525	8774467	1943	ENSMUSG00000118346	-	-	transmembrane protein 179B [Source:MGI Symbol;Acc:MGI:1914956]
Lgals8	0.321641				0.343	0.225	0.957337	0.635695	protein_coding	12439415	12464944	25530	ENSMUSG00000057554	mmu:56048:Lgals8, 1200015E08Rik, AI326142, D13Ertd524e, Lgals-8	56048	lectin, galactose binding, soluble 8 [Source:MGI Symbol;Acc:MGI:1928481]
Rilpl1	0.321593				0.217	0.113	0.622907	0.301314	protein_coding	124493080	124531391	38312	ENSMUSG00000029392	mmu:75695:Rilpl1, 2900002H16Rik, 6330559I19Rik, GOSPEL	75695	Rab interacting lysosomal protein-like 1 [Source:MGI Symbol;Acc:MGI:1922945]
Cox6a2	0.321078				0.124	0.024	0.387284	0.0662056	protein_coding	128205435	128206387	953	ENSMUSG00000030785	mmu:12862:Cox6a2, CoxVIaH, VIaH	12862	cytochrome c oxidase subunit 6A2 [Source:MGI Symbol;Acc:MGI:104649]
Clptm1l	0.320695				0.332	0.216	0.895797	0.575101	protein_coding	73604006	73620605	16600	ENSMUSG00000021610	mmu:218335:Clptm1l, C130052I12Rik, Crr9	218335	CLPTM1-like [Source:MGI Symbol;Acc:MGI:2442892]
Rps7	0.320617				0.817	0.677	2.78202	2.4614	protein_coding	28630854	28635953	5100	ENSMUSG00000061477	mmu:20115:Rps7, Mtu, Rps7A, S7	20115	ribosomal protein S7 [Source:MGI Symbol;Acc:MGI:1333818]
Arhgef40	0.319791				0.188	0.077	0.586549	0.266758	protein_coding	51984719	52006251	21533	ENSMUSG00000004562	mmu:268739:Arhgef40, E130112L23Rik, Gm669, Solo	268739	Rho guanine nucleotide exchange factor (GEF) 40 [Source:MGI Symbol;Acc:MGI:2685515]
Abcb1b	0.319471				0.171	0.058	0.483638	0.164167	protein_coding	8798147	8866315	68169	ENSMUSG00000028970	mmu:18669:Abcb1b, Abcb1, Mdr1, Mdr1b, Pgy-1, Pgy1, mdr	18669	ATP-binding cassette, sub-family B (MDR/TAP), member 1B [Source:MGI Symbol;Acc:MGI:97568]
Plxna4os1	0.319413				0.138	0.029	0.387153	0.0677406	lncRNA	32511073	32515576	4504	ENSMUSG00000086763	mmu:319849:Plxna4os1, B230378P21Rik	319849	plexin A4, opposite strand 1 [Source:MGI Symbol;Acc:MGI:2442851]
Rps15	0.319329				0.73	0.61	2.35012	2.03079	protein_coding	80292453	80294114	1662	ENSMUSG00000063457	mmu:20054:Rps15, rig	20054	ribosomal protein S15 [Source:MGI Symbol;Acc:MGI:98117]
Gpsm3	0.319104				0.238	0.094	0.657425	0.33832	protein_coding	34589806	34591754	1949	ENSMUSG00000034786	mmu:106512:Gpsm3, AA960287, AGS4	106512	G-protein signalling modulator 3 (AGS3-like, C. elegans) [Source:MGI Symbol;Acc:MGI:2146785]
Map3k3	0.318719				0.272	0.163	0.850577	0.531858	protein_coding	106084613	106155446	70834	ENSMUSG00000020700	mmu:26406:Map3k3, AW548911, MAPKKK3, Mekk3, mKIAA4031	26406	mitogen-activated protein kinase kinase kinase 3 [Source:MGI Symbol;Acc:MGI:1346874]
Ifi27l2a	0.317832				0.321	0.192	1.31538	0.997547	protein_coding	103442167	103443680	1514	ENSMUSG00000079017	mmu:76933:Ifi27l2a, 2310061N23Rik, Ifi27, Isg12, Isg12(b1)	76933	interferon, alpha-inducible protein 27 like 2A [Source:MGI Symbol;Acc:MGI:1924183]
Rps8	0.31755				0.89	0.773	3.32969	3.01214	protein_coding	117153827	117156243	2417	ENSMUSG00000047675	mmu:20116:Rps8	20116	ribosomal protein S8 [Source:MGI Symbol;Acc:MGI:98166]
P2ry10b	0.317206				0.148	0.05	0.496604	0.179398	protein_coding	107148927	107173661	24735	ENSMUSG00000054293	mmu:213438:A630033H20Rik, AI662791, P2ry10	213438	purinergic receptor P2Y, G-protein coupled 10B [Source:MGI Symbol;Acc:MGI:2441814]
2510039O18Rik	0.316647				0.315	0.2	0.864526	0.547879	protein_coding	147940895	147947314	6420	ENSMUSG00000044496	mmu:77034:2510039O18Rik, Kiaa2013	77034	RIKEN cDNA 2510039O18 gene [Source:MGI Symbol;Acc:MGI:1924284]
Gm3739	0.315831				0.1	0.012	0.349313	0.0334823	protein_coding	7293648	7315049	21402	ENSMUSG00000091472	-	-	predicted gene 3739 [Source:MGI Symbol;Acc:MGI:3781914]
Anapc15	0.315805				0.189	0.08	0.531532	0.215727	protein_coding	101863715	101901849	38135	ENSMUSG00000030649	mmu:75430:Anapc15, 3200002M19Rik, 6330414C15Rik, APC15	75430	anaphase prompoting complex C subunit 15 [Source:MGI Symbol;Acc:MGI:1922680]
Ctns	0.314734				0.252	0.142	0.730269	0.415535	protein_coding	73183596	73199042	15447	ENSMUSG00000005949	mmu:83429:Ctns, AI195360, AW049661	83429	cystinosis, nephropathic [Source:MGI Symbol;Acc:MGI:1932872]
Rnf128	0.314456				0.169	0.054	0.49047	0.176014	protein_coding	139563316	139673145	109830	ENSMUSG00000031438	mmu:66889:Rnf128, 1300002C13Rik, AI987883, GRAIL, Greul1	66889	ring finger protein 128 [Source:MGI Symbol;Acc:MGI:1914139]
Chst7	0.314422				0.106	0.019	0.369054	0.0546323	protein_coding	20059560	20097521	37962	ENSMUSG00000037347	mmu:60322:Chst7, 2600013M07Rik, C6ST-2, GST5, Gn6st-4, glcNAc6ST-4	60322	carbohydrate (N-acetylglucosamino) sulfotransferase 7 [Source:MGI Symbol;Acc:MGI:1891767]
Plekhf2	0.313693				0.264	0.137	0.735511	0.421818	protein_coding	10988662	11007927	19266	ENSMUSG00000049969	mmu:71801:Plekhf2, 1110070J07Rik, AA673237, ZFYVE18	71801	pleckstrin homology domain containing, family F (with FYVE domain) member 2 [Source:MGI Symbol;Acc:MGI:1919051]
Fgd3	0.313267				0.219	0.102	0.655201	0.341934	protein_coding	49261554	49320311	58758	ENSMUSG00000037946	mmu:30938:Fgd3, 5830461L01Rik, ZFYVE5	30938	FYVE, RhoGEF and PH domain containing 3 [Source:MGI Symbol;Acc:MGI:1353657]
Hk3	0.312164				0.189	0.062	0.51872	0.206556	protein_coding	55005985	55021385	15401	ENSMUSG00000025877	mmu:212032:Hk3, HK_III, HK-III	212032	hexokinase 3 [Source:MGI Symbol;Acc:MGI:2670962]
Dtx3l	0.311903				0.3	0.16	0.893746	0.581843	protein_coding	35926511	35939151	12641	ENSMUSG00000049502	mmu:209200:Dtx3l, AU042200, BC023741	209200	deltex 3-like, E3 ubiquitin ligase [Source:MGI Symbol;Acc:MGI:2656973]
1600014C10Rik	0.311626				0.324	0.158	0.920587	0.608961	protein_coding	38183217	38197568	14352	ENSMUSG00000054676	-	-	RIKEN cDNA 1600014C10 gene [Source:MGI Symbol;Acc:MGI:1919494]
Pak2	0.311347				0.669	0.544	2.024	1.71265	protein_coding	32016290	32079342	63053	ENSMUSG00000022781	mmu:224105:Pak2, 5330420P17Rik, A130002K10Rik, AI836325, D16Ertd269e, PAK-2, mKIAA4182	224105	p21 (RAC1) activated kinase 2 [Source:MGI Symbol;Acc:MGI:1339984]
Enc1	0.311347				0.26	0.15	0.910508	0.599162	protein_coding	97241105	97253034	11930	ENSMUSG00000041773	mmu:13803:Enc1, Nrpb, PIG10	13803	ectodermal-neural cortex 1 [Source:MGI Symbol;Acc:MGI:109610]
Vrk2	0.311266				0.149	0.056	0.463327	0.152061	protein_coding	26471322	26593999	122678	ENSMUSG00000064090	mmu:69922:Vrk2, 2810003O05Rik, AI447698	69922	vaccinia related kinase 2 [Source:MGI Symbol;Acc:MGI:1917172]
Vdac2	0.310191				0.612	0.487	1.74211	1.43192	protein_coding	21825238	21845879	20642	ENSMUSG00000021771	mmu:22334:Vdac2, Vdac6, mVDAC2, mVDAC6	22334	voltage-dependent anion channel 2 [Source:MGI Symbol;Acc:MGI:106915]
Cfl1	0.309787				0.988	0.944	4.86146	4.55168	protein_coding	5490455	5495201	4747	ENSMUSG00000056201	-	-	cofilin 1, non-muscle [Source:MGI Symbol;Acc:MGI:101757]
Zfp697	0.3096				0.13	0.036	0.421008	0.111408	protein_coding	98382461	98753812	371352	ENSMUSG00000050064	mmu:242109:Zfp697, 9430053K19, AI467503, Znf697	242109	zinc finger protein 697 [Source:MGI Symbol;Acc:MGI:2139736]
Tspan4	0.309166				0.252	0.13	0.677434	0.368268	protein_coding	141475240	141493427	18188	ENSMUSG00000025511	mmu:64540:Tspan4, AI325509, AI746565, D130042I01Rik, NAG-2, Tm4sf7, Tspan-4	64540	tetraspanin 4 [Source:MGI Symbol;Acc:MGI:1928097]
Neurl1a	0.308825				0.122	0.022	0.369298	0.0604725	protein_coding	47178820	47259441	80622	ENSMUSG00000006435	mmu:18011:Neurl1a, 2410129E16Rik, AI450910, AI481072, Neu1, Neur1, Neurl, Neurl1, Nlz, Rnf67	18011	neuralized E3 ubiquitin protein ligase 1A [Source:MGI Symbol;Acc:MGI:1334263]
Pip4k2a	0.308396				0.746	0.433	2.3607	2.05231	protein_coding	18842255	18998126	155872	ENSMUSG00000026737	mmu:18718:Pip4k2a, AW742916, Pip5k2a	18718	phosphatidylinositol-5-phosphate 4-kinase, type II, alpha [Source:MGI Symbol;Acc:MGI:1298206]
Apex1	0.308203				0.197	0.098	0.583183	0.274981	protein_coding	50924968	50927139	2172	ENSMUSG00000035960	mmu:11792:Apex1, APE, Apex, HAP1, Ref-1	11792	apurinic/apyrimidinic endonuclease 1 [Source:MGI Symbol;Acc:MGI:88042]
Abcb4	0.307832				0.115	0.025	0.382168	0.0743362	protein_coding	8893717	8959231	65515	ENSMUSG00000042476	mmu:18670:Abcb4, Mdr2, Pgy-2, Pgy2, mdr-2	18670	ATP-binding cassette, sub-family B (MDR/TAP), member 4 [Source:MGI Symbol;Acc:MGI:97569]
Abi1	0.307534				0.556	0.406	1.62671	1.31917	protein_coding	22940073	23040241	100169	ENSMUSG00000058835	mmu:11308:Abi1, E3B1, NAP1, Ssh3bp1, abi-1	11308	abl-interactor 1 [Source:MGI Symbol;Acc:MGI:104913]
Usp21	0.30739				0.248	0.146	0.739468	0.432078	protein_coding	171281945	171287991	6047	ENSMUSG00000053483	mmu:30941:Usp21, ESTM28, Usp16, Usp23, W53272	30941	ubiquitin specific peptidase 21 [Source:MGI Symbol;Acc:MGI:1353665]
Sh3tc1	0.30732				0.17	0.065	0.509561	0.202241	protein_coding	35697180	35739987	42808	ENSMUSG00000036553	mmu:231147:Sh3tc1, 4631428G15, BC024909	231147	SH3 domain and tetratricopeptide repeats 1 [Source:MGI Symbol;Acc:MGI:2678949]
Ms4a6b	0.307157				0.303	0.121	0.978111	0.670954	protein_coding	11516512	11531256	14745	ENSMUSG00000024677	mmu:69774:Ms4a6b, 1810027D10Rik	69774	membrane-spanning 4-domains, subfamily A, member 6B [Source:MGI Symbol;Acc:MGI:1917024]
Itgax	0.306743				0.129	0.042	0.501788	0.195045	protein_coding	128129547	128150657	21111	ENSMUSG00000030789	mmu:16411:Itgax, AI449405, Cd11c, Cr4, N418	16411	integrin alpha X [Source:MGI Symbol;Acc:MGI:96609]
Fhod1	0.306288				0.169	0.059	0.475813	0.169525	protein_coding	105329163	105347953	18791	ENSMUSG00000014778	mmu:234686:Fhod1, BC017144, FHOS, FHOS1	234686	formin homology 2 domain containing 1 [Source:MGI Symbol;Acc:MGI:2679008]
Map3k1	0.305987				0.324	0.188	0.942995	0.637008	protein_coding	111746428	111808993	62566	ENSMUSG00000021754	mmu:26401:Map3k1, MAPKKK1, MEKK1, Mekk	26401	mitogen-activated protein kinase kinase kinase 1 [Source:MGI Symbol;Acc:MGI:1346872]
Tal1	0.304818				0.17	0.066	0.526707	0.221889	protein_coding	115056426	115071755	15330	ENSMUSG00000028717	mmu:21349:Tal1, SCL/tal-1, Scl, bHLHa17, tal-1	21349	T cell acute lymphocytic leukemia 1 [Source:MGI Symbol;Acc:MGI:98480]
Rpl28	0.304415				0.807	0.692	2.72637	2.42196	protein_coding	4792874	4795066	2193	ENSMUSG00000030432	mmu:19943:Rpl28, D7Wsu21e	19943	ribosomal protein L28 [Source:MGI Symbol;Acc:MGI:101839]
Fgd4	0.304268				0.28	0.164	0.90911	0.604842	protein_coding	16416917	16600549	183633	ENSMUSG00000022788	mmu:224014:Fgd4, 9030023J02Rik, 9330209B17Rik, Frabp, ZFYVE6	224014	FYVE, RhoGEF and PH domain containing 4 [Source:MGI Symbol;Acc:MGI:2183747]
Rps17	0.304042				0.695	0.574	2.16552	1.86148	protein_coding	81342732	81345254	2523	ENSMUSG00000061787	mmu:20068:Rps17	20068	ribosomal protein S17 [Source:MGI Symbol;Acc:MGI:1309526]
Elk3	0.303636				0.489	0.283	1.40546	1.10182	protein_coding	93247414	93311135	63722	ENSMUSG00000008398	mmu:13713:Elk3, D430049E23Rik, Erp, Etrp, Net, Sap-2	13713	ELK3, member of ETS oncogene family [Source:MGI Symbol;Acc:MGI:101762]
Mid1	0.30322				0.166	0.073	0.532876	0.229657	protein_coding	169685199	170005736	320538	ENSMUSG00000035299	mmu:17318:Mid1, 61B3-R, DXHXS1141, Fxy, Trim18	17318	midline 1 [Source:MGI Symbol;Acc:MGI:1100537]
Cdk5r1	0.303046				0.271	0.105	0.857213	0.554167	protein_coding	80477023	80481184	4162	ENSMUSG00000048895	mmu:12569:Cdk5r1, Cdk5r, D11Bwg0379e, p25, p35	12569	cyclin-dependent kinase 5, regulatory subunit 1 (p35) [Source:MGI Symbol;Acc:MGI:101764]
Myo9b	0.302209				0.257	0.137	0.691032	0.388823	protein_coding	71272714	71360713	88000	ENSMUSG00000004677	mmu:17925:Myo9b	17925	myosin IXb [Source:MGI Symbol;Acc:MGI:106624]
Bcl2a1b	0.302127				0.162	0.046	0.420009	0.117882	protein_coding	89199209	89207827	8619	ENSMUSG00000089929	mmu:12045:Bcl2a1b, A1-b	12045	B cell leukemia/lymphoma 2 related protein A1b [Source:MGI Symbol;Acc:MGI:1278326]
Ttc7	0.302119				0.205	0.094	0.586177	0.284058	protein_coding	87282886	87381769	98884	ENSMUSG00000036918	mmu:225049:Ttc7, 1110035E02Rik, 1700007L07Rik, Ttc7a, fsn, hea	225049	tetratricopeptide repeat domain 7 [Source:MGI Symbol;Acc:MGI:1920999]
Ewsr1	0.301854				0.598	0.468	1.68821	1.38636	protein_coding	5069689	5099266	29578	ENSMUSG00000009079	mmu:14030:Ewsr1, Ews, Ewsh	14030	Ewing sarcoma breakpoint region 1 [Source:MGI Symbol;Acc:MGI:99960]
Card6	0.301388				0.156	0.061	0.535642	0.234254	protein_coding	5095981	5108539	12559	ENSMUSG00000041849	mmu:239319:Card6, D730008L15	239319	caspase recruitment domain family, member 6 [Source:MGI Symbol;Acc:MGI:3032959]
Rpl22	0.301013				0.685	0.554	2.12868	1.82767	protein_coding	152325742	152334071	8330	ENSMUSG00000028936	mmu:19934:Rpl22, 2700038K18Rik	19934	ribosomal protein L22 [Source:MGI Symbol;Acc:MGI:99262]
Tmbim6	0.30066				0.911	0.803	3.17621	2.87555	protein_coding	99392882	99410049	17168	ENSMUSG00000023010	mmu:110213:Tmbim6, 5031406P05Rik, Bi1, Tegt	110213	transmembrane BAX inhibitor motif containing 6 [Source:MGI Symbol;Acc:MGI:99682]
Osm	0.300541				0.286	0.113	1.03204	0.731502	protein_coding	4236420	4241026	4607	ENSMUSG00000058755	mmu:18413:Osm, OncoM	18413	oncostatin M [Source:MGI Symbol;Acc:MGI:104749]
Rasa1	0.299743				0.409	0.284	1.20759	0.907851	protein_coding	85214780	85289130	74351	ENSMUSG00000021549	mmu:218397:Rasa1, Gap, RasGAP, Rasa	218397	RAS p21 protein activator 1 [Source:MGI Symbol;Acc:MGI:97860]
Ifnar2	0.299689				0.348	0.207	0.964786	0.665097	protein_coding	91372783	91405589	32807	ENSMUSG00000022971	mmu:15976:Ifnar2, AI747302, Ifnar-2	15976	interferon (alpha and beta) receptor 2 [Source:MGI Symbol;Acc:MGI:1098243]
Heatr1	0.299684				0.18	0.081	0.531891	0.232207	protein_coding	12395027	12440289	45263	ENSMUSG00000050244	mmu:217995:Heatr1, AA517551, B130016L12Rik, BC019693	217995	HEAT repeat containing 1 [Source:MGI Symbol;Acc:MGI:2442524]
Stxbp5	0.299548				0.238	0.129	0.707925	0.408377	protein_coding	9755547	9901079	145533	ENSMUSG00000019790	mmu:78808:Stxbp5, 0710001E20Rik, 4930565N16Rik, AW742610, LGL3, mKIAA1006	78808	syntaxin binding protein 5 (tomosyn) [Source:MGI Symbol;Acc:MGI:1926058]
Lnpep	0.299502				0.557	0.42	1.72626	1.42676	protein_coding	17521410	17625050	103641	ENSMUSG00000023845	mmu:240028:Lnpep, 2010309L07Rik, 4732490P18Rik, CAP, IRAP, PLAP, gp160, vp165	240028	leucyl/cystinyl aminopeptidase [Source:MGI Symbol;Acc:MGI:2387123]
Lrrc25	0.299382				0.229	0.088	0.662984	0.363602	protein_coding	70616155	70621483	5329	ENSMUSG00000049988	mmu:211228:Lrrc25, Mapa	211228	leucine rich repeat containing 25 [Source:MGI Symbol;Acc:MGI:2445284]
Rgl2	0.299349				0.208	0.097	0.578315	0.278965	protein_coding	33929543	33937687	8145	ENSMUSG00000041354	mmu:19732:Rgl2, KE1.5, Rab2l, Rgt2, Rlf	19732	ral guanine nucleotide dissociation stimulator-like 2 [Source:MGI Symbol;Acc:MGI:107483]
Ccrl2	0.29913				0.422	0.181	1.56925	1.27012	protein_coding	111054486	111057519	3034	ENSMUSG00000043953	mmu:54199:Ccrl2, 1810047I05Rik, Ackr5, CCR11, Cmkbr1l2, E01, L-CCR	54199	chemokine (C-C motif) receptor-like 2 [Source:MGI Symbol;Acc:MGI:1920904]
Snx2	0.29902				0.436	0.309	1.24723	0.948211	protein_coding	53176316	53220865	44550	ENSMUSG00000034484	mmu:67804:Snx2, 0610030A03Rik	67804	sorting nexin 2 [Source:MGI Symbol;Acc:MGI:1915054]
Rps5	0.299007				0.868	0.744	3.10407	2.80507	protein_coding	12922290	12926686	4397	ENSMUSG00000012848	mmu:20103:Rps5, AA617411	20103	ribosomal protein S5 [Source:MGI Symbol;Acc:MGI:1097682]
Rpl19	0.298953				0.568	0.438	1.66534	1.36638	protein_coding	98026710	98030492	3783	ENSMUSG00000017404	mmu:19921:Rpl19	19921	ribosomal protein L19 [Source:MGI Symbol;Acc:MGI:98020]
Traf5	0.298247				0.148	0.059	0.483486	0.18524	protein_coding	191997205	192092559	95355	ENSMUSG00000026637	mmu:22033:Traf5	22033	TNF receptor-associated factor 5 [Source:MGI Symbol;Acc:MGI:107548]
Nop2	0.297367				0.168	0.073	0.504049	0.206683	protein_coding	125131909	125144753	12845	ENSMUSG00000038279	mmu:110109:Nop2, 120kDa, A530002O17, Nol1	110109	NOP2 nucleolar protein [Source:MGI Symbol;Acc:MGI:107891]
Meis3	0.296891				0.159	0.048	0.432248	0.135356	protein_coding	16175090	16186504	11415	ENSMUSG00000041420	mmu:17537:Meis3, AI573393, Mrg2	17537	Meis homeobox 3 [Source:MGI Symbol;Acc:MGI:108519]
Notch2	0.296245				0.341	0.198	0.994059	0.697815	protein_coding	98013527	98150361	136835	ENSMUSG00000027878	mmu:18129:Notch2, AI853703, N2	18129	notch 2 [Source:MGI Symbol;Acc:MGI:97364]
Bach2	0.296151				0.209	0.111	0.696174	0.400023	protein_coding	32238804	32586108	347305	ENSMUSG00000040270	mmu:12014:Bach2, E030004N02Rik	12014	BTB and CNC homology, basic leucine zipper transcription factor 2 [Source:MGI Symbol;Acc:MGI:894679]
Fgf13	0.295977				0.137	0.055	0.522962	0.226986	protein_coding	59062145	59568071	505927	ENSMUSG00000031137	mmu:14168:Fgf13, Fhf2	14168	fibroblast growth factor 13 [Source:MGI Symbol;Acc:MGI:109178]
Map3k5	0.295836				0.185	0.094	0.613937	0.3181	protein_coding	19934472	20142753	208282	ENSMUSG00000071369	mmu:26408:Map3k5, 7420452D20Rik, ASK, ASK1, MAPKKK5, Mekk5	26408	mitogen-activated protein kinase kinase kinase 5 [Source:MGI Symbol;Acc:MGI:1346876]
Accs	0.295503				0.13	0.036	0.394664	0.0991609	protein_coding	93833467	93849943	16477	ENSMUSG00000040272	mmu:329470:Accs, 2610203E10Rik, Phacs	329470	1-aminocyclopropane-1-carboxylate synthase (non-functional) [Source:MGI Symbol;Acc:MGI:1919717]
Camsap1	0.295094				0.243	0.135	0.719333	0.424239	protein_coding	25926838	25983282	56445	ENSMUSG00000026933	mmu:227634:Camsap1, 9530003A05Rik, C77823, PRO2405	227634	calmodulin regulated spectrin-associated protein 1 [Source:MGI Symbol;Acc:MGI:3036242]
Rps27	0.294845				0.92	0.796	3.50466	3.20981	protein_coding	90212522	90213651	1130	ENSMUSG00000090733	mmu:57294:Rps27, 3200001M24Rik	57294	ribosomal protein S27 [Source:MGI Symbol;Acc:MGI:1888676]
Ddx5	0.294761				0.928	0.859	3.47742	3.18266	protein_coding	106780355	106789185	8831	ENSMUSG00000020719	mmu:13207:Ddx5, 2600009A06Rik, G17P1, HUMP68, Hlr1, p68	13207	DEAD (Asp-Glu-Ala-Asp) box polypeptide 5 [Source:MGI Symbol;Acc:MGI:105037]
Pbx2	0.294623				0.321	0.206	0.909763	0.61514	protein_coding	34591266	34597400	6135	ENSMUSG00000034673	mmu:18515:Pbx2, AU043397, G17	18515	pre B cell leukemia homeobox 2 [Source:MGI Symbol;Acc:MGI:1341793]
N4bp2l1	0.294175				0.18	0.083	0.559615	0.26544	protein_coding	150571644	150597188	25545	ENSMUSG00000041132	mmu:100637:N4bp2l1, 2410024N18Rik, AI428195, B230342M21Rik	100637	NEDD4 binding protein 2-like 1 [Source:MGI Symbol;Acc:MGI:2140872]
Trim14	0.293256				0.161	0.052	0.42681	0.133554	protein_coding	46493781	46536141	42361	ENSMUSG00000039853	mmu:74735:Trim14, 5830400N10Rik, pub	74735	tripartite motif-containing 14 [Source:MGI Symbol;Acc:MGI:1921985]
Arhgef1	0.292987				0.365	0.232	1.04224	0.749249	protein_coding	24902912	24926594	23683	ENSMUSG00000040940	mmu:16801:Arhgef1, Lbcl2, Lsc	16801	Rho guanine nucleotide exchange factor (GEF) 1 [Source:MGI Symbol;Acc:MGI:1353510]
Khk	0.292593				0.185	0.093	0.55277	0.260177	protein_coding	30921431	30931248	9818	ENSMUSG00000029162	mmu:16548:Khk	16548	ketohexokinase [Source:MGI Symbol;Acc:MGI:1096353]
Zfp839	0.292075				0.165	0.073	0.503787	0.211713	protein_coding	110850253	110869996	19744	ENSMUSG00000021271	mmu:72805:Zfp839, 2810455K09Rik	72805	zinc finger protein 839 [Source:MGI Symbol;Acc:MGI:1920055]
Mzt2	0.291985				0.176	0.073	0.476645	0.18466	protein_coding	15848441	15863369	14929	ENSMUSG00000022671	mmu:72083:Mzt2, 2410018G20Rik, 2610001E06Rik, Fam128, Fam128b	72083	mitotic spindle organizing protein 2 [Source:MGI Symbol;Acc:MGI:1922845]
Med22	0.290448				0.218	0.119	0.630394	0.339946	protein_coding	26905262	26910677	5416	ENSMUSG00000015776	mmu:20933:Med22, AW212655, AW558812, Surf-5, Surf5	20933	mediator complex subunit 22 [Source:MGI Symbol;Acc:MGI:98446]
Zfp992	0.290232				0.131	0.043	0.400959	0.110727	protein_coding	146449023	146470292	21270	ENSMUSG00000070605	mmu:433791:Gm13251, OTTMUSG00000011097	433791	zinc finger protein 992 [Source:MGI Symbol;Acc:MGI:3700963]
Ldhb	0.2899				0.585	0.31	1.72437	1.43447	protein_coding	142490249	142507957	17709	ENSMUSG00000030246	mmu:16832:Ldhb, AI790582, H-Ldh, LDH-B, LDH-H, Ldh-2, Ldh2	16832	lactate dehydrogenase B [Source:MGI Symbol;Acc:MGI:96763]
Plk3	0.289297				0.287	0.169	0.875239	0.585942	protein_coding	117128655	117133963	5309	ENSMUSG00000028680	mmu:12795:Plk3, Cnk, Fnk, PLK-3, PRK	12795	polo like kinase 3 [Source:MGI Symbol;Acc:MGI:109604]
Pold4	0.28926				0.202	0.093	0.544758	0.255498	protein_coding	4231899	4233634	1736	ENSMUSG00000024854	mmu:69745:Pold4, 2410012M21Rik, AI463381, AW060307, Polds, p12	69745	polymerase (DNA-directed), delta 4 [Source:MGI Symbol;Acc:MGI:1916995]
Oma1	0.288823				0.173	0.086	0.536342	0.247519	protein_coding	103313812	103371868	58057	ENSMUSG00000035069	mmu:67013:Oma1, 2010001O09Rik, MPRP-1, ZMPOMA1	67013	OMA1 zinc metallopeptidase [Source:MGI Symbol;Acc:MGI:1914263]
Tnfrsf1a	0.288576				0.293	0.164	0.797437	0.508861	protein_coding	125349362	125362484	13123	ENSMUSG00000030341	mmu:21937:Tnfrsf1a, CD120a, FPF, TNF-R, TNF-R-I, TNF-R1, TNF-R55, TNF-alphaR1, TNFAR, TNFR60, TNFRI, TNFRp55, TNFalpha-R1, Tnfr-2, Tnfr1, p55, p55-R	21937	tumor necrosis factor receptor superfamily, member 1a [Source:MGI Symbol;Acc:MGI:1314884]
Trim12a	0.28793				0.248	0.129	0.742766	0.454836	protein_coding	104299894	104315466	15573	ENSMUSG00000066258	mmu:76681:Trim12a, 2310043C01Rik, Trim12	76681	tripartite motif-containing 12A [Source:MGI Symbol;Acc:MGI:1923931]
Phka2	0.287055				0.183	0.09	0.534422	0.247367	protein_coding	160502166	160598878	96713	ENSMUSG00000031295	mmu:110094:Phka2, 6330505C01Rik, D330034O08, Phk	110094	phosphorylase kinase alpha 2 [Source:MGI Symbol;Acc:MGI:97577]
2610203C22Rik	0.286051				0.111	0.023	0.343791	0.0577402	lncRNA	9560832	9631175	70344	ENSMUSG00000079671	mmu:72481:2610203C22Rik, 2310007M24Rik	72481	RIKEN cDNA 2610203C22 gene [Source:MGI Symbol;Acc:MGI:1919731]
Igsf6	0.284869				0.278	0.114	0.822043	0.537175	protein_coding	121064067	121074572	10506	ENSMUSG00000035004	mmu:80719:Igsf6	80719	immunoglobulin superfamily, member 6 [Source:MGI Symbol;Acc:MGI:1891393]
Nab2	0.284555				0.2	0.096	0.578971	0.294416	protein_coding	127660918	127668568	7651	ENSMUSG00000025402	mmu:17937:Nab2, AI451907	17937	Ngfi-A binding protein 2 [Source:MGI Symbol;Acc:MGI:107563]
Ebi3	0.284552				0.161	0.048	0.451808	0.167256	protein_coding	55952640	55957022	4383	ENSMUSG00000003206	mmu:50498:Ebi3, EBI-3, IL-27	50498	Epstein-Barr virus induced gene 3 [Source:MGI Symbol;Acc:MGI:1354171]
Limk1	0.284414				0.158	0.061	0.456843	0.172429	protein_coding	134656039	134688598	32560	ENSMUSG00000029674	mmu:16885:Limk1, KIZ-1, LIMK-1, Limk	16885	LIM-domain containing, protein kinase [Source:MGI Symbol;Acc:MGI:104572]
Ripk2	0.284123				0.176	0.078	0.508528	0.224405	protein_coding	16122733	16163647	40915	ENSMUSG00000041135	mmu:192656:Ripk2, 2210420D18Rik, CARD3, CARDIAK, CCK, D4Bwg0615e, RICK, RIP2	192656	receptor (TNFRSF)-interacting serine-threonine kinase 2 [Source:MGI Symbol;Acc:MGI:1891456]
Mcur1	0.283974				0.327	0.201	0.912764	0.62879	protein_coding	43538393	43560191	21799	ENSMUSG00000021371	mmu:76137:Mcur1, 6230416A05Rik, AU015498, AV136929, AW554392, C88263, Ccdc90a	76137	mitochondrial calcium uniporter regulator 1 [Source:MGI Symbol;Acc:MGI:1923387]
Camkk2	0.282651				0.186	0.084	0.548974	0.266323	protein_coding	122731170	122779409	48240	ENSMUSG00000029471	mmu:207565:Camkk2, 6330570N16Rik, AW061083, mKIAA0787	207565	calcium/calmodulin-dependent protein kinase kinase 2, beta [Source:MGI Symbol;Acc:MGI:2444812]
Scarb2	0.282433				0.682	0.521	2.09407	1.81164	protein_coding	92441314	92506833	65520	ENSMUSG00000029426	mmu:12492:Scarb2, 9330185J12Rik, Cd36l2, LGP85, LIMP_II, LIMP-2, MLGP85	12492	scavenger receptor class B, member 2 [Source:MGI Symbol;Acc:MGI:1196458]
Tlr6	0.281221				0.148	0.043	0.433679	0.152458	protein_coding	64952031	64960097	8067	ENSMUSG00000051498	mmu:21899:Tlr6	21899	toll-like receptor 6 [Source:MGI Symbol;Acc:MGI:1341296]
Galnt12	0.279986				0.116	0.027	0.345202	0.0652162	protein_coding	47091909	47123070	31162	ENSMUSG00000039774	mmu:230145:Galnt12, 9130206E10, A630062B03Rik	230145	polypeptide N-acetylgalactosaminyltransferase 12 [Source:MGI Symbol;Acc:MGI:2444664]
Pacs1	0.279883				0.259	0.147	0.767453	0.48757	protein_coding	5133158	5273119	139962	ENSMUSG00000024855	mmu:107975:Pacs1, AI325977	107975	phosphofurin acidic cluster sorting protein 1 [Source:MGI Symbol;Acc:MGI:1277113]
Slamf6	0.279778				0.124	0.026	0.368425	0.0886472	protein_coding	171917515	171953170	35656	ENSMUSG00000015314	mmu:30925:Slamf6, KAL1, KAL1b, Ly108, NTB-A, NTBA, SF2000	30925	SLAM family member 6 [Source:MGI Symbol;Acc:MGI:1353620]
Cklf	0.279668				0.192	0.09	0.57858	0.298913	protein_coding	104250861	104264938	14078	ENSMUSG00000054400	mmu:75458:Cklf, 1700001C14Rik, 1810018M11Rik, C32, CKLF1, CKLF3, CKLF4, CKLF5, Cklf2, Cklf6, HSPC224, UCK-1	75458	chemokine-like factor [Source:MGI Symbol;Acc:MGI:1922708]
Rps14	0.27952				0.855	0.743	3.03299	2.75347	protein_coding	60747098	60778546	31449	ENSMUSG00000024608	mmu:20044:Rps14, 2600014J02Rik, AL023078	20044	ribosomal protein S14 [Source:MGI Symbol;Acc:MGI:98107]
Pip5k1c	0.279264				0.392	0.253	1.11306	0.833792	protein_coding	81292963	81319973	27011	ENSMUSG00000034902	mmu:18717:Pip5k1c, AI115456, AI835305, Pip5kIgamma	18717	phosphatidylinositol-4-phosphate 5-kinase, type 1 gamma [Source:MGI Symbol;Acc:MGI:1298224]
Soat1	0.278696				0.45	0.271	1.37638	1.09769	protein_coding	156424525	156474331	49807	ENSMUSG00000026600	mmu:20652:Soat1, 8430426K15Rik, ACAT-1, AW550831, Acact, ald, hid	20652	sterol O-acyltransferase 1 [Source:MGI Symbol;Acc:MGI:104665]
Gfm2	0.277541				0.185	0.087	0.537678	0.260137	protein_coding	97137937	97181195	43259	ENSMUSG00000021666	mmu:320806:Gfm2, 6530419G12Rik, A930009M04Rik, EF-G2mt, EFG2, MST027, RRF2mt	320806	G elongation factor, mitochondrial 2 [Source:MGI Symbol;Acc:MGI:2444783]
Arid3b	0.277021				0.131	0.052	0.440974	0.163953	protein_coding	57790353	57836793	46441	ENSMUSG00000004661	mmu:56380:Arid3b, Bdp, Dri2	56380	AT rich interactive domain 3B (BRIGHT-like) [Source:MGI Symbol;Acc:MGI:1930768]
Smim3	0.276116				0.305	0.156	0.888274	0.612158	protein_coding	60474191	60501987	27797	ENSMUSG00000038059	mmu:106878:Smim3, 2010002N04Rik, AI195350, AW561905, Nid67, cI-41	106878	small integral membrane protein 3 [Source:MGI Symbol;Acc:MGI:1917088]
Arap3	0.27596				0.287	0.153	0.869583	0.593623	protein_coding	37972628	37998969	26342	ENSMUSG00000024451	mmu:106952:Arap3, Centd3, Drag1, E030006K04Rik, cnt-d3	106952	ArfGAP with RhoGAP domain, ankyrin repeat and PH domain 3 [Source:MGI Symbol;Acc:MGI:2147274]
Trit1	0.275429				0.145	0.061	0.454164	0.178735	protein_coding	123016597	123054949	38353	ENSMUSG00000028653	mmu:66966:Trit1, 2310075G14Rik, AI314189, AI314635, AV099619, IPT, MOD5	66966	tRNA isopentenyltransferase 1 [Source:MGI Symbol;Acc:MGI:1914216]
Bid	0.274845				0.126	0.034	0.373886	0.0990404	protein_coding	120891930	120916853	24924	ENSMUSG00000004446	mmu:12122:Bid, 2700049M22Rik, AI875481, AU022477	12122	BH3 interacting domain death agonist [Source:MGI Symbol;Acc:MGI:108093]
Bcl2a1a	0.274253				0.138	0.034	0.387532	0.11328	protein_coding	88956900	88962419	5520	ENSMUSG00000102037	mmu:12044:Bcl2a1a, A1, BB218357, Bcl2a1, Bfl-1, Hbpa1	12044	B cell leukemia/lymphoma 2 related protein A1a [Source:MGI Symbol;Acc:MGI:102687]
Tnfaip8	0.273865				0.331	0.203	0.982804	0.708939	protein_coding	49979427	50107173	127747	ENSMUSG00000062210	mmu:106869:Tnfaip8, AA987150, E130304C20Rik, Gg2-1, Gm10539, Nded, Ssc-2	106869	tumor necrosis factor, alpha-induced protein 8 [Source:MGI Symbol;Acc:MGI:2147191]
Ndst2	0.273035				0.17	0.075	0.475805	0.20277	protein_coding	20723730	20734562	10833	ENSMUSG00000039308	mmu:17423:Ndst2, Mndns, NDST-2	17423	N-deacetylase/N-sulfotransferase (heparan glucosaminyl) 2 [Source:MGI Symbol;Acc:MGI:97040]
C9orf72	0.271767				0.212	0.107	0.597656	0.325889	protein_coding	35191285	35226175	34891	ENSMUSG00000028300	mmu:73205:3110043O21Rik, AI840585	73205	C9orf72, member of C9orf72-SMCR8 complex [Source:MGI Symbol;Acc:MGI:1920455]
Dcxr	0.271236				0.182	0.092	0.527873	0.256637	protein_coding	120725399	120727281	1883	ENSMUSG00000039450	mmu:67880:Dcxr, 0610038K04Rik, 1810027P18Rik	67880	dicarbonyl L-xylulose reductase [Source:MGI Symbol;Acc:MGI:1915130]
Rpl18	0.270421				0.579	0.458	1.70479	1.43437	protein_coding	45715457	45720836	5380	ENSMUSG00000059070	mmu:19899:Rpl18, L18, Rpl18a	19899	ribosomal protein L18 [Source:MGI Symbol;Acc:MGI:98003]
Map3k8	0.270294				0.208	0.095	0.640413	0.370119	protein_coding	4331327	4353015	21689	ENSMUSG00000024235	mmu:26410:Map3k8, Cot, Cot/Tpl2, Est, Estf, Tpl-2, Tpl2, c-COT	26410	mitogen-activated protein kinase kinase kinase 8 [Source:MGI Symbol;Acc:MGI:1346878]
Cdh23	0.269822				0.17	0.074	0.470802	0.20098	protein_coding	60302748	60696490	393743	ENSMUSG00000012819	mmu:22295:Cdh23, 4930542A03Rik, USH1D, ahl, ahl1, bob, bus, mdfw, nmf112, nmf181, nmf252, sals, v	22295	cadherin 23 (otocadherin) [Source:MGI Symbol;Acc:MGI:1890219]
Tnfsf12	0.2695				0.315	0.19	0.897674	0.628174	protein_coding	69686250	69695849	9600	ENSMUSG00000097328	-	-	tumor necrosis factor (ligand) superfamily, member 12 [Source:MGI Symbol;Acc:MGI:1196259]
Gpr137b	0.269415				0.209	0.102	0.554955	0.285539	protein_coding	13357620	13394014	36395	ENSMUSG00000021306	mmu:83924:Gpr137b, AI788917, AU016435, AW546472, C730041E01, C80550, C80741, D13Abb1e, Tm7sf1	83924	G protein-coupled receptor 137B [Source:MGI Symbol;Acc:MGI:1891463]
Nrp1	0.268873				0.354	0.214	1.08632	0.817444	protein_coding	128358604	128503363	144760	ENSMUSG00000025810	mmu:18186:Nrp1, C530029I03, NP-1, NPN-1, Npn1, Nrp	18186	neuropilin 1 [Source:MGI Symbol;Acc:MGI:106206]
Atp2b1	0.268179				0.588	0.444	1.87551	1.60733	protein_coding	98914406	99026143	111738	ENSMUSG00000019943	mmu:67972:Atp2b1, 2810442I22Rik, E130111D10Rik, Pmca1	67972	ATPase, Ca++ transporting, plasma membrane 1 [Source:MGI Symbol;Acc:MGI:104653]
Zdhhc13	0.268052				0.176	0.086	0.506649	0.238597	protein_coding	48789003	48827440	38438	ENSMUSG00000030471	mmu:243983:Zdhhc13, 2410004E01Rik, C530010M18, HIP3RP, Hip14l, kojak, skc4	243983	zinc finger, DHHC domain containing 13 [Source:MGI Symbol;Acc:MGI:1919227]
Trpv2	0.267779				0.15	0.049	0.41095	0.143172	protein_coding	62574486	62600515	26030	ENSMUSG00000018507	mmu:22368:Trpv2, GRC, OTRPC2, VRL-1, Vrl1	22368	transient receptor potential cation channel, subfamily V, member 2 [Source:MGI Symbol;Acc:MGI:1341836]
Gm6277	0.267648				0.103	0.022	0.33872	0.0710722	lncRNA	11820671	11840869	20199	ENSMUSG00000097440	-	-	predicted gene 6277 [Source:MGI Symbol;Acc:MGI:3779583]
Lrp5	0.267319				0.27	0.159	0.773612	0.506293	protein_coding	3584828	3686564	101737	ENSMUSG00000024913	mmu:16973:Lrp5, BMND1, HBM, LR3, LRP7, OPPG, mKIAA4142	16973	low density lipoprotein receptor-related protein 5 [Source:MGI Symbol;Acc:MGI:1278315]
Arhgap24	0.2672				0.159	0.069	0.504958	0.237759	protein_coding	102481391	102897937	416547	ENSMUSG00000057315	mmu:231532:Arhgap24, 0610025G21Rik	231532	Rho GTPase activating protein 24 [Source:MGI Symbol;Acc:MGI:1922647]
Cd22	0.266544				0.14	0.035	0.373393	0.106849	protein_coding	30865402	30880342	14941	ENSMUSG00000030577	mmu:12483:Cd22, A530093D23, Lyb-8, Lyb8	12483	CD22 antigen [Source:MGI Symbol;Acc:MGI:88322]
Gm12166	0.266532				0.144	0.048	0.382358	0.115826	protein_coding	46051354	46052321	968	ENSMUSG00000069899	-	-	predicted gene 12166 [Source:MGI Symbol;Acc:MGI:3650635]
Gmfg	0.26602				0.234	0.097	0.660826	0.394807	protein_coding	28437447	28448233	10787	ENSMUSG00000060791	mmu:63986:Gmfg, 0610039G16Rik, 2310057N07Rik, AI324845	63986	glia maturation factor, gamma [Source:MGI Symbol;Acc:MGI:1927135]
Ier3	0.264596				0.474	0.281	1.77181	1.50722	protein_coding	35821684	35822923	1240	ENSMUSG00000003541	mmu:15937:Ier3, AI663993, IEX-1, cI-3, gly96	15937	immediate early response 3 [Source:MGI Symbol;Acc:MGI:104814]
Tbc1d8	0.26281				0.167	0.064	0.460187	0.197377	protein_coding	39371492	39478755	107264	ENSMUSG00000003134	mmu:54610:Tbc1d8, AD3, HBLP1, VRP	54610	TBC1 domain family, member 8 [Source:MGI Symbol;Acc:MGI:1927225]
Mtus1	0.262624				0.601	0.438	1.7886	1.52598	protein_coding	40990914	41133726	142813	ENSMUSG00000045636	mmu:102103:Mtus1, AI481402, ATBP135, Atip1, B430010I23Rik, B430305I03Rik, C85752, Cctsg1-440, MD44, MTSG1, mKIAA1288	102103	mitochondrial tumor suppressor 1 [Source:MGI Symbol;Acc:MGI:2142572]
H6pd	0.262131				0.152	0.065	0.453472	0.191342	protein_coding	149979475	150009023	29549	ENSMUSG00000028980	mmu:100198:H6pd, AI785303, G6pd1, Gpd-1, Gpd1	100198	hexose-6-phosphate dehydrogenase (glucose 1-dehydrogenase) [Source:MGI Symbol;Acc:MGI:2140356]
Fblim1	0.26206				0.156	0.05	0.4013	0.13924	protein_coding	141576062	141606096	30035	ENSMUSG00000006219	mmu:74202:Fblim1, 2410043F08Rik, Cal, Fblp1, Gt10, migfilin, migfilin(s)	74202	filamin binding LIM protein 1 [Source:MGI Symbol;Acc:MGI:1921452]
B4galnt1	0.261877				0.244	0.121	0.71807	0.456193	protein_coding	127165225	127172330	7106	ENSMUSG00000006731	mmu:14421:B4galnt1, 4933429D13Rik, Gal-NAc-T, GalNAc-T, GalNAcT, Galgt1, Ggm-2, Ggm2	14421	beta-1,4-N-acetyl-galactosaminyl transferase 1 [Source:MGI Symbol;Acc:MGI:1342057]
Arl11	0.261111				0.154	0.049	0.406049	0.144938	protein_coding	61309753	61311936	2184	ENSMUSG00000043157	mmu:219144:Arl11, ARLTS1, C730007L20Rik	219144	ADP-ribosylation factor-like 11 [Source:MGI Symbol;Acc:MGI:2444054]
Hnrnpa1	0.261043				0.626	0.478	1.82219	1.56115	protein_coding	103240432	103246692	6261	ENSMUSG00000046434	mmu:15382:Hnrnpa1, HDP-1, Hdp, Hnrpa1, hnRNP_A1, hnrnp-A1	15382	heterogeneous nuclear ribonucleoprotein A1 [Source:MGI Symbol;Acc:MGI:104820]
Mcm3	0.260775				0.15	0.063	0.446304	0.185529	protein_coding	20802968	20820312	17345	ENSMUSG00000041859	mmu:17215:Mcm3, AL033361, C80350, Mcmd, P1, p1.m	17215	minichromosome maintenance complex component 3 [Source:MGI Symbol;Acc:MGI:101845]
Coro2a	0.259344				0.174	0.079	0.527053	0.267709	protein_coding	46536937	46602202	65266	ENSMUSG00000028337	mmu:107684:Coro2a, 9030208C03Rik, AI563590, IR10	107684	coronin, actin binding protein 2A [Source:MGI Symbol;Acc:MGI:1345966]
Rps19	0.257545				0.633	0.494	1.95521	1.69767	protein_coding	24884371	24889806	5436	ENSMUSG00000040952	mmu:20085:Rps19, Dsk3	20085	ribosomal protein S19 [Source:MGI Symbol;Acc:MGI:1333780]
Serpinf1	0.256386				0.11	0.033	0.391242	0.134856	protein_coding	75409769	75422701	12933	ENSMUSG00000000753	mmu:20317:Serpinf1, AI195227, EPC-1, Pedf, Pedfl, Sdf3	20317	serine (or cysteine) peptidase inhibitor, clade F, member 1 [Source:MGI Symbol;Acc:MGI:108080]
Zc3h12a	0.255749				0.183	0.076	0.527085	0.271336	protein_coding	125118423	125127840	9418	ENSMUSG00000042677	mmu:230738:Zc3h12a, BC036563, MCPIP, Mcpip1	230738	zinc finger CCCH type containing 12A [Source:MGI Symbol;Acc:MGI:2385891]
Zfp513	0.255466				0.182	0.091	0.514377	0.258911	protein_coding	31198981	31202303	3323	ENSMUSG00000043059	mmu:101023:Zfp513, AW990386, D430028M17Rik, Znf513	101023	zinc finger protein 513 [Source:MGI Symbol;Acc:MGI:2141255]
Prune2	0.255292				0.183	0.088	0.527358	0.272066	protein_coding	16956118	17223932	267815	ENSMUSG00000039126	mmu:353211:Prune2, 6330414G02Rik, A230083H22Rik, A330102H22Rik, Bmcc1, mKIAA0367	353211	prune homolog 2 [Source:MGI Symbol;Acc:MGI:1925004]
Pck2	0.254658				0.196	0.102	0.570315	0.315657	protein_coding	55540266	55551242	10977	ENSMUSG00000040618	mmu:74551:Pck2, 1810010O14Rik, 9130022B02Rik, PEPCK-M	74551	phosphoenolpyruvate carboxykinase 2 (mitochondrial) [Source:MGI Symbol;Acc:MGI:1860456]
Nuak2	0.254384				0.142	0.053	0.438158	0.183774	protein_coding	132316126	132333488	17363	ENSMUSG00000009772	mmu:74137:Nuak2, 1200013B22Rik, Omphk2, Snark, mKIAA0537	74137	NUAK family, SNF1-like kinase, 2 [Source:MGI Symbol;Acc:MGI:1921387]
Mogs	0.252419				0.143	0.062	0.425004	0.172585	protein_coding	83115496	83118898	3403	ENSMUSG00000030036	mmu:57377:Mogs, 1810017N02Rik, AI181835, Gcs1	57377	mannosyl-oligosaccharide glucosidase [Source:MGI Symbol;Acc:MGI:1929872]
Engase	0.251277				0.1	0.028	0.3295	0.0782229	protein_coding	118476829	118489209	12381	ENSMUSG00000033857	mmu:217364:Engase, C130099A03, D230014K01Rik	217364	endo-beta-N-acetylglucosaminidase [Source:MGI Symbol;Acc:MGI:2443788]
Dennd2c	0.251003				0.106	0.031	0.342222	0.0912195	protein_coding	103102604	103169769	67166	ENSMUSG00000007379	mmu:329727:Dennd2c, A930010I20Rik	329727	DENN/MADD domain containing 2C [Source:MGI Symbol;Acc:MGI:3036254]
Fcgr4	0.250055				0.247	0.103	0.814391	0.564336	protein_coding	171018920	171029761	10842	ENSMUSG00000059089	mmu:246256:Fcgr4, 4833442P21Rik, CD16-2, FcgRIV, FcgammaRIV, Fcgr3a, Fcrl3	246256	Fc receptor, IgG, low affinity IV [Source:MGI Symbol;Acc:MGI:2179523]
Spty2d1	0.301271	5.73116e-308	2.85096e-303		0.287	0.178	0.840877	0.539606	protein_coding	46990396	47008411	18016	ENSMUSG00000049516	mmu:101685:Spty2d1, 5830435K17Rik, AI852426, P16H6	101685	SPT2 chromatin protein domain containing 1 [Source:MGI Symbol;Acc:MGI:2142062]
Parp1	0.291155	1.42428e-307	7.08506e-303		0.263	0.158	0.732385	0.441231	protein_coding	180568924	180601254	32331	ENSMUSG00000026496	mmu:11545:Parp1, 5830444G22Rik, AI893648, ARTD1, Adprp, Adprt1, C80510, PARP, PPOL, parp-1, sPARP-1	11545	poly (ADP-ribose) polymerase family, member 1 [Source:MGI Symbol;Acc:MGI:1340806]
Stx2	0.26236	1.79994e-307	8.9538e-303		0.178	0.09	0.499741	0.237381	protein_coding	128984557	129008574	24018	ENSMUSG00000029428	mmu:13852:Stx2, AW538950, Epim, G1-536-1, Syn-2, repro34	13852	syntaxin 2 [Source:MGI Symbol;Acc:MGI:108059]
Eif2ak2	0.302422	2.27327e-307	1.13084e-302		0.3	0.187	0.919118	0.616697	protein_coding	78852564	78882573	30010	ENSMUSG00000024079	mmu:19106:Eif2ak2, 2310047A08Rik, 4732414G15Rik, AI467567, AI747578, Pkr, Prkr, Tik	19106	eukaryotic translation initiation factor 2-alpha kinase 2 [Source:MGI Symbol;Acc:MGI:1353449]
Ptp4a2	0.261707	4.33794e-306	2.15791e-301		0.789	0.663	2.52748	2.26577	protein_coding	129811219	129850003	38785	ENSMUSG00000028788	mmu:19244:Ptp4a2, Prl-2	19244	protein tyrosine phosphatase 4a2 [Source:MGI Symbol;Acc:MGI:1277117]
Ttc13	0.263569	3.17873e-305	1.58126e-300		0.197	0.105	0.571884	0.308314	protein_coding	124671332	124721983	50652	ENSMUSG00000037300	mmu:234875:Ttc13, BC017545	234875	tetratricopeptide repeat domain 13 [Source:MGI Symbol;Acc:MGI:2384573]
Rock2	0.27772	5.45696e-305	2.71456e-300		0.581	0.445	1.87901	1.60129	protein_coding	16894895	16987823	92929	ENSMUSG00000020580	mmu:19878:Rock2, B230113H15Rik, ROKalpha, Rho-kinase, Rock-II, Rock2m, mKIAA0619	19878	Rho-associated coiled-coil containing protein kinase 2 [Source:MGI Symbol;Acc:MGI:107926]
Bcap29	0.33428	5.12105e-304	2.54747e-299		0.339	0.226	0.996666	0.662386	protein_coding	31590967	31634658	43692	ENSMUSG00000020650	mmu:12033:Bcap29, AW208404, Bap29	12033	B cell receptor associated protein 29 [Source:MGI Symbol;Acc:MGI:101917]
Abraxas2	0.291142	4.31395e-303	2.14597e-298		0.246	0.145	0.717	0.425858	protein_coding	132859225	132885111	25887	ENSMUSG00000030965	mmu:109359:Fam175b, AA589499, AI853413, Abro1, C430003P19Rik	109359	BRISC complex subunit [Source:MGI Symbol;Acc:MGI:1926116]
Camta2	0.254129	9.16492e-299	4.55909e-294		0.194	0.103	0.556082	0.301953	protein_coding	70669463	70688105	18643	ENSMUSG00000040712	mmu:216874:Camta2, Kiaa0909-hp, mKIAA0909	216874	calmodulin binding transcription activator 2 [Source:MGI Symbol;Acc:MGI:2135957]
Lrrc8d	0.315603	1.15955e-298	5.76818e-294		0.325	0.213	0.934484	0.618881	protein_coding	105699969	105832436	132468	ENSMUSG00000046079	mmu:231549:Lrrc8d, 2810473G09Rik, 4930525N13Rik, A930019F03, Lrrc5	231549	leucine rich repeat containing 8D [Source:MGI Symbol;Acc:MGI:1922368]
Padi2	0.257138	8.52779e-298	4.24215e-293		0.269	0.159	0.845059	0.587921	protein_coding	140906344	140952586	46243	ENSMUSG00000028927	mmu:18600:Padi2, Pdi, Pdi2, mKIAA0994	18600	peptidyl arginine deiminase, type II [Source:MGI Symbol;Acc:MGI:1338892]
Tet2	0.275644	6.84692e-297	3.406e-292		0.321	0.205	1.0433	0.767657	protein_coding	133463679	133545139	81461	ENSMUSG00000040943	mmu:214133:Tet2, Ayu17-449, E130014J05Rik, mKIAA1546	214133	tet methylcytosine dioxygenase 2 [Source:MGI Symbol;Acc:MGI:2443298]
Fam3c	0.261765	3.14951e-295	1.56673e-290		0.297	0.187	0.823929	0.562164	protein_coding	22306520	22356243	49724	ENSMUSG00000029672	mmu:27999:Fam3c, D6Wsu176e, Ilei	27999	family with sequence similarity 3, member C [Source:MGI Symbol;Acc:MGI:107892]
Bmyc	0.305369	3.32193e-295	1.65249e-290		0.291	0.184	0.868324	0.562955	protein_coding	25706739	25707721	983	ENSMUSG00000049086	mmu:107771:Bmyc, 2900002K07Rik, AW060705, Mycb	107771	brain expressed myelocytomatosis oncogene [Source:MGI Symbol;Acc:MGI:88184]
Eloa	0.306949	2.19179e-293	1.09031e-288		0.313	0.204	0.892746	0.585797	protein_coding	136003368	136021763	18396	ENSMUSG00000028668	mmu:27224:Tceb3, 110kDa, AA408125, Tceb3a	27224	elongin A [Source:MGI Symbol;Acc:MGI:1351315]
Spry1	0.495358	2.70764e-293	1.34691e-288		0.277	0.175	1.16847	0.67311	protein_coding	37639947	37644598	4652	ENSMUSG00000037211	mmu:24063:Spry1, sprouty1, spry-1	24063	sprouty RTK signaling antagonist 1 [Source:MGI Symbol;Acc:MGI:1345139]
Pip4k2b	0.276442	6.23255e-293	3.10038e-288		0.239	0.14	0.695642	0.419199	protein_coding	97715157	97744704	29548	ENSMUSG00000018547	mmu:108083:Pip4k2b, AI848124, PI5P4Kbeta, Pip5k2b, c11	108083	phosphatidylinositol-5-phosphate 4-kinase, type II, beta [Source:MGI Symbol;Acc:MGI:1934234]
Rab35	0.281464	3.42764e-292	1.70508e-287		0.305	0.197	0.842297	0.560833	protein_coding	115631908	115647736	15829	ENSMUSG00000029518	mmu:77407:Rab35, 9530019H02Rik, AU040256, H-ray, RAB1C, RAY	77407	RAB35, member RAS oncogene family [Source:MGI Symbol;Acc:MGI:1924657]
Fbl	0.269129	8.14289e-292	4.05068e-287		0.199	0.108	0.554995	0.285865	protein_coding	28169710	28179269	9560	ENSMUSG00000046865	mmu:14113:Fbl, AL022665, FIB, FLRN, RNU3IP1	14113	fibrillarin [Source:MGI Symbol;Acc:MGI:95486]
Socs6	0.326654	8.54212e-292	4.24928e-287		0.245	0.147	0.743269	0.416615	protein_coding	88665224	88927481	262258	ENSMUSG00000056153	mmu:54607:Socs6, 1500012M23Rik, 5830401B18Rik, AI447482, Cis4, Cish4, HSPC060, SOCS-4, SOCS-6, SSI4, STAI4, STATI4, Socs4	54607	suppressor of cytokine signaling 6 [Source:MGI Symbol;Acc:MGI:1924885]
Wdr43	0.314221	3.96517e-291	1.97248e-286		0.292	0.186	0.871384	0.557162	protein_coding	71615895	71659031	43137	ENSMUSG00000041057	mmu:72515:Wdr43, 2610318G08Rik, AU020887, AV024208, Wrd43, mKIAA0007	72515	WD repeat domain 43 [Source:MGI Symbol;Acc:MGI:1919765]
Atg5	0.288814	4.73157e-291	2.35372e-286		0.278	0.173	0.783382	0.494568	protein_coding	44268358	44364291	95934	ENSMUSG00000038160	mmu:11793:Atg5, 2010107M05Rik, 3110067M24Rik, AW319544, Apg5l, Atg5l, C88337, Paddy	11793	autophagy related 5 [Source:MGI Symbol;Acc:MGI:1277186]
Setdb1	0.30684	2.50452e-289	1.24587e-284		0.246	0.147	0.738268	0.431427	protein_coding	95323525	95357202	33678	ENSMUSG00000015697	mmu:84505:Setdb1, AU022152, ESET, KMT1E, mKIAA0067	84505	SET domain, bifurcated 1 [Source:MGI Symbol;Acc:MGI:1934229]
Btaf1	0.317663	2.75839e-289	1.37216e-284		0.245	0.146	0.771904	0.454242	protein_coding	36926079	37012752	86674	ENSMUSG00000040565	mmu:107182:Btaf1, AI414500, AI447930, E430027O22Rik, TAF170	107182	B-TFIID TATA-box binding protein associated factor 1 [Source:MGI Symbol;Acc:MGI:2147538]
Tmem185b	0.256709	3.09378e-288	1.539e-283		0.184	0.097	0.531282	0.274573	protein_coding	119526160	119528983	2824	ENSMUSG00000098923	mmu:226351:Tmem185b, 2500001K11Rik	226351	transmembrane protein 185B [Source:MGI Symbol;Acc:MGI:1917634]
Ctbs	0.255743	3.24892e-288	1.61617e-283		0.203	0.111	0.562565	0.306822	protein_coding	146449795	146465849	16055	ENSMUSG00000028189	mmu:74245:Ctbs, 2210401K11Rik, CTB	74245	chitobiase [Source:MGI Symbol;Acc:MGI:1921495]
Vhl	0.305885	5.82111e-288	2.89571e-283		0.259	0.159	0.769514	0.463628	protein_coding	113623959	113631633	7675	ENSMUSG00000033933	mmu:22346:Vhl, Vhlh	22346	von Hippel-Lindau tumor suppressor [Source:MGI Symbol;Acc:MGI:103223]
Trim26	0.301692	1.28496e-287	6.39203e-283		0.269	0.167	0.791902	0.49021	protein_coding	36837134	36859398	22265	ENSMUSG00000024457	mmu:22670:Trim26, AI462198, Zfp173, Zfp1736	22670	tripartite motif-containing 26 [Source:MGI Symbol;Acc:MGI:1337056]
Fam76b	0.303134	3.67516e-285	1.82821e-280		0.331	0.22	0.966877	0.663743	protein_coding	13827716	13854987	27272	ENSMUSG00000037808	mmu:72826:Fam76b, 2810485I05Rik, C78303	72826	family with sequence similarity 76, member B [Source:MGI Symbol;Acc:MGI:1920076]
Dcakd	0.312638	5.94686e-285	2.95827e-280		0.289	0.185	0.854368	0.541731	protein_coding	102994047	103028333	34287	ENSMUSG00000020935	mmu:68087:Dcakd, 3010024O21Rik, 6720485C15Rik, AI849483	68087	dephospho-CoA kinase domain containing [Source:MGI Symbol;Acc:MGI:1915337]
Cox7a2l	0.302341	1.47334e-283	7.32913e-279		0.545	0.432	1.62825	1.32591	protein_coding	83501918	83517330	15413	ENSMUSG00000024248	mmu:20463:Cox7a2l, COX7AR, COX7RP, EB1, SIG-81, SIG81, Silg81	20463	cytochrome c oxidase subunit 7A2 like [Source:MGI Symbol;Acc:MGI:106015]
Ppib	0.297483	3.69052e-283	1.83585e-278		0.475	0.361	1.32489	1.02741	protein_coding	66060222	66066623	6402	ENSMUSG00000032383	mmu:19035:Ppib, AA408962, AA553318, AI844835, Cphn-2, Cphn2, CyP-20b	19035	peptidylprolyl isomerase B [Source:MGI Symbol;Acc:MGI:97750]
Ubap2l	0.293141	5.43279e-283	2.70254e-278		0.538	0.419	1.5576	1.26446	protein_coding	90000140	90052628	52489	ENSMUSG00000042520	mmu:74383:Ubap2l, 3110083O19Rik, 4932431F02Rik, A430103N23Rik, C77168, Nice-4, mKIAA0144	74383	ubiquitin-associated protein 2-like [Source:MGI Symbol;Acc:MGI:1921633]
U2af2	0.284559	6.72961e-283	3.34765e-278		0.65	0.533	1.88746	1.6029	protein_coding	5062143	5079938	17796	ENSMUSG00000030435	mmu:22185:U2af2, 65kDa	22185	U2 small nuclear ribonucleoprotein auxiliary factor (U2AF) 2 [Source:MGI Symbol;Acc:MGI:98886]
Snx13	0.314681	1.17917e-282	5.86577e-278		0.374	0.261	1.1196	0.804922	protein_coding	35047186	35147479	100294	ENSMUSG00000020590	mmu:217463:Snx13, Rgs-px1, mKIAA0713	217463	sorting nexin 13 [Source:MGI Symbol;Acc:MGI:2661416]
Ltbr	0.252679	1.07282e-281	5.33674e-277		0.236	0.139	0.654331	0.401651	protein_coding	125306571	125313885	7315	ENSMUSG00000030339	mmu:17000:Ltbr, AI256028, CD18, LTbetaR, Ltar, TNF-R-III, TNFCR, TNFR-RP, TNFR2-RP, TNFRrp, Tnfbr, Tnfrsf3	17000	lymphotoxin B receptor [Source:MGI Symbol;Acc:MGI:104875]
Mrpl52	0.274298	1.1446e-281	5.69384e-277		0.309	0.201	0.86678	0.592482	protein_coding	54426909	54429756	2848	ENSMUSG00000010406	mmu:68836:Mrpl52, 1110047B07Rik	68836	mitochondrial ribosomal protein L52 [Source:MGI Symbol;Acc:MGI:1916086]
Mgat2	0.313213	1.47346e-281	7.32972e-277		0.312	0.206	0.894618	0.581405	protein_coding	69184157	69186770	2614	ENSMUSG00000043998	mmu:217664:Mgat2, AA407964, CDGS2, GLCNACTII, GNT-II, GNT2	217664	mannoside acetylglucosaminyltransferase 2 [Source:MGI Symbol;Acc:MGI:2384966]
Fnbp4	0.297494	3.17822e-281	1.58101e-276		0.402	0.285	1.21673	0.919236	protein_coding	90745370	90781021	35652	ENSMUSG00000008200	mmu:55935:Fnbp4, FBP30, Fnbp30, mKIAA1014	55935	formin binding protein 4 [Source:MGI Symbol;Acc:MGI:1860513]
Stxbp2	0.259337	6.90648e-281	3.43563e-276		0.252	0.152	0.685934	0.426597	protein_coding	3630955	3643644	12690	ENSMUSG00000004626	mmu:20911:Stxbp2, C79054, Munc-18-2, Munc-18b, Munc18b, Sxtbp2, Sxtp2, Unc18-2, Unc18b, muSec1	20911	syntaxin binding protein 2 [Source:MGI Symbol;Acc:MGI:107370]
Noc2l	0.266317	2.05159e-279	1.02056e-274		0.198	0.109	0.572243	0.305926	protein_coding	156235919	156247616	11698	ENSMUSG00000095567	mmu:57741:Noc2l, AA410003, AF155546, NIR	57741	NOC2 like nucleolar associated transcriptional repressor [Source:MGI Symbol;Acc:MGI:1931051]
Slc35b2	0.256992	2.57146e-279	1.27917e-274		0.214	0.122	0.568191	0.311199	protein_coding	45563874	45567671	3798	ENSMUSG00000037089	mmu:73836:Slc35b2, 1110003M08Rik, AA407792, AI842275, PAPST1, Slc35b1	73836	solute carrier family 35, member B2 [Source:MGI Symbol;Acc:MGI:1921086]
Pabpc4	0.268638	4.57511e-279	2.27589e-274		0.185	0.099	0.557612	0.288973	protein_coding	123262351	123298925	36575	ENSMUSG00000011257	mmu:230721:Pabpc4	230721	poly(A) binding protein, cytoplasmic 4 [Source:MGI Symbol;Acc:MGI:2385206]
Tnpo1	0.290737	5.1551e-276	2.56441e-271		0.506	0.386	1.47536	1.18462	protein_coding	98839019	98926384	87366	ENSMUSG00000009470	mmu:238799:Tnpo1, AU021749, D13Ertd688e, IPO2, Kpnb2, MIP, MIP1, TRN	238799	transportin 1 [Source:MGI Symbol;Acc:MGI:2681523]
Ddit3	0.268671	1.85162e-275	9.21086e-271		0.219	0.125	0.71241	0.443739	protein_coding	127290774	127296288	5515	ENSMUSG00000025408	mmu:13198:Ddit3, CHOP-10, CHOP10, chop, gadd153	13198	DNA-damage inducible transcript 3 [Source:MGI Symbol;Acc:MGI:109247]
Taf1d	0.3091	8.2001e-275	4.07914e-270		0.267	0.167	0.841654	0.532553	protein_coding	15306214	15316991	10778	ENSMUSG00000031939	mmu:75316:Taf1d, 2810003M17Rik, 4930553M18Rik, 5930426I11Rik, Josd3, TAF(I)41, TAFI41	75316	TATA-box binding protein associated factor, RNA polymerase I, D [Source:MGI Symbol;Acc:MGI:1922566]
Syncrip	0.285853	2.72916e-274	1.35762e-269		0.463	0.345	1.35771	1.07186	protein_coding	88447009	88482574	35566	ENSMUSG00000032423	mmu:56403:Syncrip, 2610109K23Rik, 4632417O19Rik, GRY-RBP, Nsap1, Nsap1l, pp68	56403	synaptotagmin binding, cytoplasmic RNA interacting protein [Source:MGI Symbol;Acc:MGI:1891690]
Tbk1	0.269396	3.06755e-272	1.52595e-267		0.29	0.186	0.825701	0.556305	protein_coding	121546455	121586787	40333	ENSMUSG00000020115	mmu:56480:Tbk1, 1200008B05Rik, AI462036, AW048562	56480	TANK-binding kinase 1 [Source:MGI Symbol;Acc:MGI:1929658]
Znfx1	0.272144	6.5251e-271	3.24591e-266		0.281	0.179	0.789723	0.517579	protein_coding	167035793	167063015	27223	ENSMUSG00000039501	mmu:98999:Znfx1, AI481105, Astx3	98999	zinc finger, NFX1-type containing 1 [Source:MGI Symbol;Acc:MGI:2138982]
Hspe1	0.308932	2.73118e-270	1.35862e-265		0.468	0.357	1.3807	1.07177	protein_coding	55088132	55091307	3176	ENSMUSG00000073676	mmu:15528:Hspe1, 10kDa, Hsp10, mt-cpn10	15528	heat shock protein 1 (chaperonin 10) [Source:MGI Symbol;Acc:MGI:104680]
Rcc2	0.262823	3.99253e-269	1.98608e-264		0.251	0.153	0.711966	0.449142	protein_coding	140700541	140723220	22680	ENSMUSG00000040945	mmu:108911:Rcc2, 2610510H01Rik, 2610529N02Rik, AA536646, AA675016, Td60, mKIAA1470	108911	regulator of chromosome condensation 2 [Source:MGI Symbol;Acc:MGI:1919784]
Tcof1	0.26544	3.0541e-267	1.51926e-262		0.243	0.147	0.708663	0.443223	protein_coding	60813755	60848971	35217	ENSMUSG00000024613	mmu:21453:Tcof1, AA408847, AW209012, treacle	21453	treacle ribosome biogenesis factor 1 [Source:MGI Symbol;Acc:MGI:892003]
Axl	0.290187	5.40621e-266	2.68932e-261		0.26	0.159	1.01276	0.722569	protein_coding	25757273	25788705	31433	ENSMUSG00000002602	mmu:26362:Axl, AI323647, Ark, Tyro7, Ufo	26362	AXL receptor tyrosine kinase [Source:MGI Symbol;Acc:MGI:1347244]
Tbl1xr1	0.308759	5.54189e-265	2.75681e-260		0.358	0.249	1.07666	0.767903	protein_coding	22076652	22216594	139943	ENSMUSG00000027630	mmu:81004:Tbl1xr1, 8030499H02Rik, A630076E03Rik, AW539987, C21, C230089I12Rik, DC42, Ira1, TBLR1	81004	transducin (beta)-like 1X-linked receptor 1 [Source:MGI Symbol;Acc:MGI:2441730]
Gls	0.28355	3.17201e-263	1.57792e-258		0.453	0.338	1.372	1.08845	protein_coding	52163448	52233232	69785	ENSMUSG00000026103	mmu:14660:Gls, 6330442B14, AI314027, B230365M23Rik	14660	glutaminase [Source:MGI Symbol;Acc:MGI:95752]
D6Wsu163e	0.271504	2.96182e-262	1.47336e-257		0.169	0.09	0.50803	0.236526	protein_coding	126939962	126975967	36006	ENSMUSG00000030347	mmu:28040:D6Wsu163e, C12orf4	28040	DNA segment, Chr 6, Wayne State University 163, expressed [Source:MGI Symbol;Acc:MGI:107893]
Cln8	0.295549	4.84763e-262	2.41145e-257		0.326	0.22	0.93977	0.644222	protein_coding	14881335	14901720	20386	ENSMUSG00000026317	mmu:26889:Cln8, mnd	26889	ceroid-lipofuscinosis, neuronal 8 [Source:MGI Symbol;Acc:MGI:1349447]
Lman1	0.272059	1.86159e-260	9.26048e-256		0.378	0.265	1.10154	0.829479	protein_coding	65980738	66022580	41843	ENSMUSG00000041891	mmu:70361:Lman1, 2610020P13Rik, AI326273, AU043785, C730041J05, ERGIC53, F5F8D, MCFD1, MR60, P58, gp58	70361	lectin, mannose-binding, 1 [Source:MGI Symbol;Acc:MGI:1917611]
Sdf4	0.279623	2.36466e-259	1.1763e-254		0.496	0.393	1.42759	1.14797	protein_coding	155992872	156013610	20739	ENSMUSG00000029076	mmu:20318:Sdf4, Cab45	20318	stromal cell derived factor 4 [Source:MGI Symbol;Acc:MGI:108079]
Plbd2	0.263703	1.86198e-258	9.26241e-254		0.338	0.233	0.925726	0.662023	protein_coding	120483282	120503625	20344	ENSMUSG00000029598	mmu:71772:Plbd2, 1300012G16Rik, AU019810, P76	71772	phospholipase B domain containing 2 [Source:MGI Symbol;Acc:MGI:1919022]
Arf6	0.263745	2.09925e-258	1.04427e-253		0.527	0.402	1.58797	1.32422	protein_coding	69372150	69373783	1634	ENSMUSG00000044147	mmu:11845:Arf6, AI788669, AW496366	11845	ADP-ribosylation factor 6 [Source:MGI Symbol;Acc:MGI:99435]
Bri3	0.273943	6.19966e-258	3.08402e-253		0.412	0.303	1.17061	0.896663	protein_coding	144244437	144446757	202321	ENSMUSG00000047843	mmu:55950:Bri3, I3	55950	brain protein I3 [Source:MGI Symbol;Acc:MGI:1933174]
Tbc1d5	0.36053	2.1288e-257	1.05897e-252		0.333	0.228	1.12065	0.760122	protein_coding	50733124	51179352	446229	ENSMUSG00000023923	mmu:72238:Tbc1d5, 1600014N05Rik	72238	TBC1 domain family, member 5 [Source:MGI Symbol;Acc:MGI:1919488]
Acap2	0.255485	1.53742e-256	7.64792e-252		0.534	0.406	1.60317	1.34768	protein_coding	31092412	31201245	108834	ENSMUSG00000049076	mmu:78618:Acap2, 4832442G16, 9530039J15Rik, CNT-B2, Centb2, mKIAA0041	78618	ArfGAP with coiled-coil, ankyrin repeat and PH domains 2 [Source:MGI Symbol;Acc:MGI:1925868]
Tmem168	0.271048	1.55234e-256	7.72211e-252		0.227	0.136	0.650475	0.379427	protein_coding	13580687	13608100	27414	ENSMUSG00000029569	mmu:101118:Tmem168, 5730526F17Rik, 8430437G11Rik, AI462344, AI504145	101118	transmembrane protein 168 [Source:MGI Symbol;Acc:MGI:1921794]
Surf4	0.266213	5.72311e-256	2.84696e-251		0.375	0.266	1.01408	0.747866	protein_coding	26920040	26933928	13889	ENSMUSG00000014867	mmu:20932:Surf4, AL033340, AL033373, Surf-4	20932	surfeit gene 4 [Source:MGI Symbol;Acc:MGI:98445]
Snta1	0.265117	1.81247e-255	9.01613e-251		0.207	0.12	0.659458	0.394341	protein_coding	154376313	154408099	31787	ENSMUSG00000027488	mmu:20648:Snta1, AW228934, Snt1	20648	syntrophin, acidic 1 [Source:MGI Symbol;Acc:MGI:101772]
Gtpbp1	0.271111	2.85044e-255	1.41795e-250		0.26	0.164	0.752249	0.481138	protein_coding	79690845	79721479	30635	ENSMUSG00000042535	mmu:14904:Gtpbp1, AL022987, AW045683, C85212, GP-1, Gtpbp	14904	GTP binding protein 1 [Source:MGI Symbol;Acc:MGI:109443]
Scaf11	0.282074	2.47144e-254	1.22942e-249		0.569	0.455	1.73305	1.45097	protein_coding	96411699	96460843	49145	ENSMUSG00000033228	mmu:72193:Scaf11, 1110061H03Rik, 2610510E10Rik, AI462454, CASP11, SIP1, SRRP129, Sfrs2ip, Srsf2ip, mKIAA3013	72193	SR-related CTD-associated factor 11 [Source:MGI Symbol;Acc:MGI:1919443]
Nr4a1	0.462627	3.32021e-253	1.65164e-248		0.535	0.433	2.99841	2.53578	protein_coding	101254269	101274795	20527	ENSMUSG00000023034	mmu:15370:Nr4a1, GFRP1, Gfrp, Hbr-1, Hbr1, Hmr, N10, NGFI-B, NGFIB, NP10, TIS1, TR3, nur77	15370	nuclear receptor subfamily 4, group A, member 1 [Source:MGI Symbol;Acc:MGI:1352454]
Rnf169	0.288541	6.56528e-253	3.2659e-248		0.21	0.122	0.699408	0.410867	protein_coding	99920254	99980448	60195	ENSMUSG00000058761	mmu:108937:Rnf169, 2900057K09Rik	108937	ring finger protein 169 [Source:MGI Symbol;Acc:MGI:1920257]
Ncl	0.33921	7.88413e-252	3.92196e-247		0.755	0.662	2.56837	2.22916	protein_coding	86344719	86359400	14682	ENSMUSG00000026234	mmu:17975:Ncl, B530004O11Rik, C23, D0Nds28, D1Nds28, Nucl	17975	nucleolin [Source:MGI Symbol;Acc:MGI:97286]
Nup153	0.277271	1.59864e-250	7.95241e-246		0.334	0.23	0.964402	0.687131	protein_coding	46679905	46727940	48036	ENSMUSG00000021374	mmu:218210:Nup153, B130015D15Rik, C88147	218210	nucleoporin 153 [Source:MGI Symbol;Acc:MGI:2385621]
Uggt1	0.27507	2.19007e-250	1.08945e-245		0.309	0.207	0.881645	0.606575	protein_coding	36140027	36244720	104694	ENSMUSG00000037470	mmu:320011:Uggt1, 0910001L17Rik, A930007H10Rik, AA589501, AI414429, AI448372, C820010P03Rik, GT, UGT1, Ugcgl1	320011	UDP-glucose glycoprotein glucosyltransferase 1 [Source:MGI Symbol;Acc:MGI:2443162]
Tsc22d2	0.327431	1.12237e-249	5.58324e-245		0.289	0.19	0.957172	0.62974	protein_coding	58414715	58466783	52069	ENSMUSG00000027806	mmu:72033:Tsc22d2, 1810043J12Rik, 5530402M19Rik	72033	TSC22 domain family, member 2 [Source:MGI Symbol;Acc:MGI:1919283]
Lactb2	0.281316	3.56487e-249	1.77335e-244		0.228	0.139	0.66685	0.385534	protein_coding	13623330	13660546	37217	ENSMUSG00000025937	mmu:212442:Lactb2, Cgi-83, E430032H21Rik	212442	lactamase, beta 2 [Source:MGI Symbol;Acc:MGI:2442551]
Vkorc1	0.265929	1.018e-248	5.06405e-244		0.237	0.146	0.648487	0.382558	protein_coding	127893063	127895617	2555	ENSMUSG00000096145	mmu:27973:Vkorc1, D7Wsu86e	27973	vitamin K epoxide reductase complex, subunit 1 [Source:MGI Symbol;Acc:MGI:106442]
Snx24	0.310775	5.04846e-248	2.51136e-243		0.189	0.107	0.615885	0.30511	protein_coding	53245662	53390920	145259	ENSMUSG00000024535	mmu:69226:Snx24, 2810011K15Rik, 5730433I16Rik, AI451341	69226	sorting nexing 24 [Source:MGI Symbol;Acc:MGI:1916476]
Gmpr2	0.25396	1.13782e-247	5.66009e-243		0.169	0.092	0.496681	0.24272	protein_coding	55671941	55679200	7260	ENSMUSG00000002326	mmu:105446:Gmpr2, 1810008P16Rik, 5730544D12Rik, AA959850, GMPR_2	105446	guanosine monophosphate reductase 2 [Source:MGI Symbol;Acc:MGI:1917903]
Ankrd10	0.250164	4.99463e-247	2.48458e-242		0.233	0.142	0.69425	0.444087	protein_coding	11611583	11635757	24175	ENSMUSG00000031508	mmu:102334:Ankrd10, 4833425P12Rik, AW549277	102334	ankyrin repeat domain 10 [Source:MGI Symbol;Acc:MGI:1921840]
Mta2	0.262927	5.8982e-246	2.93406e-241		0.365	0.258	1.02691	0.763985	protein_coding	8941875	8952303	10429	ENSMUSG00000071646	mmu:23942:Mta2, AW550797, Mata1l1, Mta1l1, mmta2	23942	metastasis-associated gene family, member 2 [Source:MGI Symbol;Acc:MGI:1346340]
Slc38a9	0.291244	1.88732e-245	9.38849e-241		0.217	0.129	0.692465	0.401221	protein_coding	112660751	112738749	77999	ENSMUSG00000047789	mmu:268706:Slc38a9, 4833412L08Rik, 6720411P22Rik, 9130023D20Rik, 9430067K09Rik, A730092C09	268706	solute carrier family 38, member 9 [Source:MGI Symbol;Acc:MGI:1918839]
Larp1	0.293627	4.23891e-245	2.10865e-240		0.471	0.361	1.41855	1.12493	protein_coding	58009064	58062034	52971	ENSMUSG00000037331	mmu:73158:Larp1, 1810024J12Rik, 3110040D16Rik, Larp, mKIAA0731	73158	La ribonucleoprotein domain family, member 1 [Source:MGI Symbol;Acc:MGI:1890165]
Tmed7	0.262003	1.76856e-244	8.79772e-240		0.556	0.445	1.56466	1.30266	protein_coding	46560235	46597535	37301	ENSMUSG00000033184	mmu:66676:Tmed7, 3930401E15Rik, 5830493P14Rik, AU044611, AW545765, TRAM	66676	transmembrane p24 trafficking protein 7 [Source:MGI Symbol;Acc:MGI:1913926]
Abl2	0.28833	1.05731e-243	5.25961e-239		0.243	0.152	0.760643	0.472312	protein_coding	156558786	156649568	90783	ENSMUSG00000026596	mmu:11352:Abl2, AA536808, Abll, Arg	11352	v-abl Abelson murine leukemia viral oncogene 2 (arg, Abelson-related gene) [Source:MGI Symbol;Acc:MGI:87860]
Ube2f	0.266957	1.25303e-242	6.23322e-238		0.289	0.192	0.810846	0.543889	protein_coding	91250304	91290337	40034	ENSMUSG00000034343	mmu:67921:Ube2f, 2510010F15Rik, AI851109	67921	ubiquitin-conjugating enzyme E2F (putative) [Source:MGI Symbol;Acc:MGI:1915171]
Rnf145	0.267835	1.42221e-242	7.07478e-238		0.284	0.187	0.814734	0.546899	protein_coding	44518964	44565520	46557	ENSMUSG00000019189	mmu:74315:Rnf145, 3732413I11Rik, TMRF1	74315	ring finger protein 145 [Source:MGI Symbol;Acc:MGI:1921565]
Akap8l	0.284128	3.5961e-242	1.78888e-237		0.228	0.14	0.710512	0.426384	protein_coding	32321424	32350607	29184	ENSMUSG00000002625	mmu:54194:Akap8l, HAP95, Nakap95	54194	A kinase (PRKA) anchor protein 8-like [Source:MGI Symbol;Acc:MGI:1860606]
Slc38a6	0.250851	1.22376e-240	6.0876e-236		0.191	0.108	0.591144	0.340294	protein_coding	73286779	73354049	67271	ENSMUSG00000044712	mmu:625098:Slc38a6, AW322671, EG625098	625098	solute carrier family 38, member 6 [Source:MGI Symbol;Acc:MGI:3648156]
Srsf11	0.255239	1.19256e-239	5.93238e-235		0.674	0.563	2.11071	1.85547	protein_coding	158010473	158036639	26167	ENSMUSG00000055436	mmu:69207:Srsf11, 0610009J05Rik, 2610019N13Rik, BF642805, Sfrs11	69207	serine/arginine-rich splicing factor 11 [Source:MGI Symbol;Acc:MGI:1916457]
Tmx4	0.324956	3.12276e-239	1.55342e-234		0.373	0.269	1.19707	0.872119	protein_coding	134594185	134644145	49961	ENSMUSG00000034723	mmu:52837:Tmx4, 2810417D04Rik, 4930500L08Rik, AI843224, AW046784, D2Bwg1356e, Txndc13, mKIAA1162	52837	thioredoxin-related transmembrane protein 4 [Source:MGI Symbol;Acc:MGI:106558]
Igbp1	0.278374	1.73516e-238	8.63155e-234		0.372	0.27	1.03361	0.755239	protein_coding	100494291	100516125	21835	ENSMUSG00000031221	mmu:18518:Igbp1, AI115586, AI662457, AW208785, C81413, Pc52, Tap42, p52	18518	immunoglobulin (CD79A) binding protein 1 [Source:MGI Symbol;Acc:MGI:1346500]
Ube2q1	0.267705	2.93567e-238	1.46035e-233		0.459	0.35	1.29541	1.0277	protein_coding	89773616	89784000	10385	ENSMUSG00000042572	mmu:70093:Ube2q1, 1110002C01Rik, 2310012M18Rik, AI854014, Gtap, NICE-5, PRO3094, Ube2q	70093	ubiquitin-conjugating enzyme E2Q family member 1 [Source:MGI Symbol;Acc:MGI:1917343]
Naa50	0.28944	4.15944e-236	2.06911e-231		0.383	0.281	1.11718	0.827737	protein_coding	44139830	44163366	23537	ENSMUSG00000022698	mmu:72117:Naa50, 2600005K24Rik, 2810441M03Rik, AW112078, Mak3, Mak3p, Nat13, Nat5, San	72117	N(alpha)-acetyltransferase 50, NatE catalytic subunit [Source:MGI Symbol;Acc:MGI:1919367]
Spsb1	0.283659	1.5906e-234	7.91242e-230		0.331	0.227	1.00693	0.723268	protein_coding	149896283	149955043	58761	ENSMUSG00000039911	mmu:74646:Spsb1, 1110014L01Rik, 4930422J18Rik, AI596360, AI854583, SSB-1, SSB1	74646	splA/ryanodine receptor domain and SOCS box containing 1 [Source:MGI Symbol;Acc:MGI:1921896]
Prag1	0.263604	3.44213e-233	1.71229e-228		0.204	0.12	0.628856	0.365252	protein_coding	36094828	36147787	52960	ENSMUSG00000050271	mmu:244418:D8Ertd82e, 9830148H23, NACK, Sgk223, mFLJ00269	244418	PEAK1 related kinase activating pseudokinase 1 [Source:MGI Symbol;Acc:MGI:1196223]
Ankfy1	0.268808	8.38913e-232	4.17317e-227		0.286	0.191	0.816939	0.548131	protein_coding	72690006	72772146	82141	ENSMUSG00000020790	mmu:11736:Ankfy1, Ankhzn, ZFYVE14, mKIAA1255	11736	ankyrin repeat and FYVE domain containing 1 [Source:MGI Symbol;Acc:MGI:1337008]
Slc16a7	0.2713	9.90111e-231	4.92531e-226		0.16	0.087	0.5189	0.2476	protein_coding	125219270	125389465	170196	ENSMUSG00000020102	mmu:20503:Slc16a7, 4921534N07Rik, Mct2	20503	solute carrier family 16 (monocarboxylic acid transporters), member 7 [Source:MGI Symbol;Acc:MGI:1330284]
Ufsp2	0.27668	1.30028e-228	6.46822e-224		0.285	0.192	0.827329	0.550649	protein_coding	45975528	45996958	21431	ENSMUSG00000031634	mmu:192169:Ufsp2, 1810047C23Rik	192169	UFM1-specific peptidase 2 [Source:MGI Symbol;Acc:MGI:1913679]
Dnajc2	0.261977	2.24318e-228	1.11587e-223		0.238	0.15	0.696848	0.434871	protein_coding	21757267	21785251	27985	ENSMUSG00000029014	mmu:22791:Dnajc2, AU020218, MIDA1, Zrf1, Zrf2	22791	DnaJ heat shock protein family (Hsp40) member C2 [Source:MGI Symbol;Acc:MGI:99470]
Gmeb1	0.258559	6.28275e-228	3.12536e-223		0.19	0.111	0.592689	0.33413	protein_coding	132221025	132261602	40578	ENSMUSG00000028901	mmu:56809:Gmeb1, 1110050A04Rik, AI256615, AI481278	56809	glucocorticoid modulatory element binding protein 1 [Source:MGI Symbol;Acc:MGI:2135604]
Tspan31	0.264772	9.98671e-227	4.96789e-222		0.389	0.288	1.06214	0.797368	protein_coding	127067280	127070264	2985	ENSMUSG00000006736	mmu:67125:Tspan31, 2700085A14Rik, AW742554, Sas	67125	tetraspanin 31 [Source:MGI Symbol;Acc:MGI:1914375]
Fkbp2	0.25409	1.43134e-226	7.1202e-222		0.297	0.201	0.80619	0.5521	protein_coding	6977741	6980501	2761	ENSMUSG00000056629	mmu:14227:Fkbp2, 13kDa, FKBP-2, mFKBP13, mFKBP2	14227	FK506 binding protein 2 [Source:MGI Symbol;Acc:MGI:95542]
Sppl3	0.269716	6.50413e-226	3.23548e-221		0.329	0.231	0.945735	0.676019	protein_coding	115011137	115098790	87654	ENSMUSG00000029550	mmu:74585:Sppl3, 4833416I09Rik, Psl4, Usmg3	74585	signal peptide peptidase 3 [Source:MGI Symbol;Acc:MGI:1891433]
Dusp7	0.308077	4.28081e-225	2.12949e-220		0.35	0.249	1.0955	0.787424	protein_coding	106368632	106375724	7093	ENSMUSG00000053716	mmu:235584:Dusp7, AU015694, Mkpx, Pyst2	235584	dual specificity phosphatase 7 [Source:MGI Symbol;Acc:MGI:2387100]
Mnt	0.253404	4.9269e-225	2.45088e-220		0.223	0.138	0.659998	0.406594	protein_coding	74830920	74845725	14806	ENSMUSG00000000282	mmu:17428:Mnt, Rox, bHLHd3	17428	max binding protein [Source:MGI Symbol;Acc:MGI:109150]
Cept1	0.297228	6.25584e-225	3.11197e-220		0.329	0.232	0.966381	0.669153	protein_coding	106502260	106547802	45543	ENSMUSG00000040774	mmu:99712:Cept1, 9930118K05Rik, mCEPT1	99712	choline/ethanolaminephosphotransferase 1 [Source:MGI Symbol;Acc:MGI:2139793]
Rbm33	0.256446	1.18523e-224	5.89591e-220		0.303	0.207	0.901958	0.645511	protein_coding	28317121	28419239	102119	ENSMUSG00000048271	mmu:381626:Rbm33, 3200001K10Rik, 6430512A10Rik, AA386890, Prr8	381626	RNA binding motif protein 33 [Source:MGI Symbol;Acc:MGI:1919670]
Cep170	0.264397	1.23796e-223	6.15824e-219		0.36	0.257	1.10171	0.837308	protein_coding	176733653	176814067	80415	ENSMUSG00000057335	mmu:545389:Cep170, 4933426L22Rik, A330004A13Rik, AI195353	545389	centrosomal protein 170 [Source:MGI Symbol;Acc:MGI:1918348]
Usf2	0.253098	5.86092e-223	2.91551e-218		0.512	0.407	1.43708	1.18398	protein_coding	30945248	30956803	11556	ENSMUSG00000058239	mmu:22282:Usf2, Usf-2, bHLHb12	22282	upstream transcription factor 2 [Source:MGI Symbol;Acc:MGI:99961]
Ccz1	0.428917	8.52594e-217	4.24123e-212		0.252	0.168	0.908828	0.479911	protein_coding	143987909	144014877	26969	ENSMUSG00000029617	mmu:231874:Ccz1, AU022870	231874	CCZ1 vacuolar protein trafficking and biogenesis associated [Source:MGI Symbol;Acc:MGI:2141070]
Cul1	0.284555	1.35541e-216	6.74248e-212		0.433	0.334	1.24238	0.957821	protein_coding	47453398	47526139	72742	ENSMUSG00000029686	mmu:26965:Cul1	26965	cullin 1 [Source:MGI Symbol;Acc:MGI:1349658]
Zfp62	0.278792	1.00538e-213	5.00128e-209		0.26	0.173	0.798126	0.519334	protein_coding	49203292	49218816	15525	ENSMUSG00000046311	mmu:22720:Zfp62	22720	zinc finger protein 62 [Source:MGI Symbol;Acc:MGI:99662]
Lamtor1	0.260614	2.10049e-213	1.04489e-208		0.426	0.328	1.17953	0.918914	protein_coding	101905904	101926675	20772	ENSMUSG00000030842	mmu:66508:Lamtor1, 2400001E08Rik, Pdro, p18	66508	late endosomal/lysosomal adaptor, MAPK and MTOR activator 1 [Source:MGI Symbol;Acc:MGI:1913758]
Srsf6	0.262591	3.40055e-209	1.69161e-204		0.486	0.385	1.40458	1.14198	protein_coding	162931528	162937121	5594	ENSMUSG00000016921	mmu:67996:Srsf6, 1210001E11Rik, AI314910, AW146126, Sfrs6	67996	serine/arginine-rich splicing factor 6 [Source:MGI Symbol;Acc:MGI:1915246]
Magt1	0.296793	4.88301e-208	2.42905e-203		0.518	0.411	1.67656	1.37976	protein_coding	105968084	106011906	43823	ENSMUSG00000031232	mmu:67075:Magt1, 2410001C15Rik, 2610529C04Rik, 2810482I07Rik, IAG2, IAP	67075	magnesium transporter 1 [Source:MGI Symbol;Acc:MGI:1914325]
Tmed2	0.272313	3.61893e-206	1.80024e-201		0.54	0.441	1.5288	1.25649	protein_coding	124540695	124550506	9812	ENSMUSG00000029390	mmu:56334:Tmed2, 1110032D12Rik, 1810020N21Rik, Rnp24, Sid394, p24beta1	56334	transmembrane p24 trafficking protein 2 [Source:MGI Symbol;Acc:MGI:1929269]
Slc43a2	0.259348	9.7117e-205	4.83109e-200		0.322	0.225	0.982511	0.723163	protein_coding	75531694	75577575	45882	ENSMUSG00000038178	mmu:215113:Slc43a2, 7630402D21Rik, BC042513, Lat4	215113	solute carrier family 43, member 2 [Source:MGI Symbol;Acc:MGI:2442746]
Atf6	0.297617	4.40296e-204	2.19025e-199		0.356	0.263	1.09605	0.79843	protein_coding	170704674	170867771	163098	ENSMUSG00000026663	mmu:226641:Atf6, 9130025P16Rik, 9630036G24, AA789574, Atf6alpha, ESTM49	226641	activating transcription factor 6 [Source:MGI Symbol;Acc:MGI:1926157]
Ap3b1	0.270201	1.90124e-203	9.45771e-199		0.434	0.337	1.28981	1.01961	protein_coding	94358960	94566317	207358	ENSMUSG00000021686	mmu:11774:Ap3b1, AP-3, AU015684, C78395, Hps2, beta3A, pe, pearl, rim2	11774	adaptor-related protein complex 3, beta 1 subunit [Source:MGI Symbol;Acc:MGI:1333879]
Dnajb11	0.264419	4.35797e-203	2.16787e-198		0.321	0.23	0.89496	0.63054	protein_coding	22857845	22879634	21790	ENSMUSG00000004460	mmu:67838:Dnajb11, 1810031F23Rik, ABBP-2, AL024055, Dj9, ERdj3, ERj3p	67838	DnaJ heat shock protein family (Hsp40) member B11 [Source:MGI Symbol;Acc:MGI:1915088]
Tbc1d23	0.263836	5.51417e-199	2.74302e-194		0.271	0.184	0.838835	0.574999	protein_coding	57168862	57231504	62643	ENSMUSG00000022749	mmu:67581:Tbc1d23, 4930451A13Rik, AU015720, AU043671, AU043778, D030022P07Rik, W51689	67581	TBC1 domain family, member 23 [Source:MGI Symbol;Acc:MGI:1914831]
Zcchc7	0.323217	7.55095e-199	3.75622e-194		0.33	0.24	1.14227	0.819055	protein_coding	44755877	44932215	176339	ENSMUSG00000035649	mmu:319885:Zcchc7, 4930572I07Rik, D4Wsu132e	319885	zinc finger, CCHC domain containing 7 [Source:MGI Symbol;Acc:MGI:2442912]
Erf	0.262778	1.77252e-198	8.81738e-194		0.27	0.185	0.79135	0.528573	protein_coding	25242561	25250761	8201	ENSMUSG00000040857	mmu:13875:Erf	13875	Ets2 repressor factor [Source:MGI Symbol;Acc:MGI:109637]
Snx6	0.274773	6.32608e-197	3.14691e-192		0.448	0.352	1.28549	1.01072	protein_coding	54746349	54795703	49355	ENSMUSG00000005656	mmu:72183:Snx6, 2010006G21Rik, 2610032J07Rik, 2810425K19Rik, AU018928, C85963	72183	sorting nexin 6 [Source:MGI Symbol;Acc:MGI:1919433]
Mbtps2	0.252328	1.25051e-194	6.22064e-190		0.221	0.143	0.648802	0.396474	protein_coding	157535371	157598715	63345	ENSMUSG00000046873	-	-	membrane-bound transcription factor peptidase, site 2 [Source:MGI Symbol;Acc:MGI:2444506]
Pts	0.268624	4.98314e-194	2.47886e-189		0.261	0.177	0.812333	0.543708	protein_coding	50521617	50528724	7108	ENSMUSG00000032067	mmu:19286:Pts, PTPS	19286	6-pyruvoyl-tetrahydropterin synthase [Source:MGI Symbol;Acc:MGI:1338783]
Snd1	0.290382	1.44753e-191	7.20072e-187		0.355	0.267	1.06055	0.77017	protein_coding	28475139	28935162	460024	ENSMUSG00000001424	mmu:56463:Snd1, AL033314, Tudor-SN	56463	staphylococcal nuclease and tudor domain containing 1 [Source:MGI Symbol;Acc:MGI:1929266]
Hdac9	0.2537	6.49727e-191	3.23207e-186		0.236	0.156	0.738188	0.484488	protein_coding	34047580	34917095	869516	ENSMUSG00000004698	mmu:79221:Hdac9, AV022454, D030072B18Rik, HD7B, HD9, HDRP, Hdac7b, Mitr, mKIAA0744	79221	histone deacetylase 9 [Source:MGI Symbol;Acc:MGI:1931221]
Gxylt1	0.251531	3.78306e-188	1.88189e-183		0.249	0.167	0.788784	0.537253	protein_coding	93239742	93275179	35438	ENSMUSG00000036197	mmu:223827:Gxylt1, Glt8d3, Gm1228, Gm87	223827	glucoside xylosyltransferase 1 [Source:MGI Symbol;Acc:MGI:2684933]
Ipo7	0.25036	1.69677e-184	8.44058e-180		0.391	0.301	1.1272	0.876844	protein_coding	110018274	110056609	38336	ENSMUSG00000066232	mmu:233726:Ipo7, A330055O14Rik, C330016G14, Imp7, Ranbp7	233726	importin 7 [Source:MGI Symbol;Acc:MGI:2152414]
Cask	0.326839	3.11339e-184	1.54875e-179		0.277	0.196	0.98284	0.656	protein_coding	13517080	13851367	334288	ENSMUSG00000031012	mmu:12361:Cask, DXPri1, DXRib1, LIN-2, Pals3, mLin-2	12361	calcium/calmodulin-dependent serine protein kinase (MAGUK family) [Source:MGI Symbol;Acc:MGI:1309489]
Mdm4	0.253294	5.86644e-180	2.91826e-175		0.354	0.265	1.08094	0.827648	protein_coding	132959484	133030561	71078	ENSMUSG00000054387	mmu:17248:Mdm4, 4933417N07Rik, AA414968, AL023055, AU018793, AU021806, C85810, Mdmx	17248	transformed mouse 3T3 cell double minute 4 [Source:MGI Symbol;Acc:MGI:107934]
Gnl3	0.286448	7.2087e-180	3.58597e-175		0.244	0.167	0.81613	0.529682	protein_coding	31012433	31019152	6720	ENSMUSG00000042354	mmu:30877:Gnl3, Ns	30877	guanine nucleotide binding protein-like 3 (nucleolar) [Source:MGI Symbol;Acc:MGI:1353651]
Stt3a	0.253433	1.51567e-179	7.53968e-175		0.399	0.308	1.13834	0.884908	protein_coding	36729344	36767679	38336	ENSMUSG00000032116	mmu:16430:Stt3a, AA408947, BB081708, Itm1	16430	STT3, subunit of the oligosaccharyltransferase complex, homolog A (S. cerevisiae) [Source:MGI Symbol;Acc:MGI:105124]
Larp4	0.270072	1.8712e-179	9.30829e-175		0.379	0.29	1.16997	0.899902	protein_coding	99970065	100016358	46294	ENSMUSG00000023025	mmu:207214:Larp4, DXErtd793, DXErtd793e	207214	La ribonucleoprotein domain family, member 4 [Source:MGI Symbol;Acc:MGI:2443114]
Mybbp1a	0.258735	9.28457e-173	4.61861e-168		0.269	0.19	0.798598	0.539863	protein_coding	72441355	72451768	10414	ENSMUSG00000040463	mmu:18432:Mybbp1a, AL024407, AU019902, P160, p160MBP, p67MBP	18432	MYB binding protein (P160) 1a [Source:MGI Symbol;Acc:MGI:106181]
Nop58	0.309121	7.76957e-169	3.86497e-164		0.275	0.197	0.948188	0.639067	protein_coding	59684971	59719044	34074	ENSMUSG00000026020	mmu:55989:Nop58, MSSP, Nol5, SIK, nop5	55989	NOP58 ribonucleoprotein [Source:MGI Symbol;Acc:MGI:1933184]
Msr1	0.392905	1.22142e-165	6.07594e-161		0.162	0.095	1.03874	0.645836	protein_coding	39581685	39642673	60989	ENSMUSG00000025044	mmu:20288:Msr1, MRS-A, MSR, MSR-A, SR-AI, SR-AII, Scara1, Scvr	20288	macrophage scavenger receptor 1 [Source:MGI Symbol;Acc:MGI:98257]
Wdr83os	0.255968	8.37927e-153	4.16827e-148		0.416	0.333	1.2161	0.960137	protein_coding	85080740	85082339	1600	ENSMUSG00000059355	mmu:414077:Wdr83os	414077	WD repeat domain 83 opposite strand [Source:MGI Symbol;Acc:MGI:3041257]
Adamts1	0.812161	3.7958e-116	1.88822e-111		0.254	0.198	1.93205	1.11989	protein_coding	85793827	85803113	9287	ENSMUSG00000022893	mmu:11504:Adamts1, ADAM-TS1, ADAMTS, ADAMTS-1, C3-C5, METH-1, METH1	11504	a disintegrin-like and metallopeptidase (reprolysin type) with thrombospondin type 1 motif, 1 [Source:MGI Symbol;Acc:MGI:109249]
Myo1e	0.329958	7.74747e-112	3.85398e-107		0.302	0.244	1.11381	0.783855	protein_coding	70207350	70399766	192417	ENSMUSG00000032220	mmu:71602:Myo1e, 2310020N23Rik, 9130023P14Rik, AA407778, myosin-1e, myr_3	71602	myosin IE [Source:MGI Symbol;Acc:MGI:106621]
Ifrd1	0.265375	1.0445e-93	5.19587e-89		0.402	0.345	1.67419	1.40882	protein_coding	40201567	40248504	46938	ENSMUSG00000001627	mmu:15982:Ifrd1, Ifnl, PC4, Tis7	15982	interferon-related developmental regulator 1 [Source:MGI Symbol;Acc:MGI:1316717]
H1f0	0.272489	1.20012e-17	5.96998e-13		0.417	0.475	2.07258	1.80009	protein_coding	79028450	79030504	2055	ENSMUSG00000096210	mmu:14958:H1f0, D130017D06Rik, H1(0), H1fv	14958	H1 histone family, member 0 [Source:MGI Symbol;Acc:MGI:95893]
Apoe	0.422271	1.13514e-05	0.564677		0.727	0.762	5.44846	5.02618	protein_coding	19696109	19699188	3080	ENSMUSG00000002985	mmu:11816:Apoe, AI255918, Apo-E	11816	apolipoprotein E [Source:MGI Symbol;Acc:MGI:88057]
Plp1	6.13282			1	1	0.404	8.76021	2.6274	protein_coding	136822671	136839733	17063	ENSMUSG00000031425	mmu:18823:Plp1, DM20, Plp, jimpy, jp, msd, rsh	18823	proteolipid protein (myelin) 1 [Source:MGI Symbol;Acc:MGI:97623]
Cldn11	5.21118			1	0.996	0.154	6.22019	1.00901	protein_coding	31149920	31164324	14405	ENSMUSG00000037625	mmu:18417:Cldn11, Claudin-11, Claudin11, Osp, Otm	18417	claudin 11 [Source:MGI Symbol;Acc:MGI:106925]
Tubb4a	4.94085			1	0.994	0.162	5.96852	1.02767	protein_coding	57080066	57087782	7717	ENSMUSG00000062591	mmu:22153:Tubb4a, AI325297, M(beta)4, Tubb, Tubb4	22153	tubulin, beta 4A class IVA [Source:MGI Symbol;Acc:MGI:107848]
Ptgds	4.86468			1	0.949	0.384	7.57305	2.70838	protein_coding	25466709	25470046	3338	ENSMUSG00000015090	mmu:19215:Ptgds, 21kDa, L-PGDS, PGD2, PGDS, PGDS2, Ptgs3	19215	prostaglandin D2 synthase (brain) [Source:MGI Symbol;Acc:MGI:99261]
Mag	4.58961			1	0.995	0.152	5.37452	0.784913	protein_coding	30899176	30914873	15698	ENSMUSG00000036634	mmu:17136:Mag, Gma, siglec-4a	17136	myelin-associated glycoprotein [Source:MGI Symbol;Acc:MGI:96912]
Mal	4.48204			1	0.995	0.248	6.18507	1.70303	protein_coding	127633226	127656695	23470	ENSMUSG00000027375	mmu:17153:Mal, Mpv17, Vip17	17153	myelin and lymphocyte protein, T cell differentiation protein [Source:MGI Symbol;Acc:MGI:892970]
Tspan2	4.40446			1	0.984	0.096	4.92538	0.520921	protein_coding	102734529	102801513	66985	ENSMUSG00000027858	mmu:70747:Tspan2, 6330415F13Rik, B230119D02Rik, tspan-2	70747	tetraspanin 2 [Source:MGI Symbol;Acc:MGI:1917997]
Ermn	4.33346			1	0.981	0.053	4.59907	0.265602	protein_coding	58045113	58052864	7752	ENSMUSG00000026830	mmu:77767:Ermn, A330104H05Rik, AI854460, ermin, mKIAA1189	77767	ermin, ERM-like protein [Source:MGI Symbol;Acc:MGI:1925017]
Aplp1	4.33074			1	0.998	0.275	5.8814	1.55065	protein_coding	30434982	30445535	10554	ENSMUSG00000006651	mmu:11803:Aplp1	11803	amyloid beta (A4) precursor-like protein 1 [Source:MGI Symbol;Acc:MGI:88046]
Cnp	4.22728			1	0.993	0.232	5.23029	1.00302	protein_coding	100574904	100591729	16826	ENSMUSG00000006782	mmu:12799:Cnp, CNPase, Cnp-1, Cnp1	12799	2',3'-cyclic nucleotide 3' phosphodiesterase [Source:MGI Symbol;Acc:MGI:88437]
Mobp	4.21327			1	0.994	0.147	5.11239	0.899117	protein_coding	120149707	120181484	31778	ENSMUSG00000032517	mmu:17433:Mobp, AI835053, AI839848, MOBP155, MOBP170, MOBP69, MOBP73, MOBP81, R74645	17433	myelin-associated oligodendrocytic basic protein [Source:MGI Symbol;Acc:MGI:108511]
Mbp	4.0716			1	0.997	0.294	5.77985	1.70825	protein_coding	82475146	82585637	110492	ENSMUSG00000041607	mmu:17196:Mbp, C76307, Hmbpr, R75289, golli-mbp, jve, mld, shi	17196	myelin basic protein [Source:MGI Symbol;Acc:MGI:96925]
Apod	4.05984			1	0.984	0.255	6.50168	2.44184	protein_coding	31296192	31314808	18617	ENSMUSG00000022548	mmu:11815:Apod	11815	apolipoprotein D [Source:MGI Symbol;Acc:MGI:88056]
Fa2h	3.77966			1	0.969	0.039	4.00472	0.225058	protein_coding	111345135	111393824	48690	ENSMUSG00000033579	mmu:338521:Fa2h, FAAH, Faxdc1, G630055L08Rik	338521	fatty acid 2-hydroxylase [Source:MGI Symbol;Acc:MGI:2443327]
Sez6l2	3.75466			1	0.961	0.06	4.04074	0.286076	protein_coding	126950563	126970606	20044	ENSMUSG00000030683	mmu:233878:Sez6l2, AI835913, AW121566, BSRP-A, Psk1	233878	seizure related 6 homolog like 2 [Source:MGI Symbol;Acc:MGI:2385295]
Scd2	3.7043			1	0.996	0.471	6.121	2.4167	protein_coding	44293674	44306864	13191	ENSMUSG00000025203	mmu:20250:Scd2, Mir5114, Scd-2, mir-5114, swty	20250	stearoyl-Coenzyme A desaturase 2 [Source:MGI Symbol;Acc:MGI:98240]
Efnb3	3.61976			1	0.97	0.049	3.85099	0.231232	protein_coding	69554092	69560205	6114	ENSMUSG00000003934	mmu:13643:Efnb3, EFL-6, ELF-3, Elk-L3, Epl8, LERK-8, NLERK-2	13643	ephrin B3 [Source:MGI Symbol;Acc:MGI:109196]
Tmem88b	3.6053			1	0.971	0.039	3.78353	0.178233	protein_coding	155781591	155785874	4284	ENSMUSG00000073680	mmu:320587:Tmem88b, A230069A22Rik	320587	transmembrane protein 88B [Source:MGI Symbol;Acc:MGI:2444329]
Car2	3.57831			1	0.992	0.277	5.35906	1.78075	protein_coding	14886273	14900770	14498	ENSMUSG00000027562	mmu:12349:Car2, AI131712, CAII, Ca2, Car-2, Ltw-5, Lvtw-5	12349	carbonic anhydrase 2 [Source:MGI Symbol;Acc:MGI:88269]
Cntn2	3.54569			1	0.962	0.044	3.74561	0.199917	protein_coding	132509427	132543256	33830	ENSMUSG00000053024	mmu:21367:Cntn2, D130012K04Rik, TAG-1, Tax	21367	contactin 2 [Source:MGI Symbol;Acc:MGI:104518]
Pex5l	3.53611			1	0.935	0.05	3.77032	0.234212	protein_coding	32949408	33143247	193840	ENSMUSG00000027674	mmu:58869:Pex5l, 1700016J08Rik, PXR2, Pex2, TRIP8b, pex5Rp	58869	peroxisomal biogenesis factor 5-like [Source:MGI Symbol;Acc:MGI:1916672]
Mog	3.52652			1	0.952	0.043	3.71157	0.185052	protein_coding	37010743	37023398	12656	ENSMUSG00000076439	mmu:17441:Mog, B230317G11Rik	17441	myelin oligodendrocyte glycoprotein [Source:MGI Symbol;Acc:MGI:97435]
Myrf	3.41176			1	0.969	0.043	3.64297	0.23121	protein_coding	10208272	10240748	32477	ENSMUSG00000036098	mmu:225908:Myrf, 6030439E18, Gm1804, Gm98, Mrf	225908	myelin regulatory factor [Source:MGI Symbol;Acc:MGI:2684944]
Syt11	3.34641			1	0.99	0.256	4.75614	1.40974	protein_coding	88744700	88775164	30465	ENSMUSG00000068923	mmu:229521:Syt11, 1500004A13Rik, 3632445O20Rik, 5430404N14Rik, 6530420C11Rik, AI851970	229521	synaptotagmin XI [Source:MGI Symbol;Acc:MGI:1859547]
Cryab	3.3397			1	0.968	0.127	3.97992	0.640221	protein_coding	50751325	50756636	5312	ENSMUSG00000032060	mmu:12955:Cryab, Crya-2, Crya2, HspB5, P23	12955	crystallin, alpha B [Source:MGI Symbol;Acc:MGI:88516]
Qdpr	3.31661			1	0.964	0.226	4.00048	0.683863	protein_coding	45434021	45450236	16216	ENSMUSG00000015806	mmu:110391:Qdpr, 2610008L04Rik, D5Ertd371e, Dhpr, PKU2	110391	quinoid dihydropteridine reductase [Source:MGI Symbol;Acc:MGI:97836]
Il33	3.26887			1	0.765	0.072	3.6671	0.398231	protein_coding	29925114	29960718	35605	ENSMUSG00000024810	mmu:77125:Il33, 9230117N10Rik, Il-33, Il1f11, NF-HEV	77125	interleukin 33 [Source:MGI Symbol;Acc:MGI:1924375]
Edil3	3.26808			1	0.949	0.051	3.54028	0.2722	protein_coding	88821472	89323223	501752	ENSMUSG00000034488	mmu:13612:Edil3, Del-1, Del1	13612	EGF-like repeats and discoidin I-like domains 3 [Source:MGI Symbol;Acc:MGI:1329025]
Tmod2	3.21628			1	0.967	0.116	3.86902	0.652735	protein_coding	75565621	75611325	45705	ENSMUSG00000032186	mmu:50876:Tmod2, N-Tmod, NTMOD	50876	tropomodulin 2 [Source:MGI Symbol;Acc:MGI:1355335]
Ugt8a	3.15218			1	0.916	0.035	3.38097	0.228789	protein_coding	125865271	125938619	73349	ENSMUSG00000032854	mmu:22239:Ugt8a, AI850488, AW455908, Cgt, Ugt8, mCerGT	22239	UDP galactosyltransferase 8A [Source:MGI Symbol;Acc:MGI:109522]
Gjc3	3.13218			1	0.94	0.046	3.51433	0.382153	protein_coding	137953461	137963098	9638	ENSMUSG00000056966	mmu:118446:Gjc3, Cx29, Gje1	118446	gap junction protein, gamma 3 [Source:MGI Symbol;Acc:MGI:2153041]
Gpm6b	3.11463			1	0.99	0.21	4.56816	1.45353	protein_coding	166238911	166388988	150078	ENSMUSG00000031342	mmu:14758:Gpm6b, AI593561, Gpm6, M6B	14758	glycoprotein m6b [Source:MGI Symbol;Acc:MGI:107672]
Mapt	3.10167			1	0.965	0.103	3.72514	0.623467	protein_coding	104231390	104332090	100701	ENSMUSG00000018411	mmu:17762:Mapt, AI413597, AW045860, Mtapt, Tau	17762	microtubule-associated protein tau [Source:MGI Symbol;Acc:MGI:97180]
Abca2	3.07831			1	0.967	0.168	3.67549	0.597174	protein_coding	25428703	25448540	19838	ENSMUSG00000026944	mmu:11305:Abca2, AI413825, Abc2, D2H0S1474E, mKIAA1062	11305	ATP-binding cassette, sub-family A (ABC1), member 2 [Source:MGI Symbol;Acc:MGI:99606]
Trf	3.07516			1	0.993	0.587	5.70075	2.62559	protein_coding	103204001	103230444	26444	ENSMUSG00000032554	mmu:22041:Trf, AI266983, Cd176, HP, Tf, Tfn, hpx	22041	transferrin [Source:MGI Symbol;Acc:MGI:98821]
Csrp1	3.04709			1	0.978	0.254	4.30824	1.26115	protein_coding	135720061	135752232	32172	ENSMUSG00000026421	mmu:13007:Csrp1, AA408841, AA959891, AW545626, CRP1, Csrp	13007	cysteine and glycine-rich protein 1 [Source:MGI Symbol;Acc:MGI:88549]
Anln	3.0214			1	0.793	0.042	3.19551	0.174108	protein_coding	22332012	22389188	57177	ENSMUSG00000036777	mmu:68743:Anln, 1110037A17Rik, 2900037I21Rik, C78101, Scraps	68743	anillin, actin binding protein [Source:MGI Symbol;Acc:MGI:1920174]
Ptprd	3.01735			1	0.944	0.122	3.57355	0.556196	protein_coding	75941238	78211961	2270724	ENSMUSG00000028399	mmu:19266:Ptprd, 1110002J03Rik, 3000002J10Rik, B230219D21Rik, R-PTP-delta	19266	protein tyrosine phosphatase, receptor type, D [Source:MGI Symbol;Acc:MGI:97812]
Gpr37	2.97777			1	0.926	0.039	3.14993	0.172165	protein_coding	25665878	25690729	24852	ENSMUSG00000039904	mmu:14763:Gpr37, AI848630, Pael-R	14763	G protein-coupled receptor 37 [Source:MGI Symbol;Acc:MGI:1313297]
Plekhb1	2.95091			1	0.964	0.126	3.72738	0.776473	protein_coding	100642892	100662414	19523	ENSMUSG00000030701	mmu:27276:Plekhb1, AI315628, PHR1, Phret1, evt-1	27276	pleckstrin homology domain containing, family B (evectins) member 1 [Source:MGI Symbol;Acc:MGI:1351469]
Kif1b	2.89633			1	0.99	0.432	4.64953	1.7532	protein_coding	149176319	149307693	131375	ENSMUSG00000063077	mmu:16561:Kif1b, A530096N05Rik, AI448212, AI506502, D4Mil1e, KIF1Bp130, KIF1Bp204	16561	kinesin family member 1B [Source:MGI Symbol;Acc:MGI:108426]
Slc24a2	2.87818			1	0.901	0.043	3.1799	0.301729	protein_coding	86983124	87230477	247354	ENSMUSG00000037996	mmu:76376:Slc24a2, 2810021B17Rik, 6330417K15Rik, AI847460, Nckx2	76376	solute carrier family 24 (sodium/potassium/calcium exchanger), member 2 [Source:MGI Symbol;Acc:MGI:1923626]
Fez1	2.86732			1	0.946	0.119	3.44208	0.574762	protein_coding	36821864	36878924	57061	ENSMUSG00000032118	mmu:235180:Fez1, UNC-76, UNC76	235180	fasciculation and elongation protein zeta 1 (zygin I) [Source:MGI Symbol;Acc:MGI:2670976]
Endod1	2.82063			1	0.939	0.223	3.54879	0.728155	protein_coding	14353990	14381507	27518	ENSMUSG00000037419	mmu:71946:Endod1, 2210414F18Rik, 2310067E08Rik, C85344	71946	endonuclease domain containing 1 [Source:MGI Symbol;Acc:MGI:1919196]
Gatm	2.80687			1	0.993	0.501	4.95084	2.14397	protein_coding	122594467	122611303	16837	ENSMUSG00000027199	mmu:67092:Gatm, 1810003P21Rik, AI314789, AT	67092	glycine amidinotransferase (L-arginine:glycine amidinotransferase) [Source:MGI Symbol;Acc:MGI:1914342]
Sox10	2.8056			1	0.922	0.039	3.0802	0.274598	protein_coding	79154908	79165240	10333	ENSMUSG00000033006	mmu:20665:Sox10, Dom, Sox21	20665	SRY (sex determining region Y)-box 10 [Source:MGI Symbol;Acc:MGI:98358]
Stmn4	2.76319			1	0.905	0.037	2.94774	0.184554	protein_coding	66344296	66361680	17385	ENSMUSG00000022044	mmu:56471:Stmn4, Lagl, R75359, RB3	56471	stathmin-like 4 [Source:MGI Symbol;Acc:MGI:1931224]
Map7	2.72554			1	0.923	0.127	3.18301	0.457464	protein_coding	20148471	20281590	133120	ENSMUSG00000019996	mmu:17761:Map7, E-MAP-115, MAP-7, Mtap7, R75000, mshi, mste, ste	17761	microtubule-associated protein 7 [Source:MGI Symbol;Acc:MGI:1328328]
Plekhh1	2.69247			1	0.879	0.032	2.81875	0.126274	protein_coding	79029163	79081655	52493	ENSMUSG00000060716	mmu:211945:Plekhh1, AV308913, C77772, D630024D12Rik, mKIAA1200	211945	pleckstrin homology domain containing, family H (with MyTH4 domain) member 1 [Source:MGI Symbol;Acc:MGI:2144989]
Ttll7	2.69169			1	0.93	0.143	3.35626	0.66457	protein_coding	146852367	146984009	131643	ENSMUSG00000036745	mmu:70892:Ttll7, 1110049N09Rik, 4921517B04Rik, C630030B20, mTTLL7	70892	tubulin tyrosine ligase-like family, member 7 [Source:MGI Symbol;Acc:MGI:1918142]
Aspa	2.65215			1	0.864	0.035	2.78765	0.135497	protein_coding	73304992	73329596	24605	ENSMUSG00000020774	mmu:11484:Aspa, Acy-2, Acy2, nur7	11484	aspartoacylase [Source:MGI Symbol;Acc:MGI:87914]
Tmem151a	2.64629			1	0.882	0.027	2.75013	0.103842	protein_coding	5070859	5085531	14673	ENSMUSG00000061451	mmu:381199:Tmem151a, AW125688, Gm961, Tmem151	381199	transmembrane protein 151A [Source:MGI Symbol;Acc:MGI:2147713]
Kcna1	2.61902			1	0.839	0.022	2.71104	0.0920136	protein_coding	126640397	126646384	5988	ENSMUSG00000047976	mmu:16485:Kcna1, AI840627, Kca1-1, Kv1.1, MBK1, Mk-1, Shak, mceph	16485	potassium voltage-gated channel, shaker-related subfamily, member 1 [Source:MGI Symbol;Acc:MGI:96654]
Nfasc	2.61873			1	0.946	0.101	3.41492	0.796199	protein_coding	132564690	132741797	177108	ENSMUSG00000026442	mmu:269116:Nfasc, AA387016, D430023G06Rik, NF, mKIAA0756	269116	neurofascin [Source:MGI Symbol;Acc:MGI:104753]
Rcan2	2.609			1	0.903	0.075	2.97406	0.365056	protein_coding	43801351	44039516	238166	ENSMUSG00000039601	mmu:53901:Rcan2, Csp2, Dscr1l1, MCIP2, ZAKI-4	53901	regulator of calcineurin 2 [Source:MGI Symbol;Acc:MGI:1858219]
Pcdh9	2.56021			1	0.893	0.112	3.30914	0.748936	protein_coding	93013410	93890679	877270	ENSMUSG00000055421	mmu:211712:Pcdh9	211712	protocadherin 9 [Source:MGI Symbol;Acc:MGI:1306801]
Tnfaip6	2.55291			1	0.827	0.046	2.75842	0.20551	protein_coding	52038009	52056686	18678	ENSMUSG00000053475	mmu:21930:Tnfaip6, TSG-6, Tnfip6, Tsg6	21930	tumor necrosis factor alpha induced protein 6 [Source:MGI Symbol;Acc:MGI:1195266]
Tppp	2.54723			1	0.889	0.082	2.87771	0.330481	protein_coding	74009407	74035753	26347	ENSMUSG00000021573	mmu:72948:Tppp, 2900041A09Rik, AI849835	72948	tubulin polymerization promoting protein [Source:MGI Symbol;Acc:MGI:1920198]
Kctd13	2.51933			1	0.906	0.148	2.98605	0.466722	protein_coding	126928879	126945631	16753	ENSMUSG00000030685	mmu:233877:Kctd13, 1500003N18Rik, AV259508, PDIP1alpha, Pdip1, Poldip1	233877	potassium channel tetramerisation domain containing 13 [Source:MGI Symbol;Acc:MGI:1923739]
Slc12a2	2.51133			1	0.983	0.431	4.35697	1.84564	protein_coding	57878678	57946821	68144	ENSMUSG00000024597	mmu:20496:Slc12a2, 9330166H04Rik, Nkcc1, mBSC2, sy-ns	20496	solute carrier family 12, member 2 [Source:MGI Symbol;Acc:MGI:101924]
Epb41l3	2.51021			1	0.898	0.127	2.92477	0.414554	protein_coding	69075683	69289989	214307	ENSMUSG00000024044	mmu:13823:Epb41l3, 4.1B, DAL1P, Dal1, Epb4.1l3, NBL3	13823	erythrocyte membrane protein band 4.1 like 3 [Source:MGI Symbol;Acc:MGI:103008]
Cpox	2.50175			1	0.893	0.185	3.13398	0.632233	protein_coding	58670292	58717636	47345	ENSMUSG00000022742	mmu:12892:Cpox, CPX, Cpo, HCP, cac, nct	12892	coproporphyrinogen oxidase [Source:MGI Symbol;Acc:MGI:104841]
Arhgap23	2.49588			1	0.918	0.122	2.95478	0.458894	protein_coding	97415533	97502402	86870	ENSMUSG00000049807	mmu:58996:Arhgap23, A330041B18Rik	58996	Rho GTPase activating protein 23 [Source:MGI Symbol;Acc:MGI:3697726]
Sv2a	2.48097			1	0.888	0.086	2.86269	0.381712	protein_coding	96181151	96195521	14371	ENSMUSG00000038486	mmu:64051:Sv2a, AI746429, mKIAA0736	64051	synaptic vesicle glycoprotein 2 a [Source:MGI Symbol;Acc:MGI:1927139]
Psat1	2.46532			1	0.957	0.266	3.51792	1.0526	protein_coding	15904678	15947337	42660	ENSMUSG00000024640	mmu:107272:Psat1, D8Ertd814e, EPIP, PSA, Psat	107272	phosphoserine aminotransferase 1 [Source:MGI Symbol;Acc:MGI:2183441]
Ppp1r16b	2.4483			1	0.882	0.085	2.80987	0.361573	protein_coding	158665398	158766334	100937	ENSMUSG00000037754	mmu:228852:Ppp1r16b, ANKRD4, C130078N17Rik, TIMAP, Wdt4	228852	protein phosphatase 1, regulatory subunit 16B [Source:MGI Symbol;Acc:MGI:2151841]
Ank3	2.44527			1	0.872	0.077	2.84846	0.403197	protein_coding	69398773	70027438	628666	ENSMUSG00000069601	mmu:11735:Ank3, 2900054D09Rik, AI314020, Ank-3, AnkG, Ankyrin-3, Ankyrin-G	11735	ankyrin 3, epithelial [Source:MGI Symbol;Acc:MGI:88026]
Cmtm5	2.4031			1	0.877	0.077	2.86225	0.459147	protein_coding	54936261	54939274	3014	ENSMUSG00000040759	mmu:67272:Cmtm5, 1500005P16Rik, 2900052H21Rik, Cklfsf5	67272	CKLF-like MARVEL transmembrane domain containing 5 [Source:MGI Symbol;Acc:MGI:2447164]
Elavl3	2.39902			1	0.89	0.066	2.93003	0.531011	protein_coding	22015005	22052023	37019	ENSMUSG00000003410	mmu:15571:Elavl3, 2600009P04Rik, Huc, PLE21, mHuC	15571	ELAV like RNA binding protein 3 [Source:MGI Symbol;Acc:MGI:109157]
Gnao1	2.37861			1	0.98	0.194	3.92441	1.5458	protein_coding	93809966	93969388	159423	ENSMUSG00000031748	mmu:14681:Gnao1, AW050213, Galphao, Gnao, alphaO	14681	guanine nucleotide binding protein, alpha O [Source:MGI Symbol;Acc:MGI:95775]
Map1a	2.37397			1	0.878	0.071	2.82114	0.447171	protein_coding	121289600	121310832	21233	ENSMUSG00000027254	mmu:17754:Map1a, 6330416M19Rik, AI853608, Mtap-1, Mtap1, Mtap1a, moth1	17754	microtubule-associated protein 1 A [Source:MGI Symbol;Acc:MGI:1306776]
Slc44a1	2.35794			1	0.934	0.24	3.20462	0.84668	protein_coding	53440413	53622478	182066	ENSMUSG00000028412	mmu:100434:Slc44a1, 2210409B22Rik, 4833416H08Rik, AW547365, CHTL1, CTL1, Cdw92	100434	solute carrier family 44, member 1 [Source:MGI Symbol;Acc:MGI:2140592]
Lgi3	2.3578			1	0.81	0.025	2.4671	0.109303	protein_coding	70530685	70538324	7640	ENSMUSG00000033595	mmu:213469:Lgi3, AI841179, AW049851	213469	leucine-rich repeat LGI family, member 3 [Source:MGI Symbol;Acc:MGI:2182619]
Ccp110	2.35771			1	0.821	0.116	2.76911	0.411398	protein_coding	118712552	118737024	24473	ENSMUSG00000033904	mmu:101565:Ccp110, 6330503K22Rik, AA415922, AI427129, AW557948, CP110	101565	centriolar coiled coil protein 110 [Source:MGI Symbol;Acc:MGI:2141942]
Tppp3	2.33499			1	0.804	0.066	2.70727	0.372279	protein_coding	105467493	105471526	4034	ENSMUSG00000014846	mmu:67971:Tppp3, 2700055K07Rik, CGI-38, Ceacam9, mmCGM8	67971	tubulin polymerization-promoting protein family member 3 [Source:MGI Symbol;Acc:MGI:1915221]
Fnbp1	2.31808			1	0.952	0.372	3.58075	1.26267	protein_coding	31026206	31142008	115803	ENSMUSG00000075415	mmu:14269:Fnbp1, 1110057E06Rik, 2210010H06Rik, FBP1, Fbp17	14269	formin binding protein 1 [Source:MGI Symbol;Acc:MGI:109606]
Trim59	2.31403			1	0.795	0.053	2.51924	0.205205	protein_coding	69035288	69044755	9468	ENSMUSG00000034317	mmu:66949:Trim59, 2310035M22Rik, 2700022F13Rik, Mrf1, TSBF1	66949	tripartite motif-containing 59 [Source:MGI Symbol;Acc:MGI:1914199]
Opalin	2.29541			1	0.66	0.02	2.37745	0.0820351	protein_coding	41061710	41077113	15404	ENSMUSG00000050121	mmu:226115:Opalin, Tmem10, Tmp10	226115	oligodendrocytic myelin paranodal and inner loop protein [Source:MGI Symbol;Acc:MGI:2657025]
Efhd1	2.26494			1	0.834	0.031	2.39916	0.134222	protein_coding	87264363	87310839	46477	ENSMUSG00000026255	mmu:98363:Efhd1, 4931430I01Rik, AI452351, PP3051, mitocalcin	98363	EF hand domain containing 1 [Source:MGI Symbol;Acc:MGI:1921607]
Clmn	2.25972			1	0.823	0.108	2.80284	0.543122	protein_coding	104763117	104865076	101960	ENSMUSG00000021097	mmu:94040:Clmn, 9330188N17Rik, AI428889, AI788815, mKIAA1188	94040	calmin [Source:MGI Symbol;Acc:MGI:2136957]
Rhou	2.24497			1	0.822	0.07	2.56942	0.324457	protein_coding	123653929	123663884	9956	ENSMUSG00000039960	mmu:69581:Rhou, 2310026M05Rik, AI182090, Arhu, CDC42L1, G28K, WRCH-1, WRCH1, mG28K	69581	ras homolog family member U [Source:MGI Symbol;Acc:MGI:1916831]
Rtn4	2.24297			1	0.979	0.592	4.19959	1.95662	protein_coding	29692947	29744331	51385	ENSMUSG00000020458	mmu:68585:Rtn4, 1110020G17Rik, AA407876, AA409940, AA960376, ASY, C130026I10Rik, NOGO, NSP-CL, NgA, Nogo-A, Nogo-B, Nogo-C, mKIAA0886, mKIAA4153	68585	reticulon 4 [Source:MGI Symbol;Acc:MGI:1915835]
Pllp	2.23403			1	0.859	0.107	2.74536	0.511334	protein_coding	94674894	94696278	21385	ENSMUSG00000031775	mmu:67801:Pllp, 0610010I06Rik, AV001002, Plapi, Tm4sf11	67801	plasma membrane proteolipid [Source:MGI Symbol;Acc:MGI:1915051]
Ywhaq	2.20438			1	0.971	0.501	3.81986	1.61547	protein_coding	21390071	21417637	27567	ENSMUSG00000076432	mmu:22630:Ywhaq, 2700028P07Rik, AA409740, AU021156, R74690	22630	tyrosine 3-monooxygenase/tryptophan 5-monooxygenase activation protein theta [Source:MGI Symbol;Acc:MGI:891963]
Ppp1r14a	2.17481			1	0.801	0.03	2.31684	0.142033	protein_coding	29289308	29293801	4494	ENSMUSG00000037166	mmu:68458:Ppp1r14a, 1110001M11Rik, Cpi17	68458	protein phosphatase 1, regulatory inhibitor subunit 14A [Source:MGI Symbol;Acc:MGI:1931139]
Gnai1	2.16929			1	0.791	0.064	2.41654	0.247246	protein_coding	18265135	18360355	95221	ENSMUSG00000057614	mmu:14677:Gnai1, AU046200, Gialpha1, Gnai-1	14677	guanine nucleotide binding protein (G protein), alpha inhibiting 1 [Source:MGI Symbol;Acc:MGI:95771]
Stmn1	2.16291			1	0.95	0.249	3.70302	1.54011	protein_coding	134468320	134473843	5524	ENSMUSG00000028832	mmu:16765:Stmn1, 19k, Lag, Lap18, Op18, P18, P19, Pig, Pp17, Pp18, Pp19, Pr22, Smn	16765	stathmin 1 [Source:MGI Symbol;Acc:MGI:96739]
Slain1	2.15885			1	0.799	0.037	2.30404	0.145197	protein_coding	103650228	103704907	54680	ENSMUSG00000055717	mmu:105439:Slain1, 9630044O09Rik, AA675320, AW742596	105439	SLAIN motif family, member 1 [Source:MGI Symbol;Acc:MGI:2145578]
Spock1	2.14402			1	0.624	0.022	2.24423	0.10021	protein_coding	57421195	57908332	487138	ENSMUSG00000056222	mmu:20745:Spock1, Spock, Ticn1, testican	20745	sparc/osteonectin, cwcv and kazal-like domains proteoglycan 1 [Source:MGI Symbol;Acc:MGI:105371]
Pacs2	2.13884			1	0.87	0.211	2.77508	0.636247	protein_coding	113014508	113074401	59894	ENSMUSG00000021143	mmu:217893:Pacs2, 6720425G15Rik, AW208651, AW489976, E230011J22, Pacs1l, mKIAA0602	217893	phosphofurin acidic cluster sorting protein 2 [Source:MGI Symbol;Acc:MGI:1924399]
Clip3	2.12677			1	0.882	0.129	2.80778	0.681011	protein_coding	30291728	30308367	16640	ENSMUSG00000013921	mmu:76686:Clip3, 1500005P14Rik, AI844915, Clipr-59	76686	CAP-GLY domain containing linker protein 3 [Source:MGI Symbol;Acc:MGI:1923936]
Ndrg1	2.10437			1	0.96	0.241	3.73707	1.6327	protein_coding	66929318	66969640	40323	ENSMUSG00000005125	mmu:17988:Ndrg1, CAP43, CMT4D, DRG1, HMSNL, NMSL, Ndr1, Ndrl, PROXY1, RTP, TDD5	17988	N-myc downstream regulated gene 1 [Source:MGI Symbol;Acc:MGI:1341799]
Tmem229a	2.10324			1	0.816	0.055	2.43103	0.327796	protein_coding	24951141	24956297	5157	ENSMUSG00000048022	mmu:319832:Tmem229a, 6332401O19Rik	319832	transmembrane protein 229A [Source:MGI Symbol;Acc:MGI:2442812]
Ttyh2	2.09915			1	0.839	0.121	2.52103	0.421882	protein_coding	114675431	114720977	45547	ENSMUSG00000034714	mmu:117160:Ttyh2, 1110001A03Rik	117160	tweety family member 2 [Source:MGI Symbol;Acc:MGI:2157091]
Secisbp2l	2.09777			1	0.934	0.384	3.33347	1.2357	protein_coding	125736986	125782870	45885	ENSMUSG00000035093	mmu:70354:Secisbp2l, 3110001I20Rik, AI504340, C630011I23	70354	SECIS binding protein 2-like [Source:MGI Symbol;Acc:MGI:1917604]
Unc5b	2.08447			1	0.813	0.061	2.36982	0.285349	protein_coding	60762593	60831581	68989	ENSMUSG00000020099	mmu:107449:Unc5b, 6330415E02Rik, A630020F16, D10Bwg0792e, Unc5h2	107449	unc-5 netrin receptor B [Source:MGI Symbol;Acc:MGI:894703]
Prr18	2.07933			1	0.768	0.037	2.24603	0.166701	protein_coding	8337459	8344113	6655	ENSMUSG00000055945	mmu:320111:Prr18, 9630019K15Rik	320111	proline rich 18 [Source:MGI Symbol;Acc:MGI:2443403]
Nrbp2	2.07644			1	0.85	0.136	2.64804	0.571599	protein_coding	76085518	76091627	6110	ENSMUSG00000075590	mmu:223649:Nrbp2, BC011468	223649	nuclear receptor binding protein 2 [Source:MGI Symbol;Acc:MGI:2385017]
Arhgef10	2.05215			1	0.811	0.069	2.30636	0.254211	protein_coding	14911663	15001085	89423	ENSMUSG00000071176	mmu:234094:Arhgef10, 6430549H08Rik, mKIAA0294	234094	Rho guanine nucleotide exchange factor (GEF) 10 [Source:MGI Symbol;Acc:MGI:2444453]
Agap1	2.04756			1	0.825	0.133	2.53662	0.489056	protein_coding	89454806	89897617	442812	ENSMUSG00000055013	mmu:347722:Agap1, Centg2, Ggap1, R75364, mKIAA1099	347722	ArfGAP with GTPase domain, ankyrin repeat and PH domain 1 [Source:MGI Symbol;Acc:MGI:2653690]
Trim2	2.04689			1	0.861	0.148	2.73635	0.689464	protein_coding	84160439	84306877	146439	ENSMUSG00000027993	mmu:80890:Trim2, mKIAA0517, narf	80890	tripartite motif-containing 2 [Source:MGI Symbol;Acc:MGI:1933163]
Dixdc1	2.02357			1	0.783	0.084	2.347	0.323431	protein_coding	50662752	50739517	76766	ENSMUSG00000032064	mmu:330938:Dixdc1, 4930563F16Rik, BC048182, Ccd1, Ccd1Aalpha1L, Ccd1Abeta1L, Ccd1BalphaL, Ccd1BbetaL, Ccd1CL, mKIAA1735	330938	DIX domain containing 1 [Source:MGI Symbol;Acc:MGI:2679721]
Zfp536	2.0202			1	0.739	0.045	2.18459	0.164384	protein_coding	37318024	37773641	455618	ENSMUSG00000043456	mmu:243937:Zfp536, 9630010P11Rik, Znf536, mKIAA0390	243937	zinc finger protein 536 [Source:MGI Symbol;Acc:MGI:1926102]
Otud7b	2.01973			1	0.874	0.208	2.72209	0.702365	protein_coding	96104527	96161129	56603	ENSMUSG00000038495	mmu:229603:Otud7b, 2900060B22Rik, 4930463P07Rik, AI462125, CEZANNE, Trabid2, Za20d1	229603	OTU domain containing 7B [Source:MGI Symbol;Acc:MGI:2654703]
B3galt5	2.01414			1	0.751	0.103	2.35559	0.341447	protein_coding	96235801	96319859	84059	ENSMUSG00000074892	mmu:93961:B3galt5, 1190002B21Rik, AU045265, b3Galt-V	93961	UDP-Gal:betaGlcNAc beta 1,3-galactosyltransferase, polypeptide 5 [Source:MGI Symbol;Acc:MGI:2136878]
Cdc37l1	2.01002			1	0.89	0.245	2.84996	0.83994	protein_coding	28990352	29026681	36330	ENSMUSG00000024780	mmu:67072:Cdc37l1, 2700033A15Rik, BB159850, Cdc37l, Harc	67072	cell division cycle 37-like 1 [Source:MGI Symbol;Acc:MGI:1914322]
Etv1	2.00282			1	0.794	0.149	2.63655	0.633732	protein_coding	38779380	38870484	91105	ENSMUSG00000004151	mmu:14009:Etv1, ER81, Etsrp81	14009	ets variant 1 [Source:MGI Symbol;Acc:MGI:99254]
Kcnj10	2.00036			1	0.866	0.123	2.76908	0.768722	protein_coding	172341210	172374085	32876	ENSMUSG00000044708	mmu:16513:Kcnj10, BIR10, BIRK-1, Kir1.2, Kir4.1	16513	potassium inwardly-rectifying channel, subfamily J, member 10 [Source:MGI Symbol;Acc:MGI:1194504]
Dpysl2	1.99541			1	0.928	0.38	3.30151	1.30611	protein_coding	66802864	66868688	65825	ENSMUSG00000022048	mmu:12934:Dpysl2, AI851130, Crmp2, DRP2, Musunc33, TOAD-64, Ulip2	12934	dihydropyrimidinase-like 2 [Source:MGI Symbol;Acc:MGI:1349763]
Lpar1	1.99073			1	0.713	0.039	2.16397	0.173246	protein_coding	58435255	58553898	118644	ENSMUSG00000038668	mmu:14745:Lpar1, AI326300, Edg2, Gpcr26, Kdt2, lpA1, vzg-1	14745	lysophosphatidic acid receptor 1 [Source:MGI Symbol;Acc:MGI:108429]
Gprc5b	1.98788			1	0.873	0.131	2.64212	0.65424	protein_coding	118972047	118995211	23165	ENSMUSG00000008734	mmu:64297:Gprc5b, AW125761, Raig2	64297	G protein-coupled receptor, family C, group 5, member B [Source:MGI Symbol;Acc:MGI:1927596]
Slc48a1	1.98505			1	0.9	0.268	2.92989	0.944837	protein_coding	97778520	97792692	14173	ENSMUSG00000081534	mmu:67739:Slc48a1, 4930570C03Rik	67739	solute carrier family 48 (heme transporter), member 1 [Source:MGI Symbol;Acc:MGI:1914989]
Pak1	1.98213			1	0.854	0.179	2.60679	0.624657	protein_coding	97788541	97912381	123841	ENSMUSG00000030774	mmu:18479:Pak1, AW045634, PAK-1, Paka	18479	p21 (RAC1) activated kinase 1 [Source:MGI Symbol;Acc:MGI:1339975]
Cers2	1.98109			1	0.953	0.445	3.30218	1.32109	protein_coding	95314791	95323599	8809	ENSMUSG00000015714	mmu:76893:Cers2, 0610013I17Rik, AI225939, Lass2, TRH3	76893	ceramide synthase 2 [Source:MGI Symbol;Acc:MGI:1924143]
Pls1	1.97219			1	0.727	0.028	2.06375	0.091561	protein_coding	95752642	95845311	92670	ENSMUSG00000049493	mmu:102502:Pls1, AI427122	102502	plastin 1 (I-isoform) [Source:MGI Symbol;Acc:MGI:104809]
Srcin1	1.96778			1	0.759	0.047	2.1739	0.206122	protein_coding	97509340	97576186	66847	ENSMUSG00000038453	mmu:56013:Srcin1, P140, SNIP, mKIAA1684, p140Cap	56013	SRC kinase signaling inhibitor 1 [Source:MGI Symbol;Acc:MGI:1933179]
Aatk	1.96111			1	0.777	0.059	2.20038	0.239277	protein_coding	120007313	120047167	39855	ENSMUSG00000025375	mmu:11302:Aatk, AATYK, aatyk1, mKIAA0641	11302	apoptosis-associated tyrosine kinase [Source:MGI Symbol;Acc:MGI:1197518]
Cdc42bpa	1.95802			1	0.846	0.193	2.70713	0.749114	protein_coding	179960472	180165603	205132	ENSMUSG00000026490	mmu:226751:Cdc42bpa, A930014J19Rik, DMPK-like	226751	CDC42 binding protein kinase alpha [Source:MGI Symbol;Acc:MGI:2441841]
Agpat4	1.93357			1	0.805	0.107	2.29218	0.358617	protein_coding	12118704	12219645	100942	ENSMUSG00000023827	mmu:68262:Agpat4, 1500003P24Rik	68262	1-acylglycerol-3-phosphate O-acyltransferase 4 (lysophosphatidic acid acyltransferase, delta) [Source:MGI Symbol;Acc:MGI:1915512]
Carhsp1	1.93191			1	0.842	0.154	2.49385	0.561943	protein_coding	8658580	8672155	13576	ENSMUSG00000008393	mmu:52502:Carhsp1, 1200011K09Rik, Crhsp-24, D16Ertd465e	52502	calcium regulated heat stable protein 1 [Source:MGI Symbol;Acc:MGI:1196368]
Grb14	1.92955			1	0.763	0.085	2.26611	0.33656	protein_coding	64912476	65024987	112512	ENSMUSG00000026888	mmu:50915:Grb14, AI505286	50915	growth factor receptor bound protein 14 [Source:MGI Symbol;Acc:MGI:1355324]
Olig1	1.92592			1	0.742	0.031	2.14393	0.218014	protein_coding	91269772	91271933	2162	ENSMUSG00000046160	mmu:50914:Olig1, AI836478, AW494459, Bhlhb6, Olg-1, Oligo1, bHLHe21	50914	oligodendrocyte transcription factor 1 [Source:MGI Symbol;Acc:MGI:1355334]
Desi1	1.92176			1	0.77	0.1	2.21753	0.295769	protein_coding	81992523	82033862	41340	ENSMUSG00000022472	mmu:28075:Desi1, AI427858, AI850401, D15Wsu75e, DeSI-1, Fam152b, Pppde2	28075	desumoylating isopeptidase 1 [Source:MGI Symbol;Acc:MGI:106313]
Rnf13	1.91173			1	0.961	0.529	3.61155	1.69982	protein_coding	57736062	57835233	99172	ENSMUSG00000036503	mmu:24017:Rnf13, 2010001H16Rik, Rzf	24017	ring finger protein 13 [Source:MGI Symbol;Acc:MGI:1346341]
Kif21a	1.90353			1	0.78	0.089	2.33403	0.430502	protein_coding	90933276	91049948	116673	ENSMUSG00000022629	mmu:16564:Kif21a	16564	kinesin family member 21A [Source:MGI Symbol;Acc:MGI:109188]
Mapk8ip1	1.90277			1	0.77	0.054	2.08678	0.184005	protein_coding	92383676	92401263	17588	ENSMUSG00000027223	mmu:19099:Mapk8ip1, IB1, JIP-1, Jip1, Prkm8ip, Skip, mjip-2a	19099	mitogen-activated protein kinase 8 interacting protein 1 [Source:MGI Symbol;Acc:MGI:1309464]
Phldb1	1.90166			1	0.768	0.084	2.1904	0.288738	protein_coding	44686304	44735198	48895	ENSMUSG00000048537	mmu:102693:Phldb1, AU041016, D330037A14Rik, Ll5a	102693	pleckstrin homology like domain, family B, member 1 [Source:MGI Symbol;Acc:MGI:2143230]
Enpp4	1.89911			1	0.833	0.193	2.61687	0.717764	protein_coding	44096308	44105809	9502	ENSMUSG00000023961	mmu:224794:Enpp4, 4933413N07Rik, AA986363, AI195364, E-NPP_4, Gm90, mKIAA0879	224794	ectonucleotide pyrophosphatase/phosphodiesterase 4 [Source:MGI Symbol;Acc:MGI:2682634]
Tulp4	1.86247			1	0.893	0.336	2.98346	1.12099	protein_coding	6106437	6251128	144692	ENSMUSG00000034377	mmu:68842:Tulp4, 1110057P05Rik, 2210038L17Rik, Tusp	68842	tubby like protein 4 [Source:MGI Symbol;Acc:MGI:1916092]
Tmeff2	1.85749			1	0.706	0.046	2.13809	0.280603	protein_coding	50900647	51187270	286624	ENSMUSG00000026109	mmu:56363:Tmeff2, 4832418D20Rik, 7630402F16Rik, TR-2	56363	transmembrane protein with EGF-like and two follistatin-like domains 2 [Source:MGI Symbol;Acc:MGI:1861735]
Kndc1	1.85001			1	0.69	0.031	1.96897	0.118964	protein_coding	139894696	139941537	46842	ENSMUSG00000066129	mmu:76484:Kndc1, 2410012C07Rik, B830014K08Rik, VKIND, very-kind	76484	kinase non-catalytic C-lobe domain (KIND) containing 1 [Source:MGI Symbol;Acc:MGI:1923734]
App	1.83042			1	0.998	0.77	5.47451	3.64409	protein_coding	84949685	85173766	224082	ENSMUSG00000022892	mmu:11820:App, Abeta, Abpp, Adap, Ag, Cvap, E030013M08Rik, betaApp	11820	amyloid beta (A4) precursor protein [Source:MGI Symbol;Acc:MGI:88059]
Ppp2r3a	1.82933			1	0.8	0.147	2.43245	0.60312	protein_coding	101105084	101251795	146712	ENSMUSG00000043154	mmu:235542:Ppp2r3a, 3222402P14Rik, A730042E07	235542	protein phosphatase 2, regulatory subunit B'', alpha [Source:MGI Symbol;Acc:MGI:2442104]
Kif1a	1.82245			1	0.847	0.126	2.53997	0.717524	protein_coding	93015464	93101951	86488	ENSMUSG00000014602	mmu:16560:Kif1a, ATSV, C630002N23Rik, Gm1626, Kns1	16560	kinesin family member 1A [Source:MGI Symbol;Acc:MGI:108391]
Lrrn1	1.8176			1	0.715	0.039	2.00927	0.191675	protein_coding	107529768	107570214	40447	ENSMUSG00000034648	mmu:16979:Lrrn1, 2810047E21Rik, NLRR-1	16979	leucine rich repeat protein 1, neuronal [Source:MGI Symbol;Acc:MGI:106038]
Shisa4	1.81191			1	0.765	0.086	2.209	0.397092	protein_coding	135371057	135375237	4181	ENSMUSG00000041889	mmu:77552:Shisa4, 9330132O05Rik, Tmem58, mShisa4	77552	shisa family member 4 [Source:MGI Symbol;Acc:MGI:1924802]
Myo6	1.7993			1	0.863	0.215	2.67319	0.873893	protein_coding	80165031	80311729	146699	ENSMUSG00000033577	mmu:17920:Myo6, BC029719, Tlc, sv	17920	myosin VI [Source:MGI Symbol;Acc:MGI:104785]
Bcas1	1.79688			1	0.721	0.048	2.14562	0.348737	protein_coding	170346991	170427845	80855	ENSMUSG00000013523	mmu:76960:Bcas1, 2210416M21Rik, 9030223A09Rik, AI841227, NABC1	76960	breast carcinoma amplified sequence 1 [Source:MGI Symbol;Acc:MGI:1924210]
Plaat3	1.79481			1	0.85	0.19	2.53458	0.739769	protein_coding	7557459	7588545	31087	ENSMUSG00000060675	mmu:225845:Pla2g16, C78643, HRSL3, Hrasls3, Hrev107, MLP-3	225845	phospholipase A and acyltransferase 3 [Source:MGI Symbol;Acc:MGI:2179715]
Sox2ot	1.79292			1	0.744	0.068	2.1876	0.394684	lncRNA	34104270	34682619	578350	ENSMUSG00000105265	mmu:320478:Sox2ot, B230215L15Rik	320478	SOX2 overlapping transcript (non-protein coding) [Source:MGI Symbol;Acc:MGI:2444112]
Prox1	1.79181			1	0.709	0.078	2.13131	0.339499	protein_coding	190118035	190170714	52680	ENSMUSG00000010175	mmu:19130:Prox1, A230003G05Rik	19130	prospero homeobox 1 [Source:MGI Symbol;Acc:MGI:97772]
Ado	1.78949			1	0.763	0.098	2.08465	0.295168	protein_coding	67544511	67549068	4558	ENSMUSG00000057134	mmu:211488:Ado, Gm237	211488	2-aminoethanethiol (cysteamine) dioxygenase [Source:MGI Symbol;Acc:MGI:2685083]
Scd1	1.78919			1	0.746	0.09	2.24544	0.456251	protein_coding	44394455	44407879	13425	ENSMUSG00000037071	mmu:20249:Scd1, AA589638, AI265570, Scd, Scd-1, ab	20249	stearoyl-Coenzyme A desaturase 1 [Source:MGI Symbol;Acc:MGI:98239]
Daam2	1.7885			1	0.792	0.081	2.29122	0.502718	protein_coding	49456022	49564343	108322	ENSMUSG00000040260	mmu:76441:Daam2, 2310016D11Rik, AI843643, AW557870	76441	dishevelled associated activator of morphogenesis 2 [Source:MGI Symbol;Acc:MGI:1923691]
Sec14l5	1.77907			1	0.678	0.018	1.84479	0.0657189	protein_coding	5147109	5187271	40163	ENSMUSG00000091712	mmu:665119:Sec14l5	665119	SEC14-like lipid binding 5 [Source:MGI Symbol;Acc:MGI:3616084]
Slc38a2	1.77677			1	0.908	0.338	3.25944	1.48267	protein_coding	96687392	96699730	12339	ENSMUSG00000022462	mmu:67760:Slc38a2, 5033402L14Rik, AI316867, ATA2, SAT2, mKIAA1382	67760	solute carrier family 38, member 2 [Source:MGI Symbol;Acc:MGI:1915010]
Plcl1	1.77506			1	0.785	0.169	2.43018	0.655123	protein_coding	55405921	55754285	348365	ENSMUSG00000038349	mmu:227120:Plcl1, C230017K02Rik, PLC-L, PLC-L1, PLCE, PLCL, PLDL1, PRIP, PRIP-1	227120	phospholipase C-like 1 [Source:MGI Symbol;Acc:MGI:3036262]
S1pr5	1.7741			1	0.671	0.013	1.82666	0.0525603	protein_coding	21242912	21248443	5532	ENSMUSG00000045087	mmu:94226:S1pr5, Edg8, S1P5, lpB4	94226	sphingosine-1-phosphate receptor 5 [Source:MGI Symbol;Acc:MGI:2150641]
Hapln2	1.77382			1	0.604	0.012	1.81671	0.0428874	protein_coding	88021750	88027583	5834	ENSMUSG00000004894	mmu:73940:Hapln2, 4930401E20Rik, Bral1	73940	hyaluronan and proteoglycan link protein 2 [Source:MGI Symbol;Acc:MGI:2137300]
Serinc5	1.77223			1	0.72	0.112	2.18147	0.409231	protein_coding	92611091	92711947	100857	ENSMUSG00000021703	mmu:218442:Serinc5, A130038L21Rik, AIGP3, C86123, TPO1	218442	serine incorporator 5 [Source:MGI Symbol;Acc:MGI:2444223]
Sirt2	1.76321			1	0.938	0.429	3.22218	1.45897	protein_coding	28766735	28788661	21927	ENSMUSG00000015149	mmu:64383:Sirt2, 5730427M03Rik, SIR2L2, Sir2l	64383	sirtuin 2 [Source:MGI Symbol;Acc:MGI:1927664]
Adipor2	1.76256			1	0.927	0.44	3.2961	1.53353	protein_coding	119353150	119417704	64555	ENSMUSG00000030168	mmu:68465:Adipor2, 1110001I14Rik, ADCR2, AI115388, AW554121, D6Ucla1e, Paqr2	68465	adiponectin receptor 2 [Source:MGI Symbol;Acc:MGI:93830]
Fgfr2	1.75513			1	0.828	0.235	2.48816	0.733025	protein_coding	130162451	133123350	2960900	ENSMUSG00000030849	mmu:14183:Fgfr2, AU043015, AW556123, Bek, Fgfr-2, Fgfr-7, Fgfr7, KGFR, KGFRTr, svs	14183	fibroblast growth factor receptor 2 [Source:MGI Symbol;Acc:MGI:95523]
Hepacam	1.75293			1	0.878	0.115	2.74261	0.989675	protein_coding	37367351	37386575	19225	ENSMUSG00000046240	mmu:72927:Hepacam, 2900042E01Rik, Glialcam, Hepn1	72927	hepatocyte cell adhesion molecule [Source:MGI Symbol;Acc:MGI:1920177]
Pip4k2a	1.7476			1	0.949	0.465	3.48195	1.73435	protein_coding	18842255	18998126	155872	ENSMUSG00000026737	mmu:18718:Pip4k2a, AW742916, Pip5k2a	18718	phosphatidylinositol-5-phosphate 4-kinase, type II, alpha [Source:MGI Symbol;Acc:MGI:1298206]
Phlpp1	1.74517			1	0.781	0.133	2.3052	0.560028	protein_coding	106171752	106394250	222499	ENSMUSG00000044340	mmu:98432:Phlpp1, AI836256, Phlpp, Plekhe1, SCOP, mKIAA0606	98432	PH domain and leucine rich repeat protein phosphatase 1 [Source:MGI Symbol;Acc:MGI:2138327]
Serpina3n	1.74246			1	0.259	0.047	2.23498	0.49252	protein_coding	104406729	104414329	7601	ENSMUSG00000021091	mmu:20716:Serpina3n, Spi2-2, Spi2.2, Spi2/eb.4	20716	serine (or cysteine) peptidase inhibitor, clade A, member 3N [Source:MGI Symbol;Acc:MGI:105045]
Slc6a9	1.72681			1	0.795	0.089	2.38698	0.660168	protein_coding	117834506	117875198	40693	ENSMUSG00000028542	mmu:14664:Slc6a9, Glyt-1, Glyt1	14664	solute carrier family 6 (neurotransmitter transporter, glycine), member 9 [Source:MGI Symbol;Acc:MGI:95760]
Tmeff1	1.72624			1	0.774	0.116	2.23661	0.510365	protein_coding	48585174	48663131	77958	ENSMUSG00000028347	mmu:230157:Tmeff1, A830033E11, M7365, Tr1	230157	transmembrane protein with EGF-like and two follistatin-like domains 1 [Source:MGI Symbol;Acc:MGI:1926810]
Fam171b	1.71304			1	0.811	0.108	2.49523	0.782188	protein_coding	83812636	83883486	70851	ENSMUSG00000048388	mmu:241520:Fam171b, D430039N05Rik	241520	family with sequence similarity 171, member B [Source:MGI Symbol;Acc:MGI:2444579]
Faim2	1.70126			1	0.665	0.025	1.83232	0.131058	protein_coding	99497012	99528165	31154	ENSMUSG00000023011	mmu:72393:Faim2, 2900002L20Rik, Lfg, Lfg2, NMP25, Nmp35, Tmbim2	72393	Fas apoptotic inhibitory molecule 2 [Source:MGI Symbol;Acc:MGI:1919643]
Omg	1.69679			1	0.731	0.067	2.17714	0.480348	protein_coding	79500982	79504084	3103	ENSMUSG00000049612	mmu:18377:Omg	18377	oligodendrocyte myelin glycoprotein [Source:MGI Symbol;Acc:MGI:106586]
Il1rap	1.69003			1	0.715	0.077	1.99505	0.305015	protein_coding	26581704	26730117	148414	ENSMUSG00000022514	mmu:16180:Il1rap, 6430709H04Rik, AI255955, AV239853, IL-1RAcP	16180	interleukin 1 receptor accessory protein [Source:MGI Symbol;Acc:MGI:104975]
Cpm	1.68006			1	0.66	0.034	1.83236	0.152305	protein_coding	117629500	117687352	57853	ENSMUSG00000020183	mmu:70574:Cpm, 1110060I01Rik, 5730456K23Rik, AA589379, E030045M14Rik	70574	carboxypeptidase M [Source:MGI Symbol;Acc:MGI:1917824]
Gjb1	1.67347			1	0.589	0.009	1.70753	0.0340574	protein_coding	101376378	101385629	9252	ENSMUSG00000047797	mmu:14618:Gjb1, Cnx32, Cx32	14618	gap junction protein, beta 1 [Source:MGI Symbol;Acc:MGI:95719]
Tmod1	1.66317			1	0.612	0.053	1.85421	0.191032	protein_coding	46038935	46116032	77098	ENSMUSG00000028328	mmu:21916:Tmod1, E-Tmod, Tmod	21916	tropomodulin 1 [Source:MGI Symbol;Acc:MGI:98775]
Gjc2	1.66168			1	0.596	0.012	1.71408	0.0523974	protein_coding	59175568	59183213	7646	ENSMUSG00000043448	mmu:118454:Gjc2, B230382L12Rik, Cx47, Gja12	118454	gap junction protein, gamma 2 [Source:MGI Symbol;Acc:MGI:2153060]
Gsn	1.65833			1	0.716	0.134	2.25778	0.599447	protein_coding	35256380	35307892	51513	ENSMUSG00000026879	mmu:227753:Gsn, ADF	227753	gelsolin [Source:MGI Symbol;Acc:MGI:95851]
Nkain2	1.65777			1	0.639	0.046	1.88792	0.230158	protein_coding	31689310	32890462	1201153	ENSMUSG00000069670	mmu:432450:Nkain2, 6330571D19Rik, AW455467, Tcba1	432450	Na+/K+ transporting ATPase interacting 2 [Source:MGI Symbol;Acc:MGI:1923447]
Erbin	1.63272			1	0.881	0.438	3.04202	1.4093	protein_coding	103818787	103920514	101728	ENSMUSG00000021709	mmu:59079:Erbb2ip, 1700028E05Rik, Erbin, mKIAA1225	59079	Erbb2 interacting protein [Source:MGI Symbol;Acc:MGI:1890169]
5031439G07Rik	1.62999			1	0.86	0.283	2.60704	0.977051	protein_coding	84943936	84988551	44616	ENSMUSG00000036046	mmu:223739:5031439G07Rik, AW554572, mKIAA0930	223739	RIKEN cDNA 5031439G07 gene [Source:MGI Symbol;Acc:MGI:2444899]
Kcna6	1.6265			1	0.617	0.017	1.69135	0.0648526	protein_coding	126708329	126740674	32346	ENSMUSG00000038077	mmu:16494:Kcna6, Kv1.6, MK1.6	16494	potassium voltage-gated channel, shaker-related, subfamily, member 6 [Source:MGI Symbol;Acc:MGI:96663]
Olig2	1.61367			1	0.647	0.033	1.87606	0.262386	protein_coding	91225457	91228677	3221	ENSMUSG00000039830	mmu:50913:Olig2, AI604895, Bhlhb1, Olg-2, Oligo2, RK17, bHLHe19	50913	oligodendrocyte transcription factor 2 [Source:MGI Symbol;Acc:MGI:1355331]
Wscd1	1.60911			1	0.687	0.052	1.82202	0.21291	protein_coding	71749920	71789647	39728	ENSMUSG00000020811	mmu:216881:Wscd1, mKIAA0523	216881	WSC domain containing 1 [Source:MGI Symbol;Acc:MGI:2448493]
Arpc1a	1.60806			1	0.873	0.349	2.66721	1.05915	protein_coding	145083830	145108761	24932	ENSMUSG00000029621	mmu:56443:Arpc1a, 0610010H08Rik, 1110030K07Rik, 41kDa, AA407347, Sid32, Sid329	56443	actin related protein 2/3 complex, subunit 1A [Source:MGI Symbol;Acc:MGI:1928896]
Ypel2	1.60378			1	0.643	0.069	1.86069	0.256913	protein_coding	86936425	86993707	57283	ENSMUSG00000018427	mmu:77864:Ypel2, 6430570G24, E130113K08Rik	77864	yippee like 2 [Source:MGI Symbol;Acc:MGI:1925114]
Cadm4	1.60283			1	0.773	0.096	2.11536	0.51253	protein_coding	24482023	24504539	22517	ENSMUSG00000054793	mmu:260299:Cadm4, Igdf4c, Igsf4c, Tsll2	260299	cell adhesion molecule 4 [Source:MGI Symbol;Acc:MGI:2449088]
Mbnl2	1.60188			1	0.914	0.426	2.97521	1.37333	protein_coding	120275669	120431697	156029	ENSMUSG00000022139	mmu:105559:Mbnl2, 1110002M11Rik, AI047808, AI837313, AI849185, AL118326, MBLL, R75232, mKIAA4072	105559	muscleblind like splicing factor 2 [Source:MGI Symbol;Acc:MGI:2145597]
Spock3	1.59776			1	0.496	0.016	1.66431	0.0665481	protein_coding	62951009	63357103	406095	ENSMUSG00000054162	mmu:72902:Spock3, 2900045C01Rik, AI428471, mKIAA4039	72902	sparc/osteonectin, cwcv and kazal-like domains proteoglycan 3 [Source:MGI Symbol;Acc:MGI:1920152]
Adamts4	1.59462			1	0.626	0.018	1.69775	0.10313	protein_coding	171250421	171260637	10217	ENSMUSG00000006403	mmu:240913:Adamts4, 3830423K05, ADAM-TS4, ADAMTS-2, ADMP-1, mKIAA0688	240913	a disintegrin-like and metallopeptidase (reprolysin type) with thrombospondin type 1 motif, 4 [Source:MGI Symbol;Acc:MGI:1339949]
Nap1l5	1.58479			1	0.642	0.065	1.97799	0.393196	protein_coding	58905233	58907076	1844	ENSMUSG00000055430	mmu:58243:Nap1l5, 1110020M21Rik	58243	nucleosome assembly protein 1-like 5 [Source:MGI Symbol;Acc:MGI:1923555]
Glrb	1.5813			1	0.666	0.056	1.84563	0.264322	protein_coding	80843599	80913660	70062	ENSMUSG00000028020	mmu:14658:Glrb, AI853901, Glyrb, spa, spastic	14658	glycine receptor, beta subunit [Source:MGI Symbol;Acc:MGI:95751]
Plekha1	1.57857			1	0.783	0.27	2.49073	0.912158	protein_coding	130865756	130913312	47557	ENSMUSG00000040268	mmu:101476:Plekha1, AA960558, C920009D07Rik, TAPP1	101476	pleckstrin homology domain containing, family A (phosphoinositide binding specific) member 1 [Source:MGI Symbol;Acc:MGI:2442213]
Sccpdh	1.57518			1	0.673	0.123	1.95418	0.378997	protein_coding	179668210	179687189	18980	ENSMUSG00000038936	mmu:109232:Sccpdh, AW214504, C330023F11Rik	109232	saccharopine dehydrogenase (putative) [Source:MGI Symbol;Acc:MGI:1924486]
Prr5l	1.57383			1	0.683	0.118	1.97959	0.405768	protein_coding	101714285	101883027	168743	ENSMUSG00000032841	mmu:72446:Prr5l, 2600010E01Rik, 4833411O04Rik, Protor-2, Protor2	72446	proline rich 5 like [Source:MGI Symbol;Acc:MGI:1919696]
Dpy19l1	1.57334			1	0.79	0.278	2.43014	0.856797	protein_coding	24411776	24503140	91365	ENSMUSG00000043067	mmu:244745:Dpy19l1, 1100001I19Rik, 6030402K12, AI225861, AW558481	244745	dpy-19-like 1 (C. elegans) [Source:MGI Symbol;Acc:MGI:1915685]
Sema6a	1.56852			1	0.686	0.094	2.0163	0.447781	protein_coding	47235598	47368870	133273	ENSMUSG00000019647	mmu:20358:Sema6a, A730020P05Rik, AI851735, Sema6A-1, Semaq, VIa	20358	sema domain, transmembrane domain (TM), and cytoplasmic domain, (semaphorin) 6A [Source:MGI Symbol;Acc:MGI:1203727]
Clasp2	1.56486			1	0.912	0.432	3.01817	1.45331	protein_coding	113741473	113919682	178210	ENSMUSG00000033392	mmu:76499:Clasp2, 1500004F14Rik, 8030404L10Rik, C77448, CLASP2beta, mKIAA0627	76499	CLIP associating protein 2 [Source:MGI Symbol;Acc:MGI:1923749]
Rtkn	1.56367			1	0.641	0.03	1.65658	0.0929172	protein_coding	83135463	83152579	17117	ENSMUSG00000034930	mmu:20166:Rtkn	20166	rhotekin [Source:MGI Symbol;Acc:MGI:107371]
Ephb1	1.56158			1	0.602	0.033	1.7295	0.16792	protein_coding	101922128	102354693	432566	ENSMUSG00000032537	mmu:270190:Ephb1, 9330129L11, AW488255, C130099E04Rik, Cek6, Elk, Elkh, Hek6, Net	270190	Eph receptor B1 [Source:MGI Symbol;Acc:MGI:1096337]
Eps15	1.56127			1	0.892	0.393	2.86505	1.30378	protein_coding	109280268	109387817	107550	ENSMUSG00000028552	mmu:13858:Eps15, 2410112D09Rik	13858	epidermal growth factor receptor pathway substrate 15 [Source:MGI Symbol;Acc:MGI:104583]
[truncated: 21,396 more rows]
