# Supplementary material for: GFAP+ FOXF2+ ependymal cells promote blood–brain barrier repair via DLL4–NOTCH signaling after neural injury
Source: Proc Natl Acad Sci U S A. 2026 Mar 24;123(13):e2520352123. doi: 10.1073/pnas.2520352123 (PMC13037844; doi:10.1073/pnas.2520352123)
Supplement: Supplementary file 5 — Dataset S04 (XLSX) [file pnas.2520352123.sd04.xlsx]

## Sheet: Dataset S4
Gene	avg_logFC	p_val	p_val_adj	Meta	pct.1	pct.2	avg_logExp.1	avg_logExp.2	gene_biotype	version	chr	strand	start	end	length	gene_id	Gene	Entrez Gene ID	Description	Pathway - KEGG PATHWAY	Pathway - Reactome	Pathway - BioCyc	Pathway - PANTHER	Disease - OMIM	Disease - KEGG DISEASE	Disease - NHGRI GWAS Catalog	GO - Biological Process	GO - Molecular Function	GO - Cellular Component
Mt3	0.996558	3.25679e-55	1.62009e-50		0.981	0.866	4.49978	3.50322	protein_coding	mm10	chr8	+	94152607	94154146	1540	ENSMUSG00000031760	mmu:17751:Mt3, Mt-3	17751	metallothionein 3 [Source:MGI Symbol;Acc:MGI:97173]	-	R-MMU-5660526:Response to metal ions;R-MMU-1430728:Metabolism;R-MMU-5661231:Metallothioneins bind metals	-	-	-	-	-	GO:0000041:transition metal ion transport;GO:0000165:MAPK cascade;GO:0001932:regulation of protein phosphorylation;GO:0001934:positive regulation of protein phosphorylation;GO:0005975:carbohydrate metabolic process;GO:0006066:alcohol metabolic process;GO:0006091:generation of precursor metabolites and energy;GO:0006109:regulation of carbohydrate metabolic process;GO:0006112:energy reserve metabol…	GO:0005488:binding;GO:0008270:zinc ion binding;GO:0043167:ion binding;GO:0043169:cation binding;GO:0046872:metal ion binding;GO:0046914:transition metal ion binding	GO:0005622:intracellular;GO:0005623:cell;GO:0005737:cytoplasm;GO:0008021:synaptic vesicle;GO:0012505:endomembrane system;GO:0016023:cytoplasmic, membrane-bounded vesicle;GO:0030133:transport vesicle;GO:0031410:cytoplasmic vesicle;GO:0031982:vesicle;GO:0031988:membrane-bounded vesicle;GO:0043226:organelle;GO:0043227:membrane-bounded organelle;GO:0043229:intracellular organelle;GO:0043231:intracell…
Dbi	0.718686	6.99511e-53	3.47972e-48		0.993	0.936	6.16248	5.44379	protein_coding	mm10	chr1	-	120113280	120121078	7799	ENSMUSG00000026385	mmu:13167:Dbi, ACBD1, Acbp, EP, endozepine	13167	diazepam binding inhibitor [Source:MGI Symbol;Acc:MGI:94865]	mmu03320:PPAR signaling pathway	R-MMU-75105:Fatty Acyl-CoA Biosynthesis;R-MMU-535734:Fatty acid, triacylglycerol, and ketone body metabolism;R-MMU-75109:Triglyceride Biosynthesis;R-MMU-1430728:Metabolism;R-MMU-556833:Metabolism of lipids and lipoproteins	-	-	-	-	-	GO:0001662:behavioral fear response;GO:0001942:hair follicle development;GO:0002209:behavioral defense response;GO:0003008:system process;GO:0006082:organic acid metabolic process;GO:0006629:lipid metabolic process;GO:0006631:fatty acid metabolic process;GO:0006635:fatty acid beta-oxidation;GO:0006638:neutral lipid metabolic process;GO:0006639:acylglycerol metabolic process;GO:0006641:triglycerid…	GO:0000062:fatty-acyl-CoA binding;GO:0005102:receptor binding;GO:0005488:binding;GO:0005515:protein binding;GO:0008289:lipid binding;GO:0030156:benzodiazepine receptor binding;GO:0036042:long-chain fatty acyl-CoA binding;GO:0046983:protein dimerization activity;GO:0048037:cofactor binding;GO:0050662:coenzyme binding;GO:1901681:sulfur compound binding	GO:0005576:extracellular region;GO:0005615:extracellular space;GO:0005622:intracellular;GO:0005623:cell;GO:0005634:nucleus;GO:0005737:cytoplasm;GO:0005739:mitochondrion;GO:0005783:endoplasmic reticulum;GO:0005794:Golgi apparatus;GO:0005886:plasma membrane;GO:0008021:synaptic vesicle;GO:0012505:endomembrane system;GO:0016020:membrane;GO:0016023:cytoplasmic, membrane-bounded vesicle;GO:0030133:tran…
Mt2	1.07654	1.52683e-48	7.5952e-44		0.991	0.86	5.55558	4.47903	protein_coding	mm10	chr8	+	94172664	94173568	905	ENSMUSG00000031762	mmu:17750:Mt2, AA409533, MT-II, Mt-2	17750	metallothionein 2 [Source:MGI Symbol;Acc:MGI:97172]	mmu04978:Mineral absorption	R-MMU-5660526:Response to metal ions;R-MMU-1430728:Metabolism;R-MMU-5661231:Metallothioneins bind metals	-	-	-	-	-	GO:0006873:cellular ion homeostasis;GO:0006875:cellular metal ion homeostasis;GO:0006882:cellular zinc ion homeostasis;GO:0006950:response to stress;GO:0007154:cell communication;GO:0007165:signal transduction;GO:0007263:nitric oxide mediated signal transduction;GO:0009636:response to toxic substance;GO:0009987:cellular process;GO:0010035:response to inorganic substance;GO:0010038:response to met…	GO:0005488:binding;GO:0008270:zinc ion binding;GO:0043167:ion binding;GO:0043169:cation binding;GO:0046872:metal ion binding;GO:0046914:transition metal ion binding	-
Cnn3	0.824182	9.38785e-46	4.66999e-41		0.979	0.872	4.1087	3.28451	protein_coding	mm10	chr3	+	121426497	121458207	31711	ENSMUSG00000053931	mmu:71994:Cnn3, 1600014M03Rik, C85854, Calpo3	71994	calponin 3, acidic [Source:MGI Symbol;Acc:MGI:1919244]	-	-	-	-	-	-	-	GO:0006996:organelle organization;GO:0007010:cytoskeleton organization;GO:0007155:cell adhesion;GO:0009987:cellular process;GO:0016043:cellular component organization;GO:0022610:biological adhesion;GO:0030029:actin filament-based process;GO:0030036:actin cytoskeleton organization;GO:0031032:actomyosin structure organization;GO:0032780:negative regulation of ATPase activity;GO:0043086:negative reg…	GO:0003779:actin binding;GO:0005488:binding;GO:0005515:protein binding;GO:0005516:calmodulin binding;GO:0008017:microtubule binding;GO:0008092:cytoskeletal protein binding;GO:0015631:tubulin binding;GO:0045296:cadherin binding;GO:0050839:cell adhesion molecule binding;GO:0098631:protein binding involved in cell adhesion;GO:0098632:protein binding involved in cell-cell adhesion;GO:0098641:cadherin…	GO:0005622:intracellular;GO:0005623:cell;GO:0005737:cytoplasm;GO:0005856:cytoskeleton;GO:0005911:cell-cell junction;GO:0005912:adherens junction;GO:0005913:cell-cell adherens junction;GO:0005924:cell-substrate adherens junction;GO:0005925:focal adhesion;GO:0014069:postsynaptic density;GO:0015629:actin cytoskeleton;GO:0030054:cell junction;GO:0030055:cell-substrate junction;GO:0030425:dendrite;GO:…
Gm19935	0.861522	3.37212e-45	1.67746e-40		0.951	0.799	3.40618	2.54466	protein_coding	mm10	chr8	-	90816145	90817393	1249	ENSMUSG00000110332	-	-	predicted gene, 19935 [Source:MGI Symbol;Acc:MGI:5012120]	-	-	-	-	-	-	-	-	-	-
Chchd10	0.839412	3.35089e-44	1.6669e-39		0.966	0.848	3.71987	2.88046	protein_coding	mm10	chr10	+	75933130	75937747	4618	ENSMUSG00000049422	mmu:103172:Chchd10, 1620401E04Rik, AI267078, Ndg2	103172	coiled-coil-helix-coiled-coil-helix domain containing 10 [Source:MGI Symbol;Acc:MGI:2143558]	-	-	-	-	-	-	-	-	-	-
Gstm1	0.920375	3.72696e-44	1.85397e-39		0.973	0.848	4.25544	3.33506	protein_coding	mm10	chr3	-	108012255	108017973	5719	ENSMUSG00000058135	mmu:14862:Gstm1, Gstb-1, Gstb1	14862	glutathione S-transferase, mu 1 [Source:MGI Symbol;Acc:MGI:95860]	mmu00480:Glutathione metabolism;mmu05204:Chemical carcinogenesis;mmu00982:Drug metabolism - cytochrome P450;mmu00980:Metabolism of xenobiotics by cytochrome P450;mmu01524:Platinum drug resistance	-	PWY-4061:glutathione-mediated detoxification	-	-	-	-	GO:0006518:peptide metabolic process;GO:0006575:cellular modified amino acid metabolic process;GO:0006749:glutathione metabolic process;GO:0006790:sulfur compound metabolic process;GO:0006807:nitrogen compound metabolic process;GO:0008152:metabolic process;GO:0009987:cellular process;GO:0034641:cellular nitrogen compound metabolic process;GO:0035690:cellular response to drug;GO:0042221:response t…	GO:0003824:catalytic activity;GO:0004364:glutathione transferase activity;GO:0005488:binding;GO:0005496:steroid binding;GO:0005515:protein binding;GO:0008289:lipid binding;GO:0016151:nickel cation binding;GO:0016740:transferase activity;GO:0016765:transferase activity, transferring alkyl or aryl (other than methyl) groups;GO:0019899:enzyme binding;GO:0019900:kinase binding;GO:0019901:protein kina…	GO:0005576:extracellular region;GO:0005622:intracellular;GO:0005623:cell;GO:0005737:cytoplasm;GO:0032991:macromolecular complex;GO:0043209:myelin sheath;GO:0043234:protein complex;GO:0044424:intracellular part;GO:0044464:cell part
Tmem212	0.800728	4.86723e-44	2.4212e-39		0.971	0.839	4.2407	3.43997	protein_coding	mm10	chr3	-	27866066	27896368	30303	ENSMUSG00000043164	mmu:208613:Tmem212, E030011K20Rik, Gm564	208613	transmembrane protein 212 [Source:MGI Symbol;Acc:MGI:2685410]	-	-	-	-	-	-	-	-	-	GO:0016020:membrane;GO:0016021:integral component of membrane;GO:0031224:intrinsic component of membrane;GO:0044425:membrane part
Clu	0.882894	1.21834e-43	6.06061e-39		0.992	0.839	5.30156	4.41867	protein_coding	mm10	chr14	+	65968483	65981547	13065	ENSMUSG00000022037	mmu:12759:Clu, AI893575, ApoJ, Cli, D14Ucla3, SP-40, Sgp-2, Sgp2, Sugp-2	12759	clusterin [Source:MGI Symbol;Acc:MGI:88423]	mmu04610:Complement and coagulation cascades	R-MMU-168256:Immune System;R-MMU-166658:Complement cascade;R-MMU-109582:Hemostasis;R-MMU-76005:Response to elevated platelet cytosolic Ca2+;R-MMU-76002:Platelet activation, signaling and aggregation;R-MMU-114608:Platelet degranulation ;R-MMU-168249:Innate Immune System;R-MMU-166665:Terminal pathway of complement	-	-	-	-	-	GO:0000902:cell morphogenesis;GO:0001774:microglial cell activation;GO:0001775:cell activation;GO:0001816:cytokine production;GO:0001817:regulation of cytokine production;GO:0001819:positive regulation of cytokine production;GO:0001932:regulation of protein phosphorylation;GO:0001934:positive regulation of protein phosphorylation;GO:0002274:myeloid leukocyte activation;GO:0002376:immune system pr…	GO:0005488:binding;GO:0005515:protein binding;GO:0019899:enzyme binding;GO:0031625:ubiquitin protein ligase binding;GO:0044389:ubiquitin-like protein ligase binding;GO:0047485:protein N-terminus binding;GO:0051787:misfolded protein binding	GO:0005576:extracellular region;GO:0005615:extracellular space;GO:0005622:intracellular;GO:0005623:cell;GO:0005634:nucleus;GO:0005737:cytoplasm;GO:0005739:mitochondrion;GO:0005783:endoplasmic reticulum;GO:0009986:cell surface;GO:0012505:endomembrane system;GO:0016020:membrane;GO:0016234:inclusion body;GO:0016235:aggresome;GO:0030425:dendrite;GO:0030426:growth cone;GO:0030427:site of polarized gro…
Tm4sf1	0.756272	2.63994e-43	1.31324e-38		0.975	0.863	3.88966	3.13338	protein_coding	mm10	chr3	-	57285611	57301988	16378	ENSMUSG00000027800	mmu:17112:Tm4sf1, L6, M3s1	17112	transmembrane 4 superfamily member 1 [Source:MGI Symbol;Acc:MGI:104678]	-	-	-	-	-	-	-	-	-	GO:0005623:cell;GO:0005886:plasma membrane;GO:0005887:integral component of plasma membrane;GO:0016020:membrane;GO:0016021:integral component of membrane;GO:0031224:intrinsic component of membrane;GO:0031226:intrinsic component of plasma membrane;GO:0044425:membrane part;GO:0044459:plasma membrane part;GO:0044464:cell part;GO:0071944:cell periphery
Cd24a	0.856243	5.86321e-43	2.91665e-38		0.975	0.851	4.56679	3.71055	protein_coding	mm10	chr10	+	43578284	43584265	5982	ENSMUSG00000047139	mmu:12484:Cd24a, Cd24, HSA, Ly-52, nectadrin	12484	CD24a antigen [Source:MGI Symbol;Acc:MGI:88323]	mmu04640:Hematopoietic cell lineage	R-MMU-1266738:Developmental Biology;R-MMU-422475:Axon guidance;R-MMU-373760:L1CAM interactions	-	-	-	-	-	GO:0000165:MAPK cascade;GO:0001666:response to hypoxia;GO:0001775:cell activation;GO:0001776:leukocyte homeostasis;GO:0001777:T cell homeostatic proliferation;GO:0001783:B cell apoptotic process;GO:0001816:cytokine production;GO:0001817:regulation of cytokine production;GO:0001818:negative regulation of cytokine production;GO:0001932:regulation of protein phosphorylation;GO:0001934:positive regul…	GO:0005488:binding;GO:0005515:protein binding;GO:0008047:enzyme activator activity;GO:0019207:kinase regulator activity;GO:0019209:kinase activator activity;GO:0019887:protein kinase regulator activity;GO:0019899:enzyme binding;GO:0019900:kinase binding;GO:0019901:protein kinase binding;GO:0030234:enzyme regulator activity;GO:0030246:carbohydrate binding;GO:0030295:protein kinase activator activi…	GO:0005623:cell;GO:0005886:plasma membrane;GO:0005902:microvillus;GO:0005929:cilium;GO:0009897:external side of plasma membrane;GO:0009986:cell surface;GO:0016020:membrane;GO:0031090:organelle membrane;GO:0031224:intrinsic component of membrane;GO:0031225:anchored component of membrane;GO:0031226:intrinsic component of plasma membrane;GO:0031233:intrinsic component of external side of plasma memb…
Ccdc153	0.792299	2.8517e-42	1.41858e-37		0.969	0.799	3.84921	3.05691	protein_coding	mm10	chr9	+	44240676	44247306	6631	ENSMUSG00000070306	mmu:270150:Ccdc153	270150	coiled-coil domain containing 153 [Source:MGI Symbol;Acc:MGI:2448587]	-	-	-	-	-	-	-	-	-	-
Prelp	0.782429	5.42534e-42	2.69884e-37		0.957	0.857	3.55349	2.77106	protein_coding	mm10	chr1	-	133910304	133921414	11111	ENSMUSG00000041577	mmu:116847:Prelp, 7330409J17Rik, SLRR2A	116847	proline arginine-rich end leucine-rich repeat [Source:MGI Symbol;Acc:MGI:2151110]	-	R-MMU-1630316:Glycosaminoglycan metabolism;R-MMU-1430728:Metabolism;R-MMU-2022857:Keratan sulfate degradation;R-MMU-1638074:Keratan sulfate/keratin metabolism;R-MMU-2022854:Keratan sulfate biosynthesis;R-MMU-71387:Metabolism of carbohydrates	-	-	-	-	-	GO:0007568:aging;GO:0007569:cell aging;GO:0009987:cellular process;GO:0032502:developmental process;GO:0044699:single-organism process;GO:0044763:single-organism cellular process;GO:0044767:single-organism developmental process;GO:0048869:cellular developmental process	GO:0005198:structural molecule activity;GO:0005201:extracellular matrix structural constituent;GO:0005488:binding;GO:0005539:glycosaminoglycan binding;GO:0008201:heparin binding;GO:0097367:carbohydrate derivative binding;GO:1901681:sulfur compound binding	GO:0005576:extracellular region;GO:0005578:proteinaceous extracellular matrix;GO:0005615:extracellular space;GO:0031012:extracellular matrix;GO:0031982:vesicle;GO:0031988:membrane-bounded vesicle;GO:0043226:organelle;GO:0043227:membrane-bounded organelle;GO:0043230:extracellular organelle;GO:0044421:extracellular region part;GO:0070062:extracellular exosome;GO:1903561:extracellular vesicle
Pltp	0.735166	1.72213e-41	8.56672e-37		0.992	0.9	4.82881	4.09365	protein_coding	mm10	chr2	-	164839518	164857711	18194	ENSMUSG00000017754	mmu:18830:Pltp, Bpife, OD107	18830	phospholipid transfer protein [Source:MGI Symbol;Acc:MGI:103151]	mmu03320:PPAR signaling pathway	R-MMU-194223:HDL-mediated lipid transport;R-MMU-1430728:Metabolism;R-MMU-556833:Metabolism of lipids and lipoproteins;R-MMU-174824:Lipoprotein metabolism;R-MMU-73923:Lipid digestion, mobilization, and transport	-	-	-	-	-	GO:0006629:lipid metabolic process;GO:0006766:vitamin metabolic process;GO:0006775:fat-soluble vitamin metabolic process;GO:0006810:transport;GO:0006869:lipid transport;GO:0006928:movement of cell or subcellular component;GO:0008152:metabolic process;GO:0009058:biosynthetic process;GO:0009110:vitamin biosynthetic process;GO:0009987:cellular process;GO:0010189:vitamin E biosynthetic process;GO:001…	GO:0005488:binding;GO:0008289:lipid binding	GO:0005576:extracellular region;GO:0005615:extracellular space;GO:0044421:extracellular region part
Fhl1	0.795553	1.1961e-40	5.95002e-36		0.964	0.793	3.77185	2.9763	protein_coding	mm10	chrX	+	56731787	56793346	61560	ENSMUSG00000023092	mmu:14199:Fhl1, FHL-1, KyoT, RAM14-1, SLIM, SLIM-1	14199	four and a half LIM domains 1 [Source:MGI Symbol;Acc:MGI:1298387]	mmu04630:Jak-STAT signaling pathway	-	-	-	-	-	-	GO:0000082:G1/S transition of mitotic cell cycle;GO:0000086:G2/M transition of mitotic cell cycle;GO:0000278:mitotic cell cycle;GO:0001558:regulation of cell growth;GO:0003254:regulation of membrane depolarization;GO:0006810:transport;GO:0006811:ion transport;GO:0006812:cation transport;GO:0006813:potassium ion transport;GO:0007049:cell cycle;GO:0007275:multicellular organism development;GO:00073…	GO:0005488:binding;GO:0005515:protein binding;GO:0008270:zinc ion binding;GO:0043167:ion binding;GO:0043169:cation binding;GO:0044325:ion channel binding;GO:0046872:metal ion binding;GO:0046914:transition metal ion binding	GO:0005622:intracellular;GO:0005623:cell;GO:0005634:nucleus;GO:0005737:cytoplasm;GO:0005886:plasma membrane;GO:0005912:adherens junction;GO:0005924:cell-substrate adherens junction;GO:0005925:focal adhesion;GO:0016020:membrane;GO:0030054:cell junction;GO:0030055:cell-substrate junction;GO:0043226:organelle;GO:0043227:membrane-bounded organelle;GO:0043229:intracellular organelle;GO:0043231:intrace…
Ntrk2	0.762993	1.20841e-40	6.01122e-36		0.965	0.854	3.81863	3.05564	protein_coding	mm10	chr13	+	58806569	59133970	327402	ENSMUSG00000055254	mmu:18212:Ntrk2, GP145-TrkB/GP95-TrkB, Tkrb, trk-B, trkB	18212	neurotrophic tyrosine kinase, receptor, type 2 [Source:MGI Symbol;Acc:MGI:97384]	mmu04010:MAPK signaling pathway;mmu04722:Neurotrophin signaling pathway;mmu05034:Alcoholism	-	-	-	-	-	-	GO:0000165:MAPK cascade;GO:0000902:cell morphogenesis;GO:0000904:cell morphogenesis involved in differentiation;GO:0001101:response to acid chemical;GO:0001505:regulation of neurotransmitter levels;GO:0001568:blood vessel development;GO:0001570:vasculogenesis;GO:0001654:eye development;GO:0001754:eye photoreceptor cell differentiation;GO:0001764:neuron migration;GO:0001932:regulation of protein p…	GO:0000166:nucleotide binding;GO:0001882:nucleoside binding;GO:0001883:purine nucleoside binding;GO:0003824:catalytic activity;GO:0004672:protein kinase activity;GO:0004713:protein tyrosine kinase activity;GO:0004714:transmembrane receptor protein tyrosine kinase activity;GO:0004871:signal transducer activity;GO:0004872:receptor activity;GO:0004888:transmembrane signaling receptor activity;GO:000…	GO:0005622:intracellular;GO:0005623:cell;GO:0005737:cytoplasm;GO:0005768:endosome;GO:0005773:vacuole;GO:0005783:endoplasmic reticulum;GO:0005791:rough endoplasmic reticulum;GO:0005829:cytosol;GO:0005886:plasma membrane;GO:0005887:integral component of plasma membrane;GO:0009986:cell surface;GO:0012505:endomembrane system;GO:0014069:postsynaptic density;GO:0016020:membrane;GO:0016021:integral comp…
Mt1	0.844046	1.39941e-38	6.96136e-34		0.996	0.948	5.96988	5.12583	protein_coding	mm10	chr8	+	94179082	94180327	1246	ENSMUSG00000031765	mmu:17748:Mt1, MT-I, Mt-1	17748	metallothionein 1 [Source:MGI Symbol;Acc:MGI:97171]	mmu04978:Mineral absorption	R-MMU-5660526:Response to metal ions;R-MMU-1430728:Metabolism;R-MMU-5661231:Metallothioneins bind metals	-	-	-	-	-	GO:0006873:cellular ion homeostasis;GO:0006875:cellular metal ion homeostasis;GO:0006882:cellular zinc ion homeostasis;GO:0006915:apoptotic process;GO:0006950:response to stress;GO:0007154:cell communication;GO:0007165:signal transduction;GO:0007263:nitric oxide mediated signal transduction;GO:0008219:cell death;GO:0009636:response to toxic substance;GO:0009987:cellular process;GO:0010035:respons…	GO:0005488:binding;GO:0005507:copper ion binding;GO:0008270:zinc ion binding;GO:0043167:ion binding;GO:0043169:cation binding;GO:0046872:metal ion binding;GO:0046914:transition metal ion binding	GO:0000323:lytic vacuole;GO:0005622:intracellular;GO:0005623:cell;GO:0005737:cytoplasm;GO:0005764:lysosome;GO:0005773:vacuole;GO:0005829:cytosol;GO:0043226:organelle;GO:0043227:membrane-bounded organelle;GO:0043229:intracellular organelle;GO:0043231:intracellular membrane-bounded organelle;GO:0044424:intracellular part;GO:0044444:cytoplasmic part;GO:0044464:cell part
Hsp90aa1	0.690982	2.91633e-38	1.45073e-33		0.992	0.976	5.26839	4.57741	protein_coding	mm10	chr12	-	110690605	110702728	12124	ENSMUSG00000021270	mmu:15519:Hsp90aa1, 86kDa, 89kDa, AL024080, AL024147, Hsp86-1, Hsp89, Hsp90, Hspca, hsp4	15519	heat shock protein 90, alpha (cytosolic), class A member 1 [Source:MGI Symbol;Acc:MGI:96250]	mmu05200:Pathways in cancer;mmu04621:NOD-like receptor signaling pathway;mmu04151:PI3K-Akt signaling pathway;mmu04141:Protein processing in endoplasmic reticulum;mmu04612:Antigen processing and presentation;mmu04915:Estrogen signaling pathway;mmu04914:Progesterone-mediated oocyte maturation;mmu05215:Prostate cancer	R-MMU-380287:Centrosome maturation;R-MMU-8854518:AURKA Activation by TPX2;R-MMU-2682334:EPH-Ephrin signaling;R-MMU-202131:Metabolism of nitric oxide;R-MMU-2565942:Regulation of PLK1 Activity at G2/M Transition;R-MMU-380270:Recruitment of mitotic centrosome proteins and complexes;R-MMU-373755:Semaphorin interactions;R-MMU-1266738:Developmental Biology;R-MMU-168256:Immune System;R-MMU-399954:Sema3A…	-	-	-	-	-	GO:0000060:protein import into nucleus, translocation;GO:0001764:neuron migration;GO:0001775:cell activation;GO:0002376:immune system process;GO:0002520:immune system development;GO:0002521:leukocyte differentiation;GO:0002682:regulation of immune system process;GO:0002684:positive regulation of immune system process;GO:0002694:regulation of leukocyte activation;GO:0002696:positive regulation of …	GO:0000166:nucleotide binding;GO:0001882:nucleoside binding;GO:0001883:purine nucleoside binding;GO:0001884:pyrimidine nucleoside binding;GO:0001948:glycoprotein binding;GO:0002134:UTP binding;GO:0002135:CTP binding;GO:0003676:nucleic acid binding;GO:0003723:RNA binding;GO:0003729:mRNA binding;GO:0003823:antigen binding;GO:0003824:catalytic activity;GO:0004672:protein kinase activity;GO:0004713:p…	GO:0001726:ruffle;GO:0005576:extracellular region;GO:0005622:intracellular;GO:0005623:cell;GO:0005634:nucleus;GO:0005654:nucleoplasm;GO:0005737:cytoplasm;GO:0005829:cytosol;GO:0005886:plasma membrane;GO:0005903:brush border;GO:0005929:cilium;GO:0009986:cell surface;GO:0016020:membrane;GO:0016323:basolateral plasma membrane;GO:0016324:apical plasma membrane;GO:0031012:extracellular matrix;GO:00312…
Calm1	0.599895	3.97404e-38	1.97689e-33		0.985	0.96	4.54471	3.94482	protein_coding	mm10	chr12	+	100199435	100209814	10380	ENSMUSG00000001175	mmu:12313:Calm1, AI256814, AI327027, AI461935, AL024000, CaM, Calm	12313	calmodulin 1 [Source:MGI Symbol;Acc:MGI:88251]	mmu04261:Adrenergic signaling in cardiomyocytes;mmu05010:Alzheimer's disease;mmu04024:cAMP signaling pathway;mmu04740:Olfactory transduction;mmu04022:cGMP-PKG signaling pathway;mmu04020:Calcium signaling pathway;mmu04750:Inflammatory mediator regulation of TRP channels;mmu04713:Circadian entrainment;mmu05152:Tuberculosis;mmu04916:Melanogenesis;mmu04915:Estrogen signaling pathway;mmu04910:Insulin …	R-MMU-5218921:VEGFR2 mediated cell proliferation;R-MMU-375165:NCAM signaling for neurite out-growth;R-MMU-2514859:Inactivation, recovery and regulation of the phototransduction cascade;R-MMU-2514856:The phototransduction cascade;R-MMU-442982:Ras activation uopn Ca2+ infux through NMDA receptor;R-MMU-5607763:CLEC7A (Dectin-1) induces NFAT activation;R-MMU-5654741:Signaling by FGFR3;R-MMU-202131:Me…	-	P00053:T cell activation;P00028:Heterotrimeric G-protein signaling pathway-rod outer segment phototransduction;P00010:B cell activation;P00026:Heterotrimeric G-protein signaling pathway-Gi alpha and Gs alpha mediated pathway	-	-	-	-	-	-
Nudt4	0.711842	1.35461e-37	6.73849e-33		0.985	0.872	4.53833	3.82649	protein_coding	mm10	chr10	-	95547007	95564146	17140	ENSMUSG00000020029	mmu:71207:Nudt4, 4933436C10Rik, DIPP2, DIPP2alpha, DIPP2beta, HDCMB47P	71207	nudix (nucleoside diphosphate linked moiety X)-type motif 4 [Source:MGI Symbol;Acc:MGI:1918457]	-	R-MMU-1430728:Metabolism;R-MMU-1855167:Synthesis of pyrophosphates in the cytosol;R-MMU-1483249:Inositol phosphate metabolism	-	-	-	-	-	GO:0006066:alcohol metabolic process;GO:0006139:nucleobase-containing compound metabolic process;GO:0006152:purine nucleoside catabolic process;GO:0006163:purine nucleotide metabolic process;GO:0006195:purine nucleotide catabolic process;GO:0006725:cellular aromatic compound metabolic process;GO:0006753:nucleoside phosphate metabolic process;GO:0006793:phosphorus metabolic process;GO:0006796:phos…	GO:0000298:endopolyphosphatase activity;GO:0003676:nucleic acid binding;GO:0003678:DNA helicase activity;GO:0003723:RNA binding;GO:0003824:catalytic activity;GO:0004003:ATP-dependent DNA helicase activity;GO:0004386:helicase activity;GO:0004551:nucleotide diphosphatase activity;GO:0004787:thiamine-pyrophosphatase activity;GO:0005488:binding;GO:0008026:ATP-dependent helicase activity;GO:0008094:DN…	GO:0005622:intracellular;GO:0005623:cell;GO:0005634:nucleus;GO:0005737:cytoplasm;GO:0043226:organelle;GO:0043227:membrane-bounded organelle;GO:0043229:intracellular organelle;GO:0043231:intracellular membrane-bounded organelle;GO:0044424:intracellular part;GO:0044464:cell part
Ctxn1	0.761334	2.25854e-37	1.12351e-32		0.938	0.809	3.17607	2.41474	protein_coding	mm10	chr8	-	4257660	4259274	1615	ENSMUSG00000048644	mmu:330695:Ctxn1, BC028881, Ctxn	330695	cortexin 1 [Source:MGI Symbol;Acc:MGI:88566]	-	-	-	-	-	-	-	-	-	GO:0016020:membrane;GO:0016021:integral component of membrane;GO:0031224:intrinsic component of membrane;GO:0044425:membrane part
Plekhb1	0.772452	2.49661e-36	1.24194e-31		0.96	0.772	3.68718	2.91473	protein_coding	mm10	chr7	-	100642892	100662414	19523	ENSMUSG00000030701	mmu:27276:Plekhb1, AI315628, PHR1, Phret1, evt-1	27276	pleckstrin homology domain containing, family B (evectins) member 1 [Source:MGI Symbol;Acc:MGI:1351469]	-	-	-	-	-	-	-	GO:0007275:multicellular organism development;GO:0009987:cellular process;GO:0030154:cell differentiation;GO:0032501:multicellular organismal process;GO:0032502:developmental process;GO:0044699:single-organism process;GO:0044707:single-multicellular organism process;GO:0044763:single-organism cellular process;GO:0044767:single-organism developmental process;GO:0045595:regulation of cell different…	GO:0005488:binding;GO:0005515:protein binding	GO:0000139:Golgi membrane;GO:0001750:photoreceptor outer segment;GO:0005622:intracellular;GO:0005623:cell;GO:0005737:cytoplasm;GO:0005794:Golgi apparatus;GO:0005929:cilium;GO:0012505:endomembrane system;GO:0016020:membrane;GO:0016021:integral component of membrane;GO:0031090:organelle membrane;GO:0031224:intrinsic component of membrane;GO:0031513:nonmotile primary cilium;GO:0042995:cell projectio…
Ak7	0.684388	2.99464e-36	1.48968e-31		0.968	0.894	3.68494	3.00055	protein_coding	mm10	chr12	+	105705976	105782447	76472	ENSMUSG00000041323	mmu:78801:Ak7, 4930502N02Rik, AK_7	78801	adenylate kinase 7 [Source:MGI Symbol;Acc:MGI:1926051]	mmu01100:Metabolic pathways;mmu00230:Purine metabolism	R-MMU-15869:Metabolism of nucleotides;R-MMU-1430728:Metabolism;R-MMU-499943:Synthesis and interconversion of nucleotide di- and triphosphates	P1-PWY:purine and pyrimidine metabolism;PWY-6126:adenosine nucleotides de novo biosynthesis	-	-	-	-	GO:0000003:reproduction;GO:0000226:microtubule cytoskeleton organization;GO:0000902:cell morphogenesis;GO:0001578:microtubule bundle formation;GO:0002376:immune system process;GO:0002437:inflammatory response to antigenic stimulus;GO:0003341:cilium movement;GO:0003351:epithelial cilium movement;GO:0006139:nucleobase-containing compound metabolic process;GO:0006165:nucleoside diphosphate phosphory…	GO:0000166:nucleotide binding;GO:0001882:nucleoside binding;GO:0001883:purine nucleoside binding;GO:0003824:catalytic activity;GO:0004017:adenylate kinase activity;GO:0004127:cytidylate kinase activity;GO:0004550:nucleoside diphosphate kinase activity;GO:0005488:binding;GO:0005524:ATP binding;GO:0016301:kinase activity;GO:0016740:transferase activity;GO:0016772:transferase activity, transferring …	GO:0005622:intracellular;GO:0005623:cell;GO:0005737:cytoplasm;GO:0044424:intracellular part;GO:0044464:cell part
Ddr1	0.742321	3.3569e-36	1.66989e-31		0.941	0.815	3.0813	2.33898	protein_coding	mm10	chr17	-	35681567	35704621	23055	ENSMUSG00000003534	mmu:12305:Ddr1, 6030432F18, AI323681, CD167a, Cak, Nep, PTK3A	12305	discoidin domain receptor family, member 1 [Source:MGI Symbol;Acc:MGI:99216]	-	R-MMU-3000171:Non-integrin membrane-ECM interactions;R-MMU-1474244:Extracellular matrix organization	-	-	-	-	-	GO:0000003:reproduction;GO:0000902:cell morphogenesis;GO:0001558:regulation of cell growth;GO:0001763:morphogenesis of a branching structure;GO:0001952:regulation of cell-matrix adhesion;GO:0002009:morphogenesis of an epithelium;GO:0002011:morphogenesis of an epithelial sheet;GO:0006464:cellular protein modification process;GO:0006468:protein phosphorylation;GO:0006793:phosphorus metabolic proces…	GO:0000166:nucleotide binding;GO:0001882:nucleoside binding;GO:0001883:purine nucleoside binding;GO:0003824:catalytic activity;GO:0004672:protein kinase activity;GO:0004713:protein tyrosine kinase activity;GO:0004714:transmembrane receptor protein tyrosine kinase activity;GO:0004871:signal transducer activity;GO:0004872:receptor activity;GO:0004888:transmembrane signaling receptor activity;GO:000…	GO:0005576:extracellular region;GO:0005615:extracellular space;GO:0005623:cell;GO:0005886:plasma membrane;GO:0005887:integral component of plasma membrane;GO:0016020:membrane;GO:0016021:integral component of membrane;GO:0016323:basolateral plasma membrane;GO:0031224:intrinsic component of membrane;GO:0031226:intrinsic component of plasma membrane;GO:0031982:vesicle;GO:0031988:membrane-bounded ves…
Prdx6	0.722145	1.68571e-35	8.38557e-31		0.97	0.875	3.69279	2.97064	protein_coding	mm10	chr1	-	161240112	161251219	11108	ENSMUSG00000026701	mmu:11758:Prdx6, 1-Cys_Prx, 1-cysPrx, 9430088D19Rik, AA690119, Aop2, Brp-12, CP-3, GPx, Ltw-4, Ltw4, Lvtw-4, NSGPx, ORF06, Prdx5, aiPLA2	11758	peroxiredoxin 6 [Source:MGI Symbol;Acc:MGI:894320]	mmu01100:Metabolic pathways	R-MMU-2262752:Cellular responses to stress;R-MMU-3299685:Detoxification of Reactive Oxygen Species	PWY-6355:phosphate acquisition II	-	-	-	-	GO:0000302:response to reactive oxygen species;GO:0006629:lipid metabolic process;GO:0006950:response to stress;GO:0006979:response to oxidative stress;GO:0007155:cell adhesion;GO:0008152:metabolic process;GO:0009056:catabolic process;GO:0009987:cellular process;GO:0016042:lipid catabolic process;GO:0016043:cellular component organization;GO:0019725:cellular homeostasis;GO:0022607:cellular compon…	GO:0002161:aminoacyl-tRNA editing activity;GO:0003824:catalytic activity;GO:0004553:hydrolase activity, hydrolyzing O-glycosyl compounds;GO:0004559:alpha-mannosidase activity;GO:0004601:peroxidase activity;GO:0004602:glutathione peroxidase activity;GO:0004620:phospholipase activity;GO:0005488:binding;GO:0005515:protein binding;GO:0010296:prenylcysteine methylesterase activity;GO:0015923:mannosida…	GO:0000323:lytic vacuole;GO:0005576:extracellular region;GO:0005615:extracellular space;GO:0005622:intracellular;GO:0005623:cell;GO:0005737:cytoplasm;GO:0005739:mitochondrion;GO:0005764:lysosome;GO:0005773:vacuole;GO:0005829:cytosol;GO:0005911:cell-cell junction;GO:0005912:adherens junction;GO:0005913:cell-cell adherens junction;GO:0016020:membrane;GO:0030054:cell junction;GO:0031410:cytoplasmic …
Rarres2	0.823301	3.3137e-35	1.6484e-30		0.966	0.757	4.22241	3.3991	protein_coding	mm10	chr6	-	48569696	48572789	3094	ENSMUSG00000009281	mmu:71660:Rarres2, 0610007L05Rik, AI303516	71660	retinoic acid receptor responder (tazarotene induced) 2 [Source:MGI Symbol;Acc:MGI:1918910]	-	R-MMU-109582:Hemostasis;R-MMU-76005:Response to elevated platelet cytosolic Ca2+;R-MMU-76002:Platelet activation, signaling and aggregation;R-MMU-114608:Platelet degranulation	-	-	-	-	-	GO:0001523:retinoid metabolic process;GO:0001932:regulation of protein phosphorylation;GO:0001934:positive regulation of protein phosphorylation;GO:0002376:immune system process;GO:0002682:regulation of immune system process;GO:0002684:positive regulation of immune system process;GO:0002685:regulation of leukocyte migration;GO:0002687:positive regulation of leukocyte migration;GO:0002688:regulati…	GO:0005102:receptor binding;GO:0005488:binding;GO:0005515:protein binding	GO:0005576:extracellular region;GO:0031012:extracellular matrix;GO:0031982:vesicle;GO:0031988:membrane-bounded vesicle;GO:0043226:organelle;GO:0043227:membrane-bounded organelle;GO:0043230:extracellular organelle;GO:0044421:extracellular region part;GO:0070062:extracellular exosome;GO:1903561:extracellular vesicle
Atp1b2	0.962046	3.70817e-35	1.84463e-30		0.968	0.872	4.40502	3.44297	protein_coding	mm10	chr11	-	69599736	69605942	6207	ENSMUSG00000041329	mmu:11932:Atp1b2, Amog, Atpb-2	11932	ATPase, Na+/K+ transporting, beta 2 polypeptide [Source:MGI Symbol;Acc:MGI:88109]	mmu04260:Cardiac muscle contraction;mmu04261:Adrenergic signaling in cardiomyocytes;mmu04978:Mineral absorption;mmu04911:Insulin secretion;mmu04024:cAMP signaling pathway;mmu04022:cGMP-PKG signaling pathway;mmu04973:Carbohydrate digestion and absorption;mmu04970:Salivary secretion;mmu04971:Gastric acid secretion;mmu04972:Pancreatic secretion;mmu04918:Thyroid hormone synthesis;mmu04976:Bile secret…	R-MMU-382551:Transmembrane transport of small molecules;R-MMU-109582:Hemostasis;R-MMU-397014:Muscle contraction;R-MMU-5576891:Cardiac conduction;R-MMU-210991:Basigin interactions;R-MMU-5578775:Ion homeostasis;R-MMU-983712:Ion channel transport;R-MMU-202733:Cell surface interactions at the vascular wall;R-MMU-936837:Ion transport by P-type ATPases	-	-	-	-	-	GO:0002028:regulation of sodium ion transport;GO:0006810:transport;GO:0006811:ion transport;GO:0006812:cation transport;GO:0006813:potassium ion transport;GO:0006814:sodium ion transport;GO:0006873:cellular ion homeostasis;GO:0006875:cellular metal ion homeostasis;GO:0006883:cellular sodium ion homeostasis;GO:0007155:cell adhesion;GO:0009987:cellular process;GO:0010107:potassium ion import;GO:001…	GO:0001671:ATPase activator activity;GO:0003824:catalytic activity;GO:0005215:transporter activity;GO:0005391:sodium:potassium-exchanging ATPase activity;GO:0005488:binding;GO:0005515:protein binding;GO:0008047:enzyme activator activity;GO:0008324:cation transmembrane transporter activity;GO:0008556:potassium-transporting ATPase activity;GO:0015075:ion transmembrane transporter activity;GO:001507…	GO:0005622:intracellular;GO:0005623:cell;GO:0005737:cytoplasm;GO:0005886:plasma membrane;GO:0005887:integral component of plasma membrane;GO:0005890:sodium:potassium-exchanging ATPase complex;GO:0016020:membrane;GO:0016021:integral component of membrane;GO:0016324:apical plasma membrane;GO:0031224:intrinsic component of membrane;GO:0031226:intrinsic component of plasma membrane;GO:0032991:macromo…
Dynlrb2	0.677486	6.85793e-34	3.41148e-29		0.956	0.821	3.40329	2.72581	protein_coding	mm10	chr8	+	116504974	116515915	10942	ENSMUSG00000034467	mmu:75465:Dynlrb2, 1700009A04Rik, DNLC2B, Dncl2b	75465	dynein light chain roadblock-type 2 [Source:MGI Symbol;Acc:MGI:1922715]	-	R-MMU-5617833:Assembly of the primary cilium;R-MMU-1852241:Organelle biogenesis and maintenance;R-MMU-5620924:Intraflagellar transport	-	-	-	-	-	GO:0006810:transport;GO:0006928:movement of cell or subcellular component;GO:0007017:microtubule-based process;GO:0007018:microtubule-based movement;GO:0009987:cellular process;GO:0044699:single-organism process;GO:0044763:single-organism cellular process;GO:0051179:localization;GO:0051234:establishment of localization	GO:0003774:motor activity;GO:0003824:catalytic activity;GO:0005488:binding;GO:0005515:protein binding;GO:0016462:pyrophosphatase activity;GO:0016787:hydrolase activity;GO:0016817:hydrolase activity, acting on acid anhydrides;GO:0016818:hydrolase activity, acting on acid anhydrides, in phosphorus-containing anhydrides;GO:0017111:nucleoside-triphosphatase activity;GO:0045502:dynein binding;GO:00455…	GO:0005576:extracellular region;GO:0005622:intracellular;GO:0005623:cell;GO:0005737:cytoplasm;GO:0005856:cytoskeleton;GO:0005868:cytoplasmic dynein complex;GO:0005874:microtubule;GO:0005875:microtubule associated complex;GO:0015630:microtubule cytoskeleton;GO:0030286:dynein complex;GO:0031982:vesicle;GO:0031988:membrane-bounded vesicle;GO:0032991:macromolecular complex;GO:0043226:organelle;GO:004…
Id4	0.792454	4.40187e-33	2.18971e-28		0.949	0.805	3.63316	2.8407	protein_coding	mm10	chr13	+	48261228	48266026	4799	ENSMUSG00000021379	mmu:15904:Id4, Idb4, bHLHb27	15904	inhibitor of DNA binding 4 [Source:MGI Symbol;Acc:MGI:99414]	mmu04350:TGF-beta signaling pathway;mmu04550:Signaling pathways regulating pluripotency of stem cells	-	-	-	-	-	-	GO:0000003:reproduction;GO:0000082:G1/S transition of mitotic cell cycle;GO:0000122:negative regulation of transcription from RNA polymerase II promoter;GO:0000278:mitotic cell cycle;GO:0001503:ossification;GO:0001649:osteoblast differentiation;GO:0001655:urogenital system development;GO:0002009:morphogenesis of an epithelium;GO:0003006:developmental process involved in reproduction;GO:0006139:nu…	GO:0001085:RNA polymerase II transcription factor binding;GO:0005488:binding;GO:0005515:protein binding;GO:0008134:transcription factor binding;GO:0046983:protein dimerization activity	GO:0005622:intracellular;GO:0005623:cell;GO:0005634:nucleus;GO:0005737:cytoplasm;GO:0043226:organelle;GO:0043227:membrane-bounded organelle;GO:0043229:intracellular organelle;GO:0043231:intracellular membrane-bounded organelle;GO:0044424:intracellular part;GO:0044464:cell part
Slc38a1	0.671538	1.28869e-32	6.4106e-28		0.966	0.906	3.81015	3.13861	protein_coding	mm10	chr15	-	96571418	96642913	71496	ENSMUSG00000023169	mmu:105727:Slc38a1, AA408026, AA409865, AL022800, AU015942, NAT2	105727	solute carrier family 38, member 1 [Source:MGI Symbol;Acc:MGI:2145895]	mmu04724:Glutamatergic synapse;mmu04727:GABAergic synapse	R-MMU-112313:Neurotransmitter uptake and Metabolism In Glial Cells;R-MMU-112316:Neuronal System;R-MMU-382551:Transmembrane transport of small molecules;R-MMU-210455:Astrocytic Glutamate-Glutamine Uptake And Metabolism;R-MMU-112315:Transmission across Chemical Synapses;R-MMU-425407:SLC-mediated transmembrane transport;R-MMU-425393:Transport of inorganic cations/anions and amino acids/oligopeptides…	-	-	-	-	-	GO:0006810:transport;GO:0006811:ion transport;GO:0006812:cation transport;GO:0006814:sodium ion transport;GO:0006820:anion transport;GO:0006865:amino acid transport;GO:0006867:asparagine transport;GO:0006868:glutamine transport;GO:0015672:monovalent inorganic cation transport;GO:0015711:organic anion transport;GO:0015802:basic amino acid transport;GO:0015804:neutral amino acid transport;GO:001581…	GO:0005215:transporter activity;GO:0005290:L-histidine transmembrane transporter activity;GO:0005342:organic acid transmembrane transporter activity;GO:0015171:amino acid transmembrane transporter activity;GO:0015174:basic amino acid transmembrane transporter activity;GO:0015175:neutral amino acid transmembrane transporter activity;GO:0015179:L-amino acid transmembrane transporter activity;GO:001…	GO:0005576:extracellular region;GO:0005623:cell;GO:0005886:plasma membrane;GO:0005887:integral component of plasma membrane;GO:0016020:membrane;GO:0016021:integral component of membrane;GO:0030424:axon;GO:0031224:intrinsic component of membrane;GO:0031226:intrinsic component of plasma membrane;GO:0031982:vesicle;GO:0031988:membrane-bounded vesicle;GO:0042995:cell projection;GO:0043005:neuron proj…
Aqp4	0.850441	4.8445e-32	2.4099e-27		0.882	0.681	3.00539	2.15495	protein_coding	mm10	chr18	-	15389496	15410982	21487	ENSMUSG00000024411	mmu:11829:Aqp4, WCH4	11829	aquaporin 4 [Source:MGI Symbol;Acc:MGI:107387]	mmu04962:Vasopressin-regulated water reabsorption;mmu04976:Bile secretion	-	-	-	-	-	-	GO:0001678:cellular glucose homeostasis;GO:0001816:cytokine production;GO:0001817:regulation of cytokine production;GO:0001818:negative regulation of cytokine production;GO:0002376:immune system process;GO:0003008:system process;GO:0003014:renal system process;GO:0003091:renal water homeostasis;GO:0003097:renal water transport;GO:0006461:protein complex assembly;GO:0006810:transport;GO:0006811:io…	GO:0005215:transporter activity;GO:0005372:water transmembrane transporter activity;GO:0015144:carbohydrate transmembrane transporter activity;GO:0015166:polyol transmembrane transporter activity;GO:0015168:glycerol transmembrane transporter activity;GO:0015250:water channel activity;GO:0015254:glycerol channel activity;GO:0015267:channel activity;GO:0015288:porin activity;GO:0015665:alcohol tran…	GO:0005622:intracellular;GO:0005623:cell;GO:0005737:cytoplasm;GO:0005886:plasma membrane;GO:0005887:integral component of plasma membrane;GO:0005911:cell-cell junction;GO:0009897:external side of plasma membrane;GO:0009925:basal plasma membrane;GO:0009986:cell surface;GO:0016020:membrane;GO:0016021:integral component of membrane;GO:0016323:basolateral plasma membrane;GO:0030054:cell junction;GO:0…
Vim	1.00703	6.28265e-32	3.1253e-27		0.984	0.924	5.14277	4.13574	protein_coding	mm10	chr2	+	13573927	13582826	8900	ENSMUSG00000026728	mmu:22352:Vim	22352	vimentin [Source:MGI Symbol;Acc:MGI:98932]	mmu05206:MicroRNAs in cancer;mmu05169:Epstein-Barr virus infection	R-MMU-75153:Apoptotic execution phase;R-MMU-390522:Striated Muscle Contraction;R-MMU-264870:Caspase-mediated cleavage of cytoskeletal proteins;R-MMU-397014:Muscle contraction;R-MMU-5357801:Programmed Cell Death;R-MMU-109581:Apoptosis;R-MMU-111465:Apoptotic cleavage of cellular proteins	-	-	-	-	-	GO:0000902:cell morphogenesis;GO:0000904:cell morphogenesis involved in differentiation;GO:0001654:eye development;GO:0002064:epithelial cell development;GO:0002088:lens development in camera-type eye;GO:0006928:movement of cell or subcellular component;GO:0006996:organelle organization;GO:0007010:cytoskeleton organization;GO:0007154:cell communication;GO:0007165:signal transduction;GO:0007166:ce…	GO:0001948:glycoprotein binding;GO:0003676:nucleic acid binding;GO:0003723:RNA binding;GO:0003725:double-stranded RNA binding;GO:0005198:structural molecule activity;GO:0005200:structural constituent of cytoskeleton;GO:0005212:structural constituent of eye lens;GO:0005488:binding;GO:0005515:protein binding;GO:0008022:protein C-terminus binding;GO:0019215:intermediate filament binding;GO:0019899:e…	GO:0005576:extracellular region;GO:0005622:intracellular;GO:0005623:cell;GO:0005737:cytoplasm;GO:0005777:peroxisome;GO:0005829:cytosol;GO:0005856:cytoskeleton;GO:0005882:intermediate filament;GO:0005886:plasma membrane;GO:0005912:adherens junction;GO:0005924:cell-substrate adherens junction;GO:0005925:focal adhesion;GO:0016020:membrane;GO:0030054:cell junction;GO:0030055:cell-substrate junction;G…
Nnat	0.949606	1.65319e-31	8.22379e-27		0.981	0.875	6.39802	5.44842	protein_coding	mm10	chr2	+	157560078	157562522	2445	ENSMUSG00000067786	mmu:18111:Nnat, 5730414I02Rik, AW107673, Peg5	18111	neuronatin [Source:MGI Symbol;Acc:MGI:104716]	-	-	-	-	-	-	-	GO:0002790:peptide secretion;GO:0002791:regulation of peptide secretion;GO:0002793:positive regulation of peptide secretion;GO:0006810:transport;GO:0007154:cell communication;GO:0007267:cell-cell signaling;GO:0007275:multicellular organism development;GO:0007399:nervous system development;GO:0007417:central nervous system development;GO:0007420:brain development;GO:0008104:protein localization;GO…	-	GO:0005622:intracellular;GO:0005623:cell;GO:0005737:cytoplasm;GO:0044424:intracellular part;GO:0044464:cell part
Gm973	0.727975	4.54552e-31	2.26117e-26		0.931	0.751	2.98364	2.25567	protein_coding	mm10	chr1	+	59516264	59636417	120154	ENSMUSG00000047361	mmu:381260:Gm973, AW554518	381260	predicted gene 973 [Source:MGI Symbol;Acc:MGI:2685819]	-	-	-	-	-	-	-	-	-	-
Scnn1a	0.817401	1.77276e-30	8.81857e-26		0.827	0.611	2.46048	1.64308	protein_coding	mm10	chr6	+	125320659	125344943	24285	ENSMUSG00000030340	mmu:20276:Scnn1a, ENaC, SCNEA, Scnn1, mENaC	20276	sodium channel, nonvoltage-gated 1 alpha [Source:MGI Symbol;Acc:MGI:101782]	mmu04742:Taste transduction;mmu04960:Aldosterone-regulated sodium reabsorption	R-MMU-382551:Transmembrane transport of small molecules;R-MMU-2672351:Stimuli-sensing channels;R-MMU-983712:Ion channel transport	-	-	-	-	-	GO:0003008:system process;GO:0006810:transport;GO:0006811:ion transport;GO:0006812:cation transport;GO:0006814:sodium ion transport;GO:0007600:sensory perception;GO:0007606:sensory perception of chemical stimulus;GO:0015672:monovalent inorganic cation transport;GO:0030001:metal ion transport;GO:0030104:water homeostasis;GO:0032501:multicellular organismal process;GO:0034220:ion transmembrane tran…	GO:0003779:actin binding;GO:0004872:receptor activity;GO:0005215:transporter activity;GO:0005216:ion channel activity;GO:0005261:cation channel activity;GO:0005272:sodium channel activity;GO:0005488:binding;GO:0005515:protein binding;GO:0008092:cytoskeletal protein binding;GO:0008324:cation transmembrane transporter activity;GO:0015075:ion transmembrane transporter activity;GO:0015077:monovalent …	GO:0005576:extracellular region;GO:0005622:intracellular;GO:0005623:cell;GO:0005737:cytoplasm;GO:0005829:cytosol;GO:0005856:cytoskeleton;GO:0005886:plasma membrane;GO:0005887:integral component of plasma membrane;GO:0005929:cilium;GO:0005938:cell cortex;GO:0009897:external side of plasma membrane;GO:0009986:cell surface;GO:0015629:actin cytoskeleton;GO:0016020:membrane;GO:0016021:integral compone…
Scg3	0.800844	2.32702e-30	1.15758e-25		0.887	0.708	3.1364	2.33555	protein_coding	mm10	chr9	-	75643189	75684056	40868	ENSMUSG00000032181	mmu:20255:Scg3, 1B1075, AI385542, Chgd, SgIII	20255	secretogranin III [Source:MGI Symbol;Acc:MGI:103032]	-	R-MMU-109582:Hemostasis;R-MMU-76005:Response to elevated platelet cytosolic Ca2+;R-MMU-76002:Platelet activation, signaling and aggregation;R-MMU-114608:Platelet degranulation	-	-	-	-	-	-	GO:0003676:nucleic acid binding;GO:0003723:RNA binding;GO:0005488:binding;GO:0044822:poly(A) RNA binding;GO:0097159:organic cyclic compound binding;GO:1901363:heterocyclic compound binding	GO:0005576:extracellular region;GO:0005622:intracellular;GO:0005623:cell;GO:0005737:cytoplasm;GO:0016020:membrane;GO:0031410:cytoplasmic vesicle;GO:0031982:vesicle;GO:0043226:organelle;GO:0043227:membrane-bounded organelle;GO:0044424:intracellular part;GO:0044444:cytoplasmic part;GO:0044464:cell part
Anxa5	0.607505	1.53215e-29	7.62168e-25		0.958	0.872	3.47887	2.87136	protein_coding	mm10	chr3	-	36448923	36475894	26972	ENSMUSG00000027712	mmu:11747:Anxa5, Anx5, R74653	11747	annexin A5 [Source:MGI Symbol;Acc:MGI:106008]	-	R-MMU-109582:Hemostasis;R-MMU-76005:Response to elevated platelet cytosolic Ca2+;R-MMU-76002:Platelet activation, signaling and aggregation;R-MMU-114608:Platelet degranulation	-	P06664:Gonadotropin-releasing hormone receptor pathway	-	-	-	GO:0000422:mitophagy;GO:0000423:macromitophagy;GO:0002230:positive regulation of defense response to virus by host;GO:0002252:immune effector process;GO:0002376:immune system process;GO:0002682:regulation of immune system process;GO:0002697:regulation of immune effector process;GO:0002790:peptide secretion;GO:0002791:regulation of peptide secretion;GO:0002792:negative regulation of peptide secret…	GO:0003824:catalytic activity;GO:0005102:receptor binding;GO:0005215:transporter activity;GO:0005388:calcium-transporting ATPase activity;GO:0005488:binding;GO:0005509:calcium ion binding;GO:0005515:protein binding;GO:0005543:phospholipid binding;GO:0005544:calcium-dependent phospholipid binding;GO:0008289:lipid binding;GO:0008324:cation transmembrane transporter activity;GO:0015075:ion transmemb…	GO:0005576:extracellular region;GO:0005615:extracellular space;GO:0005622:intracellular;GO:0005623:cell;GO:0005634:nucleus;GO:0005737:cytoplasm;GO:0005783:endoplasmic reticulum;GO:0005829:cytosol;GO:0005886:plasma membrane;GO:0005911:cell-cell junction;GO:0005912:adherens junction;GO:0005924:cell-substrate adherens junction;GO:0005925:focal adhesion;GO:0008021:synaptic vesicle;GO:0009897:external…
1110017D15Rik	0.665902	1.46284e-28	7.27692e-24		0.907	0.784	2.96138	2.29548	protein_coding	mm10	chr4	-	41505009	41517333	12325	ENSMUSG00000028441	mmu:73721:1110017D15Rik, Cbe1, Smrp1	73721	RIKEN cDNA 1110017D15 gene [Source:MGI Symbol;Acc:MGI:1920971]	-	-	-	-	-	-	-	GO:0000003:reproduction;GO:0006461:protein complex assembly;GO:0007276:gamete generation;GO:0007283:spermatogenesis;GO:0009987:cellular process;GO:0016043:cellular component organization;GO:0019953:sexual reproduction;GO:0022414:reproductive process;GO:0022607:cellular component assembly;GO:0030154:cell differentiation;GO:0032501:multicellular organismal process;GO:0032502:developmental process;G…	GO:0005488:binding;GO:0005515:protein binding;GO:0008092:cytoskeletal protein binding;GO:0015631:tubulin binding;GO:0043014:alpha-tubulin binding	GO:0002177:manchette;GO:0005622:intracellular;GO:0005623:cell;GO:0005634:nucleus;GO:0005737:cytoplasm;GO:0005856:cytoskeleton;GO:0015630:microtubule cytoskeleton;GO:0043226:organelle;GO:0043227:membrane-bounded organelle;GO:0043228:non-membrane-bounded organelle;GO:0043229:intracellular organelle;GO:0043231:intracellular membrane-bounded organelle;GO:0043232:intracellular non-membrane-bounded org…
Plac9	0.815177	1.51991e-28	7.56079e-24		0.928	0.805	3.75995	2.94478	-	-	-	-	-	-	-	-	-	-	-	-	-	-	-	-	-	-	-	-	-
Hdc	0.692861	1.52664e-28	7.59429e-24		0.908	0.781	2.94312	2.25026	protein_coding	mm10	chr2	-	126593667	126619299	25633	ENSMUSG00000027360	mmu:15186:Hdc, AW108189, Hdc-a, Hdc-c, Hdc-e, Hdc-s	15186	histidine decarboxylase [Source:MGI Symbol;Acc:MGI:96062]	mmu01100:Metabolic pathways;mmu00340:Histidine metabolism	R-MMU-1430728:Metabolism;R-MMU-6788656:Histidine, lysine, phenylalanine, tyrosine, proline and tryptophan catabolism;R-MMU-70921:Histidine catabolism;R-MMU-71291:Metabolism of amino acids and derivatives	PWY-6173:histamine biosynthesis	P04387:Histamine synthesis	-	-	-	GO:0001692:histamine metabolic process;GO:0001694:histamine biosynthetic process;GO:0006082:organic acid metabolic process;GO:0006520:cellular amino acid metabolic process;GO:0006547:histidine metabolic process;GO:0006548:histidine catabolic process;GO:0006576:cellular biogenic amine metabolic process;GO:0006584:catecholamine metabolic process;GO:0006725:cellular aromatic compound metabolic proce…	GO:0003824:catalytic activity;GO:0004398:histidine decarboxylase activity;GO:0005488:binding;GO:0016597:amino acid binding;GO:0016829:lyase activity;GO:0016830:carbon-carbon lyase activity;GO:0016831:carboxy-lyase activity;GO:0030170:pyridoxal phosphate binding;GO:0031406:carboxylic acid binding;GO:0043167:ion binding;GO:0043168:anion binding;GO:0048037:cofactor binding	GO:0005622:intracellular;GO:0005623:cell;GO:0005737:cytoplasm;GO:0005829:cytosol;GO:0030425:dendrite;GO:0036477:somatodendritic compartment;GO:0042995:cell projection;GO:0043005:neuron projection;GO:0043025:neuronal cell body;GO:0044297:cell body;GO:0044424:intracellular part;GO:0044444:cytoplasmic part;GO:0044464:cell part;GO:0097458:neuron part
Atp1a2	0.935537	2.41508e-28	1.20138e-23		0.878	0.666	3.87828	2.94275	protein_coding	mm10	chr1	-	172271709	172298064	26356	ENSMUSG00000007097	mmu:98660:Atp1a2, AW060654, Atpa-3, mKIAA0778	98660	ATPase, Na+/K+ transporting, alpha 2 polypeptide [Source:MGI Symbol;Acc:MGI:88106]	mmu04260:Cardiac muscle contraction;mmu04261:Adrenergic signaling in cardiomyocytes;mmu04978:Mineral absorption;mmu04911:Insulin secretion;mmu04024:cAMP signaling pathway;mmu04022:cGMP-PKG signaling pathway;mmu04973:Carbohydrate digestion and absorption;mmu04970:Salivary secretion;mmu04971:Gastric acid secretion;mmu04972:Pancreatic secretion;mmu04918:Thyroid hormone synthesis;mmu04976:Bile secret…	R-MMU-382551:Transmembrane transport of small molecules;R-MMU-397014:Muscle contraction;R-MMU-5576891:Cardiac conduction;R-MMU-5578775:Ion homeostasis;R-MMU-983712:Ion channel transport;R-MMU-936837:Ion transport by P-type ATPases	-	-	-	-	-	GO:0001504:neurotransmitter uptake;GO:0001505:regulation of neurotransmitter levels;GO:0002026:regulation of the force of heart contraction;GO:0002028:regulation of sodium ion transport;GO:0002087:regulation of respiratory gaseous exchange by neurological system process;GO:0003008:system process;GO:0003012:muscle system process;GO:0003013:circulatory system process;GO:0003015:heart process;GO:000…	GO:0000166:nucleotide binding;GO:0001882:nucleoside binding;GO:0001883:purine nucleoside binding;GO:0003824:catalytic activity;GO:0005215:transporter activity;GO:0005391:sodium:potassium-exchanging ATPase activity;GO:0005488:binding;GO:0005496:steroid binding;GO:0005515:protein binding;GO:0005524:ATP binding;GO:0008144:drug binding;GO:0008289:lipid binding;GO:0008324:cation transmembrane transpor…	GO:0005576:extracellular region;GO:0005622:intracellular;GO:0005623:cell;GO:0005737:cytoplasm;GO:0005768:endosome;GO:0005773:vacuole;GO:0005886:plasma membrane;GO:0005887:integral component of plasma membrane;GO:0005890:sodium:potassium-exchanging ATPase complex;GO:0005901:caveola;GO:0005911:cell-cell junction;GO:0012505:endomembrane system;GO:0014704:intercalated disc;GO:0016020:membrane;GO:0016…
Prxl2a	0.723131	2.75011e-28	1.36804e-23		0.932	0.827	3.3516	2.62847	protein_coding	mm10	chr14	-	40993740	41013788	20049	ENSMUSG00000021792	mmu:70564:Fam213a, 5730469M10Rik, AU040822, Pamm	70564	peroxiredoxin like 2A [Source:MGI Symbol;Acc:MGI:1917814]	-	-	-	-	-	-	-	GO:0002376:immune system process;GO:0002520:immune system development;GO:0002521:leukocyte differentiation;GO:0002573:myeloid leukocyte differentiation;GO:0002682:regulation of immune system process;GO:0002761:regulation of myeloid leukocyte differentiation;GO:0007275:multicellular organism development;GO:0008152:metabolic process;GO:0009987:cellular process;GO:0030097:hemopoiesis;GO:0030099:myel…	GO:0016209:antioxidant activity	GO:0005576:extracellular region;GO:0005622:intracellular;GO:0005623:cell;GO:0005737:cytoplasm;GO:0005739:mitochondrion;GO:0031982:vesicle;GO:0031988:membrane-bounded vesicle;GO:0043226:organelle;GO:0043227:membrane-bounded organelle;GO:0043229:intracellular organelle;GO:0043230:extracellular organelle;GO:0043231:intracellular membrane-bounded organelle;GO:0044421:extracellular region part;GO:0044…
Ascc1	0.717068	3.47087e-28	1.72659e-23		0.887	0.714	2.84145	2.12438	protein_coding	mm10	chr10	+	60002805	60099988	97184	ENSMUSG00000044475	mmu:69090:Ascc1, 1810015P09Rik, AI550520, ASC1p50, CGI-18	69090	activating signal cointegrator 1 complex subunit 1 [Source:MGI Symbol;Acc:MGI:1916340]	-	-	-	-	-	-	-	GO:0006139:nucleobase-containing compound metabolic process;GO:0006351:transcription, DNA-templated;GO:0006355:regulation of transcription, DNA-templated;GO:0006725:cellular aromatic compound metabolic process;GO:0006807:nitrogen compound metabolic process;GO:0008152:metabolic process;GO:0009058:biosynthetic process;GO:0009059:macromolecule biosynthetic process;GO:0009889:regulation of biosynthet…	GO:0000988:transcription factor activity, protein binding;GO:0000989:transcription factor activity, transcription factor binding;GO:0003676:nucleic acid binding;GO:0003712:transcription cofactor activity;GO:0003713:transcription coactivator activity;GO:0003723:RNA binding;GO:0005488:binding;GO:0097159:organic cyclic compound binding;GO:1901363:heterocyclic compound binding	GO:0005622:intracellular;GO:0005623:cell;GO:0005634:nucleus;GO:0005667:transcription factor complex;GO:0005737:cytoplasm;GO:0031594:neuromuscular junction;GO:0032991:macromolecular complex;GO:0043226:organelle;GO:0043227:membrane-bounded organelle;GO:0043229:intracellular organelle;GO:0043231:intracellular membrane-bounded organelle;GO:0043234:protein complex;GO:0044424:intracellular part;GO:0044…
Zbtb20	0.679505	3.91736e-28	1.94869e-23		0.966	0.933	3.99148	3.31197	protein_coding	mm10	chr16	+	42875881	43642602	766722	ENSMUSG00000022708	mmu:56490:Zbtb20, 1300017A20Rik, 7330412A13Rik, A930017C21Rik, D16Wsu73e, DPZF, HOF, ODA-8S, Oda8, Zfp288	56490	zinc finger and BTB domain containing 20 [Source:MGI Symbol;Acc:MGI:1929213]	-	-	-	-	-	-	-	GO:0000122:negative regulation of transcription from RNA polymerase II promoter;GO:0001816:cytokine production;GO:0001817:regulation of cytokine production;GO:0001819:positive regulation of cytokine production;GO:0006139:nucleobase-containing compound metabolic process;GO:0006351:transcription, DNA-templated;GO:0006355:regulation of transcription, DNA-templated;GO:0006357:regulation of transcript…	GO:0000981:RNA polymerase II transcription factor activity, sequence-specific DNA binding;GO:0000982:transcription factor activity, RNA polymerase II core promoter proximal region sequence-specific binding;GO:0001071:nucleic acid binding transcription factor activity;GO:0001078:transcriptional repressor activity, RNA polymerase II core promoter proximal region sequence-specific binding;GO:0001227…	GO:0005622:intracellular;GO:0005623:cell;GO:0005634:nucleus;GO:0005654:nucleoplasm;GO:0031974:membrane-enclosed lumen;GO:0031981:nuclear lumen;GO:0043226:organelle;GO:0043227:membrane-bounded organelle;GO:0043229:intracellular organelle;GO:0043231:intracellular membrane-bounded organelle;GO:0043233:organelle lumen;GO:0044422:organelle part;GO:0044424:intracellular part;GO:0044428:nuclear part;GO:…
2410004P03Rik	0.660502	1.00465e-27	4.99764e-23		0.925	0.796	3.03665	2.37615	protein_coding	mm10	chr12	-	17003319	17011727	8409	ENSMUSG00000071398	mmu:73667:2410004P03Rik	73667	RIKEN cDNA 2410004P03 gene [Source:MGI Symbol;Acc:MGI:1920917]	-	-	-	-	-	-	-	-	-	-
Fam183b	0.673744	4.91136e-27	2.44315e-22		0.915	0.784	2.85341	2.17967	protein_coding	mm10	chr11	-	58792797	58801960	9164	ENSMUSG00000049154	mmu:75429:Fam183b, 3100002J23Rik, Theg6	75429	family with sequence similarity 183, member B [Source:MGI Symbol;Acc:MGI:1922679]	-	-	-	-	-	-	-	-	-	-
Gja1	0.806265	5.28199e-27	2.62752e-22		0.881	0.684	3.03632	2.23006	protein_coding	mm10	chr10	+	56377330	56402513	25184	ENSMUSG00000050953	mmu:14609:Gja1, AU042049, AW546267, Cnx43, Cx43, Cx43alpha1, Gja-1, Npm1, connexin43	14609	gap junction protein, alpha 1 [Source:MGI Symbol;Acc:MGI:95713]	mmu05412:Arrhythmogenic right ventricular cardiomyopathy (ARVC);mmu04540:Gap junction	R-MMU-190872:Transport of connexons to the plasma membrane;R-MMU-191647:c-src mediated regulation of Cx43 function and closure of gap junctions;R-MMU-190828:Gap junction trafficking;R-MMU-157858:Gap junction trafficking and regulation;R-MMU-196025:Formation of annular gap junctions;R-MMU-5653656:Vesicle-mediated transport;R-MMU-191650:Regulation of gap junction activity;R-MMU-190861:Gap junction …	-	-	-	-	-	GO:0000902:cell morphogenesis;GO:0000904:cell morphogenesis involved in differentiation;GO:0001503:ossification;GO:0001558:regulation of cell growth;GO:0001568:blood vessel development;GO:0001649:osteoblast differentiation;GO:0001654:eye development;GO:0001662:behavioral fear response;GO:0001701:in utero embryonic development;GO:0001764:neuron migration;GO:0001837:epithelial to mesenchymal transi…	GO:0004871:signal transducer activity;GO:0005102:receptor binding;GO:0005215:transporter activity;GO:0005243:gap junction channel activity;GO:0005488:binding;GO:0005515:protein binding;GO:0008092:cytoskeletal protein binding;GO:0015075:ion transmembrane transporter activity;GO:0015267:channel activity;GO:0015631:tubulin binding;GO:0017124:SH3 domain binding;GO:0019904:protein domain specific bind…	GO:0000323:lytic vacuole;GO:0005576:extracellular region;GO:0005622:intracellular;GO:0005623:cell;GO:0005737:cytoplasm;GO:0005739:mitochondrion;GO:0005740:mitochondrial envelope;GO:0005741:mitochondrial outer membrane;GO:0005764:lysosome;GO:0005768:endosome;GO:0005769:early endosome;GO:0005770:late endosome;GO:0005771:multivesicular body;GO:0005773:vacuole;GO:0005783:endoplasmic reticulum;GO:0005…
Sntn	0.858724	6.85458e-27	3.40981e-22		0.802	0.568	2.64193	1.78321	protein_coding	mm10	chr14	+	13670876	13683148	12273	ENSMUSG00000044772	mmu:218739:Sntn, A430083B19Rik	218739	sentan, cilia apical structure protein [Source:MGI Symbol;Acc:MGI:3045373]	-	-	-	-	-	-	-	-	-	GO:0005623:cell;GO:0005929:cilium;GO:0042995:cell projection;GO:0043226:organelle;GO:0044464:cell part
S100b	0.734639	7.84981e-27	3.90489e-22		0.876	0.693	2.80625	2.07161	protein_coding	mm10	chr10	+	76253853	76261159	7307	ENSMUSG00000033208	mmu:20203:S100b, AI850290, Bpb	20203	S100 protein, beta polypeptide, neural [Source:MGI Symbol;Acc:MGI:98217]	-	R-MMU-166054:Activated TLR4 signalling;R-MMU-168164:Toll Like Receptor 3 (TLR3) Cascade;R-MMU-168188:Toll Like Receptor TLR6:TLR2 Cascade;R-MMU-168256:Immune System;R-MMU-168898:Toll-Like Receptors Cascades;R-MMU-1606322:ZBP1(DAI) mediated induction of type I IFNs;R-MMU-1810476:RIP-mediated NFkB activation via ZBP1;R-MMU-975155:MyD88 dependent cascade initiated on endosome;R-MMU-1236394:Signaling…	-	-	-	-	-	GO:0000902:cell morphogenesis;GO:0001816:cytokine production;GO:0001817:regulation of cytokine production;GO:0003008:system process;GO:0006091:generation of precursor metabolites and energy;GO:0006112:energy reserve metabolic process;GO:0006873:cellular ion homeostasis;GO:0006874:cellular calcium ion homeostasis;GO:0006875:cellular metal ion homeostasis;GO:0006915:apoptotic process;GO:0007154:cel…	GO:0005102:receptor binding;GO:0005488:binding;GO:0005509:calcium ion binding;GO:0005515:protein binding;GO:0008270:zinc ion binding;GO:0042802:identical protein binding;GO:0042803:protein homodimerization activity;GO:0043167:ion binding;GO:0043169:cation binding;GO:0044548:S100 protein binding;GO:0046872:metal ion binding;GO:0046914:transition metal ion binding;GO:0046983:protein dimerization ac…	GO:0001726:ruffle;GO:0005576:extracellular region;GO:0005615:extracellular space;GO:0005622:intracellular;GO:0005623:cell;GO:0005634:nucleus;GO:0005737:cytoplasm;GO:0031252:cell leading edge;GO:0036477:somatodendritic compartment;GO:0042995:cell projection;GO:0043025:neuronal cell body;GO:0043226:organelle;GO:0043227:membrane-bounded organelle;GO:0043229:intracellular organelle;GO:0043231:intrace…
Ezr	0.564132	8.68732e-27	4.3215e-22		0.974	0.891	3.80163	3.2375	protein_coding	mm10	chr17	-	6738041	6782784	44744	ENSMUSG00000052397	mmu:22350:Ezr, AW146364, R75297, Vil2, p81	22350	ezrin [Source:MGI Symbol;Acc:MGI:98931]	mmu05206:MicroRNAs in cancer;mmu04810:Regulation of actin cytoskeleton;mmu04670:Leukocyte transendothelial migration;mmu04971:Gastric acid secretion;mmu05205:Proteoglycans in cancer	R-MMU-1266738:Developmental Biology;R-MMU-437239:Recycling pathway of L1;R-MMU-422475:Axon guidance;R-MMU-373752:Netrin-1 signaling;R-MMU-373760:L1CAM interactions	-	-	-	-	-	GO:0000122:negative regulation of transcription from RNA polymerase II promoter;GO:0000165:MAPK cascade;GO:0000226:microtubule cytoskeleton organization;GO:0000902:cell morphogenesis;GO:0001816:cytokine production;GO:0001817:regulation of cytokine production;GO:0001818:negative regulation of cytokine production;GO:0001885:endothelial cell development;GO:0001932:regulation of protein phosphorylati…	GO:0003676:nucleic acid binding;GO:0003723:RNA binding;GO:0003779:actin binding;GO:0005488:binding;GO:0005515:protein binding;GO:0008017:microtubule binding;GO:0008092:cytoskeletal protein binding;GO:0015631:tubulin binding;GO:0019899:enzyme binding;GO:0019900:kinase binding;GO:0019901:protein kinase binding;GO:0019904:protein domain specific binding;GO:0032403:protein complex binding;GO:0034236:…	GO:0001726:ruffle;GO:0001772:immunological synapse;GO:0001931:uropod;GO:0005576:extracellular region;GO:0005615:extracellular space;GO:0005622:intracellular;GO:0005623:cell;GO:0005634:nucleus;GO:0005730:nucleolus;GO:0005737:cytoplasm;GO:0005768:endosome;GO:0005773:vacuole;GO:0005815:microtubule organizing center;GO:0005829:cytosol;GO:0005856:cytoskeleton;GO:0005884:actin filament;GO:0005886:plasm…
Enkur	0.598721	2.0615e-26	1.02549e-21		0.944	0.848	3.24088	2.64216	protein_coding	mm10	chr2	-	21180731	21205365	24635	ENSMUSG00000026679	mmu:71233:Enkur, 4933434I06Rik, AU016229	71233	enkurin, TRPC channel interacting protein [Source:MGI Symbol;Acc:MGI:1918483]	-	-	-	-	-	-	-	-	GO:0005488:binding;GO:0005515:protein binding;GO:0005516:calmodulin binding;GO:0017124:SH3 domain binding;GO:0019904:protein domain specific binding	GO:0001669:acrosomal vesicle;GO:0005622:intracellular;GO:0005623:cell;GO:0005737:cytoplasm;GO:0005929:cilium;GO:0012505:endomembrane system;GO:0016023:cytoplasmic, membrane-bounded vesicle;GO:0030141:secretory granule;GO:0031410:cytoplasmic vesicle;GO:0031514:motile cilium;GO:0031982:vesicle;GO:0031988:membrane-bounded vesicle;GO:0036126:sperm flagellum;GO:0042995:cell projection;GO:0043226:organ…
Ndrg2	0.742979	2.27783e-26	1.13311e-21		0.896	0.726	2.92983	2.18685	protein_coding	mm10	chr14	-	51905271	51914158	8888	ENSMUSG00000004558	mmu:29811:Ndrg2, AI182517, AU040374, Ndr2, SYLD	29811	N-myc downstream regulated gene 2 [Source:MGI Symbol;Acc:MGI:1352498]	-	-	-	-	-	-	-	GO:0000165:MAPK cascade;GO:0001816:cytokine production;GO:0001817:regulation of cytokine production;GO:0001818:negative regulation of cytokine production;GO:0001932:regulation of protein phosphorylation;GO:0001933:negative regulation of protein phosphorylation;GO:0006464:cellular protein modification process;GO:0006468:protein phosphorylation;GO:0006793:phosphorus metabolic process;GO:0006796:pho…	-	GO:0005576:extracellular region;GO:0005622:intracellular;GO:0005623:cell;GO:0005634:nucleus;GO:0005654:nucleoplasm;GO:0005737:cytoplasm;GO:0005794:Golgi apparatus;GO:0005813:centrosome;GO:0005815:microtubule organizing center;GO:0005856:cytoskeleton;GO:0012505:endomembrane system;GO:0015630:microtubule cytoskeleton;GO:0031974:membrane-enclosed lumen;GO:0031981:nuclear lumen;GO:0031982:vesicle;GO:…
Hipk1	0.544915	3.04493e-26	1.5147e-21		0.969	0.918	3.52348	2.97857	protein_coding	mm10	chr3	-	103739815	103791563	51749	ENSMUSG00000008730	mmu:15257:Hipk1, 1110062K04Rik, Myak	15257	homeodomain interacting protein kinase 1 [Source:MGI Symbol;Acc:MGI:1314873]	-	R-MMU-3700989:Transcriptional Regulation by TP53;R-MMU-212436:Generic Transcription Pathway;R-MMU-6804756:Regulation of TP53 Activity through Phosphorylation;R-MMU-74160:Gene Expression;R-MMU-5633007:Regulation of TP53 Activity	-	-	-	-	-	GO:0000122:negative regulation of transcription from RNA polymerase II promoter;GO:0001654:eye development;GO:0001959:regulation of cytokine-mediated signaling pathway;GO:0002088:lens development in camera-type eye;GO:0002089:lens morphogenesis in camera-type eye;GO:0003002:regionalization;GO:0003407:neural retina development;GO:0006139:nucleobase-containing compound metabolic process;GO:0006351:…	GO:0000166:nucleotide binding;GO:0000988:transcription factor activity, protein binding;GO:0000989:transcription factor activity, transcription factor binding;GO:0001882:nucleoside binding;GO:0001883:purine nucleoside binding;GO:0003712:transcription cofactor activity;GO:0003714:transcription corepressor activity;GO:0003824:catalytic activity;GO:0004672:protein kinase activity;GO:0004674:protein …	GO:0005622:intracellular;GO:0005623:cell;GO:0005634:nucleus;GO:0005654:nucleoplasm;GO:0005737:cytoplasm;GO:0016604:nuclear body;GO:0016605:PML body;GO:0016607:nuclear speck;GO:0031974:membrane-enclosed lumen;GO:0031981:nuclear lumen;GO:0043226:organelle;GO:0043227:membrane-bounded organelle;GO:0043229:intracellular organelle;GO:0043231:intracellular membrane-bounded organelle;GO:0043233:organelle…
Hspa4l	0.693728	8.07522e-26	4.01702e-21		0.87	0.76	2.77598	2.08225	protein_coding	mm10	chr3	+	40744495	40796103	51609	ENSMUSG00000025757	mmu:18415:Hspa4l, 94kDa, AI461691, APG-1, Osp94	18415	heat shock protein 4 like [Source:MGI Symbol;Acc:MGI:107422]	mmu04141:Protein processing in endoplasmic reticulum	-	-	-	-	-	-	GO:0006457:protein folding;GO:0006950:response to stress;GO:0006986:response to unfolded protein;GO:0009987:cellular process;GO:0010033:response to organic substance;GO:0035966:response to topologically incorrect protein;GO:0042221:response to chemical;GO:0050896:response to stimulus	GO:0000166:nucleotide binding;GO:0001882:nucleoside binding;GO:0001883:purine nucleoside binding;GO:0005488:binding;GO:0005515:protein binding;GO:0005524:ATP binding;GO:0017076:purine nucleotide binding;GO:0030554:adenyl nucleotide binding;GO:0032549:ribonucleoside binding;GO:0032550:purine ribonucleoside binding;GO:0032553:ribonucleotide binding;GO:0032555:purine ribonucleotide binding;GO:003255…	GO:0005622:intracellular;GO:0005623:cell;GO:0005634:nucleus;GO:0005737:cytoplasm;GO:0005829:cytosol;GO:0043226:organelle;GO:0043227:membrane-bounded organelle;GO:0043229:intracellular organelle;GO:0043231:intracellular membrane-bounded organelle;GO:0044424:intracellular part;GO:0044444:cytoplasmic part;GO:0044464:cell part
Col8a2	0.699854	2.79813e-25	1.39193e-20		0.848	0.684	2.44538	1.74553	protein_coding	mm10	chr4	+	126286793	126314330	27538	ENSMUSG00000056174	mmu:329941:Col8a2, AI429819	329941	collagen, type VIII, alpha 2 [Source:MGI Symbol;Acc:MGI:88464]	-	R-MMU-1474244:Extracellular matrix organization;R-MMU-2022090:Assembly of collagen fibrils and other multimeric structures;R-MMU-216083:Integrin cell surface interactions;R-MMU-1474290:Collagen formation;R-MMU-1442490:Collagen degradation;R-MMU-1650814:Collagen biosynthesis and modifying enzymes;R-MMU-1474228:Degradation of the extracellular matrix	-	P00034:Integrin signalling pathway	-	-	-	GO:0001525:angiogenesis;GO:0001568:blood vessel development;GO:0001654:eye development;GO:0001944:vasculature development;GO:0007155:cell adhesion;GO:0007275:multicellular organism development;GO:0007423:sensory organ development;GO:0008283:cell proliferation;GO:0009653:anatomical structure morphogenesis;GO:0009887:organ morphogenesis;GO:0022610:biological adhesion;GO:0032501:multicellular organi…	-	GO:0005576:extracellular region;GO:0005578:proteinaceous extracellular matrix;GO:0005581:collagen trimer;GO:0005604:basement membrane;GO:0031012:extracellular matrix;GO:0032991:macromolecular complex;GO:0043234:protein complex;GO:0044420:extracellular matrix component;GO:0044421:extracellular region part
mt-Nd4	0.525255	5.41747e-25	2.69492e-20		0.995	1	6.84376	6.3185	protein_coding	mm10	chrM	+	10167	11544	1378	ENSMUSG00000064363	-	-	mitochondrially encoded NADH dehydrogenase 4 [Source:MGI Symbol;Acc:MGI:102498]	-	-	-	-	-	-	-	-	-	-
Cpe	0.672835	1.17869e-24	5.86339e-20		0.963	0.897	4.65699	3.98415	protein_coding	mm10	chr8	-	64592542	64693054	100513	ENSMUSG00000037852	mmu:12876:Cpe, CPH, Cph-1, Cph1, R74677, fat	12876	carboxypeptidase E [Source:MGI Symbol;Acc:MGI:101932]	mmu04940:Type I diabetes mellitus	R-MMU-2980736:Peptide hormone metabolism;R-MMU-392499:Metabolism of proteins;R-MMU-264876:Insulin processing	-	P04395:Vasopressin synthesis	-	-	-	GO:0001763:morphogenesis of a branching structure;GO:0003007:heart morphogenesis;GO:0003205:cardiac chamber development;GO:0003206:cardiac chamber morphogenesis;GO:0003208:cardiac ventricle morphogenesis;GO:0003214:cardiac left ventricle morphogenesis;GO:0003231:cardiac ventricle development;GO:0006508:proteolysis;GO:0006518:peptide metabolic process;GO:0006807:nitrogen compound metabolic process…	GO:0003824:catalytic activity;GO:0004180:carboxypeptidase activity;GO:0004181:metallocarboxypeptidase activity;GO:0004185:serine-type carboxypeptidase activity;GO:0005102:receptor binding;GO:0005488:binding;GO:0005515:protein binding;GO:0008233:peptidase activity;GO:0008235:metalloexopeptidase activity;GO:0008236:serine-type peptidase activity;GO:0008237:metallopeptidase activity;GO:0008238:exope…	GO:0005576:extracellular region;GO:0005615:extracellular space;GO:0005622:intracellular;GO:0005623:cell;GO:0005737:cytoplasm;GO:0005794:Golgi apparatus;GO:0005886:plasma membrane;GO:0012505:endomembrane system;GO:0012506:vesicle membrane;GO:0016020:membrane;GO:0016023:cytoplasmic, membrane-bounded vesicle;GO:0030141:secretory granule;GO:0030425:dendrite;GO:0030659:cytoplasmic vesicle membrane;GO:…
mt-Cytb	0.499491	1.60222e-24	7.97022e-20		0.997	1	7.62159	7.1221	protein_coding	mm10	chrM	+	14145	15288	1144	ENSMUSG00000064370	-	-	mitochondrially encoded cytochrome b [Source:MGI Symbol;Acc:MGI:102501]	-	-	-	-	-	-	-	-	-	-
Cfap126	0.572544	5.32732e-24	2.65008e-19		0.925	0.812	3.0788	2.50626	protein_coding	mm10	chr1	+	171113918	171126967	13050	ENSMUSG00000026649	mmu:75472:Cfap126, 1700009P17Rik, AV282292, Flattop, Fltp	75472	cilia and flagella associated protein 126 [Source:MGI Symbol;Acc:MGI:1922722]	-	-	-	-	-	-	-	GO:0006996:organelle organization;GO:0009987:cellular process;GO:0016043:cellular component organization;GO:0030030:cell projection organization;GO:0044699:single-organism process;GO:0044763:single-organism cellular process;GO:0044782:cilium organization;GO:0071840:cellular component organization or biogenesis;GO:1902589:single-organism organelle organization	GO:0005488:binding;GO:0005515:protein binding	GO:0005622:intracellular;GO:0005623:cell;GO:0005737:cytoplasm;GO:0005815:microtubule organizing center;GO:0005856:cytoskeleton;GO:0005886:plasma membrane;GO:0005929:cilium;GO:0015630:microtubule cytoskeleton;GO:0016020:membrane;GO:0016324:apical plasma membrane;GO:0036064:ciliary basal body;GO:0042995:cell projection;GO:0043226:organelle;GO:0043228:non-membrane-bounded organelle;GO:0043229:intrac…
Lmo4	0.75264	9.00766e-24	4.48086e-19		0.881	0.726	2.98991	2.23727	protein_coding	mm10	chr3	-	144188530	144205220	16691	ENSMUSG00000028266	mmu:16911:Lmo4, A730077C12Rik, Crp3, Etohi4	16911	LIM domain only 4 [Source:MGI Symbol;Acc:MGI:109360]	-	-	-	-	-	-	-	GO:0001708:cell fate specification;GO:0001775:cell activation;GO:0001838:embryonic epithelial tube formation;GO:0001841:neural tube formation;GO:0001843:neural tube closure;GO:0002009:morphogenesis of an epithelium;GO:0002376:immune system process;GO:0002520:immune system development;GO:0003205:cardiac chamber development;GO:0003231:cardiac ventricle development;GO:0003279:cardiac septum developm…	GO:0000975:regulatory region DNA binding;GO:0000976:transcription regulatory region sequence-specific DNA binding;GO:0001067:regulatory region nucleic acid binding;GO:0001158:enhancer sequence-specific DNA binding;GO:0003676:nucleic acid binding;GO:0003677:DNA binding;GO:0003690:double-stranded DNA binding;GO:0005488:binding;GO:0005515:protein binding;GO:0008134:transcription factor binding;GO:00…	GO:0005622:intracellular;GO:0005623:cell;GO:0005667:transcription factor complex;GO:0031252:cell leading edge;GO:0032991:macromolecular complex;GO:0043234:protein complex;GO:0044424:intracellular part;GO:0044464:cell part
Tspan3	0.500736	2.65194e-23	1.31921e-18		0.955	0.912	3.32307	2.82233	protein_coding	mm10	chr9	-	56131725	56165477	33753	ENSMUSG00000032324	mmu:56434:Tspan3, 1700055K04Rik, TM4-A, Tm4sf8	56434	tetraspanin 3 [Source:MGI Symbol;Acc:MGI:1928098]	-	-	-	-	-	-	-	GO:0007154:cell communication;GO:0007165:signal transduction;GO:0007166:cell surface receptor signaling pathway;GO:0009987:cellular process;GO:0023052:signaling;GO:0044699:single-organism process;GO:0044700:single organism signaling;GO:0044763:single-organism cellular process;GO:0050789:regulation of biological process;GO:0050794:regulation of cellular process;GO:0050896:response to stimulus;GO:0…	-	GO:0005576:extracellular region;GO:0005623:cell;GO:0005886:plasma membrane;GO:0005887:integral component of plasma membrane;GO:0016020:membrane;GO:0016021:integral component of membrane;GO:0031224:intrinsic component of membrane;GO:0031226:intrinsic component of plasma membrane;GO:0031982:vesicle;GO:0031988:membrane-bounded vesicle;GO:0043226:organelle;GO:0043227:membrane-bounded organelle;GO:004…
Gm14964	0.74656	2.5997e-22	1.29322e-17		0.747	0.568	2.012	1.26544	lncRNA	mm10	chr19	-	6530711	6532011	1301	ENSMUSG00000052188	-	-	predicted gene 14964 [Source:MGI Symbol;Acc:MGI:3641621]	-	-	-	-	-	-	-	-	-	-
Crip2	0.549933	4.18484e-22	2.08175e-17		0.915	0.827	2.80298	2.25304	protein_coding	mm10	chr12	+	113140236	113145506	5271	ENSMUSG00000006356	mmu:68337:Crip2, 0610010I23Rik, AW743261, C77570, CRP2, CRP4, Crp, ESP1, Hlp	68337	cysteine rich protein 2 [Source:MGI Symbol;Acc:MGI:1915587]	-	-	-	-	-	-	-	GO:0002376:immune system process;GO:0002520:immune system development;GO:0007275:multicellular organism development;GO:0008283:cell proliferation;GO:0008284:positive regulation of cell proliferation;GO:0009987:cellular process;GO:0030097:hemopoiesis;GO:0032501:multicellular organismal process;GO:0032502:developmental process;GO:0042127:regulation of cell proliferation;GO:0044699:single-organism p…	GO:0005488:binding;GO:0005515:protein binding;GO:0008270:zinc ion binding;GO:0043167:ion binding;GO:0043169:cation binding;GO:0046872:metal ion binding;GO:0046914:transition metal ion binding	GO:0005622:intracellular;GO:0005623:cell;GO:0005737:cytoplasm;GO:0005938:cell cortex;GO:0044424:intracellular part;GO:0044444:cytoplasmic part;GO:0044464:cell part;GO:0071944:cell periphery
Laptm4a	0.445788	6.89383e-22	3.42934e-17		0.969	0.979	3.76683	3.32104	protein_coding	mm10	chr12	+	8921664	8938742	17079	ENSMUSG00000020585	mmu:17775:Laptm4a, AA286466, LAPTM4, MTP, Mtrp, mKIAA0108	17775	lysosomal-associated protein transmembrane 4A [Source:MGI Symbol;Acc:MGI:108017]	mmu04142:Lysosome	-	-	-	-	-	-	-	-	-
Gpr37l1	0.68208	7.77183e-22	3.8661e-17		0.887	0.745	2.82484	2.14276	protein_coding	mm10	chr1	-	135160234	135167681	7448	ENSMUSG00000026424	mmu:171469:Gpr37l1, AW047233, CAG-18, D0Kist8	171469	G protein-coupled receptor 37-like 1 [Source:MGI Symbol;Acc:MGI:1928503]	-	R-MMU-373076:Class A/1 (Rhodopsin-like receptors);R-MMU-372790:Signaling by GPCR;R-MMU-375276:Peptide ligand-binding receptors;R-MMU-162582:Signal Transduction;R-MMU-500792:GPCR ligand binding	-	P00049:Parkinson disease	-	-	-	GO:0000165:MAPK cascade;GO:0000302:response to reactive oxygen species;GO:0001932:regulation of protein phosphorylation;GO:0001934:positive regulation of protein phosphorylation;GO:0006464:cellular protein modification process;GO:0006468:protein phosphorylation;GO:0006793:phosphorus metabolic process;GO:0006796:phosphate-containing compound metabolic process;GO:0006950:response to stress;GO:00069…	GO:0001653:peptide receptor activity;GO:0004871:signal transducer activity;GO:0004872:receptor activity;GO:0004888:transmembrane signaling receptor activity;GO:0004930:G-protein coupled receptor activity;GO:0005488:binding;GO:0005515:protein binding;GO:0008528:G-protein coupled peptide receptor activity;GO:0033218:amide binding;GO:0038023:signaling receptor activity;GO:0042277:peptide binding;GO:…	GO:0005623:cell;GO:0005886:plasma membrane;GO:0016020:membrane;GO:0016021:integral component of membrane;GO:0031224:intrinsic component of membrane;GO:0032991:macromolecular complex;GO:0043234:protein complex;GO:0043235:receptor complex;GO:0044425:membrane part;GO:0044464:cell part;GO:0071944:cell periphery
Sox9	0.486593	7.84727e-22	3.90362e-17		0.959	0.848	3.6499	3.16331	protein_coding	mm10	chr11	+	112782224	112787760	5537	ENSMUSG00000000567	mmu:20682:Sox9, 2010306G03Rik, AV220920, mKIAA4243	20682	SRY (sex determining region Y)-box 9 [Source:MGI Symbol;Acc:MGI:98371]	mmu04024:cAMP signaling pathway	R-MMU-162582:Signal Transduction;R-MMU-3769402:Deactivation of the beta-catenin transactivating complex;R-MMU-201681:TCF dependent signaling in response to WNT;R-MMU-195721:Signaling by Wnt	-	-	-	-	-	GO:0000003:reproduction;GO:0000122:negative regulation of transcription from RNA polymerase II promoter;GO:0000165:MAPK cascade;GO:0000902:cell morphogenesis;GO:0000904:cell morphogenesis involved in differentiation;GO:0001101:response to acid chemical;GO:0001501:skeletal system development;GO:0001502:cartilage condensation;GO:0001503:ossification;GO:0001654:eye development;GO:0001655:urogenital …	GO:0000975:regulatory region DNA binding;GO:0000976:transcription regulatory region sequence-specific DNA binding;GO:0000981:RNA polymerase II transcription factor activity, sequence-specific DNA binding;GO:0000982:transcription factor activity, RNA polymerase II core promoter proximal region sequence-specific binding;GO:0001046:core promoter sequence-specific DNA binding;GO:0001047:core promoter…	GO:0005622:intracellular;GO:0005623:cell;GO:0005634:nucleus;GO:0005654:nucleoplasm;GO:0005667:transcription factor complex;GO:0031974:membrane-enclosed lumen;GO:0031981:nuclear lumen;GO:0032991:macromolecular complex;GO:0043226:organelle;GO:0043227:membrane-bounded organelle;GO:0043229:intracellular organelle;GO:0043231:intracellular membrane-bounded organelle;GO:0043233:organelle lumen;GO:004323…
Rsph1	0.54189	1.49244e-21	7.42416e-17		0.915	0.809	3.03678	2.49489	protein_coding	mm10	chr17	-	31255019	31277383	22365	ENSMUSG00000024033	mmu:22092:Rsph1, MCA, Tsga2	22092	radial spoke head 1 homolog (Chlamydomonas) [Source:MGI Symbol;Acc:MGI:1194909]	-	-	-	-	-	-	-	GO:0000003:reproduction;GO:0000226:microtubule cytoskeleton organization;GO:0000902:cell morphogenesis;GO:0001578:microtubule bundle formation;GO:0003006:developmental process involved in reproduction;GO:0006996:organelle organization;GO:0007010:cytoskeleton organization;GO:0007017:microtubule-based process;GO:0007049:cell cycle;GO:0007276:gamete generation;GO:0007281:germ cell development;GO:000…	-	GO:0000228:nuclear chromosome;GO:0000793:condensed chromosome;GO:0000794:condensed nuclear chromosome;GO:0001520:outer dense fiber;GO:0005622:intracellular;GO:0005623:cell;GO:0005634:nucleus;GO:0005694:chromosome;GO:0005737:cytoplasm;GO:0005819:spindle;GO:0005829:cytosol;GO:0005856:cytoskeleton;GO:0005929:cilium;GO:0015630:microtubule cytoskeleton;GO:0031514:motile cilium;GO:0031974:membrane-encl…
Sox2	0.678034	2.48395e-21	1.23564e-16		0.848	0.72	2.5994	1.92136	protein_coding	mm10	chr3	+	34650405	34652461	2057	ENSMUSG00000074637	mmu:20674:Sox2, Sox-2, lcc, ysb	20674	SRY (sex determining region Y)-box 2 [Source:MGI Symbol;Acc:MGI:98364]	mmu04550:Signaling pathways regulating pluripotency of stem cells;mmu04390:Hippo signaling pathway	R-MMU-162582:Signal Transduction;R-MMU-3769402:Deactivation of the beta-catenin transactivating complex;R-MMU-201681:TCF dependent signaling in response to WNT;R-MMU-195721:Signaling by Wnt	-	-	-	-	-	GO:0000003:reproduction;GO:0000122:negative regulation of transcription from RNA polymerase II promoter;GO:0000165:MAPK cascade;GO:0001101:response to acid chemical;GO:0001503:ossification;GO:0001649:osteoblast differentiation;GO:0001654:eye development;GO:0001704:formation of primary germ layer;GO:0001706:endoderm formation;GO:0001708:cell fate specification;GO:0001711:endodermal cell fate commi…	GO:0000975:regulatory region DNA binding;GO:0000976:transcription regulatory region sequence-specific DNA binding;GO:0000981:RNA polymerase II transcription factor activity, sequence-specific DNA binding;GO:0000982:transcription factor activity, RNA polymerase II core promoter proximal region sequence-specific binding;GO:0001067:regulatory region nucleic acid binding;GO:0001071:nucleic acid bindi…	GO:0005622:intracellular;GO:0005623:cell;GO:0005634:nucleus;GO:0005654:nucleoplasm;GO:0005667:transcription factor complex;GO:0005737:cytoplasm;GO:0005829:cytosol;GO:0031974:membrane-enclosed lumen;GO:0031981:nuclear lumen;GO:0032991:macromolecular complex;GO:0043226:organelle;GO:0043227:membrane-bounded organelle;GO:0043229:intracellular organelle;GO:0043231:intracellular membrane-bounded organe…
Syne1	0.581915	4.3571e-21	2.16744e-16		0.955	0.891	3.90434	3.32243	protein_coding	mm10	chr10	-	5020917	5551482	530566	ENSMUSG00000096054	mmu:64009:Syne1, 8B, A330049M09Rik, BE692247, C130039F11Rik, CPG2, Myne1, mKIAA1756	64009	spectrin repeat containing, nuclear envelope 1 [Source:MGI Symbol;Acc:MGI:1927152]	-	R-MMU-5334727:Mus musculus biological processes;R-MMU-1221633:Meiotic Synapsis;R-MMU-1221632:Meiotic synapsis;R-MMU-1640170:Cell Cycle;R-MMU-1500620:Meiosis	-	-	-	-	-	GO:0000902:cell morphogenesis;GO:0000904:cell morphogenesis involved in differentiation;GO:0006810:transport;GO:0006897:endocytosis;GO:0006898:receptor-mediated endocytosis;GO:0006996:organelle organization;GO:0006997:nucleus organization;GO:0007010:cytoskeleton organization;GO:0007030:Golgi organization;GO:0007275:multicellular organism development;GO:0007399:nervous system development;GO:000810…	GO:0003676:nucleic acid binding;GO:0003723:RNA binding;GO:0003779:actin binding;GO:0005102:receptor binding;GO:0005488:binding;GO:0005515:protein binding;GO:0005521:lamin binding;GO:0008092:cytoskeletal protein binding;GO:0019899:enzyme binding;GO:0032403:protein complex binding;GO:0042802:identical protein binding;GO:0042803:protein homodimerization activity;GO:0044822:poly(A) RNA binding;GO:004…	GO:0005622:intracellular;GO:0005623:cell;GO:0005634:nucleus;GO:0005635:nuclear envelope;GO:0005654:nucleoplasm;GO:0005737:cytoplasm;GO:0005794:Golgi apparatus;GO:0005819:spindle;GO:0005856:cytoskeleton;GO:0005886:plasma membrane;GO:0012505:endomembrane system;GO:0015630:microtubule cytoskeleton;GO:0016020:membrane;GO:0016021:integral component of membrane;GO:0030016:myofibril;GO:0030017:sarcomere…
Cfap54	0.561396	6.81475e-21	3.39e-16		0.937	0.845	3.36443	2.80304	protein_coding	mm10	chr10	-	92775619	93081618	306000	ENSMUSG00000020014	mmu:380654:Cfap54, 4930485B16Rik, Gm872	380654	cilia and flagella associated protein 54 [Source:MGI Symbol;Acc:MGI:1922208]	-	-	-	-	-	-	-	GO:0000003:reproduction;GO:0000902:cell morphogenesis;GO:0001539:cilium or flagellum-dependent cell motility;GO:0003341:cilium movement;GO:0006928:movement of cell or subcellular component;GO:0006996:organelle organization;GO:0007017:microtubule-based process;GO:0007018:microtubule-based movement;GO:0007276:gamete generation;GO:0007283:spermatogenesis;GO:0009653:anatomical structure morphogenesis…	-	GO:0005622:intracellular;GO:0005623:cell;GO:0005737:cytoplasm;GO:0005856:cytoskeleton;GO:0005929:cilium;GO:0042995:cell projection;GO:0043226:organelle;GO:0043228:non-membrane-bounded organelle;GO:0043229:intracellular organelle;GO:0043232:intracellular non-membrane-bounded organelle;GO:0044424:intracellular part;GO:0044464:cell part
Iqcg	0.587233	2.05153e-20	1.02053e-15		0.857	0.733	2.42309	1.83586	protein_coding	mm10	chr16	-	33012683	33056218	43536	ENSMUSG00000035578	mmu:69707:Iqcg, 2400003L07Rik, G1-374-12, esgd12d, repro1, stubby12d	69707	IQ motif containing G [Source:MGI Symbol;Acc:MGI:1916957]	-	-	-	-	-	-	-	GO:0000003:reproduction;GO:0000226:microtubule cytoskeleton organization;GO:0000902:cell morphogenesis;GO:0001578:microtubule bundle formation;GO:0003006:developmental process involved in reproduction;GO:0006996:organelle organization;GO:0007010:cytoskeleton organization;GO:0007017:microtubule-based process;GO:0007276:gamete generation;GO:0007281:germ cell development;GO:0007283:spermatogenesis;G…	GO:0005488:binding;GO:0005515:protein binding;GO:0005516:calmodulin binding;GO:0030544:Hsp70 protein binding;GO:0031072:heat shock protein binding	GO:0002177:manchette;GO:0005576:extracellular region;GO:0005622:intracellular;GO:0005623:cell;GO:0005737:cytoplasm;GO:0005856:cytoskeleton;GO:0005929:cilium;GO:0015630:microtubule cytoskeleton;GO:0031514:motile cilium;GO:0031982:vesicle;GO:0031988:membrane-bounded vesicle;GO:0036126:sperm flagellum;GO:0042995:cell projection;GO:0043226:organelle;GO:0043227:membrane-bounded organelle;GO:0043228:no…
Tmem47	0.544291	2.99194e-20	1.48834e-15		0.946	0.866	3.73141	3.18712	protein_coding	mm10	chrX	+	81070698	81097872	27175	ENSMUSG00000025666	mmu:192216:Tmem47, 3010015F07Rik, AI115536, BCMP1, Tm4sf10	192216	transmembrane protein 47 [Source:MGI Symbol;Acc:MGI:2177570]	-	-	-	-	-	-	-	GO:0007155:cell adhesion;GO:0022610:biological adhesion;GO:0098609:cell-cell adhesion	GO:0005488:binding;GO:0005515:protein binding	GO:0005623:cell;GO:0005886:plasma membrane;GO:0005911:cell-cell junction;GO:0016020:membrane;GO:0016021:integral component of membrane;GO:0030054:cell junction;GO:0031224:intrinsic component of membrane;GO:0044425:membrane part;GO:0044464:cell part;GO:0071944:cell periphery
Hspa2	0.56247	4.98408e-20	2.47933e-15		0.906	0.83	2.82022	2.25775	protein_coding	mm10	chr12	+	76404176	76406938	2763	ENSMUSG00000059970	mmu:15512:Hspa2, 70kDa, HSP70.2, HSP70A2, Hsp70-2	15512	heat shock protein 2 [Source:MGI Symbol;Acc:MGI:96243]	mmu05162:Measles;mmu05164:Influenza A;mmu03040:Spliceosome;mmu04010:MAPK signaling pathway;mmu04141:Protein processing in endoplasmic reticulum;mmu04144:Endocytosis;mmu04213:Longevity regulating pathway - multiple species;mmu04612:Antigen processing and presentation;mmu04915:Estrogen signaling pathway;mmu05134:Legionellosis;mmu05145:Toxoplasmosis;mmu05169:Epstein-Barr virus infection	R-MMU-5334727:Mus musculus biological processes;R-MMU-1221633:Meiotic Synapsis;R-MMU-1221632:Meiotic synapsis;R-MMU-1640170:Cell Cycle;R-MMU-1500620:Meiosis	-	P00049:Parkinson disease;P00006:Apoptosis signaling pathway	-	-	-	GO:0000003:reproduction;GO:0000079:regulation of cyclin-dependent protein serine/threonine kinase activity;GO:0000086:G2/M transition of mitotic cell cycle;GO:0000278:mitotic cell cycle;GO:0000280:nuclear division;GO:0001932:regulation of protein phosphorylation;GO:0001934:positive regulation of protein phosphorylation;GO:0003006:developmental process involved in reproduction;GO:0006457:protein f…	GO:0000166:nucleotide binding;GO:0001882:nucleoside binding;GO:0001883:purine nucleoside binding;GO:0005488:binding;GO:0005515:protein binding;GO:0005524:ATP binding;GO:0008289:lipid binding;GO:0017076:purine nucleotide binding;GO:0019899:enzyme binding;GO:0030554:adenyl nucleotide binding;GO:0032549:ribonucleoside binding;GO:0032550:purine ribonucleoside binding;GO:0032553:ribonucleotide binding…	GO:0000228:nuclear chromosome;GO:0000793:condensed chromosome;GO:0000794:condensed nuclear chromosome;GO:0000795:synaptonemal complex;GO:0001673:male germ cell nucleus;GO:0005576:extracellular region;GO:0005615:extracellular space;GO:0005622:intracellular;GO:0005623:cell;GO:0005634:nucleus;GO:0005694:chromosome;GO:0005737:cytoplasm;GO:0005739:mitochondrion;GO:0005819:spindle;GO:0005829:cytosol;GO…
Cald1	0.609981	5.54977e-20	2.76073e-15		0.878	0.802	2.90804	2.29806	protein_coding	mm10	chr6	+	34598500	34775473	176974	ENSMUSG00000029761	mmu:109624:Cald1, 4833423D12Rik, AI195384, AV071549, AW536160, C920027I18Rik	109624	caldesmon 1 [Source:MGI Symbol;Acc:MGI:88250]	mmu04270:Vascular smooth muscle contraction	R-MMU-397014:Muscle contraction;R-MMU-445355:Smooth Muscle Contraction	-	-	-	-	-	-	-	-
Atp2a2	0.573081	6.54684e-20	3.25673e-15		0.945	0.891	3.47997	2.90689	protein_coding	mm10	chr5	-	122453513	122502225	48713	ENSMUSG00000029467	mmu:11938:Atp2a2, 9530097L16Rik, D5Wsu150e, SERCA2, SERCA2B, Serca2a, mKIAA4195	11938	ATPase, Ca++ transporting, cardiac muscle, slow twitch 2 [Source:MGI Symbol;Acc:MGI:88110]	mmu04260:Cardiac muscle contraction;mmu04261:Adrenergic signaling in cardiomyocytes;mmu05410:Hypertrophic cardiomyopathy (HCM);mmu05414:Dilated cardiomyopathy;mmu05010:Alzheimer's disease;mmu04024:cAMP signaling pathway;mmu04022:cGMP-PKG signaling pathway;mmu04020:Calcium signaling pathway;mmu05412:Arrhythmogenic right ventricular cardiomyopathy (ARVC);mmu04972:Pancreatic secretion;mmu04919:Thyro…	R-MMU-418346:Platelet homeostasis;R-MMU-418360:Platelet calcium homeostasis;R-MMU-382551:Transmembrane transport of small molecules;R-MMU-109582:Hemostasis;R-MMU-397014:Muscle contraction;R-MMU-5576891:Cardiac conduction;R-MMU-418359:Reduction of cytosolic Ca++ levels;R-MMU-5578775:Ion homeostasis;R-MMU-983712:Ion channel transport;R-MMU-936837:Ion transport by P-type ATPases	-	-	-	-	-	GO:0001505:regulation of neurotransmitter levels;GO:0001508:action potential;GO:0002026:regulation of the force of heart contraction;GO:0003008:system process;GO:0003012:muscle system process;GO:0003013:circulatory system process;GO:0003015:heart process;GO:0003299:muscle hypertrophy in response to stress;GO:0003300:cardiac muscle hypertrophy;GO:0006810:transport;GO:0006811:ion transport;GO:00068…	GO:0000166:nucleotide binding;GO:0001664:G-protein coupled receptor binding;GO:0001882:nucleoside binding;GO:0001883:purine nucleoside binding;GO:0003824:catalytic activity;GO:0005102:receptor binding;GO:0005215:transporter activity;GO:0005388:calcium-transporting ATPase activity;GO:0005488:binding;GO:0005509:calcium ion binding;GO:0005515:protein binding;GO:0005524:ATP binding;GO:0008324:cation …	GO:0005622:intracellular;GO:0005623:cell;GO:0005737:cytoplasm;GO:0005783:endoplasmic reticulum;GO:0005789:endoplasmic reticulum membrane;GO:0005886:plasma membrane;GO:0005887:integral component of plasma membrane;GO:0009898:cytoplasmic side of plasma membrane;GO:0012505:endomembrane system;GO:0012506:vesicle membrane;GO:0016020:membrane;GO:0016021:integral component of membrane;GO:0016528:sarcopl…
Aebp1	0.706405	9.36626e-20	4.65925e-15		0.793	0.669	2.2999	1.5935	protein_coding	mm10	chr11	+	5861947	5872088	10142	ENSMUSG00000020473	mmu:11568:Aebp1, ACLP	11568	AE binding protein 1 [Source:MGI Symbol;Acc:MGI:1197012]	-	-	-	-	-	-	-	GO:0000122:negative regulation of transcription from RNA polymerase II promoter;GO:0006139:nucleobase-containing compound metabolic process;GO:0006351:transcription, DNA-templated;GO:0006355:regulation of transcription, DNA-templated;GO:0006357:regulation of transcription from RNA polymerase II promoter;GO:0006366:transcription from RNA polymerase II promoter;GO:0006508:proteolysis;GO:0006518:pep…	GO:0000975:regulatory region DNA binding;GO:0000976:transcription regulatory region sequence-specific DNA binding;GO:0000977:RNA polymerase II regulatory region sequence-specific DNA binding;GO:0000981:RNA polymerase II transcription factor activity, sequence-specific DNA binding;GO:0000988:transcription factor activity, protein binding;GO:0000989:transcription factor activity, transcription fact…	GO:0005576:extracellular region;GO:0005615:extracellular space;GO:0005622:intracellular;GO:0005623:cell;GO:0005634:nucleus;GO:0005737:cytoplasm;GO:0031012:extracellular matrix;GO:0031982:vesicle;GO:0031988:membrane-bounded vesicle;GO:0043226:organelle;GO:0043227:membrane-bounded organelle;GO:0043229:intracellular organelle;GO:0043230:extracellular organelle;GO:0043231:intracellular membrane-bound…
Sod1	0.502459	2.02826e-19	1.00896e-14		0.92	0.866	2.97208	2.46962	protein_coding	mm10	chr16	+	90220754	90226329	5576	ENSMUSG00000022982	mmu:20655:Sod1, B430204E11Rik, Cu/Zn-SOD, CuZnSOD, Ipo-1, Ipo1, SODC, Sod-1	20655	superoxide dismutase 1, soluble [Source:MGI Symbol;Acc:MGI:98351]	mmu04213:Longevity regulating pathway - multiple species;mmu05020:Prion diseases;mmu05016:Huntington's disease;mmu05014:Amyotrophic lateral sclerosis (ALS);mmu04146:Peroxisome	R-MMU-109582:Hemostasis;R-MMU-2262752:Cellular responses to stress;R-MMU-76005:Response to elevated platelet cytosolic Ca2+;R-MMU-76002:Platelet activation, signaling and aggregation;R-MMU-114608:Platelet degranulation ;R-MMU-3299685:Detoxification of Reactive Oxygen Species	DETOX1-PWY:superoxide radicals degradation	-	-	-	-	GO:0000003:reproduction;GO:0000165:MAPK cascade;GO:0000187:activation of MAPK activity;GO:0000302:response to reactive oxygen species;GO:0000303:response to superoxide;GO:0000305:response to oxygen radical;GO:0000902:cell morphogenesis;GO:0000904:cell morphogenesis involved in differentiation;GO:0001541:ovarian follicle development;GO:0001816:cytokine production;GO:0001817:regulation of cytokine …	GO:0003824:catalytic activity;GO:0004784:superoxide dismutase activity;GO:0005488:binding;GO:0005507:copper ion binding;GO:0005515:protein binding;GO:0008270:zinc ion binding;GO:0016209:antioxidant activity;GO:0016491:oxidoreductase activity;GO:0016721:oxidoreductase activity, acting on superoxide radicals as acceptor;GO:0017016:Ras GTPase binding;GO:0017048:Rho GTPase binding;GO:0019899:enzyme b…	GO:0000323:lytic vacuole;GO:0005576:extracellular region;GO:0005615:extracellular space;GO:0005622:intracellular;GO:0005623:cell;GO:0005634:nucleus;GO:0005654:nucleoplasm;GO:0005737:cytoplasm;GO:0005739:mitochondrion;GO:0005740:mitochondrial envelope;GO:0005758:mitochondrial intermembrane space;GO:0005764:lysosome;GO:0005773:vacuole;GO:0005777:peroxisome;GO:0005829:cytosol;GO:0005886:plasma membr…
Nedd4	0.51734	5.13468e-19	2.55424e-14		0.953	0.863	3.45312	2.93578	protein_coding	mm10	chr9	+	72662346	72749852	87507	ENSMUSG00000032216	mmu:17999:Nedd4, AA959633, AL023035, AU019897, E430025J12Rik, Nedd4-1, Nedd4a, mKIAA0093	17999	neural precursor cell expressed, developmentally down-regulated 4 [Source:MGI Symbol;Acc:MGI:97297]	mmu04120:Ubiquitin mediated proteolysis;mmu04144:Endocytosis;mmu05169:Epstein-Barr virus infection	R-MMU-168256:Immune System;R-MMU-1253288:Downregulation of ERBB4 signaling;R-MMU-1236394:Signaling by ERBB4;R-MMU-913531:Interferon Signaling;R-MMU-1280215:Cytokine Signaling in Immune system;R-MMU-162582:Signal Transduction;R-MMU-1169410:Antiviral mechanism by IFN-stimulated genes;R-MMU-1169408:ISG15 antiviral mechanism	-	P00060:Ubiquitin proteasome pathway	-	-	-	GO:0000122:negative regulation of transcription from RNA polymerase II promoter;GO:0000209:protein polyubiquitination;GO:0000902:cell morphogenesis;GO:0000904:cell morphogenesis involved in differentiation;GO:0001568:blood vessel development;GO:0001775:cell activation;GO:0001944:vasculature development;GO:0002028:regulation of sodium ion transport;GO:0002250:adaptive immune response;GO:0002376:im…	GO:0003824:catalytic activity;GO:0004842:ubiquitin-protein transferase activity;GO:0005102:receptor binding;GO:0005488:binding;GO:0005515:protein binding;GO:0008022:protein C-terminus binding;GO:0008200:ion channel inhibitor activity;GO:0008766:UDP-N-acetylmuramoylalanyl-D-glutamyl-2,6-diaminopimelate-D-alanyl-D-alanine ligase activity;GO:0016247:channel regulator activity;GO:0016248:channel inhi…	GO:0000151:ubiquitin ligase complex;GO:0005622:intracellular;GO:0005623:cell;GO:0005634:nucleus;GO:0005737:cytoplasm;GO:0005829:cytosol;GO:0005886:plasma membrane;GO:0005902:microvillus;GO:0016020:membrane;GO:0032991:macromolecular complex;GO:0042995:cell projection;GO:0043226:organelle;GO:0043227:membrane-bounded organelle;GO:0043229:intracellular organelle;GO:0043231:intracellular membrane-boun…
Ruvbl2	0.651527	7.15568e-19	3.55959e-14		0.778	0.65	2.09333	1.4418	protein_coding	mm10	chr7	-	45421760	45438096	16337	ENSMUSG00000003868	mmu:20174:Ruvbl2, mp47, p47	20174	RuvB-like protein 2 [Source:MGI Symbol;Acc:MGI:1342299]	-	-	-	-	-	-	-	GO:0000491:small nucleolar ribonucleoprotein complex assembly;GO:0000492:box C/D snoRNP assembly;GO:0006139:nucleobase-containing compound metabolic process;GO:0006259:DNA metabolic process;GO:0006281:DNA repair;GO:0006310:DNA recombination;GO:0006325:chromatin organization;GO:0006338:chromatin remodeling;GO:0006351:transcription, DNA-templated;GO:0006355:regulation of transcription, DNA-template…	GO:0000166:nucleotide binding;GO:0000975:regulatory region DNA binding;GO:0000976:transcription regulatory region sequence-specific DNA binding;GO:0000977:RNA polymerase II regulatory region sequence-specific DNA binding;GO:0000979:RNA polymerase II core promoter sequence-specific DNA binding;GO:0000980:RNA polymerase II distal enhancer sequence-specific DNA binding;GO:0001012:RNA polymerase II r…	GO:0000123:histone acetyltransferase complex;GO:0000228:nuclear chromosome;GO:0000785:chromatin;GO:0000790:nuclear chromatin;GO:0000791:euchromatin;GO:0000812:Swr1 complex;GO:0005576:extracellular region;GO:0005622:intracellular;GO:0005623:cell;GO:0005634:nucleus;GO:0005654:nucleoplasm;GO:0005694:chromosome;GO:0005719:nuclear euchromatin;GO:0005737:cytoplasm;GO:0030529:intracellular ribonucleopro…
Prnp	0.586804	9.30732e-19	4.62993e-14		0.978	0.875	4.00069	3.41388	protein_coding	mm10	chr2	+	131909928	131938429	28502	ENSMUSG00000079037	mmu:19122:Prnp, AA960666, AI325101, CD230, PrP, PrP<C>, PrPC, PrPSc, Prn-i, Prn-p, Sinc, prP27-30, prP33-35C	19122	prion protein [Source:MGI Symbol;Acc:MGI:97769]	mmu05020:Prion diseases	R-MMU-375165:NCAM signaling for neurite out-growth;R-MMU-1266738:Developmental Biology;R-MMU-419037:NCAM1 interactions;R-MMU-422475:Axon guidance	-	-	-	-	-	GO:0001775:cell activation;GO:0001816:cytokine production;GO:0001817:regulation of cytokine production;GO:0001818:negative regulation of cytokine production;GO:0001932:regulation of protein phosphorylation;GO:0001933:negative regulation of protein phosphorylation;GO:0002253:activation of immune response;GO:0002376:immune system process;GO:0002429:immune response-activating cell surface receptor s…	GO:0005488:binding;GO:0005507:copper ion binding;GO:0005515:protein binding;GO:0005521:lamin binding;GO:0008017:microtubule binding;GO:0008092:cytoskeletal protein binding;GO:0015631:tubulin binding;GO:0042802:identical protein binding;GO:0043008:ATP-dependent protein binding;GO:0043167:ion binding;GO:0043169:cation binding;GO:0044325:ion channel binding;GO:0046872:metal ion binding;GO:0046914:tr…	GO:0005576:extracellular region;GO:0005622:intracellular;GO:0005623:cell;GO:0005737:cytoplasm;GO:0005783:endoplasmic reticulum;GO:0005794:Golgi apparatus;GO:0005886:plasma membrane;GO:0009986:cell surface;GO:0012505:endomembrane system;GO:0016020:membrane;GO:0031224:intrinsic component of membrane;GO:0031225:anchored component of membrane;GO:0031982:vesicle;GO:0031988:membrane-bounded vesicle;GO:…
Foxj1	0.494686	1.36643e-18	6.79731e-14		0.915	0.848	2.94449	2.4498	protein_coding	mm10	chr11	-	116330704	116335399	4696	ENSMUSG00000034227	mmu:15223:Foxj1, FKHL-13, HFH-4, Hfh4	15223	forkhead box J1 [Source:MGI Symbol;Acc:MGI:1347474]	-	-	-	-	-	-	-	GO:0000122:negative regulation of transcription from RNA polymerase II promoter;GO:0000902:cell morphogenesis;GO:0001775:cell activation;GO:0001816:cytokine production;GO:0001817:regulation of cytokine production;GO:0001818:negative regulation of cytokine production;GO:0002250:adaptive immune response;GO:0002252:immune effector process;GO:0002376:immune system process;GO:0002443:leukocyte mediate…	GO:0000975:regulatory region DNA binding;GO:0000976:transcription regulatory region sequence-specific DNA binding;GO:0000977:RNA polymerase II regulatory region sequence-specific DNA binding;GO:0000978:RNA polymerase II core promoter proximal region sequence-specific DNA binding;GO:0000981:RNA polymerase II transcription factor activity, sequence-specific DNA binding;GO:0000982:transcription fact…	GO:0005622:intracellular;GO:0005623:cell;GO:0005634:nucleus;GO:0043226:organelle;GO:0043227:membrane-bounded organelle;GO:0043229:intracellular organelle;GO:0043231:intracellular membrane-bounded organelle;GO:0044424:intracellular part;GO:0044464:cell part
Fzd3	0.58625	1.72656e-18	8.5888e-14		0.85	0.69	2.6096	2.02335	protein_coding	mm10	chr14	-	65192449	65262463	70015	ENSMUSG00000007989	mmu:14365:Fzd3, AU020229, D930050A07Rik, Fz3	14365	frizzled class receptor 3 [Source:MGI Symbol;Acc:MGI:108476]	mmu05206:MicroRNAs in cancer;mmu05200:Pathways in cancer;mmu04360:Axon guidance;mmu04916:Melanogenesis;mmu04550:Signaling pathways regulating pluripotency of stem cells;mmu04310:Wnt signaling pathway;mmu04150:mTOR signaling pathway;mmu05166:HTLV-I infection;mmu05205:Proteoglycans in cancer;mmu04390:Hippo signaling pathway;mmu05217:Basal cell carcinoma	R-MMU-4608870:Asymmetric localization of PCP proteins;R-MMU-4086400:PCP/CE pathway;R-MMU-162582:Signal Transduction;R-MMU-4086398:Ca2+ pathway;R-MMU-3858494:Beta-catenin independent WNT signaling;R-MMU-195721:Signaling by Wnt	-	P00057:Wnt signaling pathway;P00004:Alzheimer disease-presenilin pathway;P00005:Angiogenesis;P00012:Cadherin signaling pathway	-	-	-	GO:0000278:mitotic cell cycle;GO:0000902:cell morphogenesis;GO:0000904:cell morphogenesis involved in differentiation;GO:0001736:establishment of planar polarity;GO:0001738:morphogenesis of a polarized epithelium;GO:0001764:neuron migration;GO:0001838:embryonic epithelial tube formation;GO:0001841:neural tube formation;GO:0001843:neural tube closure;GO:0001942:hair follicle development;GO:0002009…	GO:0004871:signal transducer activity;GO:0004872:receptor activity;GO:0004888:transmembrane signaling receptor activity;GO:0004930:G-protein coupled receptor activity;GO:0005488:binding;GO:0005515:protein binding;GO:0017147:Wnt-protein binding;GO:0019904:protein domain specific binding;GO:0030165:PDZ domain binding;GO:0038023:signaling receptor activity;GO:0042813:Wnt-activated receptor activity;…	GO:0005622:intracellular;GO:0005623:cell;GO:0005737:cytoplasm;GO:0005886:plasma membrane;GO:0016020:membrane;GO:0016021:integral component of membrane;GO:0016324:apical plasma membrane;GO:0016328:lateral plasma membrane;GO:0030175:filopodium;GO:0030424:axon;GO:0030425:dendrite;GO:0031224:intrinsic component of membrane;GO:0032433:filopodium tip;GO:0036477:somatodendritic compartment;GO:0042995:ce…
Cdhr3	0.534974	2.06075e-18	1.02512e-13		0.92	0.821	3.08517	2.5502	protein_coding	mm10	chr12	-	33033796	33092875	59080	ENSMUSG00000035860	mmu:68764:Cdhr3, 1110049B09Rik, BB172694, Cdh28	68764	cadherin-related family member 3 [Source:MGI Symbol;Acc:MGI:1916014]	-	-	-	-	-	-	-	GO:0007155:cell adhesion;GO:0007156:homophilic cell adhesion via plasma membrane adhesion molecules;GO:0022610:biological adhesion;GO:0098609:cell-cell adhesion;GO:0098742:cell-cell adhesion via plasma-membrane adhesion molecules	GO:0005488:binding;GO:0005509:calcium ion binding;GO:0043167:ion binding;GO:0043169:cation binding;GO:0046872:metal ion binding	GO:0005623:cell;GO:0005886:plasma membrane;GO:0016020:membrane;GO:0016021:integral component of membrane;GO:0031224:intrinsic component of membrane;GO:0044425:membrane part;GO:0044464:cell part;GO:0071944:cell periphery
Mro	0.619194	2.45967e-18	1.22356e-13		0.782	0.641	2.17073	1.55153	protein_coding	mm10	chr18	+	73859385	73881333	21949	ENSMUSG00000064036	mmu:71263:Mro, 4930507C04Rik, 4933435E20Rik	71263	maestro [Source:MGI Symbol;Acc:MGI:2152817]	-	-	-	-	-	-	-	-	-	GO:0005622:intracellular;GO:0005623:cell;GO:0005634:nucleus;GO:0005730:nucleolus;GO:0031974:membrane-enclosed lumen;GO:0031981:nuclear lumen;GO:0043226:organelle;GO:0043227:membrane-bounded organelle;GO:0043228:non-membrane-bounded organelle;GO:0043229:intracellular organelle;GO:0043231:intracellular membrane-bounded organelle;GO:0043232:intracellular non-membrane-bounded organelle;GO:0043233:org…
Dnajc3	0.460209	2.49055e-18	1.23892e-13		0.951	0.912	3.49419	3.03399	protein_coding	mm10	chr14	+	118937976	118981697	43722	ENSMUSG00000022136	mmu:100037258:Dnajc3, AA408985, AU067833, Dnajc3a, Dnajc3b, Prkri, mp58, p58, p58IPK	100037258	DnaJ heat shock protein family (Hsp40) member C3 [Source:MGI Symbol;Acc:MGI:107373]	mmu05164:Influenza A;mmu04141:Protein processing in endoplasmic reticulum	-	-	-	-	-	-	GO:0001932:regulation of protein phosphorylation;GO:0001933:negative regulation of protein phosphorylation;GO:0006412:translation;GO:0006413:translational initiation;GO:0006417:regulation of translation;GO:0006446:regulation of translational initiation;GO:0006464:cellular protein modification process;GO:0006468:protein phosphorylation;GO:0006469:negative regulation of protein kinase activity;GO:0…	GO:0004857:enzyme inhibitor activity;GO:0004860:protein kinase inhibitor activity;GO:0005488:binding;GO:0005515:protein binding;GO:0019207:kinase regulator activity;GO:0019210:kinase inhibitor activity;GO:0019887:protein kinase regulator activity;GO:0019899:enzyme binding;GO:0019900:kinase binding;GO:0019901:protein kinase binding;GO:0030234:enzyme regulator activity;GO:0051087:chaperone binding;…	GO:0005576:extracellular region;GO:0005622:intracellular;GO:0005623:cell;GO:0005737:cytoplasm;GO:0005783:endoplasmic reticulum;GO:0005788:endoplasmic reticulum lumen;GO:0005789:endoplasmic reticulum membrane;GO:0005790:smooth endoplasmic reticulum;GO:0005791:rough endoplasmic reticulum;GO:0005829:cytosol;GO:0012505:endomembrane system;GO:0016020:membrane;GO:0030867:rough endoplasmic reticulum mem…
Rsph4a	0.525883	2.63559e-18	1.31108e-13		0.914	0.787	2.97943	2.45355	protein_coding	mm10	chr10	+	33905111	33916021	10911	ENSMUSG00000039552	mmu:212892:Rsph4a, A230081C05, Rshl3	212892	radial spoke head 4 homolog A (Chlamydomonas) [Source:MGI Symbol;Acc:MGI:3027894]	-	-	-	-	-	-	-	GO:0000226:microtubule cytoskeleton organization;GO:0000902:cell morphogenesis;GO:0001578:microtubule bundle formation;GO:0003341:cilium movement;GO:0006928:movement of cell or subcellular component;GO:0006996:organelle organization;GO:0007010:cytoskeleton organization;GO:0007017:microtubule-based process;GO:0007018:microtubule-based movement;GO:0009653:anatomical structure morphogenesis;GO:00099…	-	GO:0005622:intracellular;GO:0005623:cell;GO:0005634:nucleus;GO:0005654:nucleoplasm;GO:0005730:nucleolus;GO:0005737:cytoplasm;GO:0005856:cytoskeleton;GO:0005929:cilium;GO:0005930:axoneme;GO:0031974:membrane-enclosed lumen;GO:0031981:nuclear lumen;GO:0042995:cell projection;GO:0043226:organelle;GO:0043227:membrane-bounded organelle;GO:0043228:non-membrane-bounded organelle;GO:0043229:intracellular …
Cavin1	0.697946	2.67085e-18	1.32861e-13		0.755	0.584	2.13333	1.43539	protein_coding	mm10	chr11	-	100956733	100970887	14155	ENSMUSG00000004044	mmu:19285:Ptrf, 2310075E07Rik, AW546441, Cav-p60, Cavin	19285	caveolae associated 1 [Source:MGI Symbol;Acc:MGI:1277968]	-	R-MMU-504046:RNA Polymerase I, RNA Polymerase III, and Mitochondrial Transcription;R-MMU-74160:Gene Expression;R-MMU-73864:RNA Polymerase I Transcription;R-MMU-73863:RNA Polymerase I Transcription Termination	-	P00022:General transcription by RNA polymerase I	-	-	-	GO:0006139:nucleobase-containing compound metabolic process;GO:0006351:transcription, DNA-templated;GO:0006352:DNA-templated transcription, initiation;GO:0006353:DNA-templated transcription, termination;GO:0006355:regulation of transcription, DNA-templated;GO:0006360:transcription from RNA polymerase I promoter;GO:0006361:transcription initiation from RNA polymerase I promoter;GO:0006363:terminat…	GO:0003676:nucleic acid binding;GO:0003723:RNA binding;GO:0005488:binding;GO:0019843:rRNA binding;GO:0042134:rRNA primary transcript binding;GO:0044822:poly(A) RNA binding;GO:0097159:organic cyclic compound binding;GO:1901363:heterocyclic compound binding	GO:0005622:intracellular;GO:0005623:cell;GO:0005634:nucleus;GO:0005737:cytoplasm;GO:0005739:mitochondrion;GO:0005783:endoplasmic reticulum;GO:0005886:plasma membrane;GO:0005901:caveola;GO:0012505:endomembrane system;GO:0016020:membrane;GO:0032991:macromolecular complex;GO:0043226:organelle;GO:0043227:membrane-bounded organelle;GO:0043229:intracellular organelle;GO:0043231:intracellular membrane-b…
Cd55	0.631505	2.90175e-18	1.44348e-13		0.601	0.377	1.44094	0.809434	protein_coding	mm10	chr1	-	130439027	130462744	23718	ENSMUSG00000026399	mmu:13136:Cd55, Daf, Daf-GPI, Daf1, GPI-DAF	13136	CD55 molecule, decay accelerating factor for complement [Source:MGI Symbol;Acc:MGI:104850]	mmu04640:Hematopoietic cell lineage;mmu04610:Complement and coagulation cascades;mmu05416:Viral myocarditis	R-MMU-6807878:COPI-mediated anterograde transport;R-MMU-446203:Asparagine N-linked glycosylation;R-MMU-168256:Immune System;R-MMU-5653656:Vesicle-mediated transport;R-MMU-372790:Signaling by GPCR;R-MMU-166658:Complement cascade;R-MMU-392499:Metabolism of proteins;R-MMU-597592:Post-translational protein modification;R-MMU-373080:Class B/2 (Secretin family receptors);R-MMU-162582:Signal Transductio…	-	-	-	-	-	GO:0002250:adaptive immune response;GO:0002252:immune effector process;GO:0002253:activation of immune response;GO:0002376:immune system process;GO:0002443:leukocyte mediated immunity;GO:0002449:lymphocyte mediated immunity;GO:0002455:humoral immune response mediated by circulating immunoglobulin;GO:0002460:adaptive immune response based on somatic recombination of immune receptors built from imm…	GO:0001618:virus receptor activity;GO:0004857:enzyme inhibitor activity;GO:0004872:receptor activity;GO:0005488:binding;GO:0008289:lipid binding;GO:0030234:enzyme regulator activity;GO:0060089:molecular transducer activity;GO:0098772:molecular function regulator	GO:0005576:extracellular region;GO:0005623:cell;GO:0005886:plasma membrane;GO:0009897:external side of plasma membrane;GO:0009986:cell surface;GO:0016020:membrane;GO:0016324:apical plasma membrane;GO:0031224:intrinsic component of membrane;GO:0031225:anchored component of membrane;GO:0031982:vesicle;GO:0031988:membrane-bounded vesicle;GO:0043226:organelle;GO:0043227:membrane-bounded organelle;GO:…
Klf9	0.620671	4.29304e-18	2.13557e-13		0.794	0.629	2.28002	1.65934	protein_coding	mm10	chr19	+	23141226	23168134	26909	ENSMUSG00000033863	mmu:16601:Klf9, 2310051E17Rik, AA589643, BTEB-1, Bteb1, Gm9971	16601	Kruppel-like factor 9 [Source:MGI Symbol;Acc:MGI:1333856]	-	-	-	-	-	-	-	-	-	-
Frmpd2	0.638604	5.62355e-18	2.79744e-13		0.74	0.571	1.95302	1.31441	protein_coding	mm10	chr14	+	33471696	33575269	103574	ENSMUSG00000108841	mmu:268729:Gm626, Frmpd2, Gm1582	268729	FERM and PDZ domain containing 2 [Source:MGI Symbol;Acc:MGI:2685472]	-	-	-	-	-	-	-	-	-	-
Ptma	0.325751	1.00262e-17	4.98751e-13		0.99	0.997	5.17368	4.84793	protein_coding	mm10	chr1	+	86526726	86530712	3987	ENSMUSG00000026238	mmu:19231:Ptma, Thym	19231	prothymosin alpha [Source:MGI Symbol;Acc:MGI:97803]	mmu05169:Epstein-Barr virus infection	-	-	-	-	-	-	GO:0006325:chromatin organization;GO:0006338:chromatin remodeling;GO:0006996:organelle organization;GO:0009987:cellular process;GO:0016043:cellular component organization;GO:0034728:nucleosome organization;GO:0043044:ATP-dependent chromatin remodeling;GO:0043486:histone exchange;GO:0043933:macromolecular complex subunit organization;GO:0051276:chromosome organization;GO:0071822:protein complex su…	GO:0005488:binding;GO:0005515:protein binding;GO:0042393:histone binding	GO:0005622:intracellular;GO:0005623:cell;GO:0005634:nucleus;GO:0043226:organelle;GO:0043227:membrane-bounded organelle;GO:0043229:intracellular organelle;GO:0043231:intracellular membrane-bounded organelle;GO:0044424:intracellular part;GO:0044464:cell part
Igsf11	0.581645	1.15342e-17	5.73769e-13		0.739	0.578	1.88166	1.30002	protein_coding	mm10	chr16	+	38892671	39027159	134489	ENSMUSG00000022790	mmu:207683:Igsf11, 1700025L02Rik, BT-IgSF, Igsf13	207683	immunoglobulin superfamily, member 11 [Source:MGI Symbol;Acc:MGI:2388477]	-	-	-	-	-	-	-	GO:0007155:cell adhesion;GO:0022610:biological adhesion;GO:0040007:growth;GO:0040008:regulation of growth;GO:0050789:regulation of biological process;GO:0065007:biological regulation	-	GO:0005576:extracellular region;GO:0005623:cell;GO:0005886:plasma membrane;GO:0016020:membrane;GO:0016021:integral component of membrane;GO:0031224:intrinsic component of membrane;GO:0031982:vesicle;GO:0031988:membrane-bounded vesicle;GO:0043226:organelle;GO:0043227:membrane-bounded organelle;GO:0043230:extracellular organelle;GO:0044421:extracellular region part;GO:0044425:membrane part;GO:00444…
Nrbp2	0.566853	1.21244e-17	6.03129e-13		0.883	0.793	2.64126	2.0744	protein_coding	mm10	chr15	-	76085518	76091627	6110	ENSMUSG00000075590	mmu:223649:Nrbp2, BC011468	223649	nuclear receptor binding protein 2 [Source:MGI Symbol;Acc:MGI:2385017]	-	-	-	-	-	-	-	GO:0006464:cellular protein modification process;GO:0006468:protein phosphorylation;GO:0006793:phosphorus metabolic process;GO:0006796:phosphate-containing compound metabolic process;GO:0006810:transport;GO:0006888:ER to Golgi vesicle-mediated transport;GO:0006915:apoptotic process;GO:0007154:cell communication;GO:0007165:signal transduction;GO:0007275:multicellular organism development;GO:000739…	GO:0000166:nucleotide binding;GO:0001882:nucleoside binding;GO:0001883:purine nucleoside binding;GO:0003824:catalytic activity;GO:0004672:protein kinase activity;GO:0004674:protein serine/threonine kinase activity;GO:0005488:binding;GO:0005524:ATP binding;GO:0016301:kinase activity;GO:0016740:transferase activity;GO:0016772:transferase activity, transferring phosphorus-containing groups;GO:001677…	GO:0005622:intracellular;GO:0005623:cell;GO:0005737:cytoplasm;GO:0005829:cytosol;GO:0012505:endomembrane system;GO:0044424:intracellular part;GO:0044444:cytoplasmic part;GO:0044464:cell part
Fxyd1	0.95569	1.25619e-17	6.24891e-13		0.622	0.422	2.126	1.17031	protein_coding	mm10	chr7	-	31051678	31057199	5522	ENSMUSG00000036570	mmu:56188:Fxyd1, 0610012C17Rik, 1110006M24Rik, Plm, Pml	56188	FXYD domain-containing ion transport regulator 1 [Source:MGI Symbol;Acc:MGI:1889273]	mmu04024:cAMP signaling pathway	R-MMU-382551:Transmembrane transport of small molecules;R-MMU-397014:Muscle contraction;R-MMU-5576891:Cardiac conduction;R-MMU-5578775:Ion homeostasis;R-MMU-983712:Ion channel transport;R-MMU-936837:Ion transport by P-type ATPases	-	-	-	-	-	GO:0002028:regulation of sodium ion transport;GO:0003008:system process;GO:0003012:muscle system process;GO:0003013:circulatory system process;GO:0003015:heart process;GO:0006810:transport;GO:0006811:ion transport;GO:0006812:cation transport;GO:0006814:sodium ion transport;GO:0006820:anion transport;GO:0006821:chloride transport;GO:0006873:cellular ion homeostasis;GO:0006874:cellular calcium ion …	GO:0005215:transporter activity;GO:0005216:ion channel activity;GO:0005253:anion channel activity;GO:0005254:chloride channel activity;GO:0005488:binding;GO:0005515:protein binding;GO:0008092:cytoskeletal protein binding;GO:0008509:anion transmembrane transporter activity;GO:0015075:ion transmembrane transporter activity;GO:0015103:inorganic anion transmembrane transporter activity;GO:0015108:chl…	GO:0005623:cell;GO:0005886:plasma membrane;GO:0005887:integral component of plasma membrane;GO:0005901:caveola;GO:0016020:membrane;GO:0016021:integral component of membrane;GO:0031224:intrinsic component of membrane;GO:0031226:intrinsic component of plasma membrane;GO:0032991:macromolecular complex;GO:0034702:ion channel complex;GO:0034707:chloride channel complex;GO:0042383:sarcolemma;GO:0043234…
3300002A11Rik	0.543798	1.4502e-17	7.21404e-13		0.91	0.83	3.18746	2.64366	lncRNA	mm10	chr12	+	99341154	99361827	20674	ENSMUSG00000033731	-	-	RIKEN cDNA 3300002A11 gene [Source:MGI Symbol;Acc:MGI:1919073]	-	-	-	-	-	-	-	-	-	-
Tmem254	0.534353	1.53723e-17	7.64695e-13		0.909	0.839	2.9846	2.45024	-	-	-	-	-	-	-	-	-	-	-	-	-	-	-	-	-	-	-	-	-
Ywhae	0.348127	1.92695e-17	9.58564e-13		0.973	0.964	3.8622	3.51407	protein_coding	mm10	chr11	+	75732869	75765845	32977	ENSMUSG00000020849	mmu:22627:Ywhae, AU019196	22627	tyrosine 3-monooxygenase/tryptophan 5-monooxygenase activation protein, epsilon polypeptide [Source:MGI Symbol;Acc:MGI:894689]	mmu04151:PI3K-Akt signaling pathway;mmu05169:Epstein-Barr virus infection;mmu05203:Viral carcinogenesis;mmu04114:Oocyte meiosis;mmu04722:Neurotrophin signaling pathway;mmu04110:Cell cycle;mmu04390:Hippo signaling pathway	R-MMU-204998:Cell death signalling via NRAGE, NRIF and NADE;R-MMU-3700989:Transcriptional Regulation by TP53;R-MMU-380287:Centrosome maturation;R-MMU-8854518:AURKA Activation by TPX2;R-MMU-69473:G2/M DNA damage checkpoint;R-MMU-69481:G2/M Checkpoints;R-MMU-69620:Cell Cycle Checkpoints;R-MMU-2565942:Regulation of PLK1 Activity at G2/M Transition;R-MMU-380270:Recruitment of mitotic centrosome prote…	-	P00049:Parkinson disease;P00018:EGF receptor signaling pathway;P00021:FGF signaling pathway	-	-	-	GO:0001764:neuron migration;GO:0006464:cellular protein modification process;GO:0006470:protein dephosphorylation;GO:0006605:protein targeting;GO:0006793:phosphorus metabolic process;GO:0006796:phosphate-containing compound metabolic process;GO:0006810:transport;GO:0006811:ion transport;GO:0006812:cation transport;GO:0006813:potassium ion transport;GO:0006886:intracellular protein transport;GO:00…	GO:0003676:nucleic acid binding;GO:0003723:RNA binding;GO:0003823:antigen binding;GO:0005488:binding;GO:0005515:protein binding;GO:0015459:potassium channel regulator activity;GO:0016247:channel regulator activity;GO:0016597:amino acid binding;GO:0019899:enzyme binding;GO:0019902:phosphatase binding;GO:0019903:protein phosphatase binding;GO:0019904:protein domain specific binding;GO:0023023:MHC p…	GO:0005576:extracellular region;GO:0005622:intracellular;GO:0005623:cell;GO:0005737:cytoplasm;GO:0005739:mitochondrion;GO:0005856:cytoskeleton;GO:0005871:kinesin complex;GO:0005875:microtubule associated complex;GO:0005911:cell-cell junction;GO:0005912:adherens junction;GO:0005913:cell-cell adherens junction;GO:0005924:cell-substrate adherens junction;GO:0005925:focal adhesion;GO:0015630:microtub…
Sptan1	0.503674	1.93861e-17	9.64363e-13		0.944	0.875	3.12614	2.62246	protein_coding	mm10	chr2	+	29965560	30031451	65892	ENSMUSG00000057738	mmu:20740:Sptan1, 2610027H02Rik, Spna-2, Spna2	20740	spectrin alpha, non-erythrocytic 1 [Source:MGI Symbol;Acc:MGI:98386]	mmu04210:Apoptosis	-	-	-	-	-	-	-	-	-
Ssbp3	0.640536	2.0334e-17	1.01152e-12		0.811	0.723	2.38276	1.74222	protein_coding	mm10	chr4	+	106910701	107049694	138994	ENSMUSG00000061887	mmu:72475:Ssbp3, 2610021L12Rik, 2610200M23Rik, 5730488C10Rik, AI854733, AW551939, LAST, SSDP1	72475	single-stranded DNA binding protein 3 [Source:MGI Symbol;Acc:MGI:1919725]	-	-	-	-	-	-	-	GO:0002244:hematopoietic progenitor cell differentiation;GO:0002376:immune system process;GO:0002520:immune system development;GO:0003002:regionalization;GO:0006139:nucleobase-containing compound metabolic process;GO:0006351:transcription, DNA-templated;GO:0006355:regulation of transcription, DNA-templated;GO:0006357:regulation of transcription from RNA polymerase II promoter;GO:0006366:transcrip…	GO:0003676:nucleic acid binding;GO:0003677:DNA binding;GO:0003697:single-stranded DNA binding;GO:0005488:binding;GO:0005515:protein binding;GO:0097159:organic cyclic compound binding;GO:1901363:heterocyclic compound binding	GO:0005622:intracellular;GO:0005623:cell;GO:0005634:nucleus;GO:0032991:macromolecular complex;GO:0043226:organelle;GO:0043227:membrane-bounded organelle;GO:0043229:intracellular organelle;GO:0043231:intracellular membrane-bounded organelle;GO:0043234:protein complex;GO:0044424:intracellular part;GO:0044464:cell part
Ppp1r36	0.586418	2.17727e-17	1.08308e-12		0.782	0.632	2.17079	1.58437	protein_coding	mm10	chr12	+	76417538	76439492	21955	ENSMUSG00000052221	mmu:210762:Ppp1r36, Gm70	210762	protein phosphatase 1, regulatory subunit 36 [Source:MGI Symbol;Acc:MGI:2684916]	-	-	-	-	-	-	-	GO:0006793:phosphorus metabolic process;GO:0006796:phosphate-containing compound metabolic process;GO:0008152:metabolic process;GO:0009892:negative regulation of metabolic process;GO:0009987:cellular process;GO:0010563:negative regulation of phosphorus metabolic process;GO:0010921:regulation of phosphatase activity;GO:0010923:negative regulation of phosphatase activity;GO:0016311:dephosphorylatio…	GO:0004857:enzyme inhibitor activity;GO:0004864:protein phosphatase inhibitor activity;GO:0005488:binding;GO:0005515:protein binding;GO:0019208:phosphatase regulator activity;GO:0019212:phosphatase inhibitor activity;GO:0019888:protein phosphatase regulator activity;GO:0019899:enzyme binding;GO:0019902:phosphatase binding;GO:0030234:enzyme regulator activity;GO:0098772:molecular function regulator	-
Lrrc23	0.539082	2.23273e-17	1.11067e-12		0.824	0.705	2.14861	1.60952	protein_coding	mm10	chr6	-	124769863	124779727	9865	ENSMUSG00000030125	mmu:16977:Lrrc23, 4921537K05Rik, B7, Lrpb7	16977	leucine rich repeat containing 23 [Source:MGI Symbol;Acc:MGI:1315192]	-	-	-	-	-	-	-	-	-	-
Lbp	0.695841	2.67758e-17	1.33196e-12		0.756	0.59	2.45415	1.75831	protein_coding	mm10	chr2	+	158306493	158332852	26360	ENSMUSG00000016024	mmu:16803:Lbp, Bpifd2, Ly88	16803	lipopolysaccharide binding protein [Source:MGI Symbol;Acc:MGI:1098776]	mmu04620:Toll-like receptor signaling pathway;mmu05152:Tuberculosis;mmu05132:Salmonella infection;mmu04064:NF-kappa B signaling pathway	R-MMU-166020:Transfer of LPS from LBP carrier to CD14;R-MMU-168256:Immune System;R-MMU-168898:Toll-Like Receptors Cascades;R-MMU-5686938:Regulation of TLR by endogenous ligand;R-MMU-166016:Toll Like Receptor 4 (TLR4) Cascade;R-MMU-168249:Innate Immune System	-	-	-	-	-	GO:0001775:cell activation;GO:0001816:cytokine production;GO:0001817:regulation of cytokine production;GO:0001818:negative regulation of cytokine production;GO:0001819:positive regulation of cytokine production;GO:0002218:activation of innate immune response;GO:0002221:pattern recognition receptor signaling pathway;GO:0002224:toll-like receptor signaling pathway;GO:0002232:leukocyte chemotaxis in…	GO:0001530:lipopolysaccharide binding;GO:0005102:receptor binding;GO:0005488:binding;GO:0005515:protein binding;GO:0008289:lipid binding;GO:0070891:lipoteichoic acid binding;GO:0097367:carbohydrate derivative binding	GO:0005576:extracellular region;GO:0005615:extracellular space;GO:0005623:cell;GO:0009986:cell surface;GO:0016020:membrane;GO:0031982:vesicle;GO:0031988:membrane-bounded vesicle;GO:0043226:organelle;GO:0043227:membrane-bounded organelle;GO:0043230:extracellular organelle;GO:0044421:extracellular region part;GO:0044464:cell part;GO:0070062:extracellular exosome;GO:1903561:extracellular vesicle
Slc25a18	0.588799	2.98861e-17	1.48668e-12		0.832	0.769	2.43623	1.84743	protein_coding	mm10	chr6	+	120773578	120794336	20759	ENSMUSG00000004902	mmu:71803:Slc25a18, 1500015I14Rik, AW125787	71803	solute carrier family 25 (mitochondrial carrier), member 18 [Source:MGI Symbol;Acc:MGI:1919053]	-	-	-	-	-	-	-	GO:0006412:translation;GO:0006518:peptide metabolic process;GO:0006807:nitrogen compound metabolic process;GO:0006810:transport;GO:0008152:metabolic process;GO:0009058:biosynthetic process;GO:0009059:macromolecule biosynthetic process;GO:0009987:cellular process;GO:0010467:gene expression;GO:0019538:protein metabolic process;GO:0034641:cellular nitrogen compound metabolic process;GO:0034645:cellu…	GO:0003735:structural constituent of ribosome;GO:0005198:structural molecule activity;GO:0005215:transporter activity;GO:0015291:secondary active transmembrane transporter activity;GO:0015293:symporter activity;GO:0022804:active transmembrane transporter activity;GO:0022857:transmembrane transporter activity	GO:0005622:intracellular;GO:0005623:cell;GO:0005737:cytoplasm;GO:0005739:mitochondrion;GO:0005740:mitochondrial envelope;GO:0005743:mitochondrial inner membrane;GO:0016020:membrane;GO:0016021:integral component of membrane;GO:0019866:organelle inner membrane;GO:0031090:organelle membrane;GO:0031224:intrinsic component of membrane;GO:0031966:mitochondrial membrane;GO:0031967:organelle envelope;GO:…
Hepacam	0.585279	3.33e-17	1.65651e-12		0.835	0.641	2.48938	1.9041	protein_coding	mm10	chr9	+	37367351	37386575	19225	ENSMUSG00000046240	mmu:72927:Hepacam, 2900042E01Rik, Glialcam, Hepn1	72927	hepatocyte cell adhesion molecule [Source:MGI Symbol;Acc:MGI:1920177]	-	-	-	-	-	-	-	GO:0007049:cell cycle;GO:0007050:cell cycle arrest;GO:0007155:cell adhesion;GO:0008104:protein localization;GO:0009987:cellular process;GO:0022402:cell cycle process;GO:0022610:biological adhesion;GO:0033036:macromolecule localization;GO:0034613:cellular protein localization;GO:0040007:growth;GO:0040008:regulation of growth;GO:0044699:single-organism process;GO:0044763:single-organism cellular pr…	GO:0005488:binding;GO:0005515:protein binding	GO:0005622:intracellular;GO:0005623:cell;GO:0005737:cytoplasm;GO:0005911:cell-cell junction;GO:0016020:membrane;GO:0016021:integral component of membrane;GO:0030054:cell junction;GO:0030424:axon;GO:0031224:intrinsic component of membrane;GO:0042995:cell projection;GO:0043005:neuron projection;GO:0044424:intracellular part;GO:0044425:membrane part;GO:0044464:cell part;GO:0097458:neuron part
mt-Nd5	0.50011	4.0789e-17	2.02905e-12		0.994	1	6.21205	5.71194	protein_coding	mm10	chrM	+	11742	13565	1824	ENSMUSG00000064367	-	-	mitochondrially encoded NADH dehydrogenase 5 [Source:MGI Symbol;Acc:MGI:102496]	-	-	-	-	-	-	-	-	-	-
Fam81a	0.675276	4.47038e-17	2.22379e-12		0.712	0.544	1.90932	1.23405	protein_coding	mm10	chr9	-	70088511	70142560	54050	ENSMUSG00000032224	mmu:76886:Fam81a, 6430514L14Rik	76886	family with sequence similarity 81, member A [Source:MGI Symbol;Acc:MGI:1924136]	-	-	-	-	-	-	-	-	-	-
Ppp1r32	0.624321	4.6037e-17	2.29011e-12		0.768	0.623	2.07872	1.4544	protein_coding	mm10	chr19	-	10474235	10482928	8694	ENSMUSG00000035179	mmu:67752:Ppp1r32, 4930579J09Rik, AU015816, IIIG9, IIIG9L, IIIG9S	67752	protein phosphatase 1, regulatory subunit 32 [Source:MGI Symbol;Acc:MGI:1915002]	-	-	-	-	-	-	-	-	GO:0005488:binding;GO:0005515:protein binding;GO:0019899:enzyme binding;GO:0019902:phosphatase binding	-
S100a11	0.58594	5.53624e-17	2.754e-12		0.793	0.641	2.36331	1.77737	protein_coding	mm10	chr3	+	93520488	93526287	5800	ENSMUSG00000027907	mmu:20195:S100a11, EMAPI, Emap1, S100a14, S100c, cal	20195	S100 calcium binding protein A11 [Source:MGI Symbol;Acc:MGI:1338798]	-	-	-	-	-	-	-	GO:0008283:cell proliferation;GO:0009987:cellular process;GO:0042127:regulation of cell proliferation;GO:0044699:single-organism process;GO:0050789:regulation of biological process;GO:0050794:regulation of cellular process;GO:0065007:biological regulation	GO:0005488:binding;GO:0005509:calcium ion binding;GO:0005515:protein binding;GO:0043167:ion binding;GO:0043169:cation binding;GO:0046872:metal ion binding;GO:0048306:calcium-dependent protein binding	GO:0005622:intracellular;GO:0005623:cell;GO:0005634:nucleus;GO:0005737:cytoplasm;GO:0043226:organelle;GO:0043227:membrane-bounded organelle;GO:0043229:intracellular organelle;GO:0043231:intracellular membrane-bounded organelle;GO:0044424:intracellular part;GO:0044464:cell part
Drc3	0.520577	5.73674e-17	2.85374e-12		0.849	0.784	2.43264	1.91206	protein_coding	mm10	chr11	+	60353329	60394341	41013	ENSMUSG00000056598	mmu:74665:Lrrc48, 4930449E07Rik, Drc3	74665	dynein regulatory complex subunit 3 [Source:MGI Symbol;Acc:MGI:1921915]	-	-	-	-	-	-	-	-	-	GO:0005622:intracellular;GO:0005623:cell;GO:0005737:cytoplasm;GO:0005856:cytoskeleton;GO:0005929:cilium;GO:0005930:axoneme;GO:0042995:cell projection;GO:0043226:organelle;GO:0043228:non-membrane-bounded organelle;GO:0043229:intracellular organelle;GO:0043232:intracellular non-membrane-bounded organelle;GO:0044422:organelle part;GO:0044424:intracellular part;GO:0044430:cytoskeletal part;GO:0044441…
Hmgb1	0.432154	8.27505e-17	4.11642e-12		0.93	0.936	3.14505	2.7129	protein_coding	mm10	chr5	-	149046702	149184489	137788	ENSMUSG00000066551	mmu:15289:Hmgb1, HMG-1, Hmg1, SBP-1, p30	15289	high mobility group box 1 [Source:MGI Symbol;Acc:MGI:96113]	mmu03410:Base excision repair	R-MMU-166054:Activated TLR4 signalling;R-MMU-168164:Toll Like Receptor 3 (TLR3) Cascade;R-MMU-168188:Toll Like Receptor TLR6:TLR2 Cascade;R-MMU-168256:Immune System;R-MMU-168898:Toll-Like Receptors Cascades;R-MMU-1606322:ZBP1(DAI) mediated induction of type I IFNs;R-MMU-1810476:RIP-mediated NFkB activation via ZBP1;R-MMU-975155:MyD88 dependent cascade initiated on endosome;R-MMU-140342:Apoptosis …	-	P00059:p53 pathway	-	-	-	-	-	-
Cpne2	0.625424	1.14895e-16	5.71547e-12		0.694	0.538	1.87253	1.2471	protein_coding	mm10	chr8	+	94532990	94570531	37542	ENSMUSG00000034361	mmu:234577:Cpne2, 3322401K10Rik	234577	copine II [Source:MGI Symbol;Acc:MGI:2387578]	-	-	-	-	-	-	-	GO:0009987:cellular process;GO:0010035:response to inorganic substance;GO:0010038:response to metal ion;GO:0042221:response to chemical;GO:0050896:response to stimulus;GO:0051592:response to calcium ion;GO:0051716:cellular response to stimulus;GO:0070887:cellular response to chemical stimulus;GO:0071241:cellular response to inorganic substance;GO:0071248:cellular response to metal ion;GO:0071277:…	-	GO:0005576:extracellular region;GO:0005622:intracellular;GO:0005623:cell;GO:0005634:nucleus;GO:0005737:cytoplasm;GO:0005886:plasma membrane;GO:0016020:membrane;GO:0031982:vesicle;GO:0031988:membrane-bounded vesicle;GO:0043226:organelle;GO:0043227:membrane-bounded organelle;GO:0043229:intracellular organelle;GO:0043230:extracellular organelle;GO:0043231:intracellular membrane-bounded organelle;GO:…
Naaa	0.559457	1.28131e-16	6.37387e-12		0.824	0.733	2.37419	1.81474	protein_coding	mm10	chr5	-	92257659	92278170	20512	ENSMUSG00000029413	mmu:67111:Naaa, 2210023K21Rik, 3830414F09Rik, Asahl	67111	N-acylethanolamine acid amidase [Source:MGI Symbol;Acc:MGI:1914361]	-	R-MMU-112316:Neuronal System;R-MMU-112310:Neurotransmitter Release Cycle;R-MMU-112315:Transmission across Chemical Synapses	-	-	-	-	-	GO:0006629:lipid metabolic process;GO:0008152:metabolic process;GO:0044238:primary metabolic process;GO:0044699:single-organism process;GO:0044710:single-organism metabolic process;GO:0071704:organic substance metabolic process	GO:0003824:catalytic activity;GO:0005488:binding;GO:0005515:protein binding;GO:0008134:transcription factor binding;GO:0008418:protein-N-terminal asparagine amidohydrolase activity;GO:0008759:UDP-3-O-[3-hydroxymyristoyl] N-acetylglucosamine deacetylase activity;GO:0016787:hydrolase activity;GO:0016788:hydrolase activity, acting on ester bonds;GO:0016810:hydrolase activity, acting on carbon-nitrog…	GO:0000323:lytic vacuole;GO:0005576:extracellular region;GO:0005622:intracellular;GO:0005623:cell;GO:0005737:cytoplasm;GO:0005764:lysosome;GO:0005773:vacuole;GO:0031982:vesicle;GO:0031988:membrane-bounded vesicle;GO:0043226:organelle;GO:0043227:membrane-bounded organelle;GO:0043229:intracellular organelle;GO:0043230:extracellular organelle;GO:0043231:intracellular membrane-bounded organelle;GO:00…
Wdr66	0.528715	1.68653e-16	8.38964e-12		0.833	0.745	2.38738	1.85866	protein_coding	mm10	chr5	+	123252102	123327484	75383	ENSMUSG00000029442	-	-	WD repeat domain 66 [Source:MGI Symbol;Acc:MGI:1918495]	-	-	-	-	-	-	-	-	-	-
Tppp3	0.459509	1.81141e-16	9.01086e-12		0.944	0.857	3.2324	2.77289	protein_coding	mm10	chr8	-	105467493	105471526	4034	ENSMUSG00000014846	mmu:67971:Tppp3, 2700055K07Rik, CGI-38, Ceacam9, mmCGM8	67971	tubulin polymerization-promoting protein family member 3 [Source:MGI Symbol;Acc:MGI:1915221]	-	-	-	-	-	-	-	GO:0000226:microtubule cytoskeleton organization;GO:0001578:microtubule bundle formation;GO:0006461:protein complex assembly;GO:0006996:organelle organization;GO:0007010:cytoskeleton organization;GO:0007017:microtubule-based process;GO:0009987:cellular process;GO:0016043:cellular component organization;GO:0022607:cellular component assembly;GO:0031109:microtubule polymerization or depolymerizatio…	GO:0005488:binding;GO:0005515:protein binding;GO:0008092:cytoskeletal protein binding;GO:0015631:tubulin binding	GO:0005576:extracellular region;GO:0005622:intracellular;GO:0005623:cell;GO:0005737:cytoplasm;GO:0005856:cytoskeleton;GO:0005874:microtubule;GO:0015630:microtubule cytoskeleton;GO:0031982:vesicle;GO:0031988:membrane-bounded vesicle;GO:0043226:organelle;GO:0043227:membrane-bounded organelle;GO:0043228:non-membrane-bounded organelle;GO:0043229:intracellular organelle;GO:0043230:extracellular organe…
Fam166c	0.566235	3.65258e-16	1.81698e-11		0.715	0.562	1.77157	1.20534	-	-	-	-	-	-	-	-	-	-	-	-	-	-	-	-	-	-	-	-	-
1700088E04Rik	0.509528	4.03407e-16	2.00675e-11		0.841	0.754	2.33647	1.82695	protein_coding	mm10	chr15	-	79129349	79141253	11905	ENSMUSG00000033029	mmu:27660:1700088E04Rik, ESTJ0827E04	27660	RIKEN cDNA 1700088E04 gene [Source:MGI Symbol;Acc:MGI:1920774]	-	-	-	-	-	-	-	-	-	-
Zcchc18	0.510784	4.33376e-16	2.15583e-11		0.821	0.745	2.34703	1.83625	protein_coding	mm10	chrX	+	136993155	136998472	5318	ENSMUSG00000031428	mmu:66995:Zcchc18, 1500031H04Rik, Sizn2	66995	zinc finger, CCHC domain containing 18 [Source:MGI Symbol;Acc:MGI:1914245]	-	-	-	-	-	-	-	GO:0006139:nucleobase-containing compound metabolic process;GO:0006351:transcription, DNA-templated;GO:0006355:regulation of transcription, DNA-templated;GO:0006357:regulation of transcription from RNA polymerase II promoter;GO:0006366:transcription from RNA polymerase II promoter;GO:0006725:cellular aromatic compound metabolic process;GO:0006807:nitrogen compound metabolic process;GO:0007154:cel…	GO:0000988:transcription factor activity, protein binding;GO:0000989:transcription factor activity, transcription factor binding;GO:0003712:transcription cofactor activity;GO:0003713:transcription coactivator activity;GO:0005488:binding;GO:0030374:ligand-dependent nuclear receptor transcription coactivator activity;GO:0043167:ion binding;GO:0043169:cation binding;GO:0046872:metal ion binding	GO:0005622:intracellular;GO:0005623:cell;GO:0005634:nucleus;GO:0005654:nucleoplasm;GO:0016604:nuclear body;GO:0016607:nuclear speck;GO:0031974:membrane-enclosed lumen;GO:0031981:nuclear lumen;GO:0043226:organelle;GO:0043227:membrane-bounded organelle;GO:0043229:intracellular organelle;GO:0043231:intracellular membrane-bounded organelle;GO:0043233:organelle lumen;GO:0044422:organelle part;GO:00444…
1110032A03Rik	0.532799	4.92261e-16	2.44875e-11		0.817	0.757	2.33353	1.80073	protein_coding	mm10	chr9	-	50762828	50775520	12693	ENSMUSG00000037971	mmu:68721:1110032A03Rik, 4930500N06Rik, c11orf1	68721	RIKEN cDNA 1110032A03 gene [Source:MGI Symbol;Acc:MGI:1915971]	-	-	-	-	-	-	-	-	-	GO:0005622:intracellular;GO:0005623:cell;GO:0005634:nucleus;GO:0005654:nucleoplasm;GO:0031974:membrane-enclosed lumen;GO:0031981:nuclear lumen;GO:0043226:organelle;GO:0043227:membrane-bounded organelle;GO:0043229:intracellular organelle;GO:0043231:intracellular membrane-bounded organelle;GO:0043233:organelle lumen;GO:0044422:organelle part;GO:0044424:intracellular part;GO:0044428:nuclear part;GO:…
Sorbs1	0.58805	4.99372e-16	2.48413e-11		0.772	0.626	2.18096	1.59291	protein_coding	mm10	chr19	-	40294753	40513779	219027	ENSMUSG00000025006	mmu:20411:Sorbs1, 2310065E01Rik, 9530001P15Rik, CAP, SH3P12, Sh3d5, mKIAA1296	20411	sorbin and SH3 domain containing 1 [Source:MGI Symbol;Acc:MGI:700014]	mmu03320:PPAR signaling pathway;mmu04910:Insulin signaling pathway;mmu04520:Adherens junction	R-MMU-397014:Muscle contraction;R-MMU-445355:Smooth Muscle Contraction	-	-	-	-	-	GO:0000271:polysaccharide biosynthetic process;GO:0005975:carbohydrate metabolic process;GO:0005976:polysaccharide metabolic process;GO:0005977:glycogen metabolic process;GO:0005978:glycogen biosynthetic process;GO:0005979:regulation of glycogen biosynthetic process;GO:0005996:monosaccharide metabolic process;GO:0006006:glucose metabolic process;GO:0006073:cellular glucan metabolic process;GO:000…	GO:0005070:SH3/SH2 adaptor activity;GO:0005102:receptor binding;GO:0005158:insulin receptor binding;GO:0005488:binding;GO:0005515:protein binding;GO:0008134:transcription factor binding;GO:0019899:enzyme binding;GO:0019900:kinase binding;GO:0019901:protein kinase binding;GO:0030674:protein binding, bridging;GO:0032403:protein complex binding;GO:0035591:signaling adaptor activity;GO:0044877:macrom…	GO:0001725:stress fiber;GO:0005622:intracellular;GO:0005623:cell;GO:0005634:nucleus;GO:0005654:nucleoplasm;GO:0005737:cytoplasm;GO:0005813:centrosome;GO:0005815:microtubule organizing center;GO:0005829:cytosol;GO:0005856:cytoskeleton;GO:0005886:plasma membrane;GO:0005887:integral component of plasma membrane;GO:0005899:insulin receptor complex;GO:0005901:caveola;GO:0005911:cell-cell junction;GO:0…
Timp3	0.641428	5.34509e-16	2.65892e-11		0.835	0.702	2.7844	2.14297	protein_coding	mm10	chr10	+	86300372	86349506	49135	ENSMUSG00000020044	mmu:21859:Timp3, Timp-3	21859	tissue inhibitor of metalloproteinase 3 [Source:MGI Symbol;Acc:MGI:98754]	mmu05206:MicroRNAs in cancer;mmu05205:Proteoglycans in cancer	R-MMU-109582:Hemostasis;R-MMU-76005:Response to elevated platelet cytosolic Ca2+;R-MMU-76002:Platelet activation, signaling and aggregation;R-MMU-114608:Platelet degranulation	-	-	-	-	-	GO:0000165:MAPK cascade;GO:0001932:regulation of protein phosphorylation;GO:0001933:negative regulation of protein phosphorylation;GO:0006464:cellular protein modification process;GO:0006468:protein phosphorylation;GO:0006508:proteolysis;GO:0006509:membrane protein ectodomain proteolysis;GO:0006793:phosphorus metabolic process;GO:0006796:phosphate-containing compound metabolic process;GO:0006915:…	GO:0002020:protease binding;GO:0004857:enzyme inhibitor activity;GO:0004866:endopeptidase inhibitor activity;GO:0005488:binding;GO:0005515:protein binding;GO:0008191:metalloendopeptidase inhibitor activity;GO:0019899:enzyme binding;GO:0030234:enzyme regulator activity;GO:0030414:peptidase inhibitor activity;GO:0043167:ion binding;GO:0043169:cation binding;GO:0046872:metal ion binding;GO:0061134:p…	GO:0005576:extracellular region;GO:0005578:proteinaceous extracellular matrix;GO:0005604:basement membrane;GO:0005615:extracellular space;GO:0005622:intracellular;GO:0005623:cell;GO:0005634:nucleus;GO:0005737:cytoplasm;GO:0031012:extracellular matrix;GO:0031982:vesicle;GO:0031988:membrane-bounded vesicle;GO:0043226:organelle;GO:0043227:membrane-bounded organelle;GO:0043229:intracellular organelle…
Tbcel	0.64442	5.53247e-16	2.75213e-11		0.771	0.669	2.23142	1.587	protein_coding	mm10	chr9	-	42412316	42507809	95494	ENSMUSG00000037287	mmu:272589:Tbcel, D330014K23, E130107N23Rik, Lrrc35	272589	tubulin folding cofactor E-like [Source:MGI Symbol;Acc:MGI:1925543]	-	-	-	-	-	-	-	-	-	GO:0005622:intracellular;GO:0005623:cell;GO:0005737:cytoplasm;GO:0005856:cytoskeleton;GO:0043226:organelle;GO:0043228:non-membrane-bounded organelle;GO:0043229:intracellular organelle;GO:0043232:intracellular non-membrane-bounded organelle;GO:0044424:intracellular part;GO:0044464:cell part
Tubb4b	0.479432	6.26046e-16	3.11427e-11		0.947	0.851	3.36228	2.88285	protein_coding	mm10	chr2	-	25222160	25224702	2543	ENSMUSG00000036752	mmu:227613:Tubb4b, 4930542G03Rik, Tubb2c, Tubb2c1	227613	tubulin, beta 4B class IVB [Source:MGI Symbol;Acc:MGI:1915472]	mmu04145:Phagosome;mmu04540:Gap junction	R-MMU-380287:Centrosome maturation;R-MMU-8854518:AURKA Activation by TPX2;R-MMU-2565942:Regulation of PLK1 Activity at G2/M Transition;R-MMU-380270:Recruitment of mitotic centrosome proteins and complexes;R-MMU-5653656:Vesicle-mediated transport;R-MMU-5617833:Assembly of the primary cilium;R-MMU-1852241:Organelle biogenesis and maintenance;R-MMU-380284:Loss of proteins required for interphase mic…	-	P00029:Huntington disease;P00016:Cytoskeletal regulation by Rho GTPase	-	-	-	GO:0007017:microtubule-based process;GO:0009987:cellular process;GO:0044699:single-organism process;GO:0044763:single-organism cellular process	GO:0000166:nucleotide binding;GO:0001882:nucleoside binding;GO:0001883:purine nucleoside binding;GO:0003676:nucleic acid binding;GO:0003723:RNA binding;GO:0003725:double-stranded RNA binding;GO:0003824:catalytic activity;GO:0003924:GTPase activity;GO:0005198:structural molecule activity;GO:0005200:structural constituent of cytoskeleton;GO:0005488:binding;GO:0005525:GTP binding;GO:0016462:pyrophos…	GO:0005576:extracellular region;GO:0005622:intracellular;GO:0005623:cell;GO:0005634:nucleus;GO:0005737:cytoplasm;GO:0005856:cytoskeleton;GO:0005874:microtubule;GO:0015630:microtubule cytoskeleton;GO:0031012:extracellular matrix;GO:0031982:vesicle;GO:0031988:membrane-bounded vesicle;GO:0032991:macromolecular complex;GO:0043209:myelin sheath;GO:0043226:organelle;GO:0043227:membrane-bounded organell…
Ttyh1	0.623376	8.53658e-16	4.24652e-11		0.817	0.696	2.39802	1.77465	protein_coding	mm10	chr7	+	4119408	4136708	17301	ENSMUSG00000030428	mmu:57776:Ttyh1, 4930459B04Rik, 6330408P11Rik, TTY1, mTTY1, tty	57776	tweety family member 1 [Source:MGI Symbol;Acc:MGI:1889007]	-	R-MMU-382551:Transmembrane transport of small molecules;R-MMU-2672351:Stimuli-sensing channels;R-MMU-983712:Ion channel transport	-	-	-	-	-	GO:0000278:mitotic cell cycle;GO:0000280:nuclear division;GO:0006810:transport;GO:0006811:ion transport;GO:0006820:anion transport;GO:0006821:chloride transport;GO:0006996:organelle organization;GO:0007049:cell cycle;GO:0007067:mitotic nuclear division;GO:0007155:cell adhesion;GO:0009987:cellular process;GO:0015698:inorganic anion transport;GO:0016043:cellular component organization;GO:0016337:si…	GO:0005215:transporter activity;GO:0005216:ion channel activity;GO:0005225:volume-sensitive anion channel activity;GO:0005253:anion channel activity;GO:0005254:chloride channel activity;GO:0005488:binding;GO:0005509:calcium ion binding;GO:0008509:anion transmembrane transporter activity;GO:0015075:ion transmembrane transporter activity;GO:0015103:inorganic anion transmembrane transporter activity…	GO:0005622:intracellular;GO:0005623:cell;GO:0005737:cytoplasm;GO:0005783:endoplasmic reticulum;GO:0005789:endoplasmic reticulum membrane;GO:0005790:smooth endoplasmic reticulum;GO:0005886:plasma membrane;GO:0012505:endomembrane system;GO:0016020:membrane;GO:0016021:integral component of membrane;GO:0030175:filopodium;GO:0030424:axon;GO:0030868:smooth endoplasmic reticulum membrane;GO:0031090:orga…
Cfap161	0.515795	8.65435e-16	4.30511e-11		0.831	0.69	2.33304	1.81725	protein_coding	mm10	chr7	-	83774101	83794880	20780	ENSMUSG00000011154	mmu:75556:Cfap161, 1700026D08Rik, AW047638, AW551802	75556	cilia and flagella associated protein 161 [Source:MGI Symbol;Acc:MGI:1922806]	-	-	-	-	-	-	-	-	-	GO:0016020:membrane
Tmem107	0.535116	9.20301e-16	4.57804e-11		0.807	0.687	2.18209	1.64697	protein_coding	mm10	chr11	+	69070806	69073293	2488	ENSMUSG00000020895	mmu:66910:Tmem107, 1110004B13Rik, 2810049P21Rik	66910	transmembrane protein 107 [Source:MGI Symbol;Acc:MGI:1914160]	-	-	-	-	-	-	-	GO:0000902:cell morphogenesis;GO:0003002:regionalization;GO:0006996:organelle organization;GO:0007275:multicellular organism development;GO:0007389:pattern specification process;GO:0007399:nervous system development;GO:0008104:protein localization;GO:0009653:anatomical structure morphogenesis;GO:0009790:embryo development;GO:0009792:embryo development ending in birth or egg hatching;GO:0009888:ti…	-	GO:0005623:cell;GO:0005929:cilium;GO:0016020:membrane;GO:0016021:integral component of membrane;GO:0031224:intrinsic component of membrane;GO:0031513:nonmotile primary cilium;GO:0035869:ciliary transition zone;GO:0042995:cell projection;GO:0043226:organelle;GO:0044422:organelle part;GO:0044425:membrane part;GO:0044441:ciliary part;GO:0044463:cell projection part;GO:0044464:cell part;GO:0072372:pr…
Nin	0.556471	9.63561e-16	4.79323e-11		0.776	0.617	2.145	1.58853	protein_coding	mm10	chr12	-	70011435	70113717	102283	ENSMUSG00000021068	mmu:18080:Nin, 3110068G20Rik, AI385615, AU024711, mKIAA1565	18080	ninein [Source:MGI Symbol;Acc:MGI:105108]	-	-	-	P00047:PDGF signaling pathway	-	-	-	GO:0000226:microtubule cytoskeleton organization;GO:0000902:cell morphogenesis;GO:0000904:cell morphogenesis involved in differentiation;GO:0006461:protein complex assembly;GO:0006996:organelle organization;GO:0007010:cytoskeleton organization;GO:0007017:microtubule-based process;GO:0007020:microtubule nucleation;GO:0007275:multicellular organism development;GO:0007399:nervous system development;…	GO:0000166:nucleotide binding;GO:0001882:nucleoside binding;GO:0001883:purine nucleoside binding;GO:0005488:binding;GO:0005509:calcium ion binding;GO:0005515:protein binding;GO:0005525:GTP binding;GO:0017076:purine nucleotide binding;GO:0019001:guanyl nucleotide binding;GO:0019899:enzyme binding;GO:0019900:kinase binding;GO:0032549:ribonucleoside binding;GO:0032550:purine ribonucleoside binding;G…	GO:0000242:pericentriolar material;GO:0000922:spindle pole;GO:0005622:intracellular;GO:0005623:cell;GO:0005634:nucleus;GO:0005730:nucleolus;GO:0005737:cytoplasm;GO:0005813:centrosome;GO:0005814:centriole;GO:0005815:microtubule organizing center;GO:0005819:spindle;GO:0005856:cytoskeleton;GO:0005874:microtubule;GO:0005886:plasma membrane;GO:0005929:cilium;GO:0015630:microtubule cytoskeleton;GO:0016…
Mgst1	0.680379	1.12008e-15	5.57184e-11		0.733	0.602	2.15642	1.47604	protein_coding	mm10	chr6	+	138140316	138156755	16440	ENSMUSG00000008540	mmu:56615:Mgst1, 1500002K10Rik, Gst	56615	microsomal glutathione S-transferase 1 [Source:MGI Symbol;Acc:MGI:1913850]	mmu00480:Glutathione metabolism;mmu05204:Chemical carcinogenesis;mmu00982:Drug metabolism - cytochrome P450;mmu00980:Metabolism of xenobiotics by cytochrome P450;mmu01524:Platinum drug resistance	R-MMU-211859:Biological oxidations;R-MMU-1430728:Metabolism;R-MMU-5423646:Aflatoxin activation and detoxification;R-MMU-156590:Glutathione conjugation;R-MMU-156580:Phase II conjugation	PWY-4061:glutathione-mediated detoxification	-	-	-	-	GO:0002237:response to molecule of bacterial origin;GO:0006461:protein complex assembly;GO:0006518:peptide metabolic process;GO:0006575:cellular modified amino acid metabolic process;GO:0006749:glutathione metabolic process;GO:0006790:sulfur compound metabolic process;GO:0006807:nitrogen compound metabolic process;GO:0006950:response to stress;GO:0006979:response to oxidative stress;GO:0006982:re…	GO:0003824:catalytic activity;GO:0004364:glutathione transferase activity;GO:0004601:peroxidase activity;GO:0004602:glutathione peroxidase activity;GO:0005488:binding;GO:0005515:protein binding;GO:0016209:antioxidant activity;GO:0016491:oxidoreductase activity;GO:0016684:oxidoreductase activity, acting on peroxide as acceptor;GO:0016740:transferase activity;GO:0016765:transferase activity, transf…	GO:0005622:intracellular;GO:0005623:cell;GO:0005634:nucleus;GO:0005737:cytoplasm;GO:0005739:mitochondrion;GO:0005740:mitochondrial envelope;GO:0005741:mitochondrial outer membrane;GO:0005743:mitochondrial inner membrane;GO:0005777:peroxisome;GO:0005778:peroxisomal membrane;GO:0005783:endoplasmic reticulum;GO:0012505:endomembrane system;GO:0016020:membrane;GO:0016021:integral component of membrane…
Cetn4	0.532067	1.144e-15	5.69084e-11		0.749	0.593	1.96094	1.42887	protein_coding	mm10	chr3	-	37307749	37312708	4960	ENSMUSG00000045031	mmu:207175:Cetn4	207175	centrin 4 [Source:MGI Symbol;Acc:MGI:2677454]	-	-	-	-	-	-	-	-	GO:0005488:binding;GO:0005509:calcium ion binding;GO:0005515:protein binding;GO:0031683:G-protein beta/gamma-subunit complex binding;GO:0032403:protein complex binding;GO:0032795:heterotrimeric G-protein binding;GO:0043167:ion binding;GO:0043169:cation binding;GO:0044877:macromolecular complex binding;GO:0046872:metal ion binding	GO:0005622:intracellular;GO:0005623:cell;GO:0005737:cytoplasm;GO:0005813:centrosome;GO:0005814:centriole;GO:0005815:microtubule organizing center;GO:0005856:cytoskeleton;GO:0005929:cilium;GO:0015630:microtubule cytoskeleton;GO:0036064:ciliary basal body;GO:0042995:cell projection;GO:0043226:organelle;GO:0043228:non-membrane-bounded organelle;GO:0043229:intracellular organelle;GO:0043232:intracell…
Etfa	0.557034	1.25025e-15	6.21939e-11		0.8	0.714	2.22386	1.66682	protein_coding	mm10	chr9	-	55454508	55512243	57736	ENSMUSG00000032314	mmu:110842:Etfa, 2010200I21Rik, D9Ertd394e	110842	electron transferring flavoprotein, alpha polypeptide [Source:MGI Symbol;Acc:MGI:106092]	-	R-MMU-1430728:Metabolism;R-MMU-1428517:The citric acid (TCA) cycle and respiratory electron transport;R-MMU-611105:Respiratory electron transport;R-MMU-163200:Respiratory electron transport, ATP synthesis by chemiosmotic coupling, and heat production by uncoupling proteins.	-	-	-	-	-	GO:0006082:organic acid metabolic process;GO:0006629:lipid metabolic process;GO:0006631:fatty acid metabolic process;GO:0006635:fatty acid beta-oxidation;GO:0006810:transport;GO:0008152:metabolic process;GO:0009056:catabolic process;GO:0009062:fatty acid catabolic process;GO:0009987:cellular process;GO:0016042:lipid catabolic process;GO:0016054:organic acid catabolic process;GO:0019395:fatty acid…	GO:0000062:fatty-acyl-CoA binding;GO:0000166:nucleotide binding;GO:0003824:catalytic activity;GO:0003995:acyl-CoA dehydrogenase activity;GO:0005488:binding;GO:0005515:protein binding;GO:0009055:electron carrier activity;GO:0016491:oxidoreductase activity;GO:0016627:oxidoreductase activity, acting on the CH-CH group of donors;GO:0036094:small molecule binding;GO:0048037:cofactor binding;GO:0050660…	GO:0005576:extracellular region;GO:0005622:intracellular;GO:0005623:cell;GO:0005737:cytoplasm;GO:0005739:mitochondrion;GO:0005759:mitochondrial matrix;GO:0017133:mitochondrial electron transfer flavoprotein complex;GO:0031974:membrane-enclosed lumen;GO:0031982:vesicle;GO:0031988:membrane-bounded vesicle;GO:0032991:macromolecular complex;GO:0043226:organelle;GO:0043227:membrane-bounded organelle;G…
Ptges3	0.49297	1.34518e-15	6.69158e-11		0.85	0.772	2.32845	1.83548	protein_coding	mm10	chr10	+	128058954	128077272	18319	ENSMUSG00000071072	mmu:56351:Ptges3, 5730442A20Rik, Ptges, Tebp, cPGES, p23, sid3177	56351	prostaglandin E synthase 3 [Source:MGI Symbol;Acc:MGI:1929282]	mmu01100:Metabolic pathways;mmu00590:Arachidonic acid metabolism	R-MMU-3371511:HSF1 activation;R-MMU-2142753:Arachidonic acid metabolism;R-MMU-1430728:Metabolism;R-MMU-2262752:Cellular responses to stress;R-MMU-556833:Metabolism of lipids and lipoproteins;R-MMU-3371571:HSF1-dependent transactivation;R-MMU-2162123:Synthesis of Prostaglandins (PG) and Thromboxanes (TX);R-MMU-3371568:Attenuation phase;R-MMU-3371556:Cellular response to heat stress	PWY3DJ-35583:biosynthesis of prostaglandins	-	-	-	-	GO:0000271:polysaccharide biosynthetic process;GO:0001516:prostaglandin biosynthetic process;GO:0003008:system process;GO:0005975:carbohydrate metabolic process;GO:0005976:polysaccharide metabolic process;GO:0005977:glycogen metabolic process;GO:0005978:glycogen biosynthetic process;GO:0006073:cellular glucan metabolic process;GO:0006082:organic acid metabolic process;GO:0006091:generation of pre…	GO:0002039:p53 binding;GO:0003720:telomerase activity;GO:0003824:catalytic activity;GO:0003964:RNA-directed DNA polymerase activity;GO:0005488:binding;GO:0005515:protein binding;GO:0016740:transferase activity;GO:0016772:transferase activity, transferring phosphorus-containing groups;GO:0016779:nucleotidyltransferase activity;GO:0016853:isomerase activity;GO:0016860:intramolecular oxidoreductase …	GO:0005576:extracellular region;GO:0005622:intracellular;GO:0005623:cell;GO:0005634:nucleus;GO:0005654:nucleoplasm;GO:0005697:telomerase holoenzyme complex;GO:0005737:cytoplasm;GO:0005856:cytoskeleton;GO:0005884:actin filament;GO:0015629:actin cytoskeleton;GO:0030529:intracellular ribonucleoprotein complex;GO:0031974:membrane-enclosed lumen;GO:0031981:nuclear lumen;GO:0031982:vesicle;GO:0031988:m…
Lrrc74b	0.558767	1.39149e-15	6.92195e-11		0.755	0.623	2.0787	1.51993	protein_coding	mm10	chr16	-	17544465	17561247	16783	ENSMUSG00000022759	mmu:74685:Lrrc74b, 4930451C15Rik, mCG12354, mCP17390	74685	leucine rich repeat containing 74B [Source:MGI Symbol;Acc:MGI:1921935]	-	-	-	-	-	-	-	-	-	-
Ptprz1	0.540383	2.06422e-15	1.02684e-10		0.846	0.76	2.64575	2.10536	protein_coding	mm10	chr6	+	22875502	23052916	177415	ENSMUSG00000068748	mmu:19283:Ptprz1, AI850339, DSD-1-PG, PTPbeta, PTPzeta, Ptprz, Ptpz, R-PTP-zeta, RPTPz, Rptpbeta	19283	protein tyrosine phosphatase, receptor type Z, polypeptide 1 [Source:MGI Symbol;Acc:MGI:97816]	-	-	-	-	-	-	-	-	-	-
Itpkb	0.504273	2.67163e-15	1.329e-10		0.855	0.818	2.60587	2.1016	protein_coding	mm10	chr1	+	180330485	180424802	94318	ENSMUSG00000038855	mmu:320404:Itpkb, 1110033J02Rik, E130307H12Rik	320404	inositol 1,4,5-trisphosphate 3-kinase B [Source:MGI Symbol;Acc:MGI:109235]	mmu01100:Metabolic pathways;mmu04020:Calcium signaling pathway;mmu04070:Phosphatidylinositol signaling system;mmu00562:Inositol phosphate metabolism	R-MMU-1855204:Synthesis of IP3 and IP4 in the cytosol;R-MMU-1430728:Metabolism;R-MMU-1483249:Inositol phosphate metabolism	-	-	-	-	-	-	-	-
Iqca	0.585023	2.73891e-15	1.36247e-10		0.878	0.778	2.98753	2.40251	protein_coding	mm10	chr1	-	90042132	90153401	111270	ENSMUSG00000026301	mmu:74918:Iqca, 4930465P12Rik, 4930585L22Rik, BB288505, Iqca1	74918	IQ motif containing with AAA domain [Source:MGI Symbol;Acc:MGI:1922168]	-	-	-	-	-	-	-	-	-	-
Mlc1	0.54948	2.9139e-15	1.44952e-10		0.826	0.729	2.50151	1.95203	protein_coding	mm10	chr15	-	88955884	88979007	23124	ENSMUSG00000035805	mmu:170790:Mlc1, AW048630, BB074274, Kiaa0027-hp, LVM, MLC, VL, WKL1, mKIAA0027	170790	megalencephalic leukoencephalopathy with subcortical cysts 1 homolog (human) [Source:MGI Symbol;Acc:MGI:2157910]	-	-	-	-	-	-	-	GO:0006461:protein complex assembly;GO:0006810:transport;GO:0006811:ion transport;GO:0006897:endocytosis;GO:0006950:response to stress;GO:0006970:response to osmotic stress;GO:0008104:protein localization;GO:0009628:response to abiotic stimulus;GO:0009987:cellular process;GO:0010033:response to organic substance;GO:0014070:response to organic cyclic compound;GO:0015031:protein transport;GO:001604…	GO:0005215:transporter activity;GO:0005488:binding;GO:0005515:protein binding;GO:0008565:protein transporter activity;GO:0022892:substrate-specific transporter activity;GO:0032403:protein complex binding;GO:0044877:macromolecular complex binding	GO:0000323:lytic vacuole;GO:0005622:intracellular;GO:0005623:cell;GO:0005737:cytoplasm;GO:0005764:lysosome;GO:0005768:endosome;GO:0005769:early endosome;GO:0005773:vacuole;GO:0005783:endoplasmic reticulum;GO:0005886:plasma membrane;GO:0005901:caveola;GO:0005911:cell-cell junction;GO:0012505:endomembrane system;GO:0016020:membrane;GO:0016021:integral component of membrane;GO:0016323:basolateral pl…
Gm867	0.611579	3.2171e-15	1.60035e-10		0.673	0.517	1.77781	1.16623	protein_coding	mm10	chr10	-	75937723	75940672	2950	ENSMUSG00000050157	mmu:333670:Gm867, Gm736	333670	predicted gene 867 [Source:MGI Symbol;Acc:MGI:2685713]	-	-	-	-	-	-	-	-	-	-
Spa17	0.520117	4.95008e-15	2.46242e-10		0.78	0.684	2.10976	1.58965	protein_coding	mm10	chr9	-	37603290	37613722	10433	ENSMUSG00000001948	mmu:20686:Spa17, Sp17	20686	sperm autoantigenic protein 17 [Source:MGI Symbol;Acc:MGI:1333778]	-	-	-	-	-	-	-	GO:0000003:reproduction;GO:0007338:single fertilization;GO:0007339:binding of sperm to zona pellucida;GO:0008037:cell recognition;GO:0009566:fertilization;GO:0009987:cellular process;GO:0009988:cell-cell recognition;GO:0019953:sexual reproduction;GO:0022414:reproductive process;GO:0035036:sperm-egg recognition;GO:0044699:single-organism process;GO:0044702:single organism reproductive process;GO:0…	-	GO:0005622:intracellular;GO:0005623:cell;GO:0005737:cytoplasm;GO:0005886:plasma membrane;GO:0005929:cilium;GO:0009897:external side of plasma membrane;GO:0009986:cell surface;GO:0016020:membrane;GO:0031514:motile cilium;GO:0035686:sperm fibrous sheath;GO:0036126:sperm flagellum;GO:0042995:cell projection;GO:0043226:organelle;GO:0044422:organelle part;GO:0044424:intracellular part;GO:0044425:membr…
BC005624	0.490311	5.71691e-15	2.84388e-10		0.88	0.781	2.53231	2.042	protein_coding	mm10	chr2	-	30972177	30982201	10025	ENSMUSG00000026851	mmu:227707:	227707	cDNA sequence BC005624 [Source:MGI Symbol;Acc:MGI:2385132]	-	-	-	-	-	-	-	-	-	GO:0005622:intracellular;GO:0005623:cell;GO:0005634:nucleus;GO:0005654:nucleoplasm;GO:0005737:cytoplasm;GO:0031974:membrane-enclosed lumen;GO:0031981:nuclear lumen;GO:0043226:organelle;GO:0043227:membrane-bounded organelle;GO:0043229:intracellular organelle;GO:0043231:intracellular membrane-bounded organelle;GO:0043233:organelle lumen;GO:0044422:organelle part;GO:0044424:intracellular part;GO:004…
Zfr	0.500618	5.85785e-15	2.91399e-10		0.832	0.821	2.55159	2.05097	protein_coding	mm10	chr15	+	12117831	12185683	67853	ENSMUSG00000022201	mmu:22763:Zfr, C920030H05Rik	22763	zinc finger RNA binding protein [Source:MGI Symbol;Acc:MGI:1341890]	-	-	-	-	-	-	-	GO:0007275:multicellular organism development;GO:0032501:multicellular organismal process;GO:0032502:developmental process;GO:0044699:single-organism process;GO:0044707:single-multicellular organism process;GO:0044767:single-organism developmental process;GO:0048856:anatomical structure development	GO:0003676:nucleic acid binding;GO:0003677:DNA binding;GO:0003723:RNA binding;GO:0005488:binding;GO:0008270:zinc ion binding;GO:0043167:ion binding;GO:0043169:cation binding;GO:0044822:poly(A) RNA binding;GO:0046872:metal ion binding;GO:0046914:transition metal ion binding;GO:0097159:organic cyclic compound binding;GO:1901363:heterocyclic compound binding	GO:0005622:intracellular;GO:0005623:cell;GO:0005634:nucleus;GO:0005654:nucleoplasm;GO:0005694:chromosome;GO:0005737:cytoplasm;GO:0031974:membrane-enclosed lumen;GO:0031981:nuclear lumen;GO:0043226:organelle;GO:0043227:membrane-bounded organelle;GO:0043228:non-membrane-bounded organelle;GO:0043229:intracellular organelle;GO:0043231:intracellular membrane-bounded organelle;GO:0043232:intracellular …
Cd109	0.658065	7.5264e-15	3.74401e-10		0.666	0.508	1.82072	1.16265	protein_coding	mm10	chr9	+	78615546	78716253	100708	ENSMUSG00000046186	mmu:235505:Cd109, 9930012E15Rik, AI480638, GARP	235505	CD109 antigen [Source:MGI Symbol;Acc:MGI:2445221]	-	R-MMU-109582:Hemostasis;R-MMU-76005:Response to elevated platelet cytosolic Ca2+;R-MMU-76002:Platelet activation, signaling and aggregation;R-MMU-114608:Platelet degranulation	-	-	-	-	-	GO:0000768:syncytium formation by plasma membrane fusion;GO:0001932:regulation of protein phosphorylation;GO:0001933:negative regulation of protein phosphorylation;GO:0001942:hair follicle development;GO:0002376:immune system process;GO:0002520:immune system development;GO:0002521:leukocyte differentiation;GO:0002573:myeloid leukocyte differentiation;GO:0006464:cellular protein modification proce…	GO:0004857:enzyme inhibitor activity;GO:0004866:endopeptidase inhibitor activity;GO:0004867:serine-type endopeptidase inhibitor activity;GO:0005488:binding;GO:0005515:protein binding;GO:0019838:growth factor binding;GO:0019955:cytokine binding;GO:0030234:enzyme regulator activity;GO:0030414:peptidase inhibitor activity;GO:0050431:transforming growth factor beta binding;GO:0061134:peptidase regula…	GO:0005576:extracellular region;GO:0005615:extracellular space;GO:0005623:cell;GO:0005886:plasma membrane;GO:0009986:cell surface;GO:0016020:membrane;GO:0031224:intrinsic component of membrane;GO:0031225:anchored component of membrane;GO:0044421:extracellular region part;GO:0044425:membrane part;GO:0044464:cell part;GO:0071944:cell periphery
Ttc30b	0.513243	7.91611e-15	3.93787e-10		0.82	0.729	2.2377	1.72446	protein_coding	mm10	chr2	-	75935849	75938585	2737	ENSMUSG00000075273	mmu:72421:Ttc30b, 2510042P03Rik, Tcc30b	72421	tetratricopeptide repeat domain 30B [Source:MGI Symbol;Acc:MGI:1919671]	-	R-MMU-5617833:Assembly of the primary cilium;R-MMU-1852241:Organelle biogenesis and maintenance;R-MMU-5620924:Intraflagellar transport	-	-	-	-	-	GO:0000902:cell morphogenesis;GO:0006810:transport;GO:0006886:intracellular protein transport;GO:0006928:movement of cell or subcellular component;GO:0006996:organelle organization;GO:0007017:microtubule-based process;GO:0007018:microtubule-based movement;GO:0008104:protein localization;GO:0009653:anatomical structure morphogenesis;GO:0009987:cellular process;GO:0010927:cellular component assembl…	-	GO:0005622:intracellular;GO:0005623:cell;GO:0005815:microtubule organizing center;GO:0005856:cytoskeleton;GO:0005929:cilium;GO:0015630:microtubule cytoskeleton;GO:0030990:intraciliary transport particle;GO:0030992:intraciliary transport particle B;GO:0032991:macromolecular complex;GO:0036064:ciliary basal body;GO:0042995:cell projection;GO:0043226:organelle;GO:0043228:non-membrane-bounded organel…
Nudc	0.467079	1.31057e-14	6.51944e-10		0.866	0.805	2.51286	2.04578	protein_coding	mm10	chr4	-	133532542	133545996	13455	ENSMUSG00000028851	mmu:18221:Nudc, SIG-92, Silg92	18221	nudC nuclear distribution protein [Source:MGI Symbol;Acc:MGI:106014]	-	R-MMU-194315:Signaling by Rho GTPases;R-MMU-2500257:Resolution of Sister Chromatid Cohesion;R-MMU-2555396:Mitotic Metaphase and Anaphase;R-MMU-195258:RHO GTPase Effectors;R-MMU-68877:Mitotic Prometaphase;R-MMU-1640170:Cell Cycle;R-MMU-162582:Signal Transduction;R-MMU-2467813:Separation of Sister Chromatids;R-MMU-68886:M Phase;R-MMU-5663220:RHO GTPases Activate Formins;R-MMU-69278:Cell Cycle, Mito…	-	-	-	-	-	GO:0000278:mitotic cell cycle;GO:0000280:nuclear division;GO:0006457:protein folding;GO:0006996:organelle organization;GO:0007049:cell cycle;GO:0007067:mitotic nuclear division;GO:0007097:nuclear migration;GO:0007155:cell adhesion;GO:0007275:multicellular organism development;GO:0009987:cellular process;GO:0016043:cellular component organization;GO:0022402:cell cycle process;GO:0022610:biological…	GO:0005488:binding;GO:0005515:protein binding;GO:0045296:cadherin binding;GO:0050839:cell adhesion molecule binding;GO:0051082:unfolded protein binding;GO:0098631:protein binding involved in cell adhesion;GO:0098632:protein binding involved in cell-cell adhesion;GO:0098641:cadherin binding involved in cell-cell adhesion	GO:0005622:intracellular;GO:0005623:cell;GO:0005634:nucleus;GO:0005737:cytoplasm;GO:0005794:Golgi apparatus;GO:0005856:cytoskeleton;GO:0005874:microtubule;GO:0005911:cell-cell junction;GO:0005912:adherens junction;GO:0005913:cell-cell adherens junction;GO:0012505:endomembrane system;GO:0015630:microtubule cytoskeleton;GO:0030054:cell junction;GO:0043226:organelle;GO:0043227:membrane-bounded organ…
Ablim1	0.477331	1.32457e-14	6.58908e-10		0.835	0.684	2.78597	2.30864	protein_coding	mm10	chr19	-	57032733	57314919	282187	ENSMUSG00000025085	mmu:226251:Ablim1, 2210411C18Rik, 2610209L21Rik, 4833406P10Rik, 9330196J19Rik, AV079770, AW060987, AW215784, Limab1, mKIAA0059	226251	actin-binding LIM protein 1 [Source:MGI Symbol;Acc:MGI:1194500]	mmu04360:Axon guidance	-	-	-	-	-	-	GO:0000902:cell morphogenesis;GO:0000904:cell morphogenesis involved in differentiation;GO:0006139:nucleobase-containing compound metabolic process;GO:0006351:transcription, DNA-templated;GO:0006355:regulation of transcription, DNA-templated;GO:0006357:regulation of transcription from RNA polymerase II promoter;GO:0006366:transcription from RNA polymerase II promoter;GO:0006725:cellular aromatic …	GO:0003779:actin binding;GO:0005488:binding;GO:0005515:protein binding;GO:0008092:cytoskeletal protein binding;GO:0008270:zinc ion binding;GO:0043167:ion binding;GO:0043169:cation binding;GO:0046872:metal ion binding;GO:0046914:transition metal ion binding	GO:0001725:stress fiber;GO:0005622:intracellular;GO:0005623:cell;GO:0005737:cytoplasm;GO:0005856:cytoskeleton;GO:0014069:postsynaptic density;GO:0015629:actin cytoskeleton;GO:0030027:lamellipodium;GO:0031252:cell leading edge;GO:0032432:actin filament bundle;GO:0042641:actomyosin;GO:0042995:cell projection;GO:0043226:organelle;GO:0043228:non-membrane-bounded organelle;GO:0043229:intracellular org…
Cfap69	0.555071	1.3443e-14	6.68721e-10		0.81	0.69	2.28488	1.72981	protein_coding	mm10	chr5	-	5579278	5664239	84962	ENSMUSG00000040473	mmu:207686:Cfap69, 4921525K03, A330021E22Rik, AI427898	207686	cilia and flagella associated protein 69 [Source:MGI Symbol;Acc:MGI:2443778]	-	-	-	-	-	-	-	-	-	-
Odf3b	0.464776	1.58504e-14	7.88481e-10		0.87	0.809	2.49388	2.0291	protein_coding	mm10	chr15	-	89377449	89379587	2139	ENSMUSG00000047394	mmu:70113:Odf3b, 2010001J22Rik	70113	outer dense fiber of sperm tails 3B [Source:MGI Symbol;Acc:MGI:1917363]	-	-	-	-	-	-	-	-	-	-
Eea1	0.571168	1.71768e-14	8.54459e-10		0.807	0.675	2.55686	1.9857	protein_coding	mm10	chr10	+	95940650	96045518	104869	ENSMUSG00000036499	mmu:216238:Eea1, A430109M19Rik, B230358H09Rik, ZFYVE2	216238	early endosome antigen 1 [Source:MGI Symbol;Acc:MGI:2442192]	mmu05152:Tuberculosis;mmu04144:Endocytosis;mmu04145:Phagosome	R-MMU-168256:Immune System;R-MMU-168898:Toll-Like Receptors Cascades;R-MMU-168138:Toll Like Receptor 9 (TLR9) Cascade;R-MMU-168249:Innate Immune System	-	-	-	-	-	GO:0006810:transport;GO:0006897:endocytosis;GO:0006906:vesicle fusion;GO:0006996:organelle organization;GO:0009987:cellular process;GO:0016043:cellular component organization;GO:0016050:vesicle organization;GO:0016192:vesicle-mediated transport;GO:0044699:single-organism process;GO:0044763:single-organism cellular process;GO:0044801:single-organism membrane fusion;GO:0044802:single-organism membr…	GO:0005488:binding;GO:0005515:protein binding;GO:0005543:phospholipid binding;GO:0005545:1-phosphatidylinositol binding;GO:0008289:lipid binding;GO:0030742:GTP-dependent protein binding;GO:0035091:phosphatidylinositol binding;GO:0042802:identical protein binding;GO:0042803:protein homodimerization activity;GO:0043167:ion binding;GO:0043169:cation binding;GO:0046872:metal ion binding;GO:0046983:pr…	GO:0005576:extracellular region;GO:0005622:intracellular;GO:0005623:cell;GO:0005737:cytoplasm;GO:0005768:endosome;GO:0005769:early endosome;GO:0005773:vacuole;GO:0005829:cytosol;GO:0005886:plasma membrane;GO:0005969:serine-pyruvate aminotransferase complex;GO:0012505:endomembrane system;GO:0016020:membrane;GO:0019897:extrinsic component of plasma membrane;GO:0019898:extrinsic component of membran…
Cfap206	0.52633	1.99387e-14	9.9185e-10		0.763	0.653	1.95935	1.43302	protein_coding	mm10	chr4	-	34688559	34730206	41648	ENSMUSG00000028294	mmu:69329:Cfap206, 1700003M02Rik, AU024269	69329	cilia and flagella associated protein 206 [Source:MGI Symbol;Acc:MGI:1916579]	-	-	-	-	-	-	-	-	-	-
Ifitm3	0.58208	2.63234e-14	1.30946e-09		0.87	0.708	3.34386	2.76178	protein_coding	mm10	chr7	-	141009586	141010770	1185	ENSMUSG00000025492	mmu:66141:Ifitm3, 1110004C05Rik, Cd225, Cdw217, DSPA2b, Fgls, IP15, mil-1	66141	interferon induced transmembrane protein 3 [Source:MGI Symbol;Acc:MGI:1913391]	-	R-MMU-168256:Immune System;R-MMU-1280218:Adaptive Immune System;R-MMU-198933:Immunoregulatory interactions between a Lymphoid and a non-Lymphoid cell	-	-	-	-	-	GO:0002252:immune effector process;GO:0002376:immune system process;GO:0006139:nucleobase-containing compound metabolic process;GO:0006725:cellular aromatic compound metabolic process;GO:0006807:nitrogen compound metabolic process;GO:0006810:transport;GO:0006897:endocytosis;GO:0006898:receptor-mediated endocytosis;GO:0006950:response to stress;GO:0006952:defense response;GO:0006955:immune respons…	-	GO:0000323:lytic vacuole;GO:0005576:extracellular region;GO:0005622:intracellular;GO:0005623:cell;GO:0005634:nucleus;GO:0005737:cytoplasm;GO:0005764:lysosome;GO:0005768:endosome;GO:0005773:vacuole;GO:0005783:endoplasmic reticulum;GO:0005886:plasma membrane;GO:0009986:cell surface;GO:0012505:endomembrane system;GO:0016020:membrane;GO:0016021:integral component of membrane;GO:0016023:cytoplasmic, m…
Dnah12	0.544924	3.39462e-14	1.68865e-09		0.795	0.675	2.43917	1.89424	protein_coding	mm10	chr14	+	26693274	26891703	198430	ENSMUSG00000021879	mmu:110083:Dnah12, 4921531P07Rik, DHC3, DLP12, Dnah12l, Dnahc12, Dnahc3, Dnahc7c, Dnahc7l, Gm284, Gm74, Gm907, HL-19, HL19, Hdhc3	110083	dynein, axonemal, heavy chain 12 [Source:MGI Symbol;Acc:MGI:107720]	mmu05016:Huntington's disease	-	-	-	-	-	-	-	-	-
Ccdc39	0.467709	3.39965e-14	1.69115e-09		0.853	0.781	2.53607	2.06836	protein_coding	mm10	chr3	-	33812362	33844310	31949	ENSMUSG00000027676	mmu:51938:Ccdc39, 4921507O14Rik, AI447426, AI844750, D3Ertd789e, b2b1304Clo, b2b1735Clo, b2b2025.1Clo	51938	coiled-coil domain containing 39 [Source:MGI Symbol;Acc:MGI:1289263]	-	-	-	-	-	-	-	GO:0000226:microtubule cytoskeleton organization;GO:0000902:cell morphogenesis;GO:0001539:cilium or flagellum-dependent cell motility;GO:0001578:microtubule bundle formation;GO:0001889:liver development;GO:0001947:heart looping;GO:0002009:morphogenesis of an epithelium;GO:0003007:heart morphogenesis;GO:0003143:embryonic heart tube morphogenesis;GO:0003341:cilium movement;GO:0003351:epithelial cil…	-	GO:0005622:intracellular;GO:0005623:cell;GO:0005737:cytoplasm;GO:0005856:cytoskeleton;GO:0005929:cilium;GO:0005930:axoneme;GO:0042995:cell projection;GO:0043226:organelle;GO:0043228:non-membrane-bounded organelle;GO:0043229:intracellular organelle;GO:0043232:intracellular non-membrane-bounded organelle;GO:0044422:organelle part;GO:0044424:intracellular part;GO:0044430:cytoskeletal part;GO:0044441…
Ccdc33	0.59594	3.7187e-14	1.84987e-09		0.698	0.544	1.91933	1.32339	protein_coding	mm10	chr9	-	58028677	58118823	90147	ENSMUSG00000037716	mmu:382077:Ccdc33, 4930535E21Rik, Gm1117, Tzip1	382077	coiled-coil domain containing 33 [Source:MGI Symbol;Acc:MGI:1922464]	-	-	-	-	-	-	-	GO:0000003:reproduction;GO:0007276:gamete generation;GO:0007283:spermatogenesis;GO:0019953:sexual reproduction;GO:0022414:reproductive process;GO:0032501:multicellular organismal process;GO:0032504:multicellular organism reproduction;GO:0044699:single-organism process;GO:0044702:single organism reproductive process;GO:0044703:multi-organism reproductive process;GO:0048232:male gamete generation;G…	-	GO:0005622:intracellular;GO:0005623:cell;GO:0005737:cytoplasm;GO:0005777:peroxisome;GO:0042579:microbody;GO:0043226:organelle;GO:0043227:membrane-bounded organelle;GO:0043229:intracellular organelle;GO:0043231:intracellular membrane-bounded organelle;GO:0044424:intracellular part;GO:0044444:cytoplasmic part;GO:0044464:cell part
1700016K19Rik	0.505292	3.80114e-14	1.89088e-09		0.823	0.736	2.29238	1.78709	protein_coding	mm10	chr11	+	75999912	76003569	3658	ENSMUSG00000053783	mmu:74230:1700016K19Rik, Liat1	74230	RIKEN cDNA 1700016K19 gene [Source:MGI Symbol;Acc:MGI:1921480]	-	-	-	-	-	-	-	GO:0006464:cellular protein modification process;GO:0006508:proteolysis;GO:0006511:ubiquitin-dependent protein catabolic process;GO:0008152:metabolic process;GO:0009056:catabolic process;GO:0009057:macromolecule catabolic process;GO:0009987:cellular process;GO:0016598:protein arginylation;GO:0019538:protein metabolic process;GO:0019941:modification-dependent protein catabolic process;GO:0030163:p…	GO:0005488:binding;GO:0005515:protein binding	-
Vwa3a	0.537402	3.91936e-14	1.94969e-09		0.827	0.742	2.31614	1.77874	protein_coding	mm10	chr7	+	120739318	120805742	66425	ENSMUSG00000030889	mmu:233813:Vwa3a, E030013G06Rik	233813	von Willebrand factor A domain containing 3A [Source:MGI Symbol;Acc:MGI:3041229]	-	-	-	-	-	-	-	-	-	-
Mxra8	0.598773	5.00555e-14	2.49001e-09		0.692	0.565	1.90322	1.30445	protein_coding	mm10	chr4	+	155839680	155844088	4409	ENSMUSG00000029070	mmu:74761:Mxra8, 1200013A08Rik, 1700095D18Rik, AI131686, Asp3, Dicam	74761	matrix-remodelling associated 8 [Source:MGI Symbol;Acc:MGI:1922011]	-	-	-	-	-	-	-	GO:0007275:multicellular organism development;GO:0007399:nervous system development;GO:0009987:cellular process;GO:0010001:glial cell differentiation;GO:0021782:glial cell development;GO:0022008:neurogenesis;GO:0030154:cell differentiation;GO:0032501:multicellular organismal process;GO:0032502:developmental process;GO:0042063:gliogenesis;GO:0044699:single-organism process;GO:0044707:single-multic…	-	GO:0005576:extracellular region;GO:0005623:cell;GO:0009986:cell surface;GO:0016020:membrane;GO:0016021:integral component of membrane;GO:0031224:intrinsic component of membrane;GO:0031982:vesicle;GO:0031988:membrane-bounded vesicle;GO:0043226:organelle;GO:0043227:membrane-bounded organelle;GO:0043230:extracellular organelle;GO:0044421:extracellular region part;GO:0044425:membrane part;GO:0044464:…
S100a6	1.23823	5.11733e-14	2.54561e-09		0.664	0.529	3.17688	1.93866	protein_coding	mm10	chr3	+	90612882	90624181	11300	ENSMUSG00000001025	mmu:20200:S100a6, 2A9, 5B10, CALCYCLIN, Cacy, PRA	20200	S100 calcium binding protein A6 (calcyclin) [Source:MGI Symbol;Acc:MGI:1339467]	-	-	-	-	-	-	-	-	GO:0005215:transporter activity;GO:0005488:binding;GO:0005509:calcium ion binding;GO:0005515:protein binding;GO:0005523:tropomyosin binding;GO:0008092:cytoskeletal protein binding;GO:0008270:zinc ion binding;GO:0015075:ion transmembrane transporter activity;GO:0022857:transmembrane transporter activity;GO:0022891:substrate-specific transmembrane transporter activity;GO:0022892:substrate-specific …	GO:0001726:ruffle;GO:0005576:extracellular region;GO:0005622:intracellular;GO:0005623:cell;GO:0005634:nucleus;GO:0005635:nuclear envelope;GO:0005737:cytoplasm;GO:0005829:cytosol;GO:0005886:plasma membrane;GO:0009898:cytoplasmic side of plasma membrane;GO:0012505:endomembrane system;GO:0016020:membrane;GO:0019897:extrinsic component of plasma membrane;GO:0019898:extrinsic component of membrane;GO:…
Bbox1	0.476118	7.19581e-14	3.57955e-09		0.801	0.705	2.20164	1.72552	protein_coding	mm10	chr2	-	110262697	110314560	51864	ENSMUSG00000041660	mmu:170442:Bbox1, AI874739	170442	butyrobetaine (gamma), 2-oxoglutarate dioxygenase 1 (gamma-butyrobetaine hydroxylase) [Source:MGI Symbol;Acc:MGI:1891372]	mmu00310:Lysine degradation	R-MMU-71262:Carnitine synthesis;R-MMU-1430728:Metabolism;R-MMU-70895:Branched-chain amino acid catabolism;R-MMU-71291:Metabolism of amino acids and derivatives	PWY-6100:L-carnitine biosynthesis	-	-	-	-	GO:0006577:amino-acid betaine metabolic process;GO:0006578:amino-acid betaine biosynthetic process;GO:0006807:nitrogen compound metabolic process;GO:0008152:metabolic process;GO:0009058:biosynthetic process;GO:0009437:carnitine metabolic process;GO:0009987:cellular process;GO:0034641:cellular nitrogen compound metabolic process;GO:0044237:cellular metabolic process;GO:0044249:cellular biosyntheti…	GO:0003824:catalytic activity;GO:0005488:binding;GO:0005506:iron ion binding;GO:0008270:zinc ion binding;GO:0008336:gamma-butyrobetaine dioxygenase activity;GO:0016491:oxidoreductase activity;GO:0016705:oxidoreductase activity, acting on paired donors, with incorporation or reduction of molecular oxygen;GO:0016706:oxidoreductase activity, acting on paired donors, with incorporation or reduction o…	GO:0005576:extracellular region;GO:0005622:intracellular;GO:0005623:cell;GO:0005737:cytoplasm;GO:0005739:mitochondrion;GO:0031982:vesicle;GO:0031988:membrane-bounded vesicle;GO:0043226:organelle;GO:0043227:membrane-bounded organelle;GO:0043229:intracellular organelle;GO:0043230:extracellular organelle;GO:0043231:intracellular membrane-bounded organelle;GO:0044421:extracellular region part;GO:0044…
Hdgf	0.509535	7.61958e-14	3.79036e-09		0.838	0.766	2.43086	1.92132	protein_coding	mm10	chr3	+	87906321	87916132	9812	ENSMUSG00000004897	mmu:15191:Hdgf, AI118077, D3Ertd299e	15191	heparin binding growth factor [Source:MGI Symbol;Acc:MGI:1194494]	-	-	-	-	-	-	-	GO:0000122:negative regulation of transcription from RNA polymerase II promoter;GO:0006139:nucleobase-containing compound metabolic process;GO:0006351:transcription, DNA-templated;GO:0006355:regulation of transcription, DNA-templated;GO:0006357:regulation of transcription from RNA polymerase II promoter;GO:0006366:transcription from RNA polymerase II promoter;GO:0006725:cellular aromatic compound…	GO:0000166:nucleotide binding;GO:0000975:regulatory region DNA binding;GO:0000976:transcription regulatory region sequence-specific DNA binding;GO:0000977:RNA polymerase II regulatory region sequence-specific DNA binding;GO:0000978:RNA polymerase II core promoter proximal region sequence-specific DNA binding;GO:0000981:RNA polymerase II transcription factor activity, sequence-specific DNA binding…	GO:0005576:extracellular region;GO:0005615:extracellular space;GO:0005622:intracellular;GO:0005623:cell;GO:0005634:nucleus;GO:0005654:nucleoplasm;GO:0005737:cytoplasm;GO:0017053:transcriptional repressor complex;GO:0031974:membrane-enclosed lumen;GO:0031981:nuclear lumen;GO:0032991:macromolecular complex;GO:0043226:organelle;GO:0043227:membrane-bounded organelle;GO:0043229:intracellular organelle…
Coro2b	0.600789	8.32826e-14	4.14289e-09		0.704	0.544	1.89791	1.29712	protein_coding	mm10	chr9	-	62419492	62537044	117553	ENSMUSG00000041729	mmu:235431:Coro2b, CLIPINC, E130012P22Rik	235431	coronin, actin binding protein, 2B [Source:MGI Symbol;Acc:MGI:2444283]	-	-	-	-	-	-	-	GO:0006996:organelle organization;GO:0007010:cytoskeleton organization;GO:0009987:cellular process;GO:0016043:cellular component organization;GO:0030029:actin filament-based process;GO:0030036:actin cytoskeleton organization;GO:0044699:single-organism process;GO:0044763:single-organism cellular process;GO:0071840:cellular component organization or biogenesis;GO:1902589:single-organism organelle o…	GO:0003779:actin binding;GO:0005488:binding;GO:0005515:protein binding;GO:0008092:cytoskeletal protein binding;GO:0032403:protein complex binding;GO:0044877:macromolecular complex binding;GO:0051015:actin filament binding	GO:0005622:intracellular;GO:0005623:cell;GO:0005737:cytoplasm;GO:0005856:cytoskeleton;GO:0015629:actin cytoskeleton;GO:0016020:membrane;GO:0043226:organelle;GO:0043228:non-membrane-bounded organelle;GO:0043229:intracellular organelle;GO:0043232:intracellular non-membrane-bounded organelle;GO:0044424:intracellular part;GO:0044464:cell part
Nuf2	0.684845	1.03073e-13	5.12736e-09		0.73	0.593	2.24962	1.56477	protein_coding	mm10	chr1	-	169497934	169531464	33531	ENSMUSG00000026683	mmu:66977:Nuf2, 2410003C07Rik, AU044112, C85691, Cdca1, NUF2R	66977	NUF2, NDC80 kinetochore complex component [Source:MGI Symbol;Acc:MGI:1914227]	-	R-MMU-194315:Signaling by Rho GTPases;R-MMU-2500257:Resolution of Sister Chromatid Cohesion;R-MMU-2555396:Mitotic Metaphase and Anaphase;R-MMU-195258:RHO GTPase Effectors;R-MMU-68877:Mitotic Prometaphase;R-MMU-1640170:Cell Cycle;R-MMU-162582:Signal Transduction;R-MMU-2467813:Separation of Sister Chromatids;R-MMU-68886:M Phase;R-MMU-5663220:RHO GTPases Activate Formins;R-MMU-69278:Cell Cycle, Mito…	-	-	-	-	-	GO:0000278:mitotic cell cycle;GO:0000280:nuclear division;GO:0006996:organelle organization;GO:0007049:cell cycle;GO:0007059:chromosome segregation;GO:0007067:mitotic nuclear division;GO:0008608:attachment of spindle microtubules to kinetochore;GO:0009987:cellular process;GO:0016043:cellular component organization;GO:0022402:cell cycle process;GO:0044699:single-organism process;GO:0044763:single-…	-	GO:0000775:chromosome, centromeric region;GO:0000776:kinetochore;GO:0005622:intracellular;GO:0005623:cell;GO:0005634:nucleus;GO:0005694:chromosome;GO:0016020:membrane;GO:0031262:Ndc80 complex;GO:0032991:macromolecular complex;GO:0043226:organelle;GO:0043227:membrane-bounded organelle;GO:0043228:non-membrane-bounded organelle;GO:0043229:intracellular organelle;GO:0043231:intracellular membrane-bou…
Itm2c	0.341759	1.11674e-13	5.55522e-09		0.983	0.982	4.47205	4.13029	protein_coding	mm10	chr1	+	85894281	85908675	14395	ENSMUSG00000026223	mmu:64294:Itm2c, 3110038L02Rik, BRI3, Bricd2c, E25, E25C, ITM3	64294	integral membrane protein 2C [Source:MGI Symbol;Acc:MGI:1927594]	-	-	-	-	-	-	-	GO:0006915:apoptotic process;GO:0007154:cell communication;GO:0007165:signal transduction;GO:0007166:cell surface receptor signaling pathway;GO:0007275:multicellular organism development;GO:0007399:nervous system development;GO:0008152:metabolic process;GO:0008219:cell death;GO:0009058:biosynthetic process;GO:0009059:macromolecule biosynthetic process;GO:0009100:glycoprotein metabolic process;GO:…	GO:0000166:nucleotide binding;GO:0001540:beta-amyloid binding;GO:0001882:nucleoside binding;GO:0001883:purine nucleoside binding;GO:0005488:binding;GO:0005524:ATP binding;GO:0017076:purine nucleotide binding;GO:0030554:adenyl nucleotide binding;GO:0032549:ribonucleoside binding;GO:0032550:purine ribonucleoside binding;GO:0032553:ribonucleotide binding;GO:0032555:purine ribonucleotide binding;GO:0…	GO:0000323:lytic vacuole;GO:0005576:extracellular region;GO:0005622:intracellular;GO:0005623:cell;GO:0005737:cytoplasm;GO:0005764:lysosome;GO:0005773:vacuole;GO:0005794:Golgi apparatus;GO:0005886:plasma membrane;GO:0012505:endomembrane system;GO:0016020:membrane;GO:0016021:integral component of membrane;GO:0031224:intrinsic component of membrane;GO:0031982:vesicle;GO:0031988:membrane-bounded vesi…
Cyb5r3	0.596006	1.27363e-13	6.33566e-09		0.74	0.647	2.07858	1.48258	protein_coding	mm10	chr15	-	83153494	83172592	19099	ENSMUSG00000018042	mmu:109754:Cyb5r3, 0610016L08Rik, 2500002N19Rik, C85115, Dia-1, Dia1, WU:AL591952.1-001, WU:AL591952.1-002, WU:AL591952.1-003, WU:Cyb5r3	109754	cytochrome b5 reductase 3 [Source:MGI Symbol;Acc:MGI:94893]	mmu00520:Amino sugar and nucleotide sugar metabolism	R-MMU-196836:Vitamin C (ascorbate) metabolism;R-MMU-1430728:Metabolism;R-MMU-196849:Metabolism of water-soluble vitamins and cofactors;R-MMU-196854:Metabolism of vitamins and cofactors	-	-	-	-	-	GO:0006066:alcohol metabolic process;GO:0006629:lipid metabolic process;GO:0006694:steroid biosynthetic process;GO:0006695:cholesterol biosynthetic process;GO:0008152:metabolic process;GO:0008202:steroid metabolic process;GO:0008203:cholesterol metabolic process;GO:0008610:lipid biosynthetic process;GO:0009058:biosynthetic process;GO:0016125:sterol metabolic process;GO:0016126:sterol biosynthetic…	GO:0000166:nucleotide binding;GO:0001882:nucleoside binding;GO:0001883:purine nucleoside binding;GO:0003824:catalytic activity;GO:0004128:cytochrome-b5 reductase activity, acting on NAD(P)H;GO:0005488:binding;GO:0005515:protein binding;GO:0016208:AMP binding;GO:0016491:oxidoreductase activity;GO:0016651:oxidoreductase activity, acting on NAD(P)H;GO:0016653:oxidoreductase activity, acting on NAD(P…	GO:0005622:intracellular;GO:0005623:cell;GO:0005737:cytoplasm;GO:0005739:mitochondrion;GO:0005740:mitochondrial envelope;GO:0005741:mitochondrial outer membrane;GO:0005743:mitochondrial inner membrane;GO:0005783:endoplasmic reticulum;GO:0005789:endoplasmic reticulum membrane;GO:0012505:endomembrane system;GO:0016020:membrane;GO:0019866:organelle inner membrane;GO:0019867:outer membrane;GO:0031090…
Bicc1	0.587927	1.52343e-13	7.57832e-09		0.68	0.547	1.79502	1.2071	protein_coding	mm10	chr10	-	70922832	71159700	236869	ENSMUSG00000014329	mmu:83675:Bicc1, Bic-C, bpk, jcpk	83675	BicC family RNA binding protein 1 [Source:MGI Symbol;Acc:MGI:1933388]	-	-	-	-	-	-	-	GO:0007154:cell communication;GO:0007165:signal transduction;GO:0007166:cell surface receptor signaling pathway;GO:0007267:cell-cell signaling;GO:0007275:multicellular organism development;GO:0007368:determination of left/right symmetry;GO:0007389:pattern specification process;GO:0007507:heart development;GO:0009799:specification of symmetry;GO:0009855:determination of bilateral symmetry;GO:00099…	GO:0003676:nucleic acid binding;GO:0003723:RNA binding;GO:0005488:binding;GO:0005515:protein binding;GO:0044822:poly(A) RNA binding;GO:0097159:organic cyclic compound binding;GO:1901363:heterocyclic compound binding	GO:0005622:intracellular;GO:0005623:cell;GO:0005737:cytoplasm;GO:0044424:intracellular part;GO:0044464:cell part
Fbln7	0.585457	2.21813e-13	1.10341e-08		0.585	0.41	1.44519	0.85973	protein_coding	mm10	chr2	+	128862981	128897034	34054	ENSMUSG00000027386	mmu:70370:Fbln7, 1600015H20Rik, AI464334, TM14	70370	fibulin 7 [Source:MGI Symbol;Acc:MGI:1917620]	-	-	-	-	-	-	-	GO:0007155:cell adhesion;GO:0022610:biological adhesion	GO:0005488:binding;GO:0005509:calcium ion binding;GO:0005539:glycosaminoglycan binding;GO:0008201:heparin binding;GO:0043167:ion binding;GO:0043169:cation binding;GO:0046872:metal ion binding;GO:0097367:carbohydrate derivative binding;GO:1901681:sulfur compound binding	GO:0005576:extracellular region;GO:0005578:proteinaceous extracellular matrix;GO:0005912:adherens junction;GO:0005924:cell-substrate adherens junction;GO:0005925:focal adhesion;GO:0030054:cell junction;GO:0030055:cell-substrate junction;GO:0031012:extracellular matrix;GO:0031982:vesicle;GO:0031988:membrane-bounded vesicle;GO:0043226:organelle;GO:0043227:membrane-bounded organelle;GO:0043230:extra…
Dnali1	0.486694	2.32521e-13	1.15668e-08		0.822	0.714	2.28501	1.79832	protein_coding	mm10	chr4	-	125055338	125065703	10366	ENSMUSG00000042707	mmu:75563:Dnali1, 1700023A09Rik, AW049135	75563	dynein, axonemal, light intermediate polypeptide 1 [Source:MGI Symbol;Acc:MGI:1922813]	mmu05016:Huntington's disease	-	-	-	-	-	-	GO:0003341:cilium movement;GO:0006928:movement of cell or subcellular component;GO:0007017:microtubule-based process;GO:0007018:microtubule-based movement;GO:0009987:cellular process;GO:0044699:single-organism process;GO:0044763:single-organism cellular process	GO:0003774:motor activity;GO:0003824:catalytic activity;GO:0005488:binding;GO:0005515:protein binding;GO:0016462:pyrophosphatase activity;GO:0016787:hydrolase activity;GO:0016817:hydrolase activity, acting on acid anhydrides;GO:0016818:hydrolase activity, acting on acid anhydrides, in phosphorus-containing anhydrides;GO:0017111:nucleoside-triphosphatase activity;GO:0045502:dynein binding;GO:00455…	GO:0005622:intracellular;GO:0005623:cell;GO:0005737:cytoplasm;GO:0005856:cytoskeleton;GO:0005875:microtubule associated complex;GO:0005929:cilium;GO:0005930:axoneme;GO:0015630:microtubule cytoskeleton;GO:0030175:filopodium;GO:0030286:dynein complex;GO:0032991:macromolecular complex;GO:0042995:cell projection;GO:0043226:organelle;GO:0043228:non-membrane-bounded organelle;GO:0043229:intracellular o…
Dnaja4	0.483443	2.32923e-13	1.15868e-08		0.844	0.742	2.39191	1.90847	protein_coding	mm10	chr9	+	54698873	54716315	17443	ENSMUSG00000032285	mmu:58233:Dnaja4, 1110021L12Rik, AV358213, Dj4, Hsj4, mmDjA4	58233	DnaJ heat shock protein family (Hsp40) member A4 [Source:MGI Symbol;Acc:MGI:1927638]	-	-	-	-	-	-	-	GO:0006457:protein folding;GO:0006950:response to stress;GO:0009266:response to temperature stimulus;GO:0009408:response to heat;GO:0009628:response to abiotic stimulus;GO:0009987:cellular process;GO:0016043:cellular component organization;GO:0022607:cellular component assembly;GO:0042026:protein refolding;GO:0044085:cellular component biogenesis;GO:0044087:regulation of cellular component biogen…	GO:0000166:nucleotide binding;GO:0001882:nucleoside binding;GO:0001883:purine nucleoside binding;GO:0005488:binding;GO:0005515:protein binding;GO:0005524:ATP binding;GO:0017076:purine nucleotide binding;GO:0030554:adenyl nucleotide binding;GO:0031072:heat shock protein binding;GO:0032549:ribonucleoside binding;GO:0032550:purine ribonucleoside binding;GO:0032553:ribonucleotide binding;GO:0032555:p…	GO:0005622:intracellular;GO:0005623:cell;GO:0005737:cytoplasm;GO:0005829:cytosol;GO:0016020:membrane;GO:0044424:intracellular part;GO:0044444:cytoplasmic part;GO:0044464:cell part
Kcnj10	0.501016	2.78424e-13	1.38502e-08		0.84	0.629	2.59631	2.0953	protein_coding	mm10	chr1	+	172341210	172374085	32876	ENSMUSG00000044708	mmu:16513:Kcnj10, BIR10, BIRK-1, Kir1.2, Kir4.1	16513	potassium inwardly-rectifying channel, subfamily J, member 10 [Source:MGI Symbol;Acc:MGI:1194504]	mmu04971:Gastric acid secretion	R-MMU-112316:Neuronal System;R-MMU-977443:GABA receptor activation;R-MMU-1296071:Potassium Channels;R-MMU-1296041:Activation of G protein gated Potassium channels;R-MMU-1296065:Inwardly rectifying K+ channels;R-MMU-112315:Transmission across Chemical Synapses;R-MMU-112314:Neurotransmitter Receptor Binding And Downstream Transmission In The Postsynaptic Cell;R-MMU-997272:Inhibition of voltage gate…	-	-	-	-	-	GO:0001504:neurotransmitter uptake;GO:0001505:regulation of neurotransmitter levels;GO:0003008:system process;GO:0006461:protein complex assembly;GO:0006810:transport;GO:0006811:ion transport;GO:0006812:cation transport;GO:0006813:potassium ion transport;GO:0006820:anion transport;GO:0006836:neurotransmitter transport;GO:0006865:amino acid transport;GO:0007154:cell communication;GO:0007267:cell-c…	GO:0000166:nucleotide binding;GO:0001882:nucleoside binding;GO:0001883:purine nucleoside binding;GO:0004872:receptor activity;GO:0005102:receptor binding;GO:0005215:transporter activity;GO:0005216:ion channel activity;GO:0005242:inward rectifier potassium channel activity;GO:0005244:voltage-gated ion channel activity;GO:0005249:voltage-gated potassium channel activity;GO:0005261:cation channel ac…	GO:0005623:cell;GO:0005886:plasma membrane;GO:0005887:integral component of plasma membrane;GO:0005902:microvillus;GO:0016020:membrane;GO:0016021:integral component of membrane;GO:0016323:basolateral plasma membrane;GO:0016324:apical plasma membrane;GO:0031224:intrinsic component of membrane;GO:0031226:intrinsic component of plasma membrane;GO:0042995:cell projection;GO:0044425:membrane part;GO:0…
Chchd2	0.386245	3.93422e-13	1.95708e-08		0.93	0.918	3.13059	2.74435	protein_coding	mm10	chr5	-	129881156	129887470	6315	ENSMUSG00000070493	mmu:14004:Chchd2, AL033347, Etohi6	14004	coiled-coil-helix-coiled-coil-helix domain containing 2 [Source:MGI Symbol;Acc:MGI:1261428]	-	-	-	-	-	-	-	GO:0001666:response to hypoxia;GO:0006139:nucleobase-containing compound metabolic process;GO:0006351:transcription, DNA-templated;GO:0006355:regulation of transcription, DNA-templated;GO:0006357:regulation of transcription from RNA polymerase II promoter;GO:0006366:transcription from RNA polymerase II promoter;GO:0006725:cellular aromatic compound metabolic process;GO:0006807:nitrogen compound m…	GO:0003676:nucleic acid binding;GO:0003677:DNA binding;GO:0005488:binding;GO:0005515:protein binding;GO:0008134:transcription factor binding;GO:0043565:sequence-specific DNA binding;GO:0097159:organic cyclic compound binding;GO:1901363:heterocyclic compound binding	GO:0005622:intracellular;GO:0005623:cell;GO:0005634:nucleus;GO:0005737:cytoplasm;GO:0005739:mitochondrion;GO:0005740:mitochondrial envelope;GO:0005758:mitochondrial intermembrane space;GO:0031967:organelle envelope;GO:0031970:organelle envelope lumen;GO:0031974:membrane-enclosed lumen;GO:0031975:envelope;GO:0043226:organelle;GO:0043227:membrane-bounded organelle;GO:0043229:intracellular organelle…
Vit	0.574562	5.00257e-13	2.48853e-08		0.625	0.471	1.63307	1.05851	protein_coding	mm10	chr17	+	78508064	78627408	119345	ENSMUSG00000024076	mmu:74199:Vit, 1700052E02Rik, 1700110E08Rik, 2810429K11Rik	74199	vitrin [Source:MGI Symbol;Acc:MGI:1921449]	-	-	-	-	-	-	-	GO:0007155:cell adhesion;GO:0009987:cellular process;GO:0010810:regulation of cell-substrate adhesion;GO:0010811:positive regulation of cell-substrate adhesion;GO:0016043:cellular component organization;GO:0022610:biological adhesion;GO:0030155:regulation of cell adhesion;GO:0030198:extracellular matrix organization;GO:0031589:cell-substrate adhesion;GO:0043062:extracellular structure organizatio…	GO:0005488:binding;GO:0005539:glycosaminoglycan binding;GO:0097367:carbohydrate derivative binding	GO:0005576:extracellular region;GO:0005578:proteinaceous extracellular matrix;GO:0005614:interstitial matrix;GO:0031012:extracellular matrix;GO:0044421:extracellular region part
Meig1	0.508707	5.03605e-13	2.50519e-08		0.727	0.617	1.93967	1.43096	protein_coding	mm10	chr2	-	3409043	3422648	13606	ENSMUSG00000026650	mmu:104362:Meig1, MLZ-278, Meg1	104362	meiosis expressed gene 1 [Source:MGI Symbol;Acc:MGI:1202878]	-	-	-	-	-	-	-	GO:0000003:reproduction;GO:0007049:cell cycle;GO:0007276:gamete generation;GO:0007283:spermatogenesis;GO:0009987:cellular process;GO:0019953:sexual reproduction;GO:0022414:reproductive process;GO:0030154:cell differentiation;GO:0032501:multicellular organismal process;GO:0032502:developmental process;GO:0032504:multicellular organism reproduction;GO:0044699:single-organism process;GO:0044702:sing…	GO:0005488:binding;GO:0005515:protein binding	GO:0005622:intracellular;GO:0005623:cell;GO:0005634:nucleus;GO:0043226:organelle;GO:0043227:membrane-bounded organelle;GO:0043229:intracellular organelle;GO:0043231:intracellular membrane-bounded organelle;GO:0044424:intracellular part;GO:0044464:cell part
Elof1	0.451731	5.24703e-13	2.61014e-08		0.815	0.736	2.26097	1.80923	protein_coding	mm10	chr9	-	22112989	22117172	4184	ENSMUSG00000013822	mmu:66126:Elof1, 1110011K10Rik	66126	ELF1 homolog, elongation factor 1 [Source:MGI Symbol;Acc:MGI:1913376]	-	-	-	-	-	-	-	GO:0006139:nucleobase-containing compound metabolic process;GO:0006351:transcription, DNA-templated;GO:0006355:regulation of transcription, DNA-templated;GO:0006725:cellular aromatic compound metabolic process;GO:0006807:nitrogen compound metabolic process;GO:0008152:metabolic process;GO:0009058:biosynthetic process;GO:0009059:macromolecule biosynthetic process;GO:0009889:regulation of biosynthet…	GO:0005488:binding;GO:0043167:ion binding;GO:0043169:cation binding;GO:0046872:metal ion binding	GO:0005622:intracellular;GO:0005623:cell;GO:0005634:nucleus;GO:0043226:organelle;GO:0043227:membrane-bounded organelle;GO:0043229:intracellular organelle;GO:0043231:intracellular membrane-bounded organelle;GO:0044424:intracellular part;GO:0044464:cell part
Gas6	0.392959	5.50661e-13	2.73927e-08		0.871	0.76	2.62673	2.23377	protein_coding	mm10	chr8	-	13465374	13494490	29117	ENSMUSG00000031451	mmu:14456:Gas6, Gas-6	14456	growth arrest specific 6 [Source:MGI Symbol;Acc:MGI:95660]	mmu01521:EGFR tyrosine kinase inhibitor resistance	R-MMU-159854:Gamma-carboxylation, transport, and amino-terminal cleavage of proteins;R-MMU-163841:Gamma carboxylation, hypusine formation and arylsulfatase activation;R-MMU-159763:Transport of gamma-carboxylated protein precursors from the endoplasmic reticulum to the Golgi apparatus;R-MMU-392499:Metabolism of proteins;R-MMU-597592:Post-translational protein modification;R-MMU-159782:Removal of a…	-	-	-	-	-	GO:0000060:protein import into nucleus, translocation;GO:0000165:MAPK cascade;GO:0001678:cellular glucose homeostasis;GO:0001764:neuron migration;GO:0001775:cell activation;GO:0001779:natural killer cell differentiation;GO:0001816:cytokine production;GO:0001817:regulation of cytokine production;GO:0001818:negative regulation of cytokine production;GO:0001932:regulation of protein phosphorylation;…	GO:0001786:phosphatidylserine binding;GO:0004857:enzyme inhibitor activity;GO:0004866:endopeptidase inhibitor activity;GO:0004869:cysteine-type endopeptidase inhibitor activity;GO:0004871:signal transducer activity;GO:0005102:receptor binding;GO:0005215:transporter activity;GO:0005216:ion channel activity;GO:0005244:voltage-gated ion channel activity;GO:0005245:voltage-gated calcium channel activ…	GO:0005576:extracellular region;GO:0005615:extracellular space;GO:0005622:intracellular;GO:0005623:cell;GO:0005737:cytoplasm;GO:0031982:vesicle;GO:0031988:membrane-bounded vesicle;GO:0043226:organelle;GO:0043227:membrane-bounded organelle;GO:0043230:extracellular organelle;GO:0044421:extracellular region part;GO:0044424:intracellular part;GO:0044464:cell part;GO:0070062:extracellular exosome;GO:1…
Efcab1	0.464035	5.52883e-13	2.75032e-08		0.84	0.757	2.41952	1.95549	protein_coding	mm10	chr16	+	14906606	14981371	74766	ENSMUSG00000068617	mmu:66793:Efcab1, 4930449A16Rik, 5430404L10Rik	66793	EF-hand calcium binding domain 1 [Source:MGI Symbol;Acc:MGI:1914043]	-	-	-	-	-	-	-	-	GO:0005488:binding;GO:0005509:calcium ion binding;GO:0043167:ion binding;GO:0043169:cation binding;GO:0046872:metal ion binding	-
mt-Nd2	0.373042	6.31857e-13	3.14317e-08		0.998	1	6.59559	6.22255	protein_coding	mm10	chrM	+	3914	4951	1038	ENSMUSG00000064345	-	-	mitochondrially encoded NADH dehydrogenase 2 [Source:MGI Symbol;Acc:MGI:102500]	-	-	-	-	-	-	-	-	-	-
Pifo	0.516154	6.66939e-13	3.31769e-08		0.761	0.65	2.03443	1.51828	protein_coding	mm10	chr3	-	105996957	106014646	17690	ENSMUSG00000010136	mmu:100503311:Pifo, 1700027A23Rik	100503311	primary cilia formation [Source:MGI Symbol;Acc:MGI:1923670]	-	-	-	-	-	-	-	GO:0006793:phosphorus metabolic process;GO:0006796:phosphate-containing compound metabolic process;GO:0008152:metabolic process;GO:0009893:positive regulation of metabolic process;GO:0009987:cellular process;GO:0010562:positive regulation of phosphorus metabolic process;GO:0016043:cellular component organization;GO:0016310:phosphorylation;GO:0019220:regulation of phosphate metabolic process;GO:00…	GO:0005488:binding;GO:0005515:protein binding;GO:0008092:cytoskeletal protein binding;GO:0015631:tubulin binding;GO:0017016:Ras GTPase binding;GO:0017137:Rab GTPase binding;GO:0019894:kinesin binding;GO:0019899:enzyme binding;GO:0019900:kinase binding;GO:0019901:protein kinase binding;GO:0031267:small GTPase binding;GO:0043015:gamma-tubulin binding;GO:0048487:beta-tubulin binding;GO:0051020:GTPas…	GO:0005622:intracellular;GO:0005623:cell;GO:0005634:nucleus;GO:0005737:cytoplasm;GO:0005794:Golgi apparatus;GO:0005802:trans-Golgi network;GO:0005815:microtubule organizing center;GO:0005856:cytoskeleton;GO:0005929:cilium;GO:0012505:endomembrane system;GO:0015630:microtubule cytoskeleton;GO:0031410:cytoplasmic vesicle;GO:0031982:vesicle;GO:0031984:organelle subcompartment;GO:0036064:ciliary basal…
Cfap44	0.463318	7.00614e-13	3.4852e-08		0.872	0.781	2.71415	2.25083	protein_coding	mm10	chr16	+	44394796	44482428	87633	ENSMUSG00000071550	mmu:212517:Cfap44, 6330444M21Rik, D16Ertd642e, Gm1750, Wdr52	212517	cilia and flagella associated protein 44 [Source:MGI Symbol;Acc:MGI:1277238]	-	-	-	-	-	-	-	-	-	-
Gm11992	0.522313	7.78446e-13	3.87238e-08		0.752	0.663	2.01757	1.49525	protein_coding	mm10	chr11	+	9048594	9069356	20763	ENSMUSG00000040978	mmu:626870:Gm11992, OTTMUSG00000005148	626870	predicted gene 11992 [Source:MGI Symbol;Acc:MGI:3651127]	-	-	-	-	-	-	-	-	-	-
Psip1	0.486144	8.45423e-13	4.20556e-08		0.754	0.644	1.99965	1.5135	protein_coding	mm10	chr4	-	83455680	83486459	30780	ENSMUSG00000028484	mmu:101739:Psip1, AA408851, AU015605, Dfs70, Ledgfa, Ledgfb, Psip2	101739	PC4 and SFRS1 interacting protein 1 [Source:MGI Symbol;Acc:MGI:2142116]	-	-	-	-	-	-	-	GO:0000245:spliceosomal complex assembly;GO:0000375:RNA splicing, via transesterification reactions;GO:0000377:RNA splicing, via transesterification reactions with bulged adenosine as nucleophile;GO:0000395:mRNA 5'-splice site recognition;GO:0000398:mRNA splicing, via spliceosome;GO:0006139:nucleobase-containing compound metabolic process;GO:0006351:transcription, DNA-templated;GO:0006355:regulat…	GO:0003676:nucleic acid binding;GO:0003677:DNA binding;GO:0003723:RNA binding;GO:0005488:binding;GO:0043566:structure-specific DNA binding;GO:0044822:poly(A) RNA binding;GO:0097100:supercoiled DNA binding;GO:0097159:organic cyclic compound binding;GO:1901363:heterocyclic compound binding	GO:0000228:nuclear chromosome;GO:0000785:chromatin;GO:0000790:nuclear chromatin;GO:0000792:heterochromatin;GO:0005622:intracellular;GO:0005623:cell;GO:0005634:nucleus;GO:0005654:nucleoplasm;GO:0005694:chromosome;GO:0005720:nuclear heterochromatin;GO:0031974:membrane-enclosed lumen;GO:0031981:nuclear lumen;GO:0032991:macromolecular complex;GO:0035327:transcriptionally active chromatin;GO:0043226:o…
Cetn2	0.461313	9.144e-13	4.54868e-08		0.782	0.69	2.04342	1.58211	protein_coding	mm10	chrX	-	72913532	72918411	4880	ENSMUSG00000031347	mmu:26370:Cetn2, 1110034A02Rik, AI326150, Calt, caltractin	26370	centrin 2 [Source:MGI Symbol;Acc:MGI:1347085]	mmu03420:Nucleotide excision repair	R-MMU-380287:Centrosome maturation;R-MMU-8854518:AURKA Activation by TPX2;R-MMU-3108214:SUMOylation of DNA damage response and repair proteins;R-MMU-2565942:Regulation of PLK1 Activity at G2/M Transition;R-MMU-380270:Recruitment of mitotic centrosome proteins and complexes;R-MMU-5617833:Assembly of the primary cilium;R-MMU-5696399:Global Genome Nucleotide Excision Repair (GG-NER);R-MMU-73894:DNA …	-	-	-	-	-	GO:0000003:reproduction;GO:0000226:microtubule cytoskeleton organization;GO:0000278:mitotic cell cycle;GO:0000280:nuclear division;GO:0000910:cytokinesis;GO:0006139:nucleobase-containing compound metabolic process;GO:0006259:DNA metabolic process;GO:0006281:DNA repair;GO:0006289:nucleotide-excision repair;GO:0006725:cellular aromatic compound metabolic process;GO:0006807:nitrogen compound metabol…	GO:0005488:binding;GO:0005509:calcium ion binding;GO:0005515:protein binding;GO:0008017:microtubule binding;GO:0008092:cytoskeletal protein binding;GO:0015631:tubulin binding;GO:0031683:G-protein beta/gamma-subunit complex binding;GO:0032403:protein complex binding;GO:0032795:heterotrimeric G-protein binding;GO:0043167:ion binding;GO:0043169:cation binding;GO:0044877:macromolecular complex bindin…	GO:0000109:nucleotide-excision repair complex;GO:0005622:intracellular;GO:0005623:cell;GO:0005634:nucleus;GO:0005737:cytoplasm;GO:0005813:centrosome;GO:0005814:centriole;GO:0005815:microtubule organizing center;GO:0005856:cytoskeleton;GO:0005929:cilium;GO:0015630:microtubule cytoskeleton;GO:0031513:nonmotile primary cilium;GO:0032391:photoreceptor connecting cilium;GO:0032991:macromolecular compl…
Ift80	0.495112	9.51253e-13	4.73201e-08		0.789	0.69	2.15815	1.66304	protein_coding	mm10	chr3	-	68892499	69004570	112072	ENSMUSG00000027778	mmu:68259:Ift80, 4921524P20Rik, Wdr56, mKIAA1374	68259	intraflagellar transport 80 [Source:MGI Symbol;Acc:MGI:1915509]	-	R-MMU-5617833:Assembly of the primary cilium;R-MMU-1852241:Organelle biogenesis and maintenance;R-MMU-5620924:Intraflagellar transport	-	-	-	-	-	GO:0000902:cell morphogenesis;GO:0001501:skeletal system development;GO:0001503:ossification;GO:0001649:osteoblast differentiation;GO:0002062:chondrocyte differentiation;GO:0006810:transport;GO:0006886:intracellular protein transport;GO:0006928:movement of cell or subcellular component;GO:0006996:organelle organization;GO:0007017:microtubule-based process;GO:0007018:microtubule-based movement;GO:…	-	GO:0005622:intracellular;GO:0005623:cell;GO:0005737:cytoplasm;GO:0005813:centrosome;GO:0005815:microtubule organizing center;GO:0005856:cytoskeleton;GO:0005929:cilium;GO:0015630:microtubule cytoskeleton;GO:0030990:intraciliary transport particle;GO:0030992:intraciliary transport particle B;GO:0032991:macromolecular complex;GO:0036064:ciliary basal body;GO:0042995:cell projection;GO:0043226:organe…
Elmod1	0.536197	9.63952e-13	4.79518e-08		0.785	0.708	2.21541	1.67921	protein_coding	mm10	chr9	-	53911457	53975301	63845	ENSMUSG00000041986	mmu:270162:Elmod1, 4831417L10, AI428506, AI834991	270162	ELMO/CED-12 domain containing 1 [Source:MGI Symbol;Acc:MGI:3583900]	-	-	-	-	-	-	-	GO:0006605:protein targeting;GO:0006626:protein targeting to mitochondrion;GO:0006810:transport;GO:0006839:mitochondrial transport;GO:0006886:intracellular protein transport;GO:0006996:organelle organization;GO:0007005:mitochondrion organization;GO:0008104:protein localization;GO:0009987:cellular process;GO:0010638:positive regulation of organelle organization;GO:0010821:regulation of mitochondri…	GO:0005096:GTPase activator activity;GO:0008047:enzyme activator activity;GO:0030234:enzyme regulator activity;GO:0030695:GTPase regulator activity;GO:0060589:nucleoside-triphosphatase regulator activity;GO:0098772:molecular function regulator	GO:0005622:intracellular;GO:0005623:cell;GO:0005634:nucleus;GO:0005654:nucleoplasm;GO:0005737:cytoplasm;GO:0031974:membrane-enclosed lumen;GO:0031981:nuclear lumen;GO:0043226:organelle;GO:0043227:membrane-bounded organelle;GO:0043229:intracellular organelle;GO:0043231:intracellular membrane-bounded organelle;GO:0043233:organelle lumen;GO:0044422:organelle part;GO:0044424:intracellular part;GO:004…
Pbxip1	0.511946	9.72086e-13	4.83564e-08		0.86	0.818	2.70116	2.18922	protein_coding	mm10	chr3	+	89436706	89450952	14247	ENSMUSG00000042613	mmu:229534:Pbxip1, 4732463H20Rik	229534	pre B cell leukemia transcription factor interacting protein 1 [Source:MGI Symbol;Acc:MGI:2441670]	-	-	-	-	-	-	-	GO:0006139:nucleobase-containing compound metabolic process;GO:0006351:transcription, DNA-templated;GO:0006355:regulation of transcription, DNA-templated;GO:0006725:cellular aromatic compound metabolic process;GO:0006807:nitrogen compound metabolic process;GO:0008152:metabolic process;GO:0009058:biosynthetic process;GO:0009059:macromolecule biosynthetic process;GO:0009889:regulation of biosynthet…	GO:0000988:transcription factor activity, protein binding;GO:0000989:transcription factor activity, transcription factor binding;GO:0003712:transcription cofactor activity;GO:0003714:transcription corepressor activity	GO:0005622:intracellular;GO:0005623:cell;GO:0005634:nucleus;GO:0005737:cytoplasm;GO:0005856:cytoskeleton;GO:0005874:microtubule;GO:0015630:microtubule cytoskeleton;GO:0043226:organelle;GO:0043227:membrane-bounded organelle;GO:0043228:non-membrane-bounded organelle;GO:0043229:intracellular organelle;GO:0043231:intracellular membrane-bounded organelle;GO:0043232:intracellular non-membrane-bounded o…
Sparcl1	0.559895	1.07829e-12	5.36394e-08		0.912	0.842	4.67192	4.11203	protein_coding	mm10	chr5	-	104079111	104113733	34623	ENSMUSG00000029309	mmu:13602:Sparcl1, Ecm2, Sc1, hevin, mast9	13602	SPARC-like 1 [Source:MGI Symbol;Acc:MGI:108110]	-	-	-	-	-	-	-	GO:0007154:cell communication;GO:0007165:signal transduction;GO:0009987:cellular process;GO:0023052:signaling;GO:0032502:developmental process;GO:0044699:single-organism process;GO:0044700:single organism signaling;GO:0044763:single-organism cellular process;GO:0048856:anatomical structure development;GO:0050789:regulation of biological process;GO:0050794:regulation of cellular process;GO:0050896…	GO:0005488:binding;GO:0005509:calcium ion binding;GO:0005515:protein binding;GO:0005518:collagen binding;GO:0032403:protein complex binding;GO:0043167:ion binding;GO:0043169:cation binding;GO:0044877:macromolecular complex binding;GO:0046872:metal ion binding;GO:0050840:extracellular matrix binding	GO:0005576:extracellular region;GO:0005578:proteinaceous extracellular matrix;GO:0005615:extracellular space;GO:0031012:extracellular matrix;GO:0031982:vesicle;GO:0031988:membrane-bounded vesicle;GO:0043226:organelle;GO:0043227:membrane-bounded organelle;GO:0043230:extracellular organelle;GO:0044421:extracellular region part;GO:0045202:synapse;GO:0070062:extracellular exosome;GO:1903561:extracell…
Bphl	0.497635	1.1315e-12	5.62863e-08		0.759	0.675	1.9742	1.47657	protein_coding	mm10	chr13	+	34037597	34074074	36478	ENSMUSG00000038286	mmu:68021:Bphl, 2010012D11Rik, 5730533B08Rik, AI115341	68021	biphenyl hydrolase-like (serine hydrolase, breast epithelial mucin-associated antigen) [Source:MGI Symbol;Acc:MGI:1915271]	-	R-MMU-211859:Biological oxidations;R-MMU-1430728:Metabolism;R-MMU-211945:Phase 1 - Functionalization of compounds	-	-	-	-	-	GO:0006082:organic acid metabolic process;GO:0006520:cellular amino acid metabolic process;GO:0006807:nitrogen compound metabolic process;GO:0008152:metabolic process;GO:0009987:cellular process;GO:0019752:carboxylic acid metabolic process;GO:0043436:oxoacid metabolic process;GO:0044237:cellular metabolic process;GO:0044238:primary metabolic process;GO:0044281:small molecule metabolic process;GO:…	GO:0003824:catalytic activity;GO:0004518:nuclease activity;GO:0004519:endonuclease activity;GO:0004520:endodeoxyribonuclease activity;GO:0004536:deoxyribonuclease activity;GO:0008907:integrase activity;GO:0016787:hydrolase activity;GO:0016788:hydrolase activity, acting on ester bonds;GO:0042578:phosphoric ester hydrolase activity;GO:0043765:T/G mismatch-specific endonuclease activity;GO:0044823:r…	GO:0005576:extracellular region;GO:0005622:intracellular;GO:0005623:cell;GO:0005737:cytoplasm;GO:0005739:mitochondrion;GO:0031982:vesicle;GO:0031988:membrane-bounded vesicle;GO:0043226:organelle;GO:0043227:membrane-bounded organelle;GO:0043229:intracellular organelle;GO:0043230:extracellular organelle;GO:0043231:intracellular membrane-bounded organelle;GO:0044421:extracellular region part;GO:0044…
Gfap	1.33061	1.2588e-12	6.26189e-08		0.576	0.419	3.22204	1.89143	protein_coding	mm10	chr11	-	102887336	102900912	13577	ENSMUSG00000020932	mmu:14580:Gfap, AI836096	14580	glial fibrillary acidic protein [Source:MGI Symbol;Acc:MGI:95697]	mmu04630:Jak-STAT signaling pathway	R-MMU-1236394:Signaling by ERBB4;R-MMU-162582:Signal Transduction;R-MMU-1251985:Nuclear signaling by ERBB4	-	-	-	-	-	GO:0001504:neurotransmitter uptake;GO:0001505:regulation of neurotransmitter levels;GO:0006810:transport;GO:0006836:neurotransmitter transport;GO:0006914:autophagy;GO:0006950:response to stress;GO:0006996:organelle organization;GO:0007010:cytoskeleton organization;GO:0007154:cell communication;GO:0007267:cell-cell signaling;GO:0007268:chemical synaptic transmission;GO:0007275:multicellular organi…	GO:0001948:glycoprotein binding;GO:0005102:receptor binding;GO:0005178:integrin binding;GO:0005198:structural molecule activity;GO:0005200:structural constituent of cytoskeleton;GO:0005488:binding;GO:0005515:protein binding;GO:0019899:enzyme binding;GO:0019900:kinase binding;GO:0032403:protein complex binding;GO:0044877:macromolecular complex binding;GO:0050839:cell adhesion molecule binding;GO:0…	GO:0000323:lytic vacuole;GO:0005622:intracellular;GO:0005623:cell;GO:0005737:cytoplasm;GO:0005764:lysosome;GO:0005765:lysosomal membrane;GO:0005773:vacuole;GO:0005774:vacuolar membrane;GO:0005856:cytoskeleton;GO:0005882:intermediate filament;GO:0016020:membrane;GO:0031090:organelle membrane;GO:0042995:cell projection;GO:0043209:myelin sheath;GO:0043226:organelle;GO:0043227:membrane-bounded organe…
Fgfr1	0.584917	1.33603e-12	6.64607e-08		0.662	0.556	1.74567	1.16076	protein_coding	mm10	chr8	+	25513654	25575718	62065	ENSMUSG00000031565	mmu:14182:Fgfr1, AW208770, Eask, FLG, Fgfr-1, Flt-2, Hspy, MFR, bFGF-R-1, c-fgr	14182	fibroblast growth factor receptor 1 [Source:MGI Symbol;Acc:MGI:95522]	mmu04810:Regulation of actin cytoskeleton;mmu05200:Pathways in cancer;mmu04151:PI3K-Akt signaling pathway;mmu04010:MAPK signaling pathway;mmu04550:Signaling pathways regulating pluripotency of stem cells;mmu04014:Ras signaling pathway;mmu05230:Central carbon metabolism in cancer;mmu04015:Rap1 signaling pathway;mmu04520:Adherens junction;mmu05205:Proteoglycans in cancer;mmu05218:Melanoma;mmu05215:…	R-MMU-5654726:Negative regulation of FGFR1 signaling;R-MMU-5218921:VEGFR2 mediated cell proliferation;R-MMU-375165:NCAM signaling for neurite out-growth;R-MMU-5654741:Signaling by FGFR3;R-MMU-187037:NGF signalling via TRKA from the plasma membrane;R-MMU-190236:Signaling by FGFR;R-MMU-5673001:RAF/MAP kinase cascade;R-MMU-198203:PI3K/AKT activation;R-MMU-112399:IRS-mediated signalling;R-MMU-1266738…	-	P00005:Angiogenesis;P00021:FGF signaling pathway	-	-	-	GO:0000122:negative regulation of transcription from RNA polymerase II promoter;GO:0000165:MAPK cascade;GO:0000278:mitotic cell cycle;GO:0001501:skeletal system development;GO:0001503:ossification;GO:0001525:angiogenesis;GO:0001568:blood vessel development;GO:0001570:vasculogenesis;GO:0001649:osteoblast differentiation;GO:0001655:urogenital system development;GO:0001657:ureteric bud development;G…	GO:0000166:nucleotide binding;GO:0001882:nucleoside binding;GO:0001883:purine nucleoside binding;GO:0001948:glycoprotein binding;GO:0003824:catalytic activity;GO:0004672:protein kinase activity;GO:0004713:protein tyrosine kinase activity;GO:0004714:transmembrane receptor protein tyrosine kinase activity;GO:0004871:signal transducer activity;GO:0004872:receptor activity;GO:0004888:transmembrane si…	GO:0005622:intracellular;GO:0005623:cell;GO:0005634:nucleus;GO:0005737:cytoplasm;GO:0005886:plasma membrane;GO:0016020:membrane;GO:0016021:integral component of membrane;GO:0031224:intrinsic component of membrane;GO:0031410:cytoplasmic vesicle;GO:0031982:vesicle;GO:0032991:macromolecular complex;GO:0043226:organelle;GO:0043227:membrane-bounded organelle;GO:0043229:intracellular organelle;GO:00432…
Nme5	0.459123	1.48482e-12	7.38623e-08		0.795	0.699	2.08453	1.62541	protein_coding	mm10	chr18	-	34562634	34579115	16482	ENSMUSG00000035984	mmu:75533:Nme5, 1700019D05Rik, Nm23-M5	75533	NME/NM23 family member 5 [Source:MGI Symbol;Acc:MGI:1922783]	mmu01100:Metabolic pathways;mmu00230:Purine metabolism;mmu00240:Pyrimidine metabolism	-	PWY0-166:pyrimidine deoxyribonucleotides de novo biosynthesis I;PWY0-162:pyrimidine ribonucleotides de novo biosynthesis;PWY-6126:adenosine nucleotides de novo biosynthesis;PWY-5687:pyrimidine ribonucleotides interconversion;PWY0-163:salvage pathways of pyrimidine ribonucleotides	P02738:De novo purine biosynthesis	-	-	-	GO:0000003:reproduction;GO:0000302:response to reactive oxygen species;GO:0000902:cell morphogenesis;GO:0003006:developmental process involved in reproduction;GO:0003341:cilium movement;GO:0003351:epithelial cilium movement;GO:0006139:nucleobase-containing compound metabolic process;GO:0006163:purine nucleotide metabolic process;GO:0006164:purine nucleotide biosynthetic process;GO:0006165:nucleos…	GO:0003824:catalytic activity;GO:0004550:nucleoside diphosphate kinase activity;GO:0016301:kinase activity;GO:0016740:transferase activity;GO:0016772:transferase activity, transferring phosphorus-containing groups;GO:0016776:phosphotransferase activity, phosphate group as acceptor;GO:0019205:nucleobase-containing compound kinase activity	GO:0005622:intracellular;GO:0005623:cell;GO:0005929:cilium;GO:0031514:motile cilium;GO:0036126:sperm flagellum;GO:0042995:cell projection;GO:0043226:organelle;GO:0044464:cell part;GO:0097223:sperm part
Dstn	0.465404	1.53095e-12	7.61569e-08		0.868	0.836	2.73434	2.26893	protein_coding	mm10	chr2	+	143915320	143943324	28005	ENSMUSG00000015932	mmu:56431:Dstn, 2610043P17Rik, ADF, AU042046, Dsn, corn1, sid23p	56431	destrin [Source:MGI Symbol;Acc:MGI:1929270]	-	-	-	-	-	-	-	GO:0000910:cytokinesis;GO:0006928:movement of cell or subcellular component;GO:0006996:organelle organization;GO:0007010:cytoskeleton organization;GO:0007015:actin filament organization;GO:0007049:cell cycle;GO:0008064:regulation of actin polymerization or depolymerization;GO:0008154:actin polymerization or depolymerization;GO:0009987:cellular process;GO:0010638:positive regulation of organelle o…	GO:0003779:actin binding;GO:0005488:binding;GO:0005515:protein binding;GO:0008092:cytoskeletal protein binding;GO:0032403:protein complex binding;GO:0044877:macromolecular complex binding;GO:0051015:actin filament binding	GO:0005576:extracellular region;GO:0005622:intracellular;GO:0005623:cell;GO:0005737:cytoplasm;GO:0005856:cytoskeleton;GO:0005938:cell cortex;GO:0015629:actin cytoskeleton;GO:0030863:cortical cytoskeleton;GO:0030864:cortical actin cytoskeleton;GO:0031982:vesicle;GO:0031988:membrane-bounded vesicle;GO:0043226:organelle;GO:0043227:membrane-bounded organelle;GO:0043228:non-membrane-bounded organelle;…
Mapk15	0.561856	1.7658e-12	8.78398e-08		0.745	0.678	1.94777	1.38592	protein_coding	mm10	chr15	+	75993769	75999154	5386	ENSMUSG00000063704	mmu:332110:Mapk15, BC048082	332110	mitogen-activated protein kinase 15 [Source:MGI Symbol;Acc:MGI:2652894]	-	-	-	P00035:Interferon-gamma signaling pathway;P00049:Parkinson disease;P00003:Alzheimer disease-amyloid secretase pathway;P00036:Interleukin signaling pathway;P00047:PDGF signaling pathway	-	-	-	GO:0000122:negative regulation of transcription from RNA polymerase II promoter;GO:0000723:telomere maintenance;GO:0001932:regulation of protein phosphorylation;GO:0001934:positive regulation of protein phosphorylation;GO:0006139:nucleobase-containing compound metabolic process;GO:0006259:DNA metabolic process;GO:0006260:DNA replication;GO:0006275:regulation of DNA replication;GO:0006278:RNA-depe…	GO:0000166:nucleotide binding;GO:0001882:nucleoside binding;GO:0001883:purine nucleoside binding;GO:0003824:catalytic activity;GO:0004672:protein kinase activity;GO:0004674:protein serine/threonine kinase activity;GO:0004702:receptor signaling protein serine/threonine kinase activity;GO:0004707:MAP kinase activity;GO:0004871:signal transducer activity;GO:0005057:receptor signaling protein activit…	GO:0005622:intracellular;GO:0005623:cell;GO:0005634:nucleus;GO:0043226:organelle;GO:0043227:membrane-bounded organelle;GO:0043229:intracellular organelle;GO:0043231:intracellular membrane-bounded organelle;GO:0044424:intracellular part;GO:0044464:cell part
Paip2	0.379675	1.86661e-12	9.28543e-08		0.875	0.815	2.57284	2.19317	protein_coding	mm10	chr18	+	35598617	35617187	18571	ENSMUSG00000037058	mmu:67869:Paip2, 2310050K10Rik, AU045972	67869	polyadenylate-binding protein-interacting protein 2 [Source:MGI Symbol;Acc:MGI:1915119]	-	-	-	-	-	-	-	GO:0000003:reproduction;GO:0003008:system process;GO:0006412:translation;GO:0006413:translational initiation;GO:0006417:regulation of translation;GO:0006446:regulation of translational initiation;GO:0006518:peptide metabolic process;GO:0006807:nitrogen compound metabolic process;GO:0007154:cell communication;GO:0007267:cell-cell signaling;GO:0007268:chemical synaptic transmission;GO:0007276:gamet…	GO:0000900:translation repressor activity, nucleic acid binding;GO:0003676:nucleic acid binding;GO:0003723:RNA binding;GO:0003727:single-stranded RNA binding;GO:0003729:mRNA binding;GO:0005488:binding;GO:0008143:poly(A) binding;GO:0030371:translation repressor activity;GO:0044822:poly(A) RNA binding;GO:0045182:translation regulator activity;GO:0070717:poly-purine tract binding;GO:0090079:translat…	GO:0005622:intracellular;GO:0005623:cell;GO:0005737:cytoplasm;GO:0044424:intracellular part;GO:0044464:cell part
Capsl	0.498735	2.06444e-12	1.02696e-07		0.718	0.629	1.81316	1.31443	protein_coding	mm10	chr15	+	9436028	9466038	30011	ENSMUSG00000039676	mmu:75568:Capsl, 1700028N11Rik, AW125205	75568	calcyphosine-like [Source:MGI Symbol;Acc:MGI:1922818]	-	-	-	-	-	-	-	-	GO:0005488:binding;GO:0005509:calcium ion binding;GO:0043167:ion binding;GO:0043169:cation binding;GO:0046872:metal ion binding	GO:0005622:intracellular;GO:0005623:cell;GO:0005737:cytoplasm;GO:0044424:intracellular part;GO:0044464:cell part
Ppp1cb	0.487618	2.17475e-12	1.08183e-07		0.852	0.781	2.53866	2.05104	protein_coding	mm10	chr5	+	32458843	32517433	58591	ENSMUSG00000014956	mmu:19046:Ppp1cb, 1200010B19	19046	protein phosphatase 1 catalytic subunit beta [Source:MGI Symbol;Acc:MGI:104871]	mmu04261:Adrenergic signaling in cardiomyocytes;mmu04024:cAMP signaling pathway;mmu04611:Platelet activation;mmu04022:cGMP-PKG signaling pathway;mmu04750:Inflammatory mediator regulation of TRP channels;mmu04810:Regulation of actin cytoskeleton;mmu05168:Herpes simplex infection;mmu04910:Insulin signaling pathway;mmu04270:Vascular smooth muscle contraction;mmu04921:Oxytocin signaling pathway;mmu03…	R-MMU-2565942:Regulation of PLK1 Activity at G2/M Transition;R-MMU-194315:Signaling by Rho GTPases;R-MMU-195258:RHO GTPase Effectors;R-MMU-1640170:Cell Cycle;R-MMU-162582:Signal Transduction;R-MMU-453274:Mitotic G2-G2/M phases;R-MMU-5625740:RHO GTPases activate PKNs;R-MMU-69278:Cell Cycle, Mitotic;R-MMU-69275:G2/M Transition;R-MMU-5627123:RHO GTPases activate PAKs	-	-	-	-	-	GO:0000271:polysaccharide biosynthetic process;GO:0000272:polysaccharide catabolic process;GO:0005975:carbohydrate metabolic process;GO:0005976:polysaccharide metabolic process;GO:0005977:glycogen metabolic process;GO:0005978:glycogen biosynthetic process;GO:0005979:regulation of glycogen biosynthetic process;GO:0005980:glycogen catabolic process;GO:0005981:regulation of glycogen catabolic proces…	GO:0003824:catalytic activity;GO:0004721:phosphoprotein phosphatase activity;GO:0004722:protein serine/threonine phosphatase activity;GO:0005488:binding;GO:0005515:protein binding;GO:0016787:hydrolase activity;GO:0016788:hydrolase activity, acting on ester bonds;GO:0016791:phosphatase activity;GO:0019899:enzyme binding;GO:0019900:kinase binding;GO:0019901:protein kinase binding;GO:0042578:phospho…	GO:0000164:protein phosphatase type 1 complex;GO:0000228:nuclear chromosome;GO:0000781:chromosome, telomeric region;GO:0000784:nuclear chromosome, telomeric region;GO:0005576:extracellular region;GO:0005622:intracellular;GO:0005623:cell;GO:0005634:nucleus;GO:0005654:nucleoplasm;GO:0005694:chromosome;GO:0005737:cytoplasm;GO:0005912:adherens junction;GO:0005924:cell-substrate adherens junction;GO:0…
Calm2	0.370921	2.21664e-12	1.10267e-07		0.935	0.936	3.46553	3.09461	protein_coding	mm10	chr17	-	87433412	87446935	13524	ENSMUSG00000036438	mmu:12314:Calm2, 1500001E21Rik, AL024017	12314	calmodulin 2 [Source:MGI Symbol;Acc:MGI:103250]	mmu04261:Adrenergic signaling in cardiomyocytes;mmu05010:Alzheimer's disease;mmu04024:cAMP signaling pathway;mmu04740:Olfactory transduction;mmu04022:cGMP-PKG signaling pathway;mmu04020:Calcium signaling pathway;mmu04750:Inflammatory mediator regulation of TRP channels;mmu04713:Circadian entrainment;mmu05152:Tuberculosis;mmu04916:Melanogenesis;mmu04915:Estrogen signaling pathway;mmu04910:Insulin …	R-MMU-5218921:VEGFR2 mediated cell proliferation;R-MMU-375165:NCAM signaling for neurite out-growth;R-MMU-2514859:Inactivation, recovery and regulation of the phototransduction cascade;R-MMU-2514856:The phototransduction cascade;R-MMU-442982:Ras activation uopn Ca2+ infux through NMDA receptor;R-MMU-5607763:CLEC7A (Dectin-1) induces NFAT activation;R-MMU-5654741:Signaling by FGFR3;R-MMU-202131:Me…	-	P00053:T cell activation;P00028:Heterotrimeric G-protein signaling pathway-rod outer segment phototransduction;P00010:B cell activation;P00026:Heterotrimeric G-protein signaling pathway-Gi alpha and Gs alpha mediated pathway	-	-	-	-	-	-
Plpp3	0.60738	2.61076e-12	1.29872e-07		0.717	0.599	2.14179	1.53441	protein_coding	mm10	chr4	+	105157347	105232764	75418	ENSMUSG00000028517	mmu:67916:Plpp3, 1110003O22Rik, 2610002D05Rik, AV025606, D4Bwg0538e, D4Bwg1535e, Lpp3, Ppab2b, Ppap2b	67916	phospholipid phosphatase 3 [Source:MGI Symbol;Acc:MGI:1915166]	mmu01100:Metabolic pathways;mmu04072:Phospholipase D signaling pathway;mmu00600:Sphingolipid metabolism;mmu00564:Glycerophospholipid metabolism;mmu00561:Glycerolipid metabolism;mmu04666:Fc gamma R-mediated phagocytosis;mmu04975:Fat digestion and absorption;mmu05231:Choline metabolism in cancer;mmu00565:Ether lipid metabolism	R-MMU-1430728:Metabolism;R-MMU-556833:Metabolism of lipids and lipoproteins;R-MMU-428157:Sphingolipid metabolism;R-MMU-1660661:Sphingolipid de novo biosynthesis	TRIGLSYN-PWY:triacylglycerol biosynthesis	-	-	-	-	GO:0001568:blood vessel development;GO:0001702:gastrulation with mouth forming second;GO:0001932:regulation of protein phosphorylation;GO:0001933:negative regulation of protein phosphorylation;GO:0001934:positive regulation of protein phosphorylation;GO:0001944:vasculature development;GO:0006139:nucleobase-containing compound metabolic process;GO:0006351:transcription, DNA-templated;GO:0006355:re…	GO:0003824:catalytic activity;GO:0005102:receptor binding;GO:0005178:integrin binding;GO:0005488:binding;GO:0005515:protein binding;GO:0008195:phosphatidate phosphatase activity;GO:0016787:hydrolase activity;GO:0016788:hydrolase activity, acting on ester bonds;GO:0016791:phosphatase activity;GO:0032403:protein complex binding;GO:0042392:sphingosine-1-phosphate phosphatase activity;GO:0042577:lipi…	GO:0005576:extracellular region;GO:0005622:intracellular;GO:0005623:cell;GO:0005737:cytoplasm;GO:0005783:endoplasmic reticulum;GO:0005789:endoplasmic reticulum membrane;GO:0005794:Golgi apparatus;GO:0005886:plasma membrane;GO:0005887:integral component of plasma membrane;GO:0012505:endomembrane system;GO:0016020:membrane;GO:0016021:integral component of membrane;GO:0031224:intrinsic component of …
Dynll1	0.463848	2.8527e-12	1.41908e-07		0.844	0.775	2.3697	1.90585	protein_coding	mm10	chr5	-	115297110	115300999	3890	ENSMUSG00000009013	mmu:56455:Dynll1, Dlc8, Dnclc1, Pin	56455	dynein light chain LC8-type 1 [Source:MGI Symbol;Acc:MGI:1861457]	mmu04962:Vasopressin-regulated water reabsorption	R-MMU-380287:Centrosome maturation;R-MMU-8854518:AURKA Activation by TPX2;R-MMU-6807878:COPI-mediated anterograde transport;R-MMU-2565942:Regulation of PLK1 Activity at G2/M Transition;R-MMU-380270:Recruitment of mitotic centrosome proteins and complexes;R-MMU-1632852:Macroautophagy;R-MMU-446203:Asparagine N-linked glycosylation;R-MMU-168256:Immune System;R-MMU-1280218:Adaptive Immune System;R-MM…	-	P00029:Huntington disease	-	-	-	GO:0000902:cell morphogenesis;GO:0006139:nucleobase-containing compound metabolic process;GO:0006351:transcription, DNA-templated;GO:0006355:regulation of transcription, DNA-templated;GO:0006725:cellular aromatic compound metabolic process;GO:0006793:phosphorus metabolic process;GO:0006796:phosphate-containing compound metabolic process;GO:0006807:nitrogen compound metabolic process;GO:0006809:ni…	GO:0003774:motor activity;GO:0003824:catalytic activity;GO:0004857:enzyme inhibitor activity;GO:0005488:binding;GO:0005515:protein binding;GO:0008022:protein C-terminus binding;GO:0016462:pyrophosphatase activity;GO:0016787:hydrolase activity;GO:0016817:hydrolase activity, acting on acid anhydrides;GO:0016818:hydrolase activity, acting on acid anhydrides, in phosphorus-containing anhydrides;GO:00…	GO:0000775:chromosome, centromeric region;GO:0000776:kinetochore;GO:0005576:extracellular region;GO:0005622:intracellular;GO:0005623:cell;GO:0005634:nucleus;GO:0005694:chromosome;GO:0005737:cytoplasm;GO:0005739:mitochondrion;GO:0005813:centrosome;GO:0005815:microtubule organizing center;GO:0005819:spindle;GO:0005829:cytosol;GO:0005856:cytoskeleton;GO:0005868:cytoplasmic dynein complex;GO:0005874:…
Ppp1r1b	0.597762	3.32091e-12	1.65199e-07		0.597	0.435	1.74288	1.14512	protein_coding	mm10	chr11	+	98348404	98357796	9393	ENSMUSG00000061718	mmu:19049:Ppp1r1b, AU040756, DARPP-32, Darpp32	19049	protein phosphatase 1, regulatory inhibitor subunit 1B [Source:MGI Symbol;Acc:MGI:94860]	mmu05030:Cocaine addiction;mmu04024:cAMP signaling pathway;mmu04728:Dopaminergic synapse;mmu05031:Amphetamine addiction;mmu05034:Alcoholism	R-MMU-111885:Opioid Signalling;R-MMU-372790:Signaling by GPCR;R-MMU-180024:DARPP-32 events;R-MMU-162582:Signal Transduction	-	P06587:Nicotine pharmacodynamics pathway;P05912:Dopamine receptor mediated signaling pathway	-	-	-	GO:0000003:reproduction;GO:0001932:regulation of protein phosphorylation;GO:0001933:negative regulation of protein phosphorylation;GO:0001975:response to amphetamine;GO:0003008:system process;GO:0006139:nucleobase-containing compound metabolic process;GO:0006351:transcription, DNA-templated;GO:0006464:cellular protein modification process;GO:0006468:protein phosphorylation;GO:0006469:negative reg…	GO:0001664:G-protein coupled receptor binding;GO:0004857:enzyme inhibitor activity;GO:0004864:protein phosphatase inhibitor activity;GO:0004865:protein serine/threonine phosphatase inhibitor activity;GO:0005102:receptor binding;GO:0005488:binding;GO:0005515:protein binding;GO:0019208:phosphatase regulator activity;GO:0019212:phosphatase inhibitor activity;GO:0019888:protein phosphatase regulator …	GO:0005622:intracellular;GO:0005623:cell;GO:0005634:nucleus;GO:0005737:cytoplasm;GO:0036477:somatodendritic compartment;GO:0043025:neuronal cell body;GO:0043226:organelle;GO:0043227:membrane-bounded organelle;GO:0043229:intracellular organelle;GO:0043231:intracellular membrane-bounded organelle;GO:0044297:cell body;GO:0044424:intracellular part;GO:0044464:cell part;GO:0097458:neuron part
St8sia2	0.583564	3.35009e-12	1.6665e-07		0.59	0.438	1.5714	0.987836	protein_coding	mm10	chr7	-	73939119	74013690	74572	ENSMUSG00000025789	mmu:20450:St8sia2, AI323367, ST8SiaII, STX, Siat8b	20450	ST8 alpha-N-acetyl-neuraminide alpha-2,8-sialyltransferase 2 [Source:MGI Symbol;Acc:MGI:106020]	-	R-MMU-375165:NCAM signaling for neurite out-growth;R-MMU-1266738:Developmental Biology;R-MMU-446203:Asparagine N-linked glycosylation;R-MMU-446219:Synthesis of substrates in N-glycan biosythesis;R-MMU-419037:NCAM1 interactions;R-MMU-975576:N-glycan antennae elongation in the medial/trans-Golgi;R-MMU-422475:Axon guidance;R-MMU-392499:Metabolism of proteins;R-MMU-597592:Post-translational protein m…	-	-	-	-	-	GO:0001573:ganglioside metabolic process;GO:0001574:ganglioside biosynthetic process;GO:0005975:carbohydrate metabolic process;GO:0006464:cellular protein modification process;GO:0006486:protein glycosylation;GO:0006487:protein N-linked glycosylation;GO:0006491:N-glycan processing;GO:0006629:lipid metabolic process;GO:0006643:membrane lipid metabolic process;GO:0006664:glycolipid metabolic proces…	GO:0003824:catalytic activity;GO:0003828:alpha-N-acetylneuraminate alpha-2,8-sialyltransferase activity;GO:0008373:sialyltransferase activity;GO:0008932:lytic endotransglycosylase activity;GO:0008933:lytic transglycosylase activity;GO:0016740:transferase activity;GO:0016757:transferase activity, transferring glycosyl groups	GO:0000139:Golgi membrane;GO:0005622:intracellular;GO:0005623:cell;GO:0005737:cytoplasm;GO:0005768:endosome;GO:0005769:early endosome;GO:0005773:vacuole;GO:0005794:Golgi apparatus;GO:0012505:endomembrane system;GO:0016020:membrane;GO:0016021:integral component of membrane;GO:0030173:integral component of Golgi membrane;GO:0031090:organelle membrane;GO:0031224:intrinsic component of membrane;GO:00…
Ecrg4	0.653022	4.19456e-12	2.08659e-07		0.693	0.553	2.32625	1.67323	protein_coding	mm10	chr1	+	43730602	43742578	11977	ENSMUSG00000026051	mmu:78896:1500015O10Rik, Ecrg4	78896	ECRG4 augurin precursor [Source:MGI Symbol;Acc:MGI:1926146]	-	-	-	-	-	-	-	GO:0000079:regulation of cyclin-dependent protein serine/threonine kinase activity;GO:0001932:regulation of protein phosphorylation;GO:0001933:negative regulation of protein phosphorylation;GO:0006469:negative regulation of protein kinase activity;GO:0006508:proteolysis;GO:0006511:ubiquitin-dependent protein catabolic process;GO:0006950:response to stress;GO:0007049:cell cycle;GO:0007568:aging;GO…	-	GO:0005576:extracellular region;GO:0005615:extracellular space;GO:0005622:intracellular;GO:0005623:cell;GO:0005737:cytoplasm;GO:0031410:cytoplasmic vesicle;GO:0031982:vesicle;GO:0043226:organelle;GO:0043227:membrane-bounded organelle;GO:0044421:extracellular region part;GO:0044424:intracellular part;GO:0044444:cytoplasmic part;GO:0044464:cell part
Efcab10	0.538111	4.57079e-12	2.27374e-07		0.682	0.556	1.72849	1.19038	protein_coding	mm10	chr12	+	33394854	33401267	6414	ENSMUSG00000020562	mmu:75040:Efcab10, 4930504H06Rik	75040	EF-hand calcium binding domain 10 [Source:MGI Symbol;Acc:MGI:1922290]	-	-	-	-	-	-	-	-	GO:0005488:binding;GO:0005509:calcium ion binding;GO:0043167:ion binding;GO:0043169:cation binding;GO:0046872:metal ion binding	-
6820408C15Rik	0.547218	5.39485e-12	2.68367e-07		0.703	0.599	1.91029	1.36307	protein_coding	mm10	chr2	+	152415587	152444330	28744	ENSMUSG00000032680	mmu:228778:6820408C15Rik	228778	RIKEN cDNA 6820408C15 gene [Source:MGI Symbol;Acc:MGI:3045333]	-	-	-	-	-	-	-	-	-	-
Sdc4	0.503035	6.46444e-12	3.21574e-07		0.782	0.72	2.27449	1.77145	protein_coding	mm10	chr2	-	164424247	164443887	19641	ENSMUSG00000017009	mmu:20971:Sdc4, AA959608, AW108331, S4, Synd4, ryudocan, syndecan-4	20971	syndecan 4 [Source:MGI Symbol;Acc:MGI:1349164]	mmu04512:ECM-receptor interaction;mmu04514:Cell adhesion molecules (CAMs);mmu05205:Proteoglycans in cancer	R-MMU-2024096:HS-GAG degradation;R-MMU-3000171:Non-integrin membrane-ECM interactions;R-MMU-1474244:Extracellular matrix organization;R-MMU-1971475:A tetrasaccharide linker sequence is required for GAG synthesis;R-MMU-975634:Retinoid metabolism and transport;R-MMU-1630316:Glycosaminoglycan metabolism;R-MMU-1430728:Metabolism;R-MMU-3000170:Syndecan interactions;R-MMU-162582:Signal Transduction;R-M…	-	-	-	-	-	GO:0001667:ameboidal-type cell migration;GO:0001838:embryonic epithelial tube formation;GO:0001841:neural tube formation;GO:0001843:neural tube closure;GO:0001932:regulation of protein phosphorylation;GO:0001934:positive regulation of protein phosphorylation;GO:0001952:regulation of cell-matrix adhesion;GO:0001954:positive regulation of cell-matrix adhesion;GO:0002009:morphogenesis of an epitheli…	GO:0001968:fibronectin binding;GO:0004871:signal transducer activity;GO:0004872:receptor activity;GO:0005080:protein kinase C binding;GO:0005488:binding;GO:0005515:protein binding;GO:0019899:enzyme binding;GO:0019900:kinase binding;GO:0019901:protein kinase binding;GO:0038023:signaling receptor activity;GO:0060089:molecular transducer activity;GO:0070053:thrombospondin receptor activity	GO:0005576:extracellular region;GO:0005622:intracellular;GO:0005623:cell;GO:0005737:cytoplasm;GO:0005912:adherens junction;GO:0005924:cell-substrate adherens junction;GO:0005925:focal adhesion;GO:0009986:cell surface;GO:0016020:membrane;GO:0016021:integral component of membrane;GO:0030016:myofibril;GO:0030054:cell junction;GO:0030055:cell-substrate junction;GO:0031224:intrinsic component of membr…
Fez1	0.486198	6.87388e-12	3.41941e-07		0.73	0.608	1.95567	1.46948	protein_coding	mm10	chr9	+	36821864	36878924	57061	ENSMUSG00000032118	mmu:235180:Fez1, UNC-76, UNC76	235180	fasciculation and elongation protein zeta 1 (zygin I) [Source:MGI Symbol;Acc:MGI:2670976]	-	-	-	-	-	-	-	GO:0000045:autophagosome assembly;GO:0006810:transport;GO:0006914:autophagy;GO:0006996:organelle organization;GO:0007033:vacuole organization;GO:0007275:multicellular organism development;GO:0007399:nervous system development;GO:0009987:cellular process;GO:0010506:regulation of autophagy;GO:0010507:negative regulation of autophagy;GO:0010639:negative regulation of organelle organization;GO:001072…	GO:0005080:protein kinase C binding;GO:0005488:binding;GO:0005515:protein binding;GO:0008092:cytoskeletal protein binding;GO:0015631:tubulin binding;GO:0019899:enzyme binding;GO:0019900:kinase binding;GO:0019901:protein kinase binding;GO:0043015:gamma-tubulin binding;GO:0047485:protein N-terminus binding	GO:0005622:intracellular;GO:0005623:cell;GO:0005737:cytoplasm;GO:0005739:mitochondrion;GO:0005794:Golgi apparatus;GO:0005813:centrosome;GO:0005815:microtubule organizing center;GO:0005856:cytoskeleton;GO:0005874:microtubule;GO:0005886:plasma membrane;GO:0012505:endomembrane system;GO:0015630:microtubule cytoskeleton;GO:0016020:membrane;GO:0030424:axon;GO:0030425:dendrite;GO:0036477:somatodendriti…
Scrn1	0.492409	8.04398e-12	4.00148e-07		0.746	0.626	1.99785	1.50544	protein_coding	mm10	chr6	-	54501173	54566489	65317	ENSMUSG00000019124	mmu:69938:Scrn1, 2810019K23Rik, 6330535A03Rik, AI852905, SES1, mKIAA0193	69938	secernin 1 [Source:MGI Symbol;Acc:MGI:1917188]	-	-	-	-	-	-	-	GO:0006508:proteolysis;GO:0006810:transport;GO:0006887:exocytosis;GO:0008152:metabolic process;GO:0009987:cellular process;GO:0016192:vesicle-mediated transport;GO:0019538:protein metabolic process;GO:0032940:secretion by cell;GO:0043170:macromolecule metabolic process;GO:0044238:primary metabolic process;GO:0044699:single-organism process;GO:0044763:single-organism cellular process;GO:0044765:si…	GO:0003824:catalytic activity;GO:0008233:peptidase activity;GO:0008238:exopeptidase activity;GO:0016787:hydrolase activity;GO:0016805:dipeptidase activity;GO:0070011:peptidase activity, acting on L-amino acid peptides	GO:0005622:intracellular;GO:0005623:cell;GO:0005634:nucleus;GO:0005635:nuclear envelope;GO:0005737:cytoplasm;GO:0012505:endomembrane system;GO:0016020:membrane;GO:0031090:organelle membrane;GO:0031965:nuclear membrane;GO:0031967:organelle envelope;GO:0031975:envelope;GO:0043226:organelle;GO:0043227:membrane-bounded organelle;GO:0043229:intracellular organelle;GO:0043231:intracellular membrane-bou…
Myo16	0.494121	1.68553e-11	8.38466e-07		0.647	0.526	1.63395	1.13983	protein_coding	mm10	chr8	+	10153911	10634742	480832	ENSMUSG00000039057	mmu:244281:Myo16, BM140241, C230040D10Rik, Gm1105, NYAP3, mKIAA0865	244281	myosin XVI [Source:MGI Symbol;Acc:MGI:2685951]	-	-	-	P00044:Nicotinic acetylcholine receptor signaling pathway	-	-	-	GO:0000902:cell morphogenesis;GO:0007154:cell communication;GO:0007165:signal transduction;GO:0007275:multicellular organism development;GO:0007399:nervous system development;GO:0009653:anatomical structure morphogenesis;GO:0009987:cellular process;GO:0014065:phosphatidylinositol 3-kinase signaling;GO:0016043:cellular component organization;GO:0022008:neurogenesis;GO:0023052:signaling;GO:0030030:…	GO:0000166:nucleotide binding;GO:0001882:nucleoside binding;GO:0001883:purine nucleoside binding;GO:0003774:motor activity;GO:0003779:actin binding;GO:0003824:catalytic activity;GO:0005488:binding;GO:0005515:protein binding;GO:0005524:ATP binding;GO:0008092:cytoskeletal protein binding;GO:0016462:pyrophosphatase activity;GO:0016787:hydrolase activity;GO:0016817:hydrolase activity, acting on acid …	GO:0005622:intracellular;GO:0005623:cell;GO:0005634:nucleus;GO:0005654:nucleoplasm;GO:0005737:cytoplasm;GO:0005856:cytoskeleton;GO:0015629:actin cytoskeleton;GO:0016459:myosin complex;GO:0031974:membrane-enclosed lumen;GO:0031981:nuclear lumen;GO:0032991:macromolecular complex;GO:0043226:organelle;GO:0043227:membrane-bounded organelle;GO:0043228:non-membrane-bounded organelle;GO:0043229:intracell…
Drc7	0.457406	1.81775e-11	9.04241e-07		0.813	0.742	2.29683	1.83942	protein_coding	mm10	chr8	+	95055103	95078141	23039	ENSMUSG00000031786	mmu:330830:Drc7, Ccdc135, Gm770, SRG-L, SRG-S	330830	dynein regulatory complex subunit 7 [Source:MGI Symbol;Acc:MGI:2685616]	-	-	-	-	-	-	-	GO:0000003:reproduction;GO:0007276:gamete generation;GO:0007283:spermatogenesis;GO:0009987:cellular process;GO:0019953:sexual reproduction;GO:0022414:reproductive process;GO:0030154:cell differentiation;GO:0032501:multicellular organismal process;GO:0032502:developmental process;GO:0032504:multicellular organism reproduction;GO:0044699:single-organism process;GO:0044702:single organism reproducti…	-	GO:0005622:intracellular;GO:0005623:cell;GO:0005737:cytoplasm;GO:0005856:cytoskeleton;GO:0005929:cilium;GO:0031514:motile cilium;GO:0042995:cell projection;GO:0043226:organelle;GO:0043228:non-membrane-bounded organelle;GO:0043229:intracellular organelle;GO:0043232:intracellular non-membrane-bounded organelle;GO:0044424:intracellular part;GO:0044464:cell part
Ccdc81	0.499527	2.09015e-11	1.03974e-06		0.682	0.553	1.75272	1.25319	protein_coding	mm10	chr7	-	89866148	89903629	37482	ENSMUSG00000039391	mmu:70884:Ccdc81, 4921513D09Rik	70884	coiled-coil domain containing 81 [Source:MGI Symbol;Acc:MGI:1918134]	-	-	-	-	-	-	-	-	-	GO:0005622:intracellular;GO:0005623:cell;GO:0005737:cytoplasm;GO:0005813:centrosome;GO:0005815:microtubule organizing center;GO:0005856:cytoskeleton;GO:0015630:microtubule cytoskeleton;GO:0043226:organelle;GO:0043228:non-membrane-bounded organelle;GO:0043229:intracellular organelle;GO:0043232:intracellular non-membrane-bounded organelle;GO:0044422:organelle part;GO:0044424:intracellular part;GO:0…
Dsg2	0.583669	2.10553e-11	1.0474e-06		0.635	0.477	1.82629	1.24262	protein_coding	mm10	chr18	+	20558074	20604521	46448	ENSMUSG00000044393	mmu:13511:Dsg2, AA408168, D18Ertd293e	13511	desmoglein 2 [Source:MGI Symbol;Acc:MGI:1196466]	mmu05412:Arrhythmogenic right ventricular cardiomyopathy (ARVC)	R-MMU-75153:Apoptotic execution phase;R-MMU-351906:Apoptotic cleavage of cell adhesion proteins;R-MMU-5357801:Programmed Cell Death;R-MMU-109581:Apoptosis;R-MMU-111465:Apoptotic cleavage of cellular proteins	-	-	-	-	-	GO:0001508:action potential;GO:0002027:regulation of heart rate;GO:0002934:desmosome organization;GO:0003008:system process;GO:0003012:muscle system process;GO:0003013:circulatory system process;GO:0003015:heart process;GO:0003161:cardiac conduction system development;GO:0003164:His-Purkinje system development;GO:0003165:Purkinje myocyte development;GO:0003229:ventricular cardiac muscle tissue de…	GO:0005488:binding;GO:0005509:calcium ion binding;GO:0005515:protein binding;GO:0043167:ion binding;GO:0043169:cation binding;GO:0046872:metal ion binding;GO:0050839:cell adhesion molecule binding	GO:0005576:extracellular region;GO:0005623:cell;GO:0005886:plasma membrane;GO:0005911:cell-cell junction;GO:0009986:cell surface;GO:0014704:intercalated disc;GO:0016020:membrane;GO:0016021:integral component of membrane;GO:0016324:apical plasma membrane;GO:0016328:lateral plasma membrane;GO:0030054:cell junction;GO:0030057:desmosome;GO:0031224:intrinsic component of membrane;GO:0031982:vesicle;GO…
BB187690	0.533602	2.16255e-11	1.07576e-06		0.531	0.365	1.29227	0.758664	-	-	-	-	-	-	-	-	-	-	-	-	-	-	-	-	-	-	-	-	-
Idh2	0.545831	2.53913e-11	1.26309e-06		0.716	0.638	1.96217	1.41634	protein_coding	mm10	chr7	-	80094846	80115392	20547	ENSMUSG00000030541	mmu:269951:Idh2, E430004F23, IDPm, Idh-2	269951	isocitrate dehydrogenase 2 (NADP+), mitochondrial [Source:MGI Symbol;Acc:MGI:96414]	mmu01100:Metabolic pathways;mmu01200:Carbon metabolism;mmu01230:Biosynthesis of amino acids;mmu00020:Citrate cycle (TCA cycle);mmu01210:2-Oxocarboxylic acid metabolism;mmu00480:Glutathione metabolism;mmu04146:Peroxisome	R-MMU-1430728:Metabolism;R-MMU-1428517:The citric acid (TCA) cycle and respiratory electron transport;R-MMU-71403:Citric acid cycle (TCA cycle);R-MMU-71406:Pyruvate metabolism and Citric Acid (TCA) cycle	TCA-1:TCA cycle	-	-	-	-	GO:0005975:carbohydrate metabolic process;GO:0006082:organic acid metabolic process;GO:0006091:generation of precursor metabolites and energy;GO:0006097:glyoxylate cycle;GO:0006099:tricarboxylic acid cycle;GO:0006102:isocitrate metabolic process;GO:0008152:metabolic process;GO:0009060:aerobic respiration;GO:0009987:cellular process;GO:0015980:energy derivation by oxidation of organic compounds;GO…	GO:0000166:nucleotide binding;GO:0000287:magnesium ion binding;GO:0003824:catalytic activity;GO:0004448:isocitrate dehydrogenase activity;GO:0004450:isocitrate dehydrogenase (NADP+) activity;GO:0005488:binding;GO:0016491:oxidoreductase activity;GO:0016614:oxidoreductase activity, acting on CH-OH group of donors;GO:0016616:oxidoreductase activity, acting on the CH-OH group of donors, NAD or NADP a…	GO:0005576:extracellular region;GO:0005622:intracellular;GO:0005623:cell;GO:0005737:cytoplasm;GO:0005739:mitochondrion;GO:0005740:mitochondrial envelope;GO:0005743:mitochondrial inner membrane;GO:0005777:peroxisome;GO:0005829:cytosol;GO:0016020:membrane;GO:0019866:organelle inner membrane;GO:0031090:organelle membrane;GO:0031966:mitochondrial membrane;GO:0031967:organelle envelope;GO:0031975:enve…
Wwc1	0.509895	2.70471e-11	1.34546e-06		0.712	0.602	1.91279	1.4029	protein_coding	mm10	chr11	-	35838400	35980527	142128	ENSMUSG00000018849	mmu:211652:Wwc1, AA408228, AU017197, BC037006, Kibra, mKIAA0869	211652	WW, C2 and coiled-coil domain containing 1 [Source:MGI Symbol;Acc:MGI:2388637]	mmu04390:Hippo signaling pathway;mmu04392:Hippo signaling pathway -multiple species	R-MMU-162582:Signal Transduction;R-MMU-2028269:Signaling by Hippo	-	-	-	-	-	GO:0000122:negative regulation of transcription from RNA polymerase II promoter;GO:0000165:MAPK cascade;GO:0001932:regulation of protein phosphorylation;GO:0001934:positive regulation of protein phosphorylation;GO:0006139:nucleobase-containing compound metabolic process;GO:0006351:transcription, DNA-templated;GO:0006355:regulation of transcription, DNA-templated;GO:0006357:regulation of transcrip…	GO:0000988:transcription factor activity, protein binding;GO:0000989:transcription factor activity, transcription factor binding;GO:0003712:transcription cofactor activity;GO:0003713:transcription coactivator activity;GO:0005198:structural molecule activity;GO:0005488:binding;GO:0005515:protein binding;GO:0019899:enzyme binding;GO:0019900:kinase binding;GO:0030674:protein binding, bridging;GO:003…	GO:0001726:ruffle;GO:0005622:intracellular;GO:0005623:cell;GO:0005634:nucleus;GO:0005737:cytoplasm;GO:0005829:cytosol;GO:0005886:plasma membrane;GO:0016020:membrane;GO:0031252:cell leading edge;GO:0031253:cell projection membrane;GO:0031256:leading edge membrane;GO:0032587:ruffle membrane;GO:0032991:macromolecular complex;GO:0042995:cell projection;GO:0043226:organelle;GO:0043227:membrane-bounded…
Gng5	0.374046	2.79112e-11	1.38844e-06		0.882	0.827	2.53839	2.16434	protein_coding	mm10	chr3	+	146499807	146505572	5766	ENSMUSG00000068523	mmu:14707:Gng5, G(y)5	14707	guanine nucleotide binding protein (G protein), gamma 5 [Source:MGI Symbol;Acc:MGI:109164]	mmu04724:Glutamatergic synapse;mmu05200:Pathways in cancer;mmu04713:Circadian entrainment;mmu04725:Cholinergic synapse;mmu04151:PI3K-Akt signaling pathway;mmu04723:Retrograde endocannabinoid signaling;mmu04726:Serotonergic synapse;mmu04727:GABAergic synapse;mmu04014:Ras signaling pathway;mmu04062:Chemokine signaling pathway;mmu04728:Dopaminergic synapse;mmu05034:Alcoholism;mmu05032:Morphine addic…	R-MMU-422356:Regulation of insulin secretion;R-MMU-400042:Adrenaline,noradrenaline inhibits insulin secretion;R-MMU-112316:Neuronal System;R-MMU-372790:Signaling by GPCR;R-MMU-977443:GABA receptor activation;R-MMU-163685:Integration of energy metabolism;R-MMU-445717:Aquaporin-mediated transport;R-MMU-1296071:Potassium Channels;R-MMU-382551:Transmembrane transport of small molecules;R-MMU-373080:C…	-	P00043:Muscarinic acetylcholine receptor 2 and 4 signaling pathway;P05730:Endogenous cannabinoid signaling;P00031:Inflammation mediated by chemokine and cytokine signaling pathway;P05916:Opioid prodynorphin pathway;P00057:Wnt signaling pathway;P04374:5HT2 type receptor mediated signaling pathway;P05917:Opioid proopiomelanocortin pathway;P05731:GABA-B receptor II signaling;P04385:Histamine H1 rece…	-	-	-	-	-	-
1700012B09Rik	0.484048	2.82804e-11	1.40681e-06		0.691	0.565	1.76366	1.27962	protein_coding	mm10	chr9	-	14756587	14771030	14444	ENSMUSG00000031927	mmu:69325:1700012B09Rik, 1700007P19Rik	69325	RIKEN cDNA 1700012B09 gene [Source:MGI Symbol;Acc:MGI:1916575]	-	-	-	-	-	-	-	-	-	-
Mlf1	0.458046	3.25038e-11	1.6169e-06		0.755	0.672	2.02414	1.5661	protein_coding	mm10	chr3	+	67374097	67400003	25907	ENSMUSG00000048416	mmu:17349:Mlf1, HLS7	17349	myeloid leukemia factor 1 [Source:MGI Symbol;Acc:MGI:1341819]	mmu05202:Transcriptional misregulation in cancer	-	-	-	-	-	-	GO:0002244:hematopoietic progenitor cell differentiation;GO:0002318:myeloid progenitor cell differentiation;GO:0002376:immune system process;GO:0002520:immune system development;GO:0006139:nucleobase-containing compound metabolic process;GO:0006351:transcription, DNA-templated;GO:0006725:cellular aromatic compound metabolic process;GO:0006807:nitrogen compound metabolic process;GO:0007049:cell cy…	GO:0003676:nucleic acid binding;GO:0003677:DNA binding;GO:0005488:binding;GO:0005515:protein binding;GO:0019904:protein domain specific binding;GO:0097159:organic cyclic compound binding;GO:1901363:heterocyclic compound binding	GO:0005622:intracellular;GO:0005623:cell;GO:0005634:nucleus;GO:0005737:cytoplasm;GO:0005929:cilium;GO:0031513:nonmotile primary cilium;GO:0031514:motile cilium;GO:0042995:cell projection;GO:0043226:organelle;GO:0043227:membrane-bounded organelle;GO:0043229:intracellular organelle;GO:0043231:intracellular membrane-bounded organelle;GO:0044424:intracellular part;GO:0044464:cell part;GO:0072372:prim…
Prr18	0.592276	3.4684e-11	1.72535e-06		0.638	0.511	1.82355	1.23127	protein_coding	mm10	chr17	+	8337459	8344113	6655	ENSMUSG00000055945	mmu:320111:Prr18, 9630019K15Rik	320111	proline rich 18 [Source:MGI Symbol;Acc:MGI:2443403]	-	-	-	-	-	-	-	-	-	-
Pgk1	0.410273	4.32835e-11	2.15314e-06		0.862	0.83	2.69282	2.28255	protein_coding	mm10	chrX	+	106187100	106203699	16600	ENSMUSG00000062070	mmu:18655:Pgk1, Pgk-1	18655	phosphoglycerate kinase 1 [Source:MGI Symbol;Acc:MGI:97555]	mmu01100:Metabolic pathways;mmu00010:Glycolysis / Gluconeogenesis;mmu01200:Carbon metabolism;mmu01230:Biosynthesis of amino acids;mmu04066:HIF-1 signaling pathway	R-MMU-70171:Glycolysis;R-MMU-70326:Glucose metabolism;R-MMU-1430728:Metabolism;R-MMU-71387:Metabolism of carbohydrates;R-MMU-70263:Gluconeogenesis	GLYCOLYSIS:glycolysis I;ANAGLYCOLYSIS-PWY:glycolysis III;GLUCONEO-PWY:gluconeogenesis I	P00024:Glycolysis	-	-	-	-	-	-
Anxa2	0.391035	4.84596e-11	2.41062e-06		0.883	0.818	2.77116	2.38013	protein_coding	mm10	chr9	+	69453620	69491795	38176	ENSMUSG00000032231	mmu:12306:Anxa2, AW215814, Cal1h	12306	annexin A2 [Source:MGI Symbol;Acc:MGI:88246]	-	R-MMU-109582:Hemostasis;R-MMU-397014:Muscle contraction;R-MMU-445355:Smooth Muscle Contraction;R-MMU-75205:Dissolution of Fibrin Clot	-	-	-	-	-	GO:0001101:response to acid chemical;GO:0001501:skeletal system development;GO:0001525:angiogenesis;GO:0001568:blood vessel development;GO:0001765:membrane raft assembly;GO:0001932:regulation of protein phosphorylation;GO:0001934:positive regulation of protein phosphorylation;GO:0001944:vasculature development;GO:0002090:regulation of receptor internalization;GO:0002091:negative regulation of rec…	GO:0002020:protease binding;GO:0003676:nucleic acid binding;GO:0003723:RNA binding;GO:0004857:enzyme inhibitor activity;GO:0004859:phospholipase inhibitor activity;GO:0005488:binding;GO:0005509:calcium ion binding;GO:0005515:protein binding;GO:0005543:phospholipid binding;GO:0005544:calcium-dependent phospholipid binding;GO:0005546:phosphatidylinositol-4,5-bisphosphate binding;GO:0008092:cytoskel…	GO:0000323:lytic vacuole;GO:0001725:stress fiber;GO:0001726:ruffle;GO:0005576:extracellular region;GO:0005578:proteinaceous extracellular matrix;GO:0005604:basement membrane;GO:0005615:extracellular space;GO:0005622:intracellular;GO:0005623:cell;GO:0005634:nucleus;GO:0005737:cytoplasm;GO:0005764:lysosome;GO:0005765:lysosomal membrane;GO:0005768:endosome;GO:0005769:early endosome;GO:0005770:late e…
Dnajc6	0.509803	5.48092e-11	2.72648e-06		0.658	0.511	1.79276	1.28295	protein_coding	mm10	chr4	+	101496631	101642799	146169	ENSMUSG00000028528	mmu:72685:Dnajc6, 2810027M23Rik, mKIAA0473	72685	DnaJ heat shock protein family (Hsp40) member C6 [Source:MGI Symbol;Acc:MGI:1919935]	mmu04144:Endocytosis	R-MMU-8856828:Clathrin-mediated endocytosis;R-MMU-432722:Golgi Associated Vesicle Biogenesis;R-MMU-5653656:Vesicle-mediated transport;R-MMU-432720:Lysosome Vesicle Biogenesis;R-MMU-421837:Clathrin derived vesicle budding;R-MMU-199992:trans-Golgi Network Vesicle Budding;R-MMU-199991:Membrane Trafficking	-	-	-	-	-	GO:0006810:transport;GO:0006897:endocytosis;GO:0006898:receptor-mediated endocytosis;GO:0009987:cellular process;GO:0016043:cellular component organization;GO:0016192:vesicle-mediated transport;GO:0022411:cellular component disassembly;GO:0030100:regulation of endocytosis;GO:0032879:regulation of localization;GO:0032984:macromolecular complex disassembly;GO:0043241:protein complex disassembly;GO:…	GO:0003824:catalytic activity;GO:0004721:phosphoprotein phosphatase activity;GO:0004725:protein tyrosine phosphatase activity;GO:0005488:binding;GO:0005515:protein binding;GO:0016787:hydrolase activity;GO:0016788:hydrolase activity, acting on ester bonds;GO:0016791:phosphatase activity;GO:0017124:SH3 domain binding;GO:0019904:protein domain specific binding;GO:0042578:phosphoric ester hydrolase a…	GO:0005622:intracellular;GO:0005623:cell;GO:0014069:postsynaptic density;GO:0031982:vesicle;GO:0043226:organelle;GO:0043227:membrane-bounded organelle;GO:0043228:non-membrane-bounded organelle;GO:0043229:intracellular organelle;GO:0043232:intracellular non-membrane-bounded organelle;GO:0044424:intracellular part;GO:0044456:synapse part;GO:0044464:cell part;GO:0045202:synapse;GO:0060076:excitatory…
Ccdc3	0.545108	5.81725e-11	2.89379e-06		0.715	0.611	2.17046	1.62535	protein_coding	mm10	chr2	+	5137776	5230878	93103	ENSMUSG00000026676	mmu:74186:Ccdc3, 2310045O21Rik	74186	coiled-coil domain containing 3 [Source:MGI Symbol;Acc:MGI:1921436]	-	-	-	-	-	-	-	GO:0006629:lipid metabolic process;GO:0008152:metabolic process;GO:0008610:lipid biosynthetic process;GO:0009058:biosynthetic process;GO:0009889:regulation of biosynthetic process;GO:0009891:positive regulation of biosynthetic process;GO:0009893:positive regulation of metabolic process;GO:0009987:cellular process;GO:0019216:regulation of lipid metabolic process;GO:0019222:regulation of metabolic …	-	GO:0005576:extracellular region;GO:0005622:intracellular;GO:0005623:cell;GO:0005737:cytoplasm;GO:0005783:endoplasmic reticulum;GO:0012505:endomembrane system;GO:0043226:organelle;GO:0043227:membrane-bounded organelle;GO:0043229:intracellular organelle;GO:0043231:intracellular membrane-bounded organelle;GO:0044424:intracellular part;GO:0044444:cytoplasmic part;GO:0044464:cell part
Pierce1	0.472539	6.74019e-11	3.35291e-06		0.652	0.517	1.55376	1.08122	-	-	-	-	-	-	-	-	-	-	-	-	-	-	-	-	-	-	-	-	-
Rgs22	0.50288	6.82591e-11	3.39555e-06		0.683	0.562	1.86714	1.36426	protein_coding	mm10	chr15	-	36009479	36140400	130922	ENSMUSG00000037627	mmu:626596:Rgs22	626596	regulator of G-protein signalling 22 [Source:MGI Symbol;Acc:MGI:3613651]	-	-	-	-	-	-	-	GO:0007154:cell communication;GO:0007165:signal transduction;GO:0009966:regulation of signal transduction;GO:0009968:negative regulation of signal transduction;GO:0009987:cellular process;GO:0010646:regulation of cell communication;GO:0010648:negative regulation of cell communication;GO:0023051:regulation of signaling;GO:0023052:signaling;GO:0023057:negative regulation of signaling;GO:0044699:sin…	GO:0005096:GTPase activator activity;GO:0008047:enzyme activator activity;GO:0030234:enzyme regulator activity;GO:0030695:GTPase regulator activity;GO:0060589:nucleoside-triphosphatase regulator activity;GO:0098772:molecular function regulator	GO:0005622:intracellular;GO:0005623:cell;GO:0005634:nucleus;GO:0005737:cytoplasm;GO:0005886:plasma membrane;GO:0016020:membrane;GO:0043226:organelle;GO:0043227:membrane-bounded organelle;GO:0043229:intracellular organelle;GO:0043231:intracellular membrane-bounded organelle;GO:0044424:intracellular part;GO:0044464:cell part;GO:0071944:cell periphery
ENSMUSG00000121164	0.549998	7.68175e-11	3.82129e-06		0.523	0.368	1.37069	0.820688	-	-	-	-	-	-	-	-	-	-	-	-	-	-	-	-	-	-	-	-	-
Ccdc113	0.508372	7.91531e-11	3.93747e-06		0.66	0.568	1.67982	1.17145	protein_coding	mm10	chr8	+	95534085	95558890	24806	ENSMUSG00000036598	mmu:244608:Ccdc113, 4933409I22, BC060957	244608	coiled-coil domain containing 113 [Source:MGI Symbol;Acc:MGI:3606076]	-	-	-	-	-	-	-	GO:0000902:cell morphogenesis;GO:0006996:organelle organization;GO:0009653:anatomical structure morphogenesis;GO:0009987:cellular process;GO:0010927:cellular component assembly involved in morphogenesis;GO:0016043:cellular component organization;GO:0022607:cellular component assembly;GO:0030030:cell projection organization;GO:0030031:cell projection assembly;GO:0032502:developmental process;GO:00…	-	GO:0005622:intracellular;GO:0005623:cell;GO:0005634:nucleus;GO:0005654:nucleoplasm;GO:0005737:cytoplasm;GO:0005813:centrosome;GO:0005815:microtubule organizing center;GO:0005856:cytoskeleton;GO:0015630:microtubule cytoskeleton;GO:0031974:membrane-enclosed lumen;GO:0031981:nuclear lumen;GO:0032991:macromolecular complex;GO:0034451:centriolar satellite;GO:0043226:organelle;GO:0043227:membrane-bound…
Acsl3	0.558954	8.58699e-11	4.2716e-06		0.719	0.62	2.05753	1.49858	protein_coding	mm10	chr1	+	78657825	78707743	49919	ENSMUSG00000032883	mmu:74205:Acsl3, 2610510B12Rik, Acs3, C85929, Facl3, Pro2194	74205	acyl-CoA synthetase long-chain family member 3 [Source:MGI Symbol;Acc:MGI:1921455]	mmu01100:Metabolic pathways;mmu03320:PPAR signaling pathway;mmu04920:Adipocytokine signaling pathway;mmu04146:Peroxisome;mmu01212:Fatty acid metabolism;mmu00071:Fatty acid degradation;mmu00061:Fatty acid biosynthesis	R-MMU-75105:Fatty Acyl-CoA Biosynthesis;R-MMU-535734:Fatty acid, triacylglycerol, and ketone body metabolism;R-MMU-75109:Triglyceride Biosynthesis;R-MMU-1430728:Metabolism;R-MMU-556833:Metabolism of lipids and lipoproteins;R-MMU-75876:Synthesis of very long-chain fatty acyl-CoAs	PWY-5136:fatty acid beta-oxidation II (core pathway);FAO-PWY:fatty acid beta-oxidation I;PWY-5143:fatty acid activation;PWY-6000:gamma-linolenate biosynthesis II (animals)	-	-	-	-	GO:0006082:organic acid metabolic process;GO:0006629:lipid metabolic process;GO:0006631:fatty acid metabolic process;GO:0006633:fatty acid biosynthetic process;GO:0006656:phosphatidylcholine biosynthetic process;GO:0006807:nitrogen compound metabolic process;GO:0006810:transport;GO:0006869:lipid transport;GO:0007009:plasma membrane organization;GO:0008104:protein localization;GO:0008152:metabolic…	GO:0000166:nucleotide binding;GO:0001882:nucleoside binding;GO:0001883:purine nucleoside binding;GO:0003824:catalytic activity;GO:0004467:long-chain fatty acid-CoA ligase activity;GO:0005488:binding;GO:0005515:protein binding;GO:0005524:ATP binding;GO:0015645:fatty acid ligase activity;GO:0016874:ligase activity;GO:0016877:ligase activity, forming carbon-sulfur bonds;GO:0016878:acid-thiol ligase …	GO:0005622:intracellular;GO:0005623:cell;GO:0005737:cytoplasm;GO:0005739:mitochondrion;GO:0005740:mitochondrial envelope;GO:0005741:mitochondrial outer membrane;GO:0005777:peroxisome;GO:0005783:endoplasmic reticulum;GO:0005794:Golgi apparatus;GO:0005811:lipid particle;GO:0012505:endomembrane system;GO:0016020:membrane;GO:0016021:integral component of membrane;GO:0019867:outer membrane;GO:0031090:…
Spef2	0.414025	1.01227e-10	5.03552e-06		0.837	0.751	2.44096	2.02694	protein_coding	mm10	chr15	-	9578193	9748868	170676	ENSMUSG00000072663	mmu:320277:Spef2, C230086A09Rik	320277	sperm flagellar 2 [Source:MGI Symbol;Acc:MGI:2443727]	-	-	-	-	-	-	-	GO:0000003:reproduction;GO:0000226:microtubule cytoskeleton organization;GO:0000902:cell morphogenesis;GO:0001501:skeletal system development;GO:0001578:microtubule bundle formation;GO:0002376:immune system process;GO:0002520:immune system development;GO:0006996:organelle organization;GO:0007010:cytoskeleton organization;GO:0007017:microtubule-based process;GO:0007275:multicellular organism devel…	GO:0005488:binding;GO:0005515:protein binding	GO:0002177:manchette;GO:0005622:intracellular;GO:0005623:cell;GO:0005737:cytoplasm;GO:0005794:Golgi apparatus;GO:0005856:cytoskeleton;GO:0005929:cilium;GO:0012505:endomembrane system;GO:0015630:microtubule cytoskeleton;GO:0031514:motile cilium;GO:0036126:sperm flagellum;GO:0042995:cell projection;GO:0043226:organelle;GO:0043227:membrane-bounded organelle;GO:0043228:non-membrane-bounded organelle;…
Nphp1	0.475868	1.02225e-10	5.08519e-06		0.674	0.553	1.65722	1.18135	protein_coding	mm10	chr2	-	127740732	127788897	48166	ENSMUSG00000027378	mmu:53885:Nphp1	53885	nephronophthisis 1 (juvenile) homolog (human) [Source:MGI Symbol;Acc:MGI:1858233]	-	R-MMU-5617833:Assembly of the primary cilium;R-MMU-1852241:Organelle biogenesis and maintenance;R-MMU-5620912:Anchoring of the basal body to the plasma membrane	-	-	-	-	-	GO:0000003:reproduction;GO:0001654:eye development;GO:0003006:developmental process involved in reproduction;GO:0006996:organelle organization;GO:0007043:cell-cell junction assembly;GO:0007275:multicellular organism development;GO:0007276:gamete generation;GO:0007283:spermatogenesis;GO:0007399:nervous system development;GO:0007423:sensory organ development;GO:0008104:protein localization;GO:00099…	GO:0005488:binding;GO:0005515:protein binding	GO:0005622:intracellular;GO:0005623:cell;GO:0005737:cytoplasm;GO:0005856:cytoskeleton;GO:0005911:cell-cell junction;GO:0005923:bicellular tight junction;GO:0005929:cilium;GO:0030054:cell junction;GO:0031513:nonmotile primary cilium;GO:0031514:motile cilium;GO:0032391:photoreceptor connecting cilium;GO:0035869:ciliary transition zone;GO:0042995:cell projection;GO:0043226:organelle;GO:0043228:non-m…
Ccdc88c	0.503965	1.25313e-10	6.2337e-06		0.588	0.45	1.49795	0.993989	protein_coding	mm10	chr12	-	100911523	101029056	117534	ENSMUSG00000021182	mmu:68339:Ccdc88c, 0610010D24Rik, AV000935, AW324073, Daple, mKIAA1509	68339	coiled-coil domain containing 88C [Source:MGI Symbol;Acc:MGI:1915589]	-	-	-	-	-	-	-	GO:0001932:regulation of protein phosphorylation;GO:0006461:protein complex assembly;GO:0006464:cellular protein modification process;GO:0006468:protein phosphorylation;GO:0006793:phosphorus metabolic process;GO:0006796:phosphate-containing compound metabolic process;GO:0006950:response to stress;GO:0007154:cell communication;GO:0007165:signal transduction;GO:0007166:cell surface receptor signali…	GO:0005488:binding;GO:0005515:protein binding;GO:0019904:protein domain specific binding;GO:0030165:PDZ domain binding;GO:0043621:protein self-association	GO:0005622:intracellular;GO:0005623:cell;GO:0005737:cytoplasm;GO:0044424:intracellular part;GO:0044464:cell part
Ckap5	0.39537	1.2932e-10	6.43302e-06		0.882	0.839	2.69985	2.30448	protein_coding	mm10	chr2	+	91526762	91620664	93903	ENSMUSG00000040549	mmu:75786:Ckap5, 3110043H24Rik, 4930432B04Rik, D730027C18Rik, T25636, mKIAA0097	75786	cytoskeleton associated protein 5 [Source:MGI Symbol;Acc:MGI:1923036]	-	R-MMU-380287:Centrosome maturation;R-MMU-8854518:AURKA Activation by TPX2;R-MMU-2565942:Regulation of PLK1 Activity at G2/M Transition;R-MMU-380270:Recruitment of mitotic centrosome proteins and complexes;R-MMU-194315:Signaling by Rho GTPases;R-MMU-2500257:Resolution of Sister Chromatid Cohesion;R-MMU-5617833:Assembly of the primary cilium;R-MMU-2555396:Mitotic Metaphase and Anaphase;R-MMU-185224…	-	-	-	-	-	GO:0000226:microtubule cytoskeleton organization;GO:0000278:mitotic cell cycle;GO:0000280:nuclear division;GO:0006996:organelle organization;GO:0007010:cytoskeleton organization;GO:0007017:microtubule-based process;GO:0007049:cell cycle;GO:0007051:spindle organization;GO:0007067:mitotic nuclear division;GO:0007155:cell adhesion;GO:0007163:establishment or maintenance of cell polarity;GO:0009987:c…	GO:0005488:binding;GO:0005515:protein binding;GO:0008017:microtubule binding;GO:0008092:cytoskeletal protein binding;GO:0015631:tubulin binding;GO:0043021:ribonucleoprotein complex binding;GO:0044877:macromolecular complex binding;GO:0045296:cadherin binding;GO:0050839:cell adhesion molecule binding;GO:0098631:protein binding involved in cell adhesion;GO:0098632:protein binding involved in cell-c…	GO:0000922:spindle pole;GO:0000930:gamma-tubulin complex;GO:0005622:intracellular;GO:0005623:cell;GO:0005737:cytoplasm;GO:0005813:centrosome;GO:0005815:microtubule organizing center;GO:0005819:spindle;GO:0005856:cytoskeleton;GO:0005874:microtubule;GO:0005911:cell-cell junction;GO:0005912:adherens junction;GO:0005913:cell-cell adherens junction;GO:0015630:microtubule cytoskeleton;GO:0016020:membra…
Scn7a	0.6215	1.44573e-10	7.19179e-06		0.606	0.462	2.0109	1.3894	protein_coding	mm10	chr2	-	66673425	66784914	111490	ENSMUSG00000034810	mmu:20272:Scn7a, 1110034K09Rik, AI642000, NaG, Nav2, Nav2.3, Nax, Scn6a	20272	sodium channel, voltage-gated, type VII, alpha [Source:MGI Symbol;Acc:MGI:102965]	mmu04261:Adrenergic signaling in cardiomyocytes	-	-	-	-	-	-	-	-	-
Spag6l	0.477812	1.44881e-10	7.2071e-06		0.736	0.644	1.98316	1.50535	protein_coding	mm10	chr16	-	16753016	16829456	76441	ENSMUSG00000022783	mmu:50525:Spag6, PF16	50525	sperm associated antigen 6-like [Source:MGI Symbol;Acc:MGI:1354388]	-	-	-	-	-	-	-	GO:0000003:reproduction;GO:0000226:microtubule cytoskeleton organization;GO:0000902:cell morphogenesis;GO:0001578:microtubule bundle formation;GO:0003006:developmental process involved in reproduction;GO:0006928:movement of cell or subcellular component;GO:0006996:organelle organization;GO:0007010:cytoskeleton organization;GO:0007017:microtubule-based process;GO:0007275:multicellular organism dev…	GO:0005488:binding;GO:0005515:protein binding	GO:0005622:intracellular;GO:0005623:cell;GO:0005634:nucleus;GO:0005737:cytoplasm;GO:0005856:cytoskeleton;GO:0005874:microtubule;GO:0005929:cilium;GO:0005930:axoneme;GO:0015630:microtubule cytoskeleton;GO:0031514:motile cilium;GO:0036126:sperm flagellum;GO:0042995:cell projection;GO:0043226:organelle;GO:0043227:membrane-bounded organelle;GO:0043228:non-membrane-bounded organelle;GO:0043229:intrace…
Pcp4l1	0.328113	1.6055e-10	7.98655e-06		0.938	0.848	3.84683	3.51871	protein_coding	mm10	chr1	-	171173262	171196268	23007	ENSMUSG00000038370	mmu:66425:Pcp4l1, 1500036F01Rik	66425	Purkinje cell protein 4-like 1 [Source:MGI Symbol;Acc:MGI:1913675]	-	-	-	-	-	-	-	-	-	-
Cdr1os	0.680879	1.82259e-10	9.06645e-06		0.761	0.641	2.6697	1.98883	lncRNA	mm10	chrX	+	61116378	61292484	176107	ENSMUSG00000071753	mmu:331424:C230004F18Rik	331424	cerebellar degeneration related antigen 1, opposite strand [Source:MGI Symbol;Acc:MGI:5637821]	-	-	-	-	-	-	-	-	-	-
Cystm1	0.414449	1.84267e-10	9.16634e-06		0.757	0.644	1.96981	1.55536	protein_coding	mm10	chr18	+	36342520	36403097	60578	ENSMUSG00000046727	mmu:66060:Cystm1, 0610010O12Rik	66060	cysteine-rich transmembrane module containing 1 [Source:MGI Symbol;Acc:MGI:1913310]	-	-	-	-	-	-	-	-	-	-
Kcnmb1	0.51048	1.87164e-10	9.31047e-06		0.659	0.556	1.88338	1.3729	protein_coding	mm10	chr11	+	33963013	33973641	10629	ENSMUSG00000020155	mmu:16533:Kcnmb1, BKbeta1	16533	potassium large conductance calcium-activated channel, subfamily M, beta member 1 [Source:MGI Symbol;Acc:MGI:1334203]	mmu04911:Insulin secretion;mmu04022:cGMP-PKG signaling pathway;mmu04270:Vascular smooth muscle contraction	R-MMU-1296052:Ca2+ activated K+ channels;R-MMU-112316:Neuronal System;R-MMU-1296071:Potassium Channels	-	-	-	-	-	GO:0001101:response to acid chemical;GO:0003008:system process;GO:0003013:circulatory system process;GO:0003018:vascular process in circulatory system;GO:0005513:detection of calcium ion;GO:0006810:transport;GO:0006811:ion transport;GO:0006812:cation transport;GO:0006813:potassium ion transport;GO:0007154:cell communication;GO:0007267:cell-cell signaling;GO:0007268:chemical synaptic transmission;…	GO:0005215:transporter activity;GO:0005216:ion channel activity;GO:0005227:calcium activated cation channel activity;GO:0005261:cation channel activity;GO:0005267:potassium channel activity;GO:0008324:cation transmembrane transporter activity;GO:0015075:ion transmembrane transporter activity;GO:0015077:monovalent inorganic cation transmembrane transporter activity;GO:0015079:potassium ion transme…	GO:0005623:cell;GO:0005886:plasma membrane;GO:0005887:integral component of plasma membrane;GO:0008076:voltage-gated potassium channel complex;GO:0016020:membrane;GO:0016021:integral component of membrane;GO:0031224:intrinsic component of membrane;GO:0031226:intrinsic component of plasma membrane;GO:0032991:macromolecular complex;GO:0034702:ion channel complex;GO:0034703:cation channel complex;GO…
Enah	0.341069	1.9331e-10	9.61622e-06		0.911	0.848	3.00838	2.66731	protein_coding	mm10	chr1	-	181896384	182019990	123607	ENSMUSG00000022995	mmu:13800:Enah, Mena, NDPP-1, Ndpp1, WBP8	13800	ENAH actin regulator [Source:MGI Symbol;Acc:MGI:108360]	mmu04810:Regulation of actin cytoskeleton;mmu04360:Axon guidance	R-MMU-1266738:Developmental Biology;R-MMU-168256:Immune System;R-MMU-1280218:Adaptive Immune System;R-MMU-422475:Axon guidance;R-MMU-376176:Signaling by Robo receptor;R-MMU-202403:TCR signaling;R-MMU-202433:Generation of second messenger molecules	-	P00008:Axon guidance mediated by Slit/Robo;P00016:Cytoskeletal regulation by Rho GTPase;P00009:Axon guidance mediated by netrin	-	-	-	GO:0000902:cell morphogenesis;GO:0000904:cell morphogenesis involved in differentiation;GO:0001838:embryonic epithelial tube formation;GO:0001841:neural tube formation;GO:0001843:neural tube closure;GO:0002009:morphogenesis of an epithelium;GO:0006928:movement of cell or subcellular component;GO:0006935:chemotaxis;GO:0006996:organelle organization;GO:0007010:cytoskeleton organization;GO:0007015:a…	GO:0003779:actin binding;GO:0005488:binding;GO:0005515:protein binding;GO:0005522:profilin binding;GO:0008092:cytoskeletal protein binding;GO:0017124:SH3 domain binding;GO:0019904:protein domain specific binding;GO:0050699:WW domain binding	GO:0001725:stress fiber;GO:0005622:intracellular;GO:0005623:cell;GO:0005737:cytoplasm;GO:0005856:cytoskeleton;GO:0005886:plasma membrane;GO:0005912:adherens junction;GO:0005924:cell-substrate adherens junction;GO:0005925:focal adhesion;GO:0015629:actin cytoskeleton;GO:0016020:membrane;GO:0030027:lamellipodium;GO:0030054:cell junction;GO:0030055:cell-substrate junction;GO:0030175:filopodium;GO:003…
Cfap36	0.428082	2.00647e-10	9.9812e-06		0.737	0.644	1.88367	1.45559	protein_coding	mm10	chr11	-	29221532	29247409	25878	ENSMUSG00000020462	mmu:216618:Cfap36, 2300003H10, 4931428D14Rik, Ccdc104	216618	cilia and flagella associated protein 36 [Source:MGI Symbol;Acc:MGI:1913994]	-	-	-	-	-	-	-	-	GO:0005488:binding;GO:0005515:protein binding	GO:0005622:intracellular;GO:0005623:cell;GO:0005634:nucleus;GO:0005737:cytoplasm;GO:0042995:cell projection;GO:0043226:organelle;GO:0043227:membrane-bounded organelle;GO:0043229:intracellular organelle;GO:0043231:intracellular membrane-bounded organelle;GO:0044424:intracellular part;GO:0044464:cell part
Lrrc51	0.464006	2.05617e-10	1.02284e-05		0.629	0.514	1.51238	1.04837	protein_coding	mm10	chr7	-	101912984	101933895	20912	ENSMUSG00000064307	mmu:69358:Lrrc51, 1700008D07Rik, Lrtomt	69358	leucine rich repeat containing 51 [Source:MGI Symbol;Acc:MGI:1916608]	-	-	-	-	-	-	-	-	-	GO:0005622:intracellular;GO:0005623:cell;GO:0005737:cytoplasm;GO:0044424:intracellular part;GO:0044464:cell part
Dgat2	0.458497	2.23106e-10	1.10984e-05		0.763	0.696	2.05642	1.59792	protein_coding	mm10	chr7	-	99153658	99182719	29062	ENSMUSG00000030747	mmu:67800:Dgat2, 0610010B06Rik, ARAT, DGAT-2	67800	diacylglycerol O-acyltransferase 2 [Source:MGI Symbol;Acc:MGI:1915050]	mmu01100:Metabolic pathways;mmu00561:Glycerolipid metabolism;mmu04975:Fat digestion and absorption	R-MMU-535734:Fatty acid, triacylglycerol, and ketone body metabolism;R-MMU-75109:Triglyceride Biosynthesis;R-MMU-1483206:Glycerophospholipid biosynthesis;R-MMU-1430728:Metabolism;R-MMU-556833:Metabolism of lipids and lipoproteins;R-MMU-1483257:Phospholipid metabolism;R-MMU-1482883:Acyl chain remodeling of DAG and TAG	TRIGLSYN-PWY:triacylglycerol biosynthesis;PWY-5885:wax esters biosynthesis II	-	-	-	-	GO:0005975:carbohydrate metabolic process;GO:0005996:monosaccharide metabolic process;GO:0006006:glucose metabolic process;GO:0006066:alcohol metabolic process;GO:0006071:glycerol metabolic process;GO:0006082:organic acid metabolic process;GO:0006094:gluconeogenesis;GO:0006109:regulation of carbohydrate metabolic process;GO:0006111:regulation of gluconeogenesis;GO:0006629:lipid metabolic process;…	GO:0003824:catalytic activity;GO:0003846:2-acylglycerol O-acyltransferase activity;GO:0004144:diacylglycerol O-acyltransferase activity;GO:0005488:binding;GO:0005515:protein binding;GO:0008374:O-acyltransferase activity;GO:0016411:acylglycerol O-acyltransferase activity;GO:0016740:transferase activity;GO:0016746:transferase activity, transferring acyl groups;GO:0016747:transferase activity, trans…	GO:0005622:intracellular;GO:0005623:cell;GO:0005737:cytoplasm;GO:0005739:mitochondrion;GO:0005783:endoplasmic reticulum;GO:0005789:endoplasmic reticulum membrane;GO:0005811:lipid particle;GO:0012505:endomembrane system;GO:0016020:membrane;GO:0016021:integral component of membrane;GO:0030176:integral component of endoplasmic reticulum membrane;GO:0031224:intrinsic component of membrane;GO:0031227:…
Aig1	0.435553	2.64035e-10	1.31344e-05		0.778	0.717	2.0603	1.62475	protein_coding	mm10	chr10	-	13647054	13868980	221927	ENSMUSG00000019806	mmu:66253:Aig1, 1500031O19Rik, AV064870, AW413422, CGI-103	66253	androgen-induced 1 [Source:MGI Symbol;Acc:MGI:1913503]	-	-	-	-	-	-	-	-	-	GO:0016020:membrane;GO:0016021:integral component of membrane;GO:0031224:intrinsic component of membrane;GO:0044425:membrane part
Tekt1	0.469355	2.67187e-10	1.32912e-05		0.622	0.508	1.50126	1.0319	protein_coding	mm10	chr11	-	72344722	72362442	17721	ENSMUSG00000020799	mmu:21689:Tekt1, MT14	21689	tektin 1 [Source:MGI Symbol;Acc:MGI:1333819]	-	-	-	-	-	-	-	-	-	GO:0005622:intracellular;GO:0005623:cell;GO:0005634:nucleus;GO:0005856:cytoskeleton;GO:0005874:microtubule;GO:0015630:microtubule cytoskeleton;GO:0043226:organelle;GO:0043227:membrane-bounded organelle;GO:0043228:non-membrane-bounded organelle;GO:0043229:intracellular organelle;GO:0043231:intracellular membrane-bounded organelle;GO:0043232:intracellular non-membrane-bounded organelle;GO:0044422:o…
Cfap299	0.457664	3.11444e-10	1.54928e-05		0.732	0.641	1.90959	1.45193	protein_coding	mm10	chr5	+	98329304	98802047	472744	ENSMUSG00000057816	mmu:75784:1700007G11Rik, 4930428O21Rik	75784	cilia and flagella associated protein 299 [Source:MGI Symbol;Acc:MGI:1916571]	-	-	-	-	-	-	-	-	-	-
Nek1	0.455474	3.19045e-10	1.58709e-05		0.735	0.663	2.10115	1.64567	protein_coding	mm10	chr8	+	60993195	61131346	138152	ENSMUSG00000031644	mmu:18004:Nek1, D8Ertd790e, kat	18004	NIMA (never in mitosis gene a)-related expressed kinase 1 [Source:MGI Symbol;Acc:MGI:97303]	-	-	-	-	-	-	-	GO:0000003:reproduction;GO:0000075:cell cycle checkpoint;GO:0000077:DNA damage checkpoint;GO:0000278:mitotic cell cycle;GO:0000280:nuclear division;GO:0000902:cell morphogenesis;GO:0001655:urogenital system development;GO:0001822:kidney development;GO:0006464:cellular protein modification process;GO:0006468:protein phosphorylation;GO:0006793:phosphorus metabolic process;GO:0006796:phosphate-conta…	GO:0000166:nucleotide binding;GO:0001882:nucleoside binding;GO:0001883:purine nucleoside binding;GO:0003824:catalytic activity;GO:0004672:protein kinase activity;GO:0004674:protein serine/threonine kinase activity;GO:0004702:receptor signaling protein serine/threonine kinase activity;GO:0004713:protein tyrosine kinase activity;GO:0004871:signal transducer activity;GO:0005057:receptor signaling pr…	GO:0000242:pericentriolar material;GO:0005622:intracellular;GO:0005623:cell;GO:0005634:nucleus;GO:0005737:cytoplasm;GO:0005813:centrosome;GO:0005815:microtubule organizing center;GO:0005856:cytoskeleton;GO:0015630:microtubule cytoskeleton;GO:0043226:organelle;GO:0043227:membrane-bounded organelle;GO:0043228:non-membrane-bounded organelle;GO:0043229:intracellular organelle;GO:0043231:intracellular…
Oxct1	0.385653	3.25679e-10	1.62009e-05		0.9	0.854	2.84876	2.46311	protein_coding	mm10	chr15	+	4026383	4155344	128962	ENSMUSG00000022186	mmu:67041:Oxct1, 2610008O03Rik, Oxct, Oxct2a, Scot-s	67041	3-oxoacid CoA transferase 1 [Source:MGI Symbol;Acc:MGI:1914291]	mmu00072:Synthesis and degradation of ketone bodies;mmu00280:Valine, leucine and isoleucine degradation;mmu00650:Butanoate metabolism	R-MMU-535734:Fatty acid, triacylglycerol, and ketone body metabolism;R-MMU-1430728:Metabolism;R-MMU-556833:Metabolism of lipids and lipoproteins;R-MMU-77108:Utilization of Ketone Bodies;R-MMU-74182:Ketone body metabolism	ACETOACETATE-DEG-PWY:acetoacetate degradation (to acetyl CoA);PWY3FA-1022:ketone oxidation;PWY66-368:ketolysis	-	-	-	-	GO:0001678:cellular glucose homeostasis;GO:0002790:peptide secretion;GO:0002791:regulation of peptide secretion;GO:0002793:positive regulation of peptide secretion;GO:0006810:transport;GO:0007154:cell communication;GO:0007267:cell-cell signaling;GO:0008104:protein localization;GO:0008152:metabolic process;GO:0009056:catabolic process;GO:0009306:protein secretion;GO:0009743:response to carbohydrat…	GO:0003824:catalytic activity;GO:0005488:binding;GO:0005515:protein binding;GO:0008260:3-oxoacid CoA-transferase activity;GO:0008410:CoA-transferase activity;GO:0016740:transferase activity;GO:0016782:transferase activity, transferring sulfur-containing groups;GO:0042802:identical protein binding;GO:0042803:protein homodimerization activity;GO:0046983:protein dimerization activity	GO:0005622:intracellular;GO:0005623:cell;GO:0005737:cytoplasm;GO:0005739:mitochondrion;GO:0043226:organelle;GO:0043227:membrane-bounded organelle;GO:0043229:intracellular organelle;GO:0043231:intracellular membrane-bounded organelle;GO:0044424:intracellular part;GO:0044444:cytoplasmic part;GO:0044464:cell part
Dnai4	0.439734	3.27604e-10	1.62967e-05		0.753	0.693	2.01049	1.57076	-	-	-	-	-	-	-	-	-	-	-	-	-	-	-	-	-	-	-	-	-
Myb	0.48449	3.37356e-10	1.67818e-05		0.565	0.416	1.44238	0.95789	protein_coding	mm10	chr10	-	21124935	21160984	36050	ENSMUSG00000019982	mmu:17863:Myb, AI550390, M16449, c-myb	17863	myeloblastosis oncogene [Source:MGI Symbol;Acc:MGI:97249]	mmu04151:PI3K-Akt signaling pathway;mmu05166:HTLV-I infection	-	-	-	-	-	-	GO:0000082:G1/S transition of mitotic cell cycle;GO:0000122:negative regulation of transcription from RNA polymerase II promoter;GO:0000278:mitotic cell cycle;GO:0001701:in utero embryonic development;GO:0001775:cell activation;GO:0002252:immune effector process;GO:0002263:cell activation involved in immune response;GO:0002285:lymphocyte activation involved in immune response;GO:0002286:T cell ac…	GO:0000975:regulatory region DNA binding;GO:0000976:transcription regulatory region sequence-specific DNA binding;GO:0000977:RNA polymerase II regulatory region sequence-specific DNA binding;GO:0000978:RNA polymerase II core promoter proximal region sequence-specific DNA binding;GO:0000981:RNA polymerase II transcription factor activity, sequence-specific DNA binding;GO:0000982:transcription fact…	GO:0005622:intracellular;GO:0005623:cell;GO:0005634:nucleus;GO:0005737:cytoplasm;GO:0005829:cytosol;GO:0043226:organelle;GO:0043227:membrane-bounded organelle;GO:0043229:intracellular organelle;GO:0043231:intracellular membrane-bounded organelle;GO:0044424:intracellular part;GO:0044444:cytoplasmic part;GO:0044464:cell part
Elmod3	0.493243	3.89286e-10	1.9365e-05		0.624	0.502	1.60454	1.1113	protein_coding	mm10	chr6	-	72565922	72598413	32492	ENSMUSG00000056698	mmu:232089:Elmod3, AI844780, C330008I15Rik, RBM29, Rbed1	232089	ELMO/CED-12 domain containing 3 [Source:MGI Symbol;Acc:MGI:2445168]	-	-	-	-	-	-	-	-	GO:0005096:GTPase activator activity;GO:0008047:enzyme activator activity;GO:0030234:enzyme regulator activity;GO:0030695:GTPase regulator activity;GO:0060589:nucleoside-triphosphatase regulator activity;GO:0098772:molecular function regulator	GO:0005622:intracellular;GO:0005623:cell;GO:0005737:cytoplasm;GO:0005856:cytoskeleton;GO:0005929:cilium;GO:0042995:cell projection;GO:0043226:organelle;GO:0043228:non-membrane-bounded organelle;GO:0043229:intracellular organelle;GO:0043232:intracellular non-membrane-bounded organelle;GO:0044424:intracellular part;GO:0044464:cell part
Sap30bpos	0.662485	4.14491e-10	2.06189e-05		0.434	0.283	1.34522	0.682733	lncRNA	mm10	chr11	-	115946450	115952105	5656	ENSMUSG00000087064	-	-	SAP30 binding protein, opposite strand [Source:MGI Symbol;Acc:MGI:3650575]	-	-	-	-	-	-	-	-	-	-
Cep83	0.534651	4.19941e-10	2.08899e-05		0.656	0.565	1.76686	1.23221	protein_coding	mm10	chr10	+	94688654	94790853	102200	ENSMUSG00000020024	mmu:77048:Cep83, 2600001G24Rik, 4921537D05Rik, 5730513H21Rik, Ccdc41	77048	centrosomal protein 83 [Source:MGI Symbol;Acc:MGI:1924298]	-	R-MMU-5617833:Assembly of the primary cilium;R-MMU-1852241:Organelle biogenesis and maintenance;R-MMU-5620912:Anchoring of the basal body to the plasma membrane	-	-	-	-	-	GO:0000902:cell morphogenesis;GO:0006810:transport;GO:0006996:organelle organization;GO:0008104:protein localization;GO:0009653:anatomical structure morphogenesis;GO:0009987:cellular process;GO:0010927:cellular component assembly involved in morphogenesis;GO:0016043:cellular component organization;GO:0016192:vesicle-mediated transport;GO:0022406:membrane docking;GO:0022607:cellular component asse…	-	GO:0005622:intracellular;GO:0005623:cell;GO:0005737:cytoplasm;GO:0005794:Golgi apparatus;GO:0005813:centrosome;GO:0005814:centriole;GO:0005815:microtubule organizing center;GO:0005856:cytoskeleton;GO:0005929:cilium;GO:0012505:endomembrane system;GO:0015630:microtubule cytoskeleton;GO:0032991:macromolecular complex;GO:0042995:cell projection;GO:0043226:organelle;GO:0043227:membrane-bounded organel…
Tspan15	0.468372	4.38187e-10	2.17976e-05		0.715	0.626	1.87741	1.40904	protein_coding	mm10	chr10	-	62185396	62231251	45856	ENSMUSG00000037031	mmu:70423:Tspan15, 1110036D12Rik, 2700063A19Rik, AW048364, Tm4sf15	70423	tetraspanin 15 [Source:MGI Symbol;Acc:MGI:1917673]	-	-	-	-	-	-	-	GO:0007009:plasma membrane organization;GO:0007154:cell communication;GO:0007165:signal transduction;GO:0007166:cell surface receptor signaling pathway;GO:0007219:Notch signaling pathway;GO:0008104:protein localization;GO:0008152:metabolic process;GO:0008593:regulation of Notch signaling pathway;GO:0009966:regulation of signal transduction;GO:0009967:positive regulation of signal transduction;GO:…	GO:0005488:binding;GO:0005515:protein binding;GO:0019899:enzyme binding	GO:0005576:extracellular region;GO:0005623:cell;GO:0005886:plasma membrane;GO:0005887:integral component of plasma membrane;GO:0009986:cell surface;GO:0016020:membrane;GO:0016021:integral component of membrane;GO:0031224:intrinsic component of membrane;GO:0031226:intrinsic component of plasma membrane;GO:0031982:vesicle;GO:0031988:membrane-bounded vesicle;GO:0043226:organelle;GO:0043227:membrane-…
Txn1	0.301779	4.9121e-10	2.44352e-05		0.919	0.872	2.93589	2.63411	protein_coding	mm10	chr4	-	57943373	57956411	13039	ENSMUSG00000028367	mmu:22166:Txn1, ADF, AW550880, Trx1, Txn	22166	thioredoxin 1 [Source:MGI Symbol;Acc:MGI:98874]	-	R-MMU-15869:Metabolism of nucleotides;R-MMU-3700989:Transcriptional Regulation by TP53;R-MMU-168643:Nucleotide-binding domain, leucine rich repeat containing receptor (NLR) signaling pathways;R-MMU-5676934:Protein repair;R-MMU-168256:Immune System;R-MMU-392499:Metabolism of proteins;R-MMU-1430728:Metabolism;R-MMU-2262752:Cellular responses to stress;R-MMU-212436:Generic Transcription Pathway;R-MM…	-	P00046:Oxidative stress response;P00030:Hypoxia response via HIF activation	-	-	-	GO:0000060:protein import into nucleus, translocation;GO:0000103:sulfate assimilation;GO:0000122:negative regulation of transcription from RNA polymerase II promoter;GO:0000302:response to reactive oxygen species;GO:0001932:regulation of protein phosphorylation;GO:0001934:positive regulation of protein phosphorylation;GO:0006139:nucleobase-containing compound metabolic process;GO:0006351:transcri…	GO:0003676:nucleic acid binding;GO:0003723:RNA binding;GO:0003824:catalytic activity;GO:0005488:binding;GO:0005515:protein binding;GO:0015035:protein disulfide oxidoreductase activity;GO:0015036:disulfide oxidoreductase activity;GO:0015037:peptide disulfide oxidoreductase activity;GO:0016491:oxidoreductase activity;GO:0016667:oxidoreductase activity, acting on a sulfur group of donors;GO:0016671:…	GO:0005576:extracellular region;GO:0005622:intracellular;GO:0005623:cell;GO:0005634:nucleus;GO:0005737:cytoplasm;GO:0005739:mitochondrion;GO:0005829:cytosol;GO:0030424:axon;GO:0030425:dendrite;GO:0031982:vesicle;GO:0031988:membrane-bounded vesicle;GO:0036477:somatodendritic compartment;GO:0042995:cell projection;GO:0043005:neuron projection;GO:0043025:neuronal cell body;GO:0043226:organelle;GO:00…
Lrrc36	0.502443	5.04858e-10	2.51142e-05		0.715	0.611	2.02715	1.52471	protein_coding	mm10	chr8	+	105413571	105464086	50516	ENSMUSG00000054320	mmu:270091:Lrrc36, BC036564	270091	leucine rich repeat containing 36 [Source:MGI Symbol;Acc:MGI:2448585]	-	-	-	-	-	-	-	-	-	-
Wwtr1	0.473335	5.04917e-10	2.51171e-05		0.612	0.486	1.54933	1.076	protein_coding	mm10	chr3	-	57455649	57575910	120262	ENSMUSG00000027803	mmu:97064:Wwtr1, 2310058J06Rik, 2610021I22Rik, C78399, Taz	97064	WW domain containing transcription regulator 1 [Source:MGI Symbol;Acc:MGI:1917649]	mmu04390:Hippo signaling pathway;mmu04392:Hippo signaling pathway -multiple species	R-MMU-170834:Signaling by TGF-beta Receptor Complex;R-MMU-2032785:YAP1- and WWTR1 (TAZ)-stimulated gene expression;R-MMU-2173796:SMAD2/SMAD3:SMAD4 heterotrimer regulates transcription;R-MMU-162582:Signal Transduction;R-MMU-2173793:Transcriptional activity of SMAD2/SMAD3:SMAD4 heterotrimer;R-MMU-212436:Generic Transcription Pathway;R-MMU-74160:Gene Expression;R-MMU-2028269:Signaling by Hippo	-	-	-	-	-	GO:0000122:negative regulation of transcription from RNA polymerase II promoter;GO:0000902:cell morphogenesis;GO:0000904:cell morphogenesis involved in differentiation;GO:0001503:ossification;GO:0001649:osteoblast differentiation;GO:0001655:urogenital system development;GO:0001656:metanephros development;GO:0001822:kidney development;GO:0001837:epithelial to mesenchymal transition;GO:0001932:regu…	GO:0000988:transcription factor activity, protein binding;GO:0000989:transcription factor activity, transcription factor binding;GO:0003712:transcription cofactor activity;GO:0003713:transcription coactivator activity;GO:0003714:transcription corepressor activity;GO:0005488:binding;GO:0005515:protein binding;GO:0042802:identical protein binding;GO:0042803:protein homodimerization activity;GO:0046…	GO:0005622:intracellular;GO:0005623:cell;GO:0005634:nucleus;GO:0005654:nucleoplasm;GO:0005667:transcription factor complex;GO:0005737:cytoplasm;GO:0031974:membrane-enclosed lumen;GO:0031981:nuclear lumen;GO:0032991:macromolecular complex;GO:0043226:organelle;GO:0043227:membrane-bounded organelle;GO:0043229:intracellular organelle;GO:0043231:intracellular membrane-bounded organelle;GO:0043233:orga…
Hsph1	0.386926	5.47055e-10	2.72133e-05		0.87	0.79	2.60968	2.22275	protein_coding	mm10	chr5	-	149614287	149636376	22090	ENSMUSG00000029657	mmu:15505:Hsph1, 105kDa, AI790491, Hsp105, Hsp110, hsp-E7I, hsp110/105	15505	heat shock 105kDa/110kDa protein 1 [Source:MGI Symbol;Acc:MGI:105053]	mmu04141:Protein processing in endoplasmic reticulum	R-MMU-5653656:Vesicle-mediated transport;R-MMU-3371453:Regulation of HSF1-mediated heat shock response;R-MMU-2173782:Binding and Uptake of Ligands by Scavenger Receptors;R-MMU-2262752:Cellular responses to stress;R-MMU-3000484:Scavenging by Class F Receptors;R-MMU-3371556:Cellular response to heat stress	-	-	-	-	-	GO:0000165:MAPK cascade;GO:0000226:microtubule cytoskeleton organization;GO:0000302:response to reactive oxygen species;GO:0001775:cell activation;GO:0001932:regulation of protein phosphorylation;GO:0001933:negative regulation of protein phosphorylation;GO:0001934:positive regulation of protein phosphorylation;GO:0002376:immune system process;GO:0002682:regulation of immune system process;GO:0002…	GO:0000166:nucleotide binding;GO:0001882:nucleoside binding;GO:0001883:purine nucleoside binding;GO:0005488:binding;GO:0005515:protein binding;GO:0005524:ATP binding;GO:0008092:cytoskeletal protein binding;GO:0015631:tubulin binding;GO:0017076:purine nucleotide binding;GO:0030554:adenyl nucleotide binding;GO:0032549:ribonucleoside binding;GO:0032550:purine ribonucleoside binding;GO:0032553:ribonu…	GO:0005576:extracellular region;GO:0005622:intracellular;GO:0005623:cell;GO:0005634:nucleus;GO:0005654:nucleoplasm;GO:0005737:cytoplasm;GO:0005829:cytosol;GO:0005856:cytoskeleton;GO:0005874:microtubule;GO:0015630:microtubule cytoskeleton;GO:0031974:membrane-enclosed lumen;GO:0031981:nuclear lumen;GO:0031982:vesicle;GO:0031988:membrane-bounded vesicle;GO:0043226:organelle;GO:0043227:membrane-bound…
Amotl2	0.514755	5.67649e-10	2.82377e-05		0.673	0.568	1.84313	1.32838	protein_coding	mm10	chr9	+	102716672	102733418	16747	ENSMUSG00000032531	mmu:56332:Amotl2, AW549739, C79691, Lccp, MASCOT, mKIAA0989	56332	angiomotin-like 2 [Source:MGI Symbol;Acc:MGI:1929286]	-	R-MMU-162582:Signal Transduction;R-MMU-2028269:Signaling by Hippo	-	-	-	-	-	GO:0007154:cell communication;GO:0007165:signal transduction;GO:0007166:cell surface receptor signaling pathway;GO:0007267:cell-cell signaling;GO:0009987:cellular process;GO:0016055:Wnt signaling pathway;GO:0023052:signaling;GO:0035329:hippo signaling;GO:0035556:intracellular signal transduction;GO:0044699:single-organism process;GO:0044700:single organism signaling;GO:0044763:single-organism cel…	GO:0005488:binding;GO:0005515:protein binding;GO:0042802:identical protein binding	GO:0005622:intracellular;GO:0005623:cell;GO:0005737:cytoplasm;GO:0005768:endosome;GO:0005773:vacuole;GO:0005886:plasma membrane;GO:0005911:cell-cell junction;GO:0005923:bicellular tight junction;GO:0012505:endomembrane system;GO:0016020:membrane;GO:0016324:apical plasma membrane;GO:0030054:cell junction;GO:0031410:cytoplasmic vesicle;GO:0031982:vesicle;GO:0043226:organelle;GO:0043227:membrane-bou…
Slc14a2	0.599432	5.75533e-10	2.86299e-05		0.656	0.538	2.0983	1.49887	protein_coding	mm10	chr18	-	78146148	78596942	450795	ENSMUSG00000024552	mmu:27411:Slc14a2, UT-A1, UT-A3	27411	solute carrier family 14 (urea transporter), member 2 [Source:MGI Symbol;Acc:MGI:1351653]	-	-	-	-	-	-	-	GO:0006810:transport;GO:0015840:urea transport;GO:0019755:one-carbon compound transport;GO:0042886:amide transport;GO:0044699:single-organism process;GO:0044765:single-organism transport;GO:0051179:localization;GO:0051234:establishment of localization;GO:0055085:transmembrane transport;GO:0071702:organic substance transport;GO:0071705:nitrogen compound transport;GO:0071918:urea transmembrane tran…	GO:0005215:transporter activity;GO:0005488:binding;GO:0005515:protein binding;GO:0015204:urea transmembrane transporter activity;GO:0015265:urea channel activity;GO:0015267:channel activity;GO:0022803:passive transmembrane transporter activity;GO:0022838:substrate-specific channel activity;GO:0022857:transmembrane transporter activity;GO:0022891:substrate-specific transmembrane transporter activi…	GO:0005623:cell;GO:0005886:plasma membrane;GO:0005887:integral component of plasma membrane;GO:0016020:membrane;GO:0016021:integral component of membrane;GO:0031224:intrinsic component of membrane;GO:0031226:intrinsic component of plasma membrane;GO:0044425:membrane part;GO:0044459:plasma membrane part;GO:0044464:cell part;GO:0071944:cell periphery
Prrt1	0.470038	6.07107e-10	3.02006e-05		0.691	0.581	1.74337	1.27333	protein_coding	mm10	chr17	+	34629533	34633126	3594	ENSMUSG00000015476	mmu:260297:Prrt1, Bat-4, Bat4, D17H6S54E, DSPD1, G5b, NG5, ORF31	260297	proline-rich transmembrane protein 1 [Source:MGI Symbol;Acc:MGI:1932118]	-	-	-	-	-	-	-	GO:0009607:response to biotic stimulus;GO:0050896:response to stimulus	-	GO:0005623:cell;GO:0005886:plasma membrane;GO:0016020:membrane;GO:0016021:integral component of membrane;GO:0030054:cell junction;GO:0031224:intrinsic component of membrane;GO:0044425:membrane part;GO:0044464:cell part;GO:0045202:synapse;GO:0071944:cell periphery
Gpx8	0.458754	6.33721e-10	3.15244e-05		0.45	0.301	1.01486	0.556105	protein_coding	mm10	chr13	-	113042753	113046410	3658	ENSMUSG00000021760	mmu:69590:Gpx8, 2310016C16Rik, AU017063	69590	glutathione peroxidase 8 (putative) [Source:MGI Symbol;Acc:MGI:1916840]	mmu00480:Glutathione metabolism;mmu04918:Thyroid hormone synthesis;mmu00590:Arachidonic acid metabolism	R-MMU-2262752:Cellular responses to stress;R-MMU-3299685:Detoxification of Reactive Oxygen Species	PWY-4081:glutathione redox reactions I	-	-	-	-	GO:0006950:response to stress;GO:0006979:response to oxidative stress;GO:0008152:metabolic process;GO:0044699:single-organism process;GO:0044710:single-organism metabolic process;GO:0050896:response to stimulus;GO:0055114:oxidation-reduction process	GO:0003824:catalytic activity;GO:0004601:peroxidase activity;GO:0004602:glutathione peroxidase activity;GO:0016209:antioxidant activity;GO:0016491:oxidoreductase activity;GO:0016684:oxidoreductase activity, acting on peroxide as acceptor	GO:0016020:membrane;GO:0016021:integral component of membrane;GO:0031224:intrinsic component of membrane;GO:0044425:membrane part
Ephx1	0.500042	6.70825e-10	3.33702e-05		0.563	0.444	1.45188	0.951837	protein_coding	mm10	chr1	-	180976210	181020904	44695	ENSMUSG00000038776	mmu:13849:Ephx1, EH, Eph-1, Eph1, Epxh1, mEH	13849	epoxide hydrolase 1, microsomal [Source:MGI Symbol;Acc:MGI:95405]	mmu05204:Chemical carcinogenesis;mmu00980:Metabolism of xenobiotics by cytochrome P450;mmu04976:Bile secretion	R-MMU-211859:Biological oxidations;R-MMU-1430728:Metabolism;R-MMU-211945:Phase 1 - Functionalization of compounds	-	-	-	-	-	GO:0006066:alcohol metabolic process;GO:0006725:cellular aromatic compound metabolic process;GO:0008152:metabolic process;GO:0009056:catabolic process;GO:0009058:biosynthetic process;GO:0009636:response to toxic substance;GO:0009987:cellular process;GO:0010033:response to organic substance;GO:0014070:response to organic cyclic compound;GO:0019439:aromatic compound catabolic process;GO:0019751:pol…	GO:0003824:catalytic activity;GO:0004301:epoxide hydrolase activity;GO:0005488:binding;GO:0005515:protein binding;GO:0016787:hydrolase activity;GO:0016801:hydrolase activity, acting on ether bonds;GO:0016803:ether hydrolase activity;GO:0019899:enzyme binding;GO:0033961:cis-stilbene-oxide hydrolase activity	GO:0005622:intracellular;GO:0005623:cell;GO:0005737:cytoplasm;GO:0005783:endoplasmic reticulum;GO:0005886:plasma membrane;GO:0012505:endomembrane system;GO:0016020:membrane;GO:0016021:integral component of membrane;GO:0031224:intrinsic component of membrane;GO:0043226:organelle;GO:0043227:membrane-bounded organelle;GO:0043229:intracellular organelle;GO:0043231:intracellular membrane-bounded organ…
Cfap418	0.440352	6.73864e-10	3.35214e-05		0.702	0.617	1.8163	1.37595	-	-	-	-	-	-	-	-	-	-	-	-	-	-	-	-	-	-	-	-	-
Fam107a	0.663331	6.7788e-10	3.37211e-05		0.667	0.553	2.13918	1.47585	protein_coding	mm10	chr14	-	8296274	8318023	21750	ENSMUSG00000021750	mmu:268709:Fam107a, DRR1	268709	family with sequence similarity 107, member A [Source:MGI Symbol;Acc:MGI:3041256]	-	-	-	-	-	-	-	-	-	-
Synj1	0.421266	7.45595e-10	3.70896e-05		0.728	0.641	1.96566	1.54439	protein_coding	mm10	chr16	-	90936092	91011308	75217	ENSMUSG00000022973	mmu:104015:Synj1, A930006D20Rik, AA675315, mKIAA0910	104015	synaptojanin 1 [Source:MGI Symbol;Acc:MGI:1354961]	mmu01100:Metabolic pathways;mmu04070:Phosphatidylinositol signaling system;mmu00562:Inositol phosphate metabolism	R-MMU-8856828:Clathrin-mediated endocytosis;R-MMU-1855204:Synthesis of IP3 and IP4 in the cytosol;R-MMU-5653656:Vesicle-mediated transport;R-MMU-1660499:Synthesis of PIPs at the plasma membrane;R-MMU-1430728:Metabolism;R-MMU-1855183:Synthesis of IP2, IP, and Ins in the cytosol;R-MMU-556833:Metabolism of lipids and lipoproteins;R-MMU-1483255:PI Metabolism;R-MMU-1483257:Phospholipid metabolism;R-MM…	-	-	-	-	-	-	-	-
Fads2	0.424698	7.56098e-10	3.76121e-05		0.829	0.769	2.50002	2.07532	protein_coding	mm10	chr19	-	10062765	10101746	38982	ENSMUSG00000024665	mmu:56473:Fads2, 2900042M13Rik, Fadsd2	56473	fatty acid desaturase 2 [Source:MGI Symbol;Acc:MGI:1930079]	mmu03320:PPAR signaling pathway;mmu01040:Biosynthesis of unsaturated fatty acids;mmu00592:alpha-Linolenic acid metabolism;mmu01212:Fatty acid metabolism	R-MMU-2046104:alpha-linolenic (omega3) and linoleic (omega6) acid metabolism;R-MMU-2046105:Linoleic acid (LA) metabolism;R-MMU-1430728:Metabolism;R-MMU-556833:Metabolism of lipids and lipoproteins;R-MMU-2046106:alpha-linolenic acid (ALA) metabolism	PWY-5996:oleate biosynthesis II (animals)	-	-	-	-	GO:0006082:organic acid metabolic process;GO:0006629:lipid metabolic process;GO:0006631:fatty acid metabolic process;GO:0006633:fatty acid biosynthetic process;GO:0006810:transport;GO:0008152:metabolic process;GO:0008610:lipid biosynthetic process;GO:0009058:biosynthetic process;GO:0009987:cellular process;GO:0016053:organic acid biosynthetic process;GO:0019752:carboxylic acid metabolic process;G…	GO:0003824:catalytic activity;GO:0004768:stearoyl-CoA 9-desaturase activity;GO:0016215:acyl-CoA desaturase activity;GO:0016491:oxidoreductase activity;GO:0016705:oxidoreductase activity, acting on paired donors, with incorporation or reduction of molecular oxygen;GO:0016717:oxidoreductase activity, acting on paired donors, with oxidation of a pair of donors resulting in the reduction of molecular…	GO:0005622:intracellular;GO:0005623:cell;GO:0005737:cytoplasm;GO:0005783:endoplasmic reticulum;GO:0012505:endomembrane system;GO:0016020:membrane;GO:0016021:integral component of membrane;GO:0031224:intrinsic component of membrane;GO:0043226:organelle;GO:0043227:membrane-bounded organelle;GO:0043229:intracellular organelle;GO:0043231:intracellular membrane-bounded organelle;GO:0044424:intracellul…
Klhl13	0.502966	7.7382e-10	3.84937e-05		0.546	0.41	1.35134	0.848379	protein_coding	mm10	chrX	-	23219271	23365082	145812	ENSMUSG00000036782	mmu:67455:Klhl13, 1200009K10Rik, AI451128, Bklhd2, D130072F20Rik	67455	kelch-like 13 [Source:MGI Symbol;Acc:MGI:1914705]	mmu04120:Ubiquitin mediated proteolysis	-	-	-	-	-	-	GO:0000278:mitotic cell cycle;GO:0000280:nuclear division;GO:0000910:cytokinesis;GO:0006464:cellular protein modification process;GO:0006996:organelle organization;GO:0007049:cell cycle;GO:0007067:mitotic nuclear division;GO:0008152:metabolic process;GO:0009987:cellular process;GO:0016043:cellular component organization;GO:0016567:protein ubiquitination;GO:0019538:protein metabolic process;GO:002…	GO:0003824:catalytic activity;GO:0004842:ubiquitin-protein transferase activity;GO:0016740:transferase activity;GO:0019787:ubiquitin-like protein transferase activity	GO:0000151:ubiquitin ligase complex;GO:0005622:intracellular;GO:0005623:cell;GO:0030496:midbody;GO:0031461:cullin-RING ubiquitin ligase complex;GO:0031463:Cul3-RING ubiquitin ligase complex;GO:0032991:macromolecular complex;GO:0043234:protein complex;GO:0044424:intracellular part;GO:0044464:cell part;GO:1902494:catalytic complex;GO:1990234:transferase complex
Gm28729	0.457249	8.71186e-10	4.33371e-05		0.572	0.456	1.38488	0.927626	protein_coding	mm10	chr9	-	96486001	96525264	39264	ENSMUSG00000099564	-	-	predicted gene 28729 [Source:MGI Symbol;Acc:MGI:5579435]	-	-	-	-	-	-	-	-	-	-
Dnai1	0.435913	9.31478e-10	4.63364e-05		0.726	0.632	1.93379	1.49788	-	-	-	-	-	-	-	-	-	-	-	-	-	-	-	-	-	-	-	-	-
Cfap46	0.489696	9.43916e-10	4.69551e-05		0.713	0.644	1.96944	1.47975	protein_coding	mm10	chr7	-	139600951	139683817	82867	ENSMUSG00000049571	mmu:212124:Cfap46, 9330101J02Rik, E030019B06Rik, Gm170, Ttc40	212124	cilia and flagella associated protein 46 [Source:MGI Symbol;Acc:MGI:2444387]	-	-	-	-	-	-	-	-	-	-
Abat	0.511206	9.64366e-10	4.79724e-05		0.61	0.502	1.6284	1.11719	protein_coding	mm10	chr16	+	8513429	8621568	108140	ENSMUSG00000057880	mmu:268860:Abat, 9630038C02Rik, AI255750, Gabaat, Gabat, Gm9851, I54, Laibat, X61497	268860	4-aminobutyrate aminotransferase [Source:MGI Symbol;Acc:MGI:2443582]	mmu01100:Metabolic pathways;mmu04727:GABAergic synapse;mmu00280:Valine, leucine and isoleucine degradation;mmu00650:Butanoate metabolism;mmu00250:Alanine, aspartate and glutamate metabolism;mmu00410:beta-Alanine metabolism;mmu00640:Propanoate metabolism	R-MMU-916853:Degradation of GABA;R-MMU-112316:Neuronal System;R-MMU-112310:Neurotransmitter Release Cycle;R-MMU-112315:Transmission across Chemical Synapses;R-MMU-888590:GABA synthesis, release, reuptake and degradation	GLUDEG-I-PWY:glutamate degradation III (via 4-aminobutyrate);PWY-6473:4-aminobutyrate degradation IV;PWY-6535:4-aminobutyrate degradation I;BETA-ALA-DEGRADATION-I-PWY:beta-alanine degradation I;VALDEG-PWY:valine degradation I;PWY-4321:glutamate degradation IV	P02771:Pyrimidine Metabolism;P04384:Gamma-aminobutyric acid synthesis;P02726:Aminobutyrate degradation	-	-	-	GO:0000003:reproduction;GO:0001505:regulation of neurotransmitter levels;GO:0001659:temperature homeostasis;GO:0001666:response to hypoxia;GO:0001775:cell activation;GO:0002790:peptide secretion;GO:0002791:regulation of peptide secretion;GO:0002793:positive regulation of peptide secretion;GO:0003008:system process;GO:0003012:muscle system process;GO:0003013:circulatory system process;GO:0006082:o…	GO:0003824:catalytic activity;GO:0003867:4-aminobutyrate transaminase activity;GO:0005488:binding;GO:0005515:protein binding;GO:0008483:transaminase activity;GO:0016740:transferase activity;GO:0016769:transferase activity, transferring nitrogenous groups;GO:0030170:pyridoxal phosphate binding;GO:0042802:identical protein binding;GO:0042803:protein homodimerization activity;GO:0043167:ion binding;…	GO:0005576:extracellular region;GO:0005622:intracellular;GO:0005623:cell;GO:0005737:cytoplasm;GO:0005739:mitochondrion;GO:0005759:mitochondrial matrix;GO:0031974:membrane-enclosed lumen;GO:0031982:vesicle;GO:0031988:membrane-bounded vesicle;GO:0032144:4-aminobutyrate transaminase complex;GO:0032991:macromolecular complex;GO:0042995:cell projection;GO:0043005:neuron projection;GO:0043226:organelle…
Mns1	0.480238	1.04992e-09	5.22282e-05		0.798	0.726	2.38769	1.90746	protein_coding	mm10	chr9	+	72438011	72462025	24015	ENSMUSG00000032221	mmu:17427:Mns1, AW546487	17427	meiosis-specific nuclear structural protein 1 [Source:MGI Symbol;Acc:MGI:107933]	-	-	-	-	-	-	-	GO:0000003:reproduction;GO:0000902:cell morphogenesis;GO:0003002:regionalization;GO:0006996:organelle organization;GO:0007049:cell cycle;GO:0007275:multicellular organism development;GO:0007276:gamete generation;GO:0007283:spermatogenesis;GO:0007389:pattern specification process;GO:0009653:anatomical structure morphogenesis;GO:0009798:axis specification;GO:0009987:cellular process;GO:0010638:posi…	GO:0005488:binding;GO:0005515:protein binding;GO:0042802:identical protein binding	GO:0005622:intracellular;GO:0005623:cell;GO:0005634:nucleus;GO:0005635:nuclear envelope;GO:0005856:cytoskeleton;GO:0005882:intermediate filament;GO:0005929:cilium;GO:0005930:axoneme;GO:0012505:endomembrane system;GO:0031514:motile cilium;GO:0031967:organelle envelope;GO:0031975:envelope;GO:0036126:sperm flagellum;GO:0042995:cell projection;GO:0043226:organelle;GO:0043227:membrane-bounded organell…
Ccdc34	0.454846	1.10175e-09	5.48067e-05		0.748	0.66	2.03583	1.58099	protein_coding	mm10	chr2	+	110017817	110173360	155544	ENSMUSG00000027160	mmu:68201:Ccdc34, 2810027O19Rik, 4930522P10Rik, AI596202	68201	coiled-coil domain containing 34 [Source:MGI Symbol;Acc:MGI:1915451]	-	-	-	-	-	-	-	-	-	-
Actn1	0.673301	1.16467e-09	5.79363e-05		0.611	0.526	1.88291	1.20961	protein_coding	mm10	chr12	-	80167547	80260371	92825	ENSMUSG00000015143	mmu:109711:Actn1, 3110023F10Rik, Actn1a	109711	actinin, alpha 1 [Source:MGI Symbol;Acc:MGI:2137706]	mmu04810:Regulation of actin cytoskeleton;mmu04530:Tight junction;mmu04670:Leukocyte transendothelial migration;mmu05412:Arrhythmogenic right ventricular cardiomyopathy (ARVC);mmu05203:Viral carcinogenesis;mmu05322:Systemic lupus erythematosus;mmu04510:Focal adhesion;mmu04520:Adherens junction;mmu05146:Amoebiasis	R-MMU-446353:Cell-extracellular matrix interactions;R-MMU-446728:Cell junction organization;R-MMU-109582:Hemostasis;R-MMU-76005:Response to elevated platelet cytosolic Ca2+;R-MMU-1500931:Cell-Cell communication;R-MMU-76002:Platelet activation, signaling and aggregation;R-MMU-114608:Platelet degranulation ;R-MMU-446388:Regulation of cytoskeletal remodeling and cell spreading by IPP complex compone…	-	P00034:Integrin signalling pathway	-	-	-	GO:0000902:cell morphogenesis;GO:0000904:cell morphogenesis involved in differentiation;GO:0002376:immune system process;GO:0002520:immune system development;GO:0006928:movement of cell or subcellular component;GO:0006996:organelle organization;GO:0007010:cytoskeleton organization;GO:0007015:actin filament organization;GO:0007044:cell-substrate junction assembly;GO:0007045:cell-substrate adherens…	GO:0000988:transcription factor activity, protein binding;GO:0000989:transcription factor activity, transcription factor binding;GO:0003676:nucleic acid binding;GO:0003712:transcription cofactor activity;GO:0003713:transcription coactivator activity;GO:0003723:RNA binding;GO:0003725:double-stranded RNA binding;GO:0003779:actin binding;GO:0005102:receptor binding;GO:0005178:integrin binding;GO:000…	GO:0001725:stress fiber;GO:0001726:ruffle;GO:0005576:extracellular region;GO:0005615:extracellular space;GO:0005622:intracellular;GO:0005623:cell;GO:0005634:nucleus;GO:0005737:cytoplasm;GO:0005856:cytoskeleton;GO:0005884:actin filament;GO:0005886:plasma membrane;GO:0005903:brush border;GO:0005911:cell-cell junction;GO:0005912:adherens junction;GO:0005913:cell-cell adherens junction;GO:0005916:fas…
Gnal	0.469487	1.20736e-09	6.00599e-05		0.61	0.483	1.61661	1.14712	protein_coding	mm10	chr18	+	67088216	67226792	138577	ENSMUSG00000024524	mmu:14680:Gnal, 2610011C15Rik, 9630020G10Rik, Galphaolf, Gna10, Golf	14680	guanine nucleotide binding protein, alpha stimulating, olfactory type [Source:MGI Symbol;Acc:MGI:95774]	mmu04740:Olfactory transduction;mmu04020:Calcium signaling pathway;mmu04728:Dopaminergic synapse;mmu05012:Parkinson's disease;mmu05142:Chagas disease (American trypanosomiasis);mmu05146:Amoebiasis	R-MMU-997269:Inhibition of adenylate cyclase pathway;R-MMU-381753:Olfactory Signaling Pathway;R-MMU-112316:Neuronal System;R-MMU-111885:Opioid Signalling;R-MMU-372790:Signaling by GPCR;R-MMU-977443:GABA receptor activation;R-MMU-388396:GPCR downstream signaling;R-MMU-162582:Signal Transduction;R-MMU-170670:Adenylate cyclase inhibitory pathway;R-MMU-112315:Transmission across Chemical Synapses;R-M…	-	P04376:5HT4 type receptor mediated signaling pathway;P00019:Endothelin signaling pathway;P04378:Beta2 adrenergic receptor signaling pathway;P00026:Heterotrimeric G-protein signaling pathway-Gi alpha and Gs alpha mediated pathway;P04380:Cortocotropin releasing factor receptor signaling pathway;P04379:Beta3 adrenergic receptor signaling pathway;P04377:Beta1 adrenergic receptor signaling pathway;P05…	-	-	-	GO:0001975:response to amphetamine;GO:0003008:system process;GO:0006139:nucleobase-containing compound metabolic process;GO:0006140:regulation of nucleotide metabolic process;GO:0006163:purine nucleotide metabolic process;GO:0006164:purine nucleotide biosynthetic process;GO:0006171:cAMP biosynthetic process;GO:0006725:cellular aromatic compound metabolic process;GO:0006753:nucleoside phosphate me…	GO:0000166:nucleotide binding;GO:0001882:nucleoside binding;GO:0001883:purine nucleoside binding;GO:0003824:catalytic activity;GO:0003924:GTPase activity;GO:0004871:signal transducer activity;GO:0005102:receptor binding;GO:0005488:binding;GO:0005515:protein binding;GO:0005525:GTP binding;GO:0016462:pyrophosphatase activity;GO:0016787:hydrolase activity;GO:0016817:hydrolase activity, acting on aci…	GO:0005576:extracellular region;GO:0005622:intracellular;GO:0005623:cell;GO:0005834:heterotrimeric G-protein complex;GO:0005886:plasma membrane;GO:0009898:cytoplasmic side of plasma membrane;GO:0016020:membrane;GO:0019897:extrinsic component of plasma membrane;GO:0019898:extrinsic component of membrane;GO:0031234:extrinsic component of cytoplasmic side of plasma membrane;GO:0031982:vesicle;GO:003…
Srek1ip1	0.470806	1.25285e-09	6.23232e-05		0.629	0.538	1.54762	1.07682	protein_coding	mm10	chr13	+	104792484	104839274	46791	ENSMUSG00000021716	mmu:67288:Srek1ip1, 3110031B13Rik, AI462702, AV348305, AW121048, Sfrs12ip1, Srsf12ip1	67288	splicing regulatory glutamine/lysine-rich protein 1interacting protein 1 [Source:MGI Symbol;Acc:MGI:1914538]	-	-	-	-	-	-	-	GO:0006139:nucleobase-containing compound metabolic process;GO:0006396:RNA processing;GO:0006397:mRNA processing;GO:0006725:cellular aromatic compound metabolic process;GO:0006807:nitrogen compound metabolic process;GO:0008152:metabolic process;GO:0008380:RNA splicing;GO:0009987:cellular process;GO:0010467:gene expression;GO:0016070:RNA metabolic process;GO:0016071:mRNA metabolic process;GO:00346…	GO:0003676:nucleic acid binding;GO:0005488:binding;GO:0008270:zinc ion binding;GO:0043167:ion binding;GO:0043169:cation binding;GO:0046872:metal ion binding;GO:0046914:transition metal ion binding;GO:0097159:organic cyclic compound binding;GO:1901363:heterocyclic compound binding	-
Pbx1	0.47617	1.32606e-09	6.59647e-05		0.663	0.568	1.82605	1.34988	protein_coding	mm10	chr1	-	168119364	168432270	312907	ENSMUSG00000052534	mmu:18514:Pbx1, 2310056B04Rik, D230003C07Rik, Pbx-1	18514	pre B cell leukemia homeobox 1 [Source:MGI Symbol;Acc:MGI:97495]	mmu05202:Transcriptional misregulation in cancer	R-MMU-1266738:Developmental Biology;R-MMU-5619507:Activation of HOX genes during differentiation;R-MMU-5617472:Activation of anterior HOX genes in hindbrain development during early embryogenesis	-	P06664:Gonadotropin-releasing hormone receptor pathway	-	-	-	GO:0000003:reproduction;GO:0000086:G2/M transition of mitotic cell cycle;GO:0000278:mitotic cell cycle;GO:0001501:skeletal system development;GO:0001503:ossification;GO:0001655:urogenital system development;GO:0001657:ureteric bud development;GO:0001658:branching involved in ureteric bud morphogenesis;GO:0001763:morphogenesis of a branching structure;GO:0001822:kidney development;GO:0001823:meson…	GO:0000975:regulatory region DNA binding;GO:0000976:transcription regulatory region sequence-specific DNA binding;GO:0000977:RNA polymerase II regulatory region sequence-specific DNA binding;GO:0000978:RNA polymerase II core promoter proximal region sequence-specific DNA binding;GO:0000981:RNA polymerase II transcription factor activity, sequence-specific DNA binding;GO:0000982:transcription fact…	GO:0005622:intracellular;GO:0005623:cell;GO:0005634:nucleus;GO:0005667:transcription factor complex;GO:0005737:cytoplasm;GO:0032991:macromolecular complex;GO:0043226:organelle;GO:0043227:membrane-bounded organelle;GO:0043229:intracellular organelle;GO:0043231:intracellular membrane-bounded organelle;GO:0043234:protein complex;GO:0044424:intracellular part;GO:0044464:cell part
Nbl1	0.660993	1.35901e-09	6.76038e-05		0.426	0.277	1.3825	0.721509	protein_coding	mm10	chr4	-	139082284	139092993	10710	ENSMUSG00000041120	mmu:17965:Nbl1, D4H1S1733E, DAN, Dana, NO3	17965	NBL1, DAN family BMP antagonist [Source:MGI Symbol;Acc:MGI:104591]	mmu04350:TGF-beta signaling pathway	-	-	-	-	-	-	GO:0000902:cell morphogenesis;GO:0002376:immune system process;GO:0002548:monocyte chemotaxis;GO:0002682:regulation of immune system process;GO:0002683:negative regulation of immune system process;GO:0002685:regulation of leukocyte migration;GO:0002686:negative regulation of leukocyte migration;GO:0002688:regulation of leukocyte chemotaxis;GO:0002689:negative regulation of leukocyte chemotaxis;GO…	GO:0005488:binding;GO:0005515:protein binding;GO:0016015:morphogen activity;GO:0019955:cytokine binding;GO:0036122:BMP binding;GO:0042802:identical protein binding;GO:0042803:protein homodimerization activity;GO:0046983:protein dimerization activity	GO:0005576:extracellular region
Gprc5b	0.401264	1.53509e-09	7.63629e-05		0.777	0.705	2.11382	1.71255	protein_coding	mm10	chr7	-	118972047	118995211	23165	ENSMUSG00000008734	mmu:64297:Gprc5b, AW125761, Raig2	64297	G protein-coupled receptor, family C, group 5, member B [Source:MGI Symbol;Acc:MGI:1927596]	-	-	-	-	-	-	-	GO:0001816:cytokine production;GO:0001817:regulation of cytokine production;GO:0001819:positive regulation of cytokine production;GO:0001932:regulation of protein phosphorylation;GO:0001934:positive regulation of protein phosphorylation;GO:0002252:immune effector process;GO:0002367:cytokine production involved in immune response;GO:0002376:immune system process;GO:0002440:production of molecular …	GO:0004871:signal transducer activity;GO:0004872:receptor activity;GO:0004888:transmembrane signaling receptor activity;GO:0004930:G-protein coupled receptor activity;GO:0005488:binding;GO:0005515:protein binding;GO:0008047:enzyme activator activity;GO:0019207:kinase regulator activity;GO:0019209:kinase activator activity;GO:0019887:protein kinase regulator activity;GO:0019899:enzyme binding;GO:0…	GO:0005576:extracellular region;GO:0005615:extracellular space;GO:0005622:intracellular;GO:0005623:cell;GO:0005634:nucleus;GO:0005730:nucleolus;GO:0005886:plasma membrane;GO:0009986:cell surface;GO:0016020:membrane;GO:0016021:integral component of membrane;GO:0031224:intrinsic component of membrane;GO:0031974:membrane-enclosed lumen;GO:0031981:nuclear lumen;GO:0031982:vesicle;GO:0031988:membrane-…
Epb41l4a	0.48909	1.62612e-09	8.08913e-05		0.551	0.422	1.36998	0.880894	protein_coding	mm10	chr18	-	33796327	34006966	210640	ENSMUSG00000024376	mmu:13824:Epb41l4a, Epb4.1l4, Epb4.1l4a, NBL4	13824	erythrocyte membrane protein band 4.1 like 4a [Source:MGI Symbol;Acc:MGI:103007]	-	-	-	-	-	-	-	-	GO:0005488:binding;GO:0005515:protein binding;GO:0008092:cytoskeletal protein binding	GO:0005622:intracellular;GO:0005623:cell;GO:0005737:cytoplasm;GO:0005856:cytoskeleton;GO:0016020:membrane;GO:0019898:extrinsic component of membrane;GO:0043226:organelle;GO:0043228:non-membrane-bounded organelle;GO:0043229:intracellular organelle;GO:0043232:intracellular non-membrane-bounded organelle;GO:0044424:intracellular part;GO:0044425:membrane part;GO:0044464:cell part
Lrrc46	0.455246	1.64297e-09	8.17297e-05		0.478	0.328	1.10242	0.647175	protein_coding	mm10	chr11	-	97034602	97041407	6806	ENSMUSG00000020878	mmu:69297:Lrrc46, 1700006D24Rik	69297	leucine rich repeat containing 46 [Source:MGI Symbol;Acc:MGI:1916547]	-	-	-	-	-	-	-	GO:0006605:protein targeting;GO:0006626:protein targeting to mitochondrion;GO:0006810:transport;GO:0006839:mitochondrial transport;GO:0006886:intracellular protein transport;GO:0006996:organelle organization;GO:0007005:mitochondrion organization;GO:0008104:protein localization;GO:0009987:cellular process;GO:0010638:positive regulation of organelle organization;GO:0010821:regulation of mitochondri…	-	-
Akap14	0.454579	1.73954e-09	8.65333e-05		0.549	0.419	1.38011	0.925527	protein_coding	mm10	chrX	-	37150698	37168842	18145	ENSMUSG00000036551	mmu:434756:Akap14	434756	A kinase (PRKA) anchor protein 14 [Source:MGI Symbol;Acc:MGI:3618288]	-	-	-	-	-	-	-	-	-	-
Nfix	0.35523	1.81931e-09	9.05015e-05		0.935	0.872	3.01307	2.65785	protein_coding	mm10	chr8	-	84699876	84800344	100469	ENSMUSG00000001911	mmu:18032:Nfix, CTF, NF-I/X, NF1-X, NFI-X	18032	nuclear factor I/X [Source:MGI Symbol;Acc:MGI:97311]	-	-	-	-	-	-	-	GO:0000122:negative regulation of transcription from RNA polymerase II promoter;GO:0006139:nucleobase-containing compound metabolic process;GO:0006259:DNA metabolic process;GO:0006260:DNA replication;GO:0006351:transcription, DNA-templated;GO:0006355:regulation of transcription, DNA-templated;GO:0006357:regulation of transcription from RNA polymerase II promoter;GO:0006366:transcription from RNA …	GO:0000975:regulatory region DNA binding;GO:0000976:transcription regulatory region sequence-specific DNA binding;GO:0000977:RNA polymerase II regulatory region sequence-specific DNA binding;GO:0000981:RNA polymerase II transcription factor activity, sequence-specific DNA binding;GO:0001012:RNA polymerase II regulatory region DNA binding;GO:0001067:regulatory region nucleic acid binding;GO:000107…	GO:0005622:intracellular;GO:0005623:cell;GO:0005634:nucleus;GO:0043226:organelle;GO:0043227:membrane-bounded organelle;GO:0043229:intracellular organelle;GO:0043231:intracellular membrane-bounded organelle;GO:0044424:intracellular part;GO:0044464:cell part
Ift74	0.409988	1.89014e-09	9.40249e-05		0.711	0.614	1.83087	1.42088	protein_coding	mm10	chr4	+	94614491	94693229	78739	ENSMUSG00000028576	mmu:67694:Ift74, 1700029H06Rik, Ccdc2, Cmg1, b2b796Clo	67694	intraflagellar transport 74 [Source:MGI Symbol;Acc:MGI:1914944]	-	R-MMU-5617833:Assembly of the primary cilium;R-MMU-1852241:Organelle biogenesis and maintenance;R-MMU-5620924:Intraflagellar transport	-	-	-	-	-	GO:0000902:cell morphogenesis;GO:0002064:epithelial cell development;GO:0003334:keratinocyte development;GO:0006139:nucleobase-containing compound metabolic process;GO:0006351:transcription, DNA-templated;GO:0006355:regulation of transcription, DNA-templated;GO:0006357:regulation of transcription from RNA polymerase II promoter;GO:0006366:transcription from RNA polymerase II promoter;GO:0006725:c…	GO:0003682:chromatin binding;GO:0005488:binding;GO:0005515:protein binding;GO:0008092:cytoskeletal protein binding;GO:0015631:tubulin binding;GO:0044877:macromolecular complex binding;GO:0048487:beta-tubulin binding	GO:0005622:intracellular;GO:0005623:cell;GO:0005634:nucleus;GO:0005737:cytoplasm;GO:0005813:centrosome;GO:0005815:microtubule organizing center;GO:0005856:cytoskeleton;GO:0005929:cilium;GO:0015630:microtubule cytoskeleton;GO:0030990:intraciliary transport particle;GO:0030992:intraciliary transport particle B;GO:0031410:cytoplasmic vesicle;GO:0031982:vesicle;GO:0032991:macromolecular complex;GO:00…
Lrrc71	0.529003	2.09604e-09	0.000104267		0.543	0.404	1.41172	0.882714	protein_coding	mm10	chr3	-	87736923	87748625	11703	ENSMUSG00000023084	mmu:74485:Lrrc71, 4933430H15Rik	74485	leucine rich repeat containing 71 [Source:MGI Symbol;Acc:MGI:1921735]	-	-	-	-	-	-	-	-	-	-
Sdc2	0.368966	2.33089e-09	0.00011595		0.749	0.647	1.97539	1.60642	protein_coding	mm10	chr15	+	32920723	33034935	114213	ENSMUSG00000022261	mmu:15529:Sdc2, 4833414L08Rik, AA960457, Hspg1, Synd2, syndecan-2	15529	syndecan 2 [Source:MGI Symbol;Acc:MGI:1349165]	mmu04514:Cell adhesion molecules (CAMs);mmu05205:Proteoglycans in cancer;mmu05144:Malaria	R-MMU-2682334:EPH-Ephrin signaling;R-MMU-2024096:HS-GAG degradation;R-MMU-1266738:Developmental Biology;R-MMU-3000171:Non-integrin membrane-ECM interactions;R-MMU-1474244:Extracellular matrix organization;R-MMU-1971475:A tetrasaccharide linker sequence is required for GAG synthesis;R-MMU-422475:Axon guidance;R-MMU-975634:Retinoid metabolism and transport;R-MMU-1630316:Glycosaminoglycan metabolism…	-	-	-	-	-	GO:0000902:cell morphogenesis;GO:0000904:cell morphogenesis involved in differentiation;GO:0006928:movement of cell or subcellular component;GO:0007275:multicellular organism development;GO:0007399:nervous system development;GO:0009653:anatomical structure morphogenesis;GO:0009987:cellular process;GO:0010769:regulation of cell morphogenesis involved in differentiation;GO:0010975:regulation of neu…	GO:0005488:binding;GO:0005515:protein binding;GO:0019904:protein domain specific binding;GO:0030165:PDZ domain binding	GO:0005623:cell;GO:0009986:cell surface;GO:0016020:membrane;GO:0016021:integral component of membrane;GO:0031224:intrinsic component of membrane;GO:0036477:somatodendritic compartment;GO:0043025:neuronal cell body;GO:0044297:cell body;GO:0044425:membrane part;GO:0044464:cell part;GO:0045202:synapse;GO:0097458:neuron part
Ccdc146	0.38348	2.34354e-09	0.000116579		0.823	0.772	2.47829	2.09481	protein_coding	mm10	chr5	-	21292961	21424677	131717	ENSMUSG00000064280	mmu:75172:Ccdc146, 4930528G09Rik, mKIAA1505	75172	coiled-coil domain containing 146 [Source:MGI Symbol;Acc:MGI:1922422]	-	-	-	-	-	-	-	-	-	-
Tmem132b	0.573382	2.645e-09	0.000131576		0.612	0.517	1.78046	1.20708	protein_coding	mm10	chr5	+	125531774	125792583	260810	ENSMUSG00000070498	mmu:208151:Tmem132b, AK220418, mKIAA1786	208151	transmembrane protein 132B [Source:MGI Symbol;Acc:MGI:3609245]	-	-	-	-	-	-	-	-	-	-
Mettl7a1	0.423577	2.86655e-09	0.000142596		0.757	0.638	2.09163	1.66806	protein_coding	mm10	chr15	+	100304140	100328662	24523	ENSMUSG00000054619	mmu:70152:Mettl7a1, 2210414H16Rik, 3300001H21Rik, Aam-B, Mettl7a, UbiE1	70152	methyltransferase like 7A1 [Source:MGI Symbol;Acc:MGI:1916523]	-	-	-	-	-	-	-	-	-	-
Mid1ip1	0.365486	2.93381e-09	0.000145943		0.785	0.748	2.13105	1.76557	protein_coding	mm10	chrX	+	10715013	10719690	4678	ENSMUSG00000008035	mmu:68041:Mid1ip1, 3110038L01Rik, Mig12, S14R	68041	Mid1 interacting protein 1 (gastrulation specific G12-like (zebrafish)) [Source:MGI Symbol;Acc:MGI:1915291]	-	-	-	-	-	-	-	GO:0000226:microtubule cytoskeleton organization;GO:0006082:organic acid metabolic process;GO:0006461:protein complex assembly;GO:0006629:lipid metabolic process;GO:0006631:fatty acid metabolic process;GO:0006633:fatty acid biosynthetic process;GO:0006996:organelle organization;GO:0007010:cytoskeleton organization;GO:0007017:microtubule-based process;GO:0007019:microtubule depolymerization;GO:000…	GO:0005488:binding;GO:0005515:protein binding;GO:0008022:protein C-terminus binding	GO:0005622:intracellular;GO:0005623:cell;GO:0005634:nucleus;GO:0005737:cytoplasm;GO:0005829:cytosol;GO:0005856:cytoskeleton;GO:0005874:microtubule;GO:0015630:microtubule cytoskeleton;GO:0043226:organelle;GO:0043227:membrane-bounded organelle;GO:0043228:non-membrane-bounded organelle;GO:0043229:intracellular organelle;GO:0043231:intracellular membrane-bounded organelle;GO:0043232:intracellular non…
Gm10925	0.319085	2.95176e-09	0.000146835		0.986	0.991	4.74413	4.42504	-	-	-	-	-	-	-	-	-	-	-	-	-	-	-	-	-	-	-	-	-
Odad1	0.471842	2.95208e-09	0.000146851		0.672	0.599	1.72565	1.25381	-	-	-	-	-	-	-	-	-	-	-	-	-	-	-	-	-	-	-	-	-
Casd1	0.416871	2.97393e-09	0.000147938		0.754	0.687	2.0819	1.66503	protein_coding	mm10	chr6	+	4600839	4643355	42517	ENSMUSG00000015189	mmu:213819:Casd1, Cas1, Cast1	213819	CAS1 domain containing 1 [Source:MGI Symbol;Acc:MGI:2384865]	-	-	-	-	-	-	-	-	GO:0005488:binding;GO:0005515:protein binding	GO:0016020:membrane;GO:0016021:integral component of membrane;GO:0031224:intrinsic component of membrane;GO:0044425:membrane part
Pitpnm2	0.458556	3.14607e-09	0.000156501		0.593	0.477	1.51171	1.05316	protein_coding	mm10	chr5	-	124118690	124249760	131071	ENSMUSG00000029406	mmu:19679:Pitpnm2, NIR3, RDGBA2, Rdgb2, mKIAA1457	19679	phosphatidylinositol transfer protein, membrane-associated 2 [Source:MGI Symbol;Acc:MGI:1336192]	-	-	-	-	-	-	-	GO:0006810:transport;GO:0051179:localization;GO:0051234:establishment of localization	GO:0005488:binding;GO:0005515:protein binding;GO:0005543:phospholipid binding;GO:0008289:lipid binding;GO:0043167:ion binding;GO:0043169:cation binding;GO:0046872:metal ion binding	GO:0005622:intracellular;GO:0005623:cell;GO:0005737:cytoplasm;GO:0005856:cytoskeleton;GO:0016020:membrane;GO:0043226:organelle;GO:0043227:membrane-bounded organelle;GO:0043228:non-membrane-bounded organelle;GO:0043229:intracellular organelle;GO:0043231:intracellular membrane-bounded organelle;GO:0043232:intracellular non-membrane-bounded organelle;GO:0044424:intracellular part;GO:0044464:cell part
Khdrbs3	0.435487	3.17161e-09	0.000157772		0.622	0.517	1.49482	1.05933	protein_coding	mm10	chr15	+	68928420	69101211	172792	ENSMUSG00000022332	mmu:13992:Khdrbs3, Etle, SLM-2, Salp, Slm2, T-STAR	13992	KH domain containing, RNA binding, signal transduction associated 3 [Source:MGI Symbol;Acc:MGI:1313312]	-	R-MMU-162582:Signal Transduction;R-MMU-8848021:Signaling by PTK6;R-MMU-8849468:PTK6 Regulates Proteins Involved in RNA Processing	-	-	-	-	-	GO:0000375:RNA splicing, via transesterification reactions;GO:0000377:RNA splicing, via transesterification reactions with bulged adenosine as nucleophile;GO:0000398:mRNA splicing, via spliceosome;GO:0006139:nucleobase-containing compound metabolic process;GO:0006351:transcription, DNA-templated;GO:0006355:regulation of transcription, DNA-templated;GO:0006396:RNA processing;GO:0006397:mRNA proces…	GO:0003676:nucleic acid binding;GO:0003723:RNA binding;GO:0003727:single-stranded RNA binding;GO:0005488:binding;GO:0005515:protein binding;GO:0017124:SH3 domain binding;GO:0019904:protein domain specific binding;GO:0044822:poly(A) RNA binding;GO:0097159:organic cyclic compound binding;GO:1901363:heterocyclic compound binding	GO:0005622:intracellular;GO:0005623:cell;GO:0005634:nucleus;GO:0005654:nucleoplasm;GO:0031974:membrane-enclosed lumen;GO:0031981:nuclear lumen;GO:0043226:organelle;GO:0043227:membrane-bounded organelle;GO:0043229:intracellular organelle;GO:0043231:intracellular membrane-bounded organelle;GO:0043233:organelle lumen;GO:0044422:organelle part;GO:0044424:intracellular part;GO:0044428:nuclear part;GO:…
Strbp	0.452723	3.28492e-09	0.000163408		0.725	0.635	1.95002	1.4973	protein_coding	mm10	chr2	-	37483228	37703859	220632	ENSMUSG00000026915	mmu:20744:Strbp, 6430510M02Rik, AI852513, C230082I21Rik, C86322, Spnr	20744	spermatid perinuclear RNA binding protein [Source:MGI Symbol;Acc:MGI:104626]	-	-	-	-	-	-	-	GO:0000003:reproduction;GO:0003006:developmental process involved in reproduction;GO:0006928:movement of cell or subcellular component;GO:0007275:multicellular organism development;GO:0007276:gamete generation;GO:0007281:germ cell development;GO:0007283:spermatogenesis;GO:0007286:spermatid development;GO:0007610:behavior;GO:0007638:mechanosensory behavior;GO:0009605:response to external stimulus;…	GO:0003676:nucleic acid binding;GO:0003723:RNA binding;GO:0003725:double-stranded RNA binding;GO:0003727:single-stranded RNA binding;GO:0005488:binding;GO:0044822:poly(A) RNA binding;GO:0097159:organic cyclic compound binding;GO:1901363:heterocyclic compound binding	GO:0005622:intracellular;GO:0005623:cell;GO:0005634:nucleus;GO:0005737:cytoplasm;GO:0005856:cytoskeleton;GO:0015630:microtubule cytoskeleton;GO:0043226:organelle;GO:0043227:membrane-bounded organelle;GO:0043228:non-membrane-bounded organelle;GO:0043229:intracellular organelle;GO:0043231:intracellular membrane-bounded organelle;GO:0043232:intracellular non-membrane-bounded organelle;GO:0044424:int…
Atp2b4	0.470883	3.58242e-09	0.000178207		0.652	0.547	1.7634	1.29251	protein_coding	mm10	chr1	-	133699457	133801041	101585	ENSMUSG00000026463	mmu:381290:Atp2b4, Pmca4	381290	ATPase, Ca++ transporting, plasma membrane 4 [Source:MGI Symbol;Acc:MGI:88111]	mmu04261:Adrenergic signaling in cardiomyocytes;mmu04024:cAMP signaling pathway;mmu04022:cGMP-PKG signaling pathway;mmu04020:Calcium signaling pathway;mmu04970:Salivary secretion;mmu04972:Pancreatic secretion	R-MMU-418346:Platelet homeostasis;R-MMU-418360:Platelet calcium homeostasis;R-MMU-382551:Transmembrane transport of small molecules;R-MMU-109582:Hemostasis;R-MMU-397014:Muscle contraction;R-MMU-5576891:Cardiac conduction;R-MMU-418359:Reduction of cytosolic Ca++ levels;R-MMU-5578775:Ion homeostasis;R-MMU-983712:Ion channel transport;R-MMU-936837:Ion transport by P-type ATPases	-	-	-	-	-	GO:0000052:citrulline metabolic process;GO:0000820:regulation of glutamine family amino acid metabolic process;GO:0000821:regulation of arginine metabolic process;GO:0001101:response to acid chemical;GO:0001932:regulation of protein phosphorylation;GO:0001934:positive regulation of protein phosphorylation;GO:0002026:regulation of the force of heart contraction;GO:0003008:system process;GO:0003012…	GO:0000166:nucleotide binding;GO:0001882:nucleoside binding;GO:0001883:purine nucleoside binding;GO:0003824:catalytic activity;GO:0004857:enzyme inhibitor activity;GO:0005215:transporter activity;GO:0005388:calcium-transporting ATPase activity;GO:0005488:binding;GO:0005515:protein binding;GO:0005516:calmodulin binding;GO:0005524:ATP binding;GO:0008324:cation transmembrane transporter activity;GO:…	GO:0005622:intracellular;GO:0005623:cell;GO:0005737:cytoplasm;GO:0005886:plasma membrane;GO:0005887:integral component of plasma membrane;GO:0005929:cilium;GO:0016020:membrane;GO:0016021:integral component of membrane;GO:0016323:basolateral plasma membrane;GO:0030016:myofibril;GO:0030017:sarcomere;GO:0030018:Z disc;GO:0030315:T-tubule;GO:0031224:intrinsic component of membrane;GO:0031226:intrinsi…
Synm	0.397929	4.04198e-09	0.000201068		0.84	0.754	2.58904	2.19112	protein_coding	mm10	chr7	-	67730160	67759742	29583	ENSMUSG00000030554	mmu:233335:Synm, 4930412K21Rik, AI852401, Dmn, E130104F11, Syn, Synemin	233335	synemin, intermediate filament protein [Source:MGI Symbol;Acc:MGI:2661187]	-	-	-	-	-	-	-	GO:0003008:system process;GO:0003009:skeletal muscle contraction;GO:0003010:voluntary skeletal muscle contraction;GO:0003012:muscle system process;GO:0006936:muscle contraction;GO:0006941:striated muscle contraction;GO:0006996:organelle organization;GO:0007010:cytoskeleton organization;GO:0009987:cellular process;GO:0014721:twitch skeletal muscle contraction;GO:0016043:cellular component organiza…	GO:0005198:structural molecule activity;GO:0005200:structural constituent of cytoskeleton;GO:0005488:binding;GO:0005515:protein binding;GO:0008092:cytoskeletal protein binding;GO:0008307:structural constituent of muscle;GO:0017166:vinculin binding;GO:0019215:intermediate filament binding;GO:0030674:protein binding, bridging;GO:0032403:protein complex binding;GO:0044877:macromolecular complex bind…	GO:0005622:intracellular;GO:0005623:cell;GO:0005737:cytoplasm;GO:0005856:cytoskeleton;GO:0005882:intermediate filament;GO:0005886:plasma membrane;GO:0005912:adherens junction;GO:0016020:membrane;GO:0030016:myofibril;GO:0030017:sarcomere;GO:0030018:Z disc;GO:0030054:cell junction;GO:0031674:I band;GO:0042383:sarcolemma;GO:0043034:costamere;GO:0043226:organelle;GO:0043228:non-membrane-bounded organ…
Nwd1	0.460976	4.10209e-09	0.000204058		0.551	0.416	1.38759	0.926611	protein_coding	mm10	chr8	+	72646711	72717876	71166	ENSMUSG00000048148	mmu:319555:Nwd1, A230063L24Rik	319555	NACHT and WD repeat domain containing 1 [Source:MGI Symbol;Acc:MGI:2442268]	-	-	-	-	-	-	-	-	-	-
Rassf9	0.450538	4.46245e-09	0.000221984		0.699	0.614	1.93899	1.48845	protein_coding	mm10	chr10	+	102512222	102549736	37515	ENSMUSG00000044921	mmu:237504:Rassf9, AW322107, Pamci	237504	Ras association (RalGDS/AF-6) domain family (N-terminal) member 9 [Source:MGI Symbol;Acc:MGI:2384307]	-	-	-	-	-	-	-	GO:0006810:transport;GO:0007034:vacuolar transport;GO:0007154:cell communication;GO:0007165:signal transduction;GO:0009987:cellular process;GO:0016197:endosomal transport;GO:0023052:signaling;GO:0044699:single-organism process;GO:0044700:single organism signaling;GO:0044763:single-organism cellular process;GO:0046907:intracellular transport;GO:0050789:regulation of biological process;GO:0050794:r…	GO:0005488:binding;GO:0005515:protein binding;GO:0019899:enzyme binding;GO:0019904:protein domain specific binding	GO:0005576:extracellular region;GO:0005622:intracellular;GO:0005623:cell;GO:0005737:cytoplasm;GO:0005768:endosome;GO:0005773:vacuole;GO:0005794:Golgi apparatus;GO:0005798:Golgi-associated vesicle;GO:0005829:cytosol;GO:0012505:endomembrane system;GO:0012506:vesicle membrane;GO:0012510:trans-Golgi network transport vesicle membrane;GO:0016020:membrane;GO:0016023:cytoplasmic, membrane-bounded vesicl…
Hmgn5	0.515459	4.53073e-09	0.000225381		0.586	0.477	1.52386	1.0084	protein_coding	mm10	chrX	-	109004534	109013404	8871	ENSMUSG00000031245	mmu:50887:Hmgn5, GARP45, NBP-45, Nsbp1	50887	high-mobility group nucleosome binding domain 5 [Source:MGI Symbol;Acc:MGI:1355295]	-	-	-	-	-	-	-	GO:0006139:nucleobase-containing compound metabolic process;GO:0006325:chromatin organization;GO:0006351:transcription, DNA-templated;GO:0006355:regulation of transcription, DNA-templated;GO:0006357:regulation of transcription from RNA polymerase II promoter;GO:0006366:transcription from RNA polymerase II promoter;GO:0006518:peptide metabolic process;GO:0006575:cellular modified amino acid metabo…	GO:0003676:nucleic acid binding;GO:0003677:DNA binding;GO:0003682:chromatin binding;GO:0005488:binding;GO:0005515:protein binding;GO:0031490:chromatin DNA binding;GO:0031491:nucleosome binding;GO:0031492:nucleosomal DNA binding;GO:0032403:protein complex binding;GO:0043566:structure-specific DNA binding;GO:0044877:macromolecular complex binding;GO:0097159:organic cyclic compound binding;GO:190136…	GO:0000785:chromatin;GO:0005622:intracellular;GO:0005623:cell;GO:0005634:nucleus;GO:0005654:nucleoplasm;GO:0005694:chromosome;GO:0031974:membrane-enclosed lumen;GO:0031981:nuclear lumen;GO:0032991:macromolecular complex;GO:0043226:organelle;GO:0043227:membrane-bounded organelle;GO:0043228:non-membrane-bounded organelle;GO:0043229:intracellular organelle;GO:0043231:intracellular membrane-bounded o…
Fads1	0.419815	4.98131e-09	0.000247795		0.823	0.793	2.42665	2.00683	protein_coding	mm10	chr19	+	10182888	10196877	13990	ENSMUSG00000010663	mmu:76267:Fads1, 0710001O03Rik, A930006B21Rik, AI317215, DSD	76267	fatty acid desaturase 1 [Source:MGI Symbol;Acc:MGI:1923517]	mmu01040:Biosynthesis of unsaturated fatty acids;mmu01212:Fatty acid metabolism	R-MMU-2046104:alpha-linolenic (omega3) and linoleic (omega6) acid metabolism;R-MMU-2046105:Linoleic acid (LA) metabolism;R-MMU-1430728:Metabolism;R-MMU-556833:Metabolism of lipids and lipoproteins;R-MMU-2046106:alpha-linolenic acid (ALA) metabolism	PWY-5996:oleate biosynthesis II (animals);PWY-6000:gamma-linolenate biosynthesis II (animals)	-	-	-	-	GO:0001676:long-chain fatty acid metabolic process;GO:0006082:organic acid metabolic process;GO:0006629:lipid metabolic process;GO:0006631:fatty acid metabolic process;GO:0006633:fatty acid biosynthetic process;GO:0006636:unsaturated fatty acid biosynthetic process;GO:0006690:icosanoid metabolic process;GO:0006810:transport;GO:0006950:response to stress;GO:0007154:cell communication;GO:0008152:me…	GO:0003824:catalytic activity;GO:0016213:linoleoyl-CoA desaturase activity;GO:0016215:acyl-CoA desaturase activity;GO:0016491:oxidoreductase activity;GO:0016705:oxidoreductase activity, acting on paired donors, with incorporation or reduction of molecular oxygen;GO:0016717:oxidoreductase activity, acting on paired donors, with oxidation of a pair of donors resulting in the reduction of molecular …	GO:0005622:intracellular;GO:0005623:cell;GO:0005634:nucleus;GO:0005737:cytoplasm;GO:0005739:mitochondrion;GO:0005783:endoplasmic reticulum;GO:0012505:endomembrane system;GO:0016020:membrane;GO:0016021:integral component of membrane;GO:0031224:intrinsic component of membrane;GO:0043226:organelle;GO:0043227:membrane-bounded organelle;GO:0043229:intracellular organelle;GO:0043231:intracellular membr…
Gsta4	0.38383	5.02497e-09	0.000249967		0.672	0.556	1.63128	1.24745	protein_coding	mm10	chr9	+	78182774	78209349	26576	ENSMUSG00000032348	mmu:14860:Gsta4, GST5.7, mGsta4	14860	glutathione S-transferase, alpha 4 [Source:MGI Symbol;Acc:MGI:1309515]	mmu00480:Glutathione metabolism;mmu05204:Chemical carcinogenesis;mmu00982:Drug metabolism - cytochrome P450;mmu00980:Metabolism of xenobiotics by cytochrome P450;mmu01524:Platinum drug resistance	-	PWY-4061:glutathione-mediated detoxification	-	-	-	-	GO:0008152:metabolic process	GO:0003824:catalytic activity;GO:0004364:glutathione transferase activity;GO:0005488:binding;GO:0008144:drug binding;GO:0016740:transferase activity;GO:0016765:transferase activity, transferring alkyl or aryl (other than methyl) groups;GO:0033218:amide binding;GO:0042277:peptide binding;GO:0043295:glutathione binding;GO:0072341:modified amino acid binding;GO:1900750:oligopeptide binding;GO:190168…	GO:0005622:intracellular;GO:0005623:cell;GO:0005737:cytoplasm;GO:0005739:mitochondrion;GO:0043226:organelle;GO:0043227:membrane-bounded organelle;GO:0043229:intracellular organelle;GO:0043231:intracellular membrane-bounded organelle;GO:0044424:intracellular part;GO:0044444:cytoplasmic part;GO:0044464:cell part
Rbpms	0.495216	5.43015e-09	0.000270123		0.488	0.356	1.20713	0.71191	protein_coding	mm10	chr8	-	33782643	33929863	147221	ENSMUSG00000031586	mmu:19663:Rbpms, 2010300K22Rik, 2700019M19Rik, AU017537, RBP-MS, hermes	19663	RNA binding protein gene with multiple splicing [Source:MGI Symbol;Acc:MGI:1334446]	-	-	-	-	-	-	-	GO:0000375:RNA splicing, via transesterification reactions;GO:0000377:RNA splicing, via transesterification reactions with bulged adenosine as nucleophile;GO:0000398:mRNA splicing, via spliceosome;GO:0001932:regulation of protein phosphorylation;GO:0001934:positive regulation of protein phosphorylation;GO:0006139:nucleobase-containing compound metabolic process;GO:0006351:transcription, DNA-templ…	GO:0000166:nucleotide binding;GO:0000988:transcription factor activity, protein binding;GO:0000989:transcription factor activity, transcription factor binding;GO:0003676:nucleic acid binding;GO:0003712:transcription cofactor activity;GO:0003713:transcription coactivator activity;GO:0003723:RNA binding;GO:0003727:single-stranded RNA binding;GO:0005488:binding;GO:0005515:protein binding;GO:0008143:…	GO:0005622:intracellular;GO:0005623:cell;GO:0005634:nucleus;GO:0005654:nucleoplasm;GO:0005737:cytoplasm;GO:0010494:cytoplasmic stress granule;GO:0030529:intracellular ribonucleoprotein complex;GO:0031974:membrane-enclosed lumen;GO:0031981:nuclear lumen;GO:0032991:macromolecular complex;GO:0035770:ribonucleoprotein granule;GO:0036464:cytoplasmic ribonucleoprotein granule;GO:0043226:organelle;GO:00…
Fam167a	0.470049	5.60173e-09	0.000278658		0.456	0.322	1.11605	0.646004	protein_coding	mm10	chr14	+	63436394	63465498	29105	ENSMUSG00000035095	mmu:219148:Fam167a, A030013D21	219148	family with sequence similarity 167, member A [Source:MGI Symbol;Acc:MGI:3606565]	-	-	-	-	-	-	-	-	-	-
Idh3a	0.458095	5.61956e-09	0.000279545		0.654	0.574	1.61191	1.15381	protein_coding	mm10	chr9	+	54586334	54604661	18328	ENSMUSG00000032279	mmu:67834:Idh3a, 1110003P10Rik, 1500012E04Rik, AA407078, AI316514	67834	isocitrate dehydrogenase 3 (NAD+) alpha [Source:MGI Symbol;Acc:MGI:1915084]	mmu01100:Metabolic pathways;mmu01200:Carbon metabolism;mmu01230:Biosynthesis of amino acids;mmu00020:Citrate cycle (TCA cycle);mmu01210:2-Oxocarboxylic acid metabolism	R-MMU-1430728:Metabolism;R-MMU-1428517:The citric acid (TCA) cycle and respiratory electron transport;R-MMU-71403:Citric acid cycle (TCA cycle);R-MMU-71406:Pyruvate metabolism and Citric Acid (TCA) cycle	PWY-5690-1:TCA cycle variation III (eukaryotic)	-	-	-	-	GO:0006082:organic acid metabolic process;GO:0006091:generation of precursor metabolites and energy;GO:0006099:tricarboxylic acid cycle;GO:0006102:isocitrate metabolic process;GO:0006103:2-oxoglutarate metabolic process;GO:0006139:nucleobase-containing compound metabolic process;GO:0006725:cellular aromatic compound metabolic process;GO:0006732:coenzyme metabolic process;GO:0006733:oxidoreduction…	GO:0000166:nucleotide binding;GO:0000287:magnesium ion binding;GO:0003824:catalytic activity;GO:0004448:isocitrate dehydrogenase activity;GO:0004449:isocitrate dehydrogenase (NAD+) activity;GO:0005488:binding;GO:0016491:oxidoreductase activity;GO:0016614:oxidoreductase activity, acting on CH-OH group of donors;GO:0016616:oxidoreductase activity, acting on the CH-OH group of donors, NAD or NADP as…	GO:0005622:intracellular;GO:0005623:cell;GO:0005634:nucleus;GO:0005737:cytoplasm;GO:0005739:mitochondrion;GO:0043209:myelin sheath;GO:0043226:organelle;GO:0043227:membrane-bounded organelle;GO:0043229:intracellular organelle;GO:0043231:intracellular membrane-bounded organelle;GO:0044424:intracellular part;GO:0044444:cytoplasmic part;GO:0044464:cell part
Cfap77	0.423383	5.88013e-09	0.000292507		0.737	0.657	2.01364	1.59025	protein_coding	mm10	chr2	-	28926949	29055066	128118	ENSMUSG00000079502	mmu:329375:Cfap77, 1700101E01Rik, Gm823	329375	cilia and flagella associated protein 77 [Source:MGI Symbol;Acc:MGI:2685669]	-	-	-	-	-	-	-	-	-	-
Mapk10	0.453409	6.12706e-09	0.000304791		0.616	0.498	1.54298	1.08957	protein_coding	mm10	chr5	-	102907948	103211334	303387	ENSMUSG00000046709	mmu:26414:Mapk10, C230008H04Rik, JNK3, JNK3B1, JNK3B2, SAPK(beta), Serk2, p493F12, p54bSAPK	26414	mitogen-activated protein kinase 10 [Source:MGI Symbol;Acc:MGI:1346863]	mmu04068:FoxO signaling pathway;mmu04024:cAMP signaling pathway;mmu04750:Inflammatory mediator regulation of TRP channels;mmu05200:Pathways in cancer;mmu04380:Osteoclast differentiation;mmu04668:TNF signaling pathway;mmu04621:NOD-like receptor signaling pathway;mmu04620:Toll-like receptor signaling pathway;mmu04622:RIG-I-like receptor signaling pathway;mmu05152:Tuberculosis;mmu05160:Hepatitis C;m…	-	-	P00035:Interferon-gamma signaling pathway;P00034:Integrin signalling pathway;P00049:Parkinson disease;P00018:EGF receptor signaling pathway;P04393:Ras Pathway;P00010:B cell activation;P00003:Alzheimer disease-amyloid secretase pathway;P00006:Apoptosis signaling pathway;P00047:PDGF signaling pathway;P00021:FGF signaling pathway;P00020:FAS signaling pathway;P00052:TGF-beta signaling pathway	-	-	-	GO:0000122:negative regulation of transcription from RNA polymerase II promoter;GO:0000165:MAPK cascade;GO:0006139:nucleobase-containing compound metabolic process;GO:0006351:transcription, DNA-templated;GO:0006355:regulation of transcription, DNA-templated;GO:0006357:regulation of transcription from RNA polymerase II promoter;GO:0006366:transcription from RNA polymerase II promoter;GO:0006464:ce…	GO:0000166:nucleotide binding;GO:0001882:nucleoside binding;GO:0001883:purine nucleoside binding;GO:0003824:catalytic activity;GO:0004672:protein kinase activity;GO:0004674:protein serine/threonine kinase activity;GO:0004702:receptor signaling protein serine/threonine kinase activity;GO:0004705:JUN kinase activity;GO:0004707:MAP kinase activity;GO:0004871:signal transducer activity;GO:0005057:rec…	GO:0005622:intracellular;GO:0005623:cell;GO:0005634:nucleus;GO:0005737:cytoplasm;GO:0005739:mitochondrion;GO:0005886:plasma membrane;GO:0014069:postsynaptic density;GO:0016020:membrane;GO:0036477:somatodendritic compartment;GO:0042995:cell projection;GO:0043005:neuron projection;GO:0043025:neuronal cell body;GO:0043204:perikaryon;GO:0043226:organelle;GO:0043227:membrane-bounded organelle;GO:00432…
Cfap65	0.44878	6.12811e-09	0.000304843		0.755	0.711	2.14964	1.70086	protein_coding	mm10	chr1	-	74902071	74935599	33529	ENSMUSG00000047021	mmu:241116:Ccdc108, A230051F10, B230363K08Rik	241116	cilia and flagella associated protein 65 [Source:MGI Symbol;Acc:MGI:2444274]	-	-	-	-	-	-	-	-	GO:0003676:nucleic acid binding;GO:0003723:RNA binding;GO:0005488:binding;GO:0044822:poly(A) RNA binding;GO:0097159:organic cyclic compound binding;GO:1901363:heterocyclic compound binding	GO:0016020:membrane;GO:0016021:integral component of membrane;GO:0031224:intrinsic component of membrane;GO:0044425:membrane part
Uox	0.495666	6.31983e-09	0.00031438		0.501	0.374	1.24548	0.749815	protein_coding	mm10	chr3	+	146570426	146632305	61880	ENSMUSG00000028186	mmu:22262:Uox, AI663847	22262	urate oxidase [Source:MGI Symbol;Acc:MGI:98907]	mmu01100:Metabolic pathways;mmu00232:Caffeine metabolism;mmu00230:Purine metabolism	-	PWY-5691:urate degradation to allantoin;URSIN-PWY:ureide biosynthesis	-	-	-	-	GO:0000255:allantoin metabolic process;GO:0006139:nucleobase-containing compound metabolic process;GO:0006144:purine nucleobase metabolic process;GO:0006725:cellular aromatic compound metabolic process;GO:0006807:nitrogen compound metabolic process;GO:0008152:metabolic process;GO:0009058:biosynthetic process;GO:0009112:nucleobase metabolic process;GO:0009987:cellular process;GO:0018130:heterocycl…	GO:0003824:catalytic activity;GO:0004846:urate oxidase activity;GO:0016491:oxidoreductase activity;GO:0016661:oxidoreductase activity, acting on other nitrogenous compounds as donors;GO:0016663:oxidoreductase activity, acting on other nitrogenous compounds as donors, oxygen as acceptor	GO:0005622:intracellular;GO:0005623:cell;GO:0005737:cytoplasm;GO:0005739:mitochondrion;GO:0005777:peroxisome;GO:0042579:microbody;GO:0043226:organelle;GO:0043227:membrane-bounded organelle;GO:0043229:intracellular organelle;GO:0043231:intracellular membrane-bounded organelle;GO:0044424:intracellular part;GO:0044444:cytoplasmic part;GO:0044464:cell part
Plat	0.418472	9.24202e-09	0.000459744		0.71	0.584	2.08762	1.66915	protein_coding	mm10	chr8	+	22757727	22782844	25118	ENSMUSG00000031538	mmu:18791:Plat, AU020998, AW212668, D8Ertd2e, tPA	18791	plasminogen activator, tissue [Source:MGI Symbol;Acc:MGI:97610]	mmu04610:Complement and coagulation cascades;mmu05202:Transcriptional misregulation in cancer	R-MMU-186797:Signaling by PDGF;R-MMU-162582:Signal Transduction;R-MMU-109582:Hemostasis;R-MMU-75205:Dissolution of Fibrin Clot	-	P00011:Blood coagulation;P00050:Plasminogen activating cascade	-	-	-	GO:0000003:reproduction;GO:0001666:response to hypoxia;GO:0006508:proteolysis;GO:0006928:movement of cell or subcellular component;GO:0006950:response to stress;GO:0007154:cell communication;GO:0007165:signal transduction;GO:0007166:cell surface receptor signaling pathway;GO:0007167:enzyme linked receptor protein signaling pathway;GO:0007169:transmembrane receptor protein tyrosine kinase signalin…	GO:0003824:catalytic activity;GO:0004175:endopeptidase activity;GO:0004252:serine-type endopeptidase activity;GO:0005102:receptor binding;GO:0005488:binding;GO:0005515:protein binding;GO:0008233:peptidase activity;GO:0008236:serine-type peptidase activity;GO:0016787:hydrolase activity;GO:0017171:serine hydrolase activity;GO:0051219:phosphoprotein binding;GO:0070011:peptidase activity, acting on L…	GO:0005576:extracellular region;GO:0005615:extracellular space;GO:0005622:intracellular;GO:0005623:cell;GO:0005737:cytoplasm;GO:0009986:cell surface;GO:0012505:endomembrane system;GO:0016023:cytoplasmic, membrane-bounded vesicle;GO:0030141:secretory granule;GO:0031410:cytoplasmic vesicle;GO:0031982:vesicle;GO:0031988:membrane-bounded vesicle;GO:0043226:organelle;GO:0043227:membrane-bounded organe…
Ankrd66	0.39273	9.3787e-09	0.000466544		0.558	0.413	1.35947	0.966736	protein_coding	mm10	chr17	-	43534188	43543639	9452	ENSMUSG00000096140	mmu:100043332:Ankrd66, AU041848, D730048J04Rik, Gm4368	100043332	ankyrin repeat domain 66 [Source:MGI Symbol;Acc:MGI:1925106]	-	-	-	-	-	-	-	-	-	-
Ids	0.341478	1.0262e-08	0.000510485		0.858	0.836	2.49446	2.15298	protein_coding	mm10	chrX	-	70343069	70365084	22016	ENSMUSG00000035847	mmu:15931:Ids, AW214631	15931	iduronate 2-sulfatase [Source:MGI Symbol;Acc:MGI:96417]	mmu01100:Metabolic pathways;mmu04142:Lysosome;mmu00531:Glycosaminoglycan degradation	R-MMU-2024096:HS-GAG degradation;R-MMU-1630316:Glycosaminoglycan metabolism;R-MMU-1430728:Metabolism;R-MMU-2024101:CS/DS degradation;R-MMU-1793185:Chondroitin sulfate/dermatan sulfate metabolism;R-MMU-71387:Metabolism of carbohydrates;R-MMU-1638091:Heparan sulfate/heparin (HS-GAG) metabolism	-	-	-	-	-	GO:0008152:metabolic process	GO:0003824:catalytic activity;GO:0004423:iduronate-2-sulfatase activity;GO:0005488:binding;GO:0005515:protein binding;GO:0008484:sulfuric ester hydrolase activity;GO:0016787:hydrolase activity;GO:0016788:hydrolase activity, acting on ester bonds;GO:0043167:ion binding;GO:0043169:cation binding;GO:0046872:metal ion binding	GO:0000323:lytic vacuole;GO:0005622:intracellular;GO:0005623:cell;GO:0005737:cytoplasm;GO:0005764:lysosome;GO:0005773:vacuole;GO:0043226:organelle;GO:0043227:membrane-bounded organelle;GO:0043229:intracellular organelle;GO:0043231:intracellular membrane-bounded organelle;GO:0044424:intracellular part;GO:0044444:cytoplasmic part;GO:0044464:cell part
Calb1	0.608375	1.08049e-08	0.000537488		0.519	0.383	1.8259	1.21753	protein_coding	mm10	chr4	+	15881264	15908064	26801	ENSMUSG00000028222	mmu:12307:Calb1, Brain-2, CB, Calb, Calb-1	12307	calbindin 1 [Source:MGI Symbol;Acc:MGI:88248]	mmu04961:Endocrine and other factor-regulated calcium reabsorption	-	-	-	-	-	-	GO:0001654:eye development;GO:0001655:urogenital system development;GO:0001656:metanephros development;GO:0001657:ureteric bud development;GO:0001822:kidney development;GO:0001823:mesonephros development;GO:0003008:system process;GO:0003338:metanephros morphogenesis;GO:0003407:neural retina development;GO:0006873:cellular ion homeostasis;GO:0006874:cellular calcium ion homeostasis;GO:0006875:cell…	GO:0005488:binding;GO:0005496:steroid binding;GO:0005499:vitamin D binding;GO:0005509:calcium ion binding;GO:0008270:zinc ion binding;GO:0008289:lipid binding;GO:0019842:vitamin binding;GO:0036094:small molecule binding;GO:0043167:ion binding;GO:0043169:cation binding;GO:0046872:metal ion binding;GO:0046914:transition metal ion binding;GO:0097159:organic cyclic compound binding	GO:0005576:extracellular region;GO:0005622:intracellular;GO:0005623:cell;GO:0005634:nucleus;GO:0005737:cytoplasm;GO:0005829:cytosol;GO:0030424:axon;GO:0030425:dendrite;GO:0031982:vesicle;GO:0031988:membrane-bounded vesicle;GO:0033267:axon part;GO:0036477:somatodendritic compartment;GO:0042995:cell projection;GO:0043005:neuron projection;GO:0043025:neuronal cell body;GO:0043195:terminal bouton;GO:…
Plppr4	0.509004	1.22181e-08	0.000607788		0.585	0.465	1.60951	1.10051	protein_coding	mm10	chr3	-	117319139	117360876	41738	ENSMUSG00000044667	mmu:229791:Plppr4, A330086D10, D3Bwg0562e, Lppr4, PRG-1, mKIAA0455	229791	phospholipid phosphatase related 4 [Source:MGI Symbol;Acc:MGI:106530]	-	R-MMU-373076:Class A/1 (Rhodopsin-like receptors);R-MMU-419408:Lysosphingolipid and LPA receptors;R-MMU-372790:Signaling by GPCR;R-MMU-162582:Signal Transduction;R-MMU-500792:GPCR ligand binding	PWY-6355:phosphate acquisition II;TRIGLSYN-PWY:triacylglycerol biosynthesis	-	-	-	-	GO:0000902:cell morphogenesis;GO:0000904:cell morphogenesis involved in differentiation;GO:0006629:lipid metabolic process;GO:0006644:phospholipid metabolic process;GO:0006793:phosphorus metabolic process;GO:0006796:phosphate-containing compound metabolic process;GO:0007154:cell communication;GO:0007165:signal transduction;GO:0007275:multicellular organism development;GO:0007399:nervous system de…	GO:0003824:catalytic activity;GO:0005488:binding;GO:0005515:protein binding;GO:0008195:phosphatidate phosphatase activity;GO:0016787:hydrolase activity;GO:0016788:hydrolase activity, acting on ester bonds;GO:0016791:phosphatase activity;GO:0042577:lipid phosphatase activity;GO:0042578:phosphoric ester hydrolase activity	GO:0005623:cell;GO:0005886:plasma membrane;GO:0005887:integral component of plasma membrane;GO:0009897:external side of plasma membrane;GO:0009986:cell surface;GO:0016020:membrane;GO:0016021:integral component of membrane;GO:0031224:intrinsic component of membrane;GO:0031226:intrinsic component of plasma membrane;GO:0044425:membrane part;GO:0044459:plasma membrane part;GO:0044464:cell part;GO:007…
Anxa11	0.412881	1.30881e-08	0.000651069		0.747	0.675	1.93702	1.52413	protein_coding	mm10	chr14	+	25842156	25886804	44649	ENSMUSG00000021866	mmu:11744:Anxa11, A830099O17Rik, Anx11	11744	annexin A11 [Source:MGI Symbol;Acc:MGI:108481]	-	-	-	-	-	-	-	GO:0007049:cell cycle;GO:0009987:cellular process;GO:0010035:response to inorganic substance;GO:0010038:response to metal ion;GO:0042221:response to chemical;GO:0044699:single-organism process;GO:0044763:single-organism cellular process;GO:0050896:response to stimulus;GO:0051301:cell division;GO:0051592:response to calcium ion	GO:0003676:nucleic acid binding;GO:0003723:RNA binding;GO:0003823:antigen binding;GO:0005488:binding;GO:0005509:calcium ion binding;GO:0005515:protein binding;GO:0005543:phospholipid binding;GO:0005544:calcium-dependent phospholipid binding;GO:0008289:lipid binding;GO:0008429:phosphatidylethanolamine binding;GO:0023023:MHC protein complex binding;GO:0023026:MHC class II protein complex binding;GO…	GO:0000323:lytic vacuole;GO:0005576:extracellular region;GO:0005622:intracellular;GO:0005623:cell;GO:0005634:nucleus;GO:0005635:nuclear envelope;GO:0005654:nucleoplasm;GO:0005737:cytoplasm;GO:0005764:lysosome;GO:0005766:primary lysosome;GO:0005773:vacuole;GO:0005819:spindle;GO:0005856:cytoskeleton;GO:0012505:endomembrane system;GO:0015630:microtubule cytoskeleton;GO:0016020:membrane;GO:0016023:cy…
Phtf1	0.423378	1.3811e-08	0.000687028		0.586	0.474	1.46487	1.04149	protein_coding	mm10	chr3	+	103968110	104024598	56489	ENSMUSG00000058388	mmu:18685:Phtf1, AU041898, AW049785, Phft, Phtf	18685	putative homeodomain transcription factor 1 [Source:MGI Symbol;Acc:MGI:1332671]	-	-	-	-	-	-	-	GO:0006139:nucleobase-containing compound metabolic process;GO:0006351:transcription, DNA-templated;GO:0006355:regulation of transcription, DNA-templated;GO:0006725:cellular aromatic compound metabolic process;GO:0006807:nitrogen compound metabolic process;GO:0008152:metabolic process;GO:0009058:biosynthetic process;GO:0009059:macromolecule biosynthetic process;GO:0009889:regulation of biosynthet…	GO:0003676:nucleic acid binding;GO:0003677:DNA binding;GO:0005488:binding;GO:0097159:organic cyclic compound binding;GO:1901363:heterocyclic compound binding	GO:0005622:intracellular;GO:0005623:cell;GO:0005634:nucleus;GO:0005730:nucleolus;GO:0005737:cytoplasm;GO:0005783:endoplasmic reticulum;GO:0005801:cis-Golgi network;GO:0012505:endomembrane system;GO:0031974:membrane-enclosed lumen;GO:0031981:nuclear lumen;GO:0043226:organelle;GO:0043227:membrane-bounded organelle;GO:0043228:non-membrane-bounded organelle;GO:0043229:intracellular organelle;GO:00432…
Fam166b	0.449215	1.43448e-08	0.000713582		0.647	0.571	1.64101	1.1918	protein_coding	mm10	chr4	-	43427019	43429134	2116	ENSMUSG00000042788	mmu:329831:Fam166b, 4833436C18Rik	329831	family with sequence similarity 166, member B [Source:MGI Symbol;Acc:MGI:2445194]	-	-	-	-	-	-	-	-	-	-
Serpinh1	0.429969	1.50121e-08	0.000746778		0.609	0.502	1.47364	1.04367	protein_coding	mm10	chr7	-	99345376	99353239	7864	ENSMUSG00000070436	mmu:12406:Serpinh1, BERF-1, Cbp1, Cbp2, Hsp47, J6, Serpinh2, gp46	12406	serine (or cysteine) peptidase inhibitor, clade H, member 1 [Source:MGI Symbol;Acc:MGI:88283]	-	R-MMU-1474244:Extracellular matrix organization;R-MMU-1474290:Collagen formation;R-MMU-1650814:Collagen biosynthesis and modifying enzymes	-	-	-	-	-	GO:0001501:skeletal system development;GO:0002062:chondrocyte differentiation;GO:0002063:chondrocyte development;GO:0003413:chondrocyte differentiation involved in endochondral bone morphogenesis;GO:0003433:chondrocyte development involved in endochondral bone morphogenesis;GO:0007275:multicellular organism development;GO:0008152:metabolic process;GO:0009058:biosynthetic process;GO:0009059:macrom…	GO:0003676:nucleic acid binding;GO:0003723:RNA binding;GO:0004857:enzyme inhibitor activity;GO:0004866:endopeptidase inhibitor activity;GO:0004867:serine-type endopeptidase inhibitor activity;GO:0005488:binding;GO:0005515:protein binding;GO:0005518:collagen binding;GO:0030234:enzyme regulator activity;GO:0030414:peptidase inhibitor activity;GO:0032403:protein complex binding;GO:0044822:poly(A) RN…	GO:0005576:extracellular region;GO:0005615:extracellular space;GO:0005622:intracellular;GO:0005623:cell;GO:0005737:cytoplasm;GO:0005783:endoplasmic reticulum;GO:0005793:endoplasmic reticulum-Golgi intermediate compartment;GO:0012505:endomembrane system;GO:0016020:membrane;GO:0031982:vesicle;GO:0031988:membrane-bounded vesicle;GO:0043226:organelle;GO:0043227:membrane-bounded organelle;GO:0043229:i…
Ccng1	0.447698	1.52053e-08	0.000756389		0.73	0.647	1.98338	1.53568	protein_coding	mm10	chr11	-	40748552	40755311	6760	ENSMUSG00000020326	mmu:12450:Ccng1, AI314029	12450	cyclin G1 [Source:MGI Symbol;Acc:MGI:102890]	mmu05206:MicroRNAs in cancer;mmu04115:p53 signaling pathway	R-MMU-3700989:Transcriptional Regulation by TP53;R-MMU-6806003:Regulation of TP53 Expression and Degradation;R-MMU-212436:Generic Transcription Pathway;R-MMU-74160:Gene Expression;R-MMU-6804757:Regulation of TP53 Degradation;R-MMU-5633007:Regulation of TP53 Activity	-	P04398:p53 pathway feedback loops 2;P00059:p53 pathway	-	-	-	GO:0000075:cell cycle checkpoint;GO:0000077:DNA damage checkpoint;GO:0000086:G2/M transition of mitotic cell cycle;GO:0000278:mitotic cell cycle;GO:0000280:nuclear division;GO:0006915:apoptotic process;GO:0006949:syncytium formation;GO:0006950:response to stress;GO:0006974:cellular response to DNA damage stimulus;GO:0006996:organelle organization;GO:0007049:cell cycle;GO:0007067:mitotic nuclear d…	GO:0005488:binding;GO:0005515:protein binding;GO:0019904:protein domain specific binding	GO:0005622:intracellular;GO:0005623:cell;GO:0005634:nucleus;GO:0005737:cytoplasm;GO:0030425:dendrite;GO:0036477:somatodendritic compartment;GO:0042995:cell projection;GO:0043005:neuron projection;GO:0043025:neuronal cell body;GO:0043226:organelle;GO:0043227:membrane-bounded organelle;GO:0043229:intracellular organelle;GO:0043231:intracellular membrane-bounded organelle;GO:0044297:cell body;GO:004…
Ttc9	0.437482	1.7198e-08	0.000855515		0.644	0.553	1.64735	1.20987	protein_coding	mm10	chr12	+	81631249	81667557	36309	ENSMUSG00000042734	mmu:69480:Ttc9	69480	tetratricopeptide repeat domain 9 [Source:MGI Symbol;Acc:MGI:1916730]	-	-	-	-	-	-	-	GO:0006457:protein folding;GO:0009987:cellular process;GO:0061077:chaperone-mediated protein folding	GO:0003755:peptidyl-prolyl cis-trans isomerase activity;GO:0003824:catalytic activity;GO:0005488:binding;GO:0005527:macrolide binding;GO:0005528:FK506 binding;GO:0008144:drug binding;GO:0016853:isomerase activity;GO:0016859:cis-trans isomerase activity;GO:0097159:organic cyclic compound binding;GO:1901363:heterocyclic compound binding	GO:0005622:intracellular;GO:0005623:cell;GO:0005737:cytoplasm;GO:0005783:endoplasmic reticulum;GO:0005789:endoplasmic reticulum membrane;GO:0012505:endomembrane system;GO:0016020:membrane;GO:0042175:nuclear outer membrane-endoplasmic reticulum membrane network;GO:0043226:organelle;GO:0043227:membrane-bounded organelle;GO:0043229:intracellular organelle;GO:0043231:intracellular membrane-bounded or…
Slc38a3	0.471213	1.83223e-08	0.00091144		0.583	0.465	1.55179	1.08058	protein_coding	mm10	chr9	-	107650634	107669530	18897	ENSMUSG00000010064	mmu:76257:Slc38a3, 0610012J02Rik, D9Ucla2, Nat1, Slc38-3, Sn1, Snat3, mNAT	76257	solute carrier family 38, member 3 [Source:MGI Symbol;Acc:MGI:1923507]	mmu04724:Glutamatergic synapse;mmu04727:GABAergic synapse;mmu04964:Proximal tubule bicarbonate reclamation	R-MMU-382551:Transmembrane transport of small molecules;R-MMU-425407:SLC-mediated transmembrane transport;R-MMU-425393:Transport of inorganic cations/anions and amino acids/oligopeptides;R-MMU-352230:Amino acid transport across the plasma membrane	-	-	-	-	-	GO:0006139:nucleobase-containing compound metabolic process;GO:0006351:transcription, DNA-templated;GO:0006355:regulation of transcription, DNA-templated;GO:0006357:regulation of transcription from RNA polymerase II promoter;GO:0006366:transcription from RNA polymerase II promoter;GO:0006725:cellular aromatic compound metabolic process;GO:0006807:nitrogen compound metabolic process;GO:0006810:tra…	GO:0005215:transporter activity;GO:0005290:L-histidine transmembrane transporter activity;GO:0005342:organic acid transmembrane transporter activity;GO:0015171:amino acid transmembrane transporter activity;GO:0015174:basic amino acid transmembrane transporter activity;GO:0015175:neutral amino acid transmembrane transporter activity;GO:0015179:L-amino acid transmembrane transporter activity;GO:001…	GO:0005623:cell;GO:0005886:plasma membrane;GO:0005887:integral component of plasma membrane;GO:0016020:membrane;GO:0016021:integral component of membrane;GO:0016323:basolateral plasma membrane;GO:0031224:intrinsic component of membrane;GO:0031226:intrinsic component of plasma membrane;GO:0044425:membrane part;GO:0044459:plasma membrane part;GO:0044464:cell part;GO:0071944:cell periphery;GO:009859…
Calml4	0.400571	1.85141e-08	0.000920984		0.712	0.644	1.86056	1.45999	protein_coding	mm10	chr9	+	62858080	62875921	17842	ENSMUSG00000032246	mmu:75600:Calml4, 2010002G05Rik	75600	calmodulin-like 4 [Source:MGI Symbol;Acc:MGI:1922850]	-	-	-	-	-	-	-	-	GO:0005488:binding;GO:0005509:calcium ion binding;GO:0043167:ion binding;GO:0043169:cation binding;GO:0046872:metal ion binding	-
Fhad1	0.43206	1.88419e-08	0.000937292		0.724	0.675	1.93541	1.50335	protein_coding	mm10	chr4	-	141890438	142015082	124645	ENSMUSG00000051435	mmu:329977:Fhad1, 2900090M10Rik, B230311F11	329977	forkhead-associated (FHA) phosphopeptide binding domain 1 [Source:MGI Symbol;Acc:MGI:1920323]	-	-	-	-	-	-	-	-	-	-
Adamts20	0.376384	2.16191e-08	0.00107544		0.702	0.605	1.92489	1.5485	protein_coding	mm10	chr15	-	94270163	94465418	195256	ENSMUSG00000022449	mmu:223838:Adamts20, Adamst20, bt	223838	a disintegrin-like and metallopeptidase (reprolysin type) with thrombospondin type 1 motif, 20 [Source:MGI Symbol;Acc:MGI:2660628]	-	-	-	-	-	-	-	GO:0006508:proteolysis;GO:0006915:apoptotic process;GO:0007154:cell communication;GO:0007165:signal transduction;GO:0008152:metabolic process;GO:0008219:cell death;GO:0009966:regulation of signal transduction;GO:0009967:positive regulation of signal transduction;GO:0009987:cellular process;GO:0010646:regulation of cell communication;GO:0010647:positive regulation of cell communication;GO:0010941:…	GO:0003824:catalytic activity;GO:0004175:endopeptidase activity;GO:0004222:metalloendopeptidase activity;GO:0005488:binding;GO:0008233:peptidase activity;GO:0008237:metallopeptidase activity;GO:0008270:zinc ion binding;GO:0016787:hydrolase activity;GO:0043167:ion binding;GO:0043169:cation binding;GO:0046872:metal ion binding;GO:0046914:transition metal ion binding;GO:0070011:peptidase activity, a…	GO:0005576:extracellular region;GO:0005578:proteinaceous extracellular matrix;GO:0005615:extracellular space;GO:0031012:extracellular matrix;GO:0044421:extracellular region part
Cabcoco1	0.420701	2.16217e-08	0.00107557		0.619	0.508	1.65989	1.23919	protein_coding	mm10	chr10	-	68430953	68541896	110944	ENSMUSG00000019945	mmu:73287:1700040L02Rik	73287	ciliary associated calcium binding coiled-coil 1 [Source:MGI Symbol;Acc:MGI:1920537]	-	-	-	-	-	-	-	-	-	-
Ccdc78	0.451432	2.25235e-08	0.00112043		0.442	0.304	1.12732	0.675889	protein_coding	mm10	chr17	+	25786580	25790513	3934	ENSMUSG00000071202	mmu:381077:Ccdc78, Gm938, Gm950	381077	coiled-coil domain containing 78 [Source:MGI Symbol;Acc:MGI:2685784]	-	-	-	-	-	-	-	GO:0003008:system process;GO:0003009:skeletal muscle contraction;GO:0003012:muscle system process;GO:0006936:muscle contraction;GO:0006941:striated muscle contraction;GO:0006996:organelle organization;GO:0007017:microtubule-based process;GO:0009987:cellular process;GO:0016043:cellular component organization;GO:0022607:cellular component assembly;GO:0030030:cell projection organization;GO:0032501:…	-	GO:0005622:intracellular;GO:0005623:cell;GO:0005737:cytoplasm;GO:0005783:endoplasmic reticulum;GO:0005813:centrosome;GO:0005814:centriole;GO:0005815:microtubule organizing center;GO:0005856:cytoskeleton;GO:0005886:plasma membrane;GO:0012505:endomembrane system;GO:0015630:microtubule cytoskeleton;GO:0016020:membrane;GO:0016528:sarcoplasm;GO:0016529:sarcoplasmic reticulum;GO:0042383:sarcolemma;GO:0…
Cc2d2a	0.469359	2.26583e-08	0.00112714		0.586	0.492	1.46054	0.991181	protein_coding	mm10	chr5	+	43662346	43740972	78627	ENSMUSG00000039765	mmu:231214:Cc2d2a, 5730509K17Rik, b2b1035Clo	231214	coiled-coil and C2 domain containing 2A [Source:MGI Symbol;Acc:MGI:1924487]	-	R-MMU-5617833:Assembly of the primary cilium;R-MMU-1852241:Organelle biogenesis and maintenance;R-MMU-5620912:Anchoring of the basal body to the plasma membrane	-	-	-	-	-	GO:0000226:microtubule cytoskeleton organization;GO:0000902:cell morphogenesis;GO:0001578:microtubule bundle formation;GO:0001654:eye development;GO:0001838:embryonic epithelial tube formation;GO:0001841:neural tube formation;GO:0001843:neural tube closure;GO:0002009:morphogenesis of an epithelium;GO:0006996:organelle organization;GO:0007010:cytoskeleton organization;GO:0007017:microtubule-based …	GO:0005488:binding;GO:0005515:protein binding	GO:0005622:intracellular;GO:0005623:cell;GO:0005737:cytoplasm;GO:0005856:cytoskeleton;GO:0005929:cilium;GO:0031513:nonmotile primary cilium;GO:0032991:macromolecular complex;GO:0035869:ciliary transition zone;GO:0036038:MKS complex;GO:0042995:cell projection;GO:0043226:organelle;GO:0043228:non-membrane-bounded organelle;GO:0043229:intracellular organelle;GO:0043232:intracellular non-membrane-boun…
S100a1	0.524709	2.271e-08	0.00112971		0.627	0.514	1.83392	1.30921	protein_coding	mm10	chr3	-	90511034	90514392	3359	ENSMUSG00000044080	mmu:20193:S100a1, AI266795, S100, S100a	20193	S100 calcium binding protein A1 [Source:MGI Symbol;Acc:MGI:1338917]	-	R-MMU-168256:Immune System;R-MMU-168898:Toll-Like Receptors Cascades;R-MMU-5686938:Regulation of TLR by endogenous ligand;R-MMU-168249:Innate Immune System	-	-	-	-	-	GO:0000122:negative regulation of transcription from RNA polymerase II promoter;GO:0003008:system process;GO:0003013:circulatory system process;GO:0003015:heart process;GO:0006139:nucleobase-containing compound metabolic process;GO:0006351:transcription, DNA-templated;GO:0006355:regulation of transcription, DNA-templated;GO:0006357:regulation of transcription from RNA polymerase II promoter;GO:00…	GO:0005488:binding;GO:0005509:calcium ion binding;GO:0005515:protein binding;GO:0019899:enzyme binding;GO:0042802:identical protein binding;GO:0042803:protein homodimerization activity;GO:0043167:ion binding;GO:0043169:cation binding;GO:0044548:S100 protein binding;GO:0046872:metal ion binding;GO:0046983:protein dimerization activity;GO:0048306:calcium-dependent protein binding;GO:0051117:ATPase …	GO:0005622:intracellular;GO:0005623:cell;GO:0005634:nucleus;GO:0005737:cytoplasm;GO:0005783:endoplasmic reticulum;GO:0012505:endomembrane system;GO:0016528:sarcoplasm;GO:0016529:sarcoplasmic reticulum;GO:0030016:myofibril;GO:0030017:sarcomere;GO:0030018:Z disc;GO:0031430:M band;GO:0031672:A band;GO:0031674:I band;GO:0042995:cell projection;GO:0043005:neuron projection;GO:0043226:organelle;GO:0043…
Fam149a	0.424495	2.39078e-08	0.00118929		0.649	0.574	1.63851	1.21402	protein_coding	mm10	chr8	-	45336717	45382291	45575	ENSMUSG00000070044	mmu:212326:Fam149a, AW213256, mKIAA4166	212326	family with sequence similarity 149, member A [Source:MGI Symbol;Acc:MGI:2387177]	-	-	-	-	-	-	-	-	-	-
Pvalb	0.435835	2.5002e-08	0.00124372		0.269	0.128	0.762784	0.326949	protein_coding	mm10	chr15	-	78191114	78206400	15287	ENSMUSG00000005716	mmu:19293:Pvalb, PV, Parv, Pva	19293	parvalbumin [Source:MGI Symbol;Acc:MGI:97821]	-	-	-	-	-	-	-	GO:0006873:cellular ion homeostasis;GO:0006874:cellular calcium ion homeostasis;GO:0006875:cellular metal ion homeostasis;GO:0009987:cellular process;GO:0019725:cellular homeostasis;GO:0030003:cellular cation homeostasis;GO:0042592:homeostatic process;GO:0044699:single-organism process;GO:0044763:single-organism cellular process;GO:0048878:chemical homeostasis;GO:0050801:ion homeostasis;GO:005148…	GO:0005488:binding;GO:0005509:calcium ion binding;GO:0005515:protein binding;GO:0042802:identical protein binding;GO:0042803:protein homodimerization activity;GO:0043167:ion binding;GO:0043169:cation binding;GO:0046872:metal ion binding;GO:0046982:protein heterodimerization activity;GO:0046983:protein dimerization activity	GO:0005576:extracellular region;GO:0005622:intracellular;GO:0005623:cell;GO:0005634:nucleus;GO:0005737:cytoplasm;GO:0030424:axon;GO:0031982:vesicle;GO:0031988:membrane-bounded vesicle;GO:0032991:macromolecular complex;GO:0033267:axon part;GO:0036477:somatodendritic compartment;GO:0042995:cell projection;GO:0043005:neuron projection;GO:0043025:neuronal cell body;GO:0043195:terminal bouton;GO:00432…
Catip	0.433991	2.52424e-08	0.00125568		0.702	0.657	1.7839	1.34991	protein_coding	mm10	chr1	+	74362108	74369321	7214	ENSMUSG00000073650	mmu:241112:Catip, Gm216	241112	ciliogenesis associated TTC17 interacting protein [Source:MGI Symbol;Acc:MGI:2685062]	-	-	-	-	-	-	-	GO:0006461:protein complex assembly;GO:0006996:organelle organization;GO:0007010:cytoskeleton organization;GO:0007015:actin filament organization;GO:0008154:actin polymerization or depolymerization;GO:0009987:cellular process;GO:0016043:cellular component organization;GO:0022607:cellular component assembly;GO:0030029:actin filament-based process;GO:0030030:cell projection organization;GO:0030036:…	-	GO:0005622:intracellular;GO:0005623:cell;GO:0005634:nucleus;GO:0005737:cytoplasm;GO:0005856:cytoskeleton;GO:0005886:plasma membrane;GO:0016020:membrane;GO:0043226:organelle;GO:0043227:membrane-bounded organelle;GO:0043228:non-membrane-bounded organelle;GO:0043229:intracellular organelle;GO:0043231:intracellular membrane-bounded organelle;GO:0043232:intracellular non-membrane-bounded organelle;GO:…
Ctnna1	0.365003	2.70656e-08	0.00134638		0.841	0.824	2.45644	2.09144	protein_coding	mm10	chr18	+	35118859	35254779	135921	ENSMUSG00000037815	mmu:12385:Ctnna1, 2010010M04Rik, AA517462, AI988031, Catna1	12385	catenin (cadherin associated protein), alpha 1 [Source:MGI Symbol;Acc:MGI:88274]	mmu05200:Pathways in cancer;mmu04530:Tight junction;mmu04670:Leukocyte transendothelial migration;mmu05412:Arrhythmogenic right ventricular cardiomyopathy (ARVC);mmu04520:Adherens junction;mmu05100:Bacterial invasion of epithelial cells;mmu04390:Hippo signaling pathway;mmu05213:Endometrial cancer	R-MMU-194315:Signaling by Rho GTPases;R-MMU-1266738:Developmental Biology;R-MMU-418990:Adherens junctions interactions;R-MMU-375170:CDO in myogenesis;R-MMU-195258:RHO GTPase Effectors;R-MMU-446728:Cell junction organization;R-MMU-4420097:VEGFA-VEGFR2 Pathway;R-MMU-162582:Signal Transduction;R-MMU-525793:Myogenesis;R-MMU-421270:Cell-cell junction organization;R-MMU-1500931:Cell-Cell communication;…	-	P00057:Wnt signaling pathway;P00004:Alzheimer disease-presenilin pathway;P00012:Cadherin signaling pathway	-	-	-	GO:0006461:protein complex assembly;GO:0006915:apoptotic process;GO:0006928:movement of cell or subcellular component;GO:0006996:organelle organization;GO:0007010:cytoskeleton organization;GO:0007015:actin filament organization;GO:0007043:cell-cell junction assembly;GO:0007154:cell communication;GO:0007155:cell adhesion;GO:0007163:establishment or maintenance of cell polarity;GO:0007165:signal tr…	GO:0003676:nucleic acid binding;GO:0003723:RNA binding;GO:0003779:actin binding;GO:0005198:structural molecule activity;GO:0005488:binding;GO:0005515:protein binding;GO:0008013:beta-catenin binding;GO:0008092:cytoskeletal protein binding;GO:0017166:vinculin binding;GO:0032403:protein complex binding;GO:0044822:poly(A) RNA binding;GO:0044877:macromolecular complex binding;GO:0045295:gamma-catenin …	GO:0001669:acrosomal vesicle;GO:0005622:intracellular;GO:0005623:cell;GO:0005737:cytoplasm;GO:0005794:Golgi apparatus;GO:0005829:cytosol;GO:0005856:cytoskeleton;GO:0005886:plasma membrane;GO:0005901:caveola;GO:0005911:cell-cell junction;GO:0005912:adherens junction;GO:0005913:cell-cell adherens junction;GO:0005915:zonula adherens;GO:0005924:cell-substrate adherens junction;GO:0005925:focal adhesi…
Stmnd1	0.496151	2.82883e-08	0.0014072		0.488	0.365	1.26922	0.773067	protein_coding	mm10	chr13	+	46273721	46300115	26395	ENSMUSG00000063529	mmu:380842:Stmnd1, Gm1574	380842	stathmin domain containing 1 [Source:MGI Symbol;Acc:MGI:2686420]	-	-	-	-	-	-	-	GO:0000226:microtubule cytoskeleton organization;GO:0006996:organelle organization;GO:0007010:cytoskeleton organization;GO:0007017:microtubule-based process;GO:0009987:cellular process;GO:0016043:cellular component organization;GO:0031109:microtubule polymerization or depolymerization;GO:0031110:regulation of microtubule polymerization or depolymerization;GO:0032886:regulation of microtubule-base…	-	-
Ank	0.437304	2.99204e-08	0.00148839		0.702	0.602	1.83971	1.4024	protein_coding	mm10	chr15	+	27466677	27594909	128233	ENSMUSG00000022265	mmu:11732:Ank, Ankh, D15Ertd221e, mKIAA1581	11732	progressive ankylosis [Source:MGI Symbol;Acc:MGI:3045421]	-	R-MMU-5223345:Miscellaneous transport and binding events;R-MMU-382551:Transmembrane transport of small molecules	-	-	-	-	-	GO:0001503:ossification;GO:0006810:transport;GO:0006811:ion transport;GO:0006817:phosphate ion transport;GO:0006820:anion transport;GO:0007275:multicellular organism development;GO:0009888:tissue development;GO:0015698:inorganic anion transport;GO:0030278:regulation of ossification;GO:0030282:bone mineralization;GO:0030500:regulation of bone mineralization;GO:0031214:biomineral tissue development…	GO:0005215:transporter activity;GO:0005315:inorganic phosphate transmembrane transporter activity;GO:0008509:anion transmembrane transporter activity;GO:0015075:ion transmembrane transporter activity;GO:0015103:inorganic anion transmembrane transporter activity;GO:0015114:phosphate ion transmembrane transporter activity;GO:0015291:secondary active transmembrane transporter activity;GO:0022804:act…	GO:0005623:cell;GO:0005886:plasma membrane;GO:0005887:integral component of plasma membrane;GO:0016020:membrane;GO:0016021:integral component of membrane;GO:0031224:intrinsic component of membrane;GO:0031226:intrinsic component of plasma membrane;GO:0044425:membrane part;GO:0044459:plasma membrane part;GO:0044464:cell part;GO:0071944:cell periphery
Stoml3	0.488707	3.01261e-08	0.00149862		0.556	0.444	1.57187	1.08316	protein_coding	mm10	chr3	+	53488653	53508502	19850	ENSMUSG00000027744	mmu:229277:Stoml3, Epb7.2l, SLP3, sro	229277	stomatin (Epb7.2)-like 3 [Source:MGI Symbol;Acc:MGI:2388072]	-	R-MMU-382551:Transmembrane transport of small molecules;R-MMU-2672351:Stimuli-sensing channels;R-MMU-983712:Ion channel transport	-	-	-	-	-	GO:0007154:cell communication;GO:0007165:signal transduction;GO:0009987:cellular process;GO:0023052:signaling;GO:0044699:single-organism process;GO:0044700:single organism signaling;GO:0044763:single-organism cellular process;GO:0050789:regulation of biological process;GO:0050794:regulation of cellular process;GO:0050896:response to stimulus;GO:0051716:cellular response to stimulus;GO:0065007:bio…	GO:0005488:binding;GO:0005515:protein binding	GO:0005623:cell;GO:0005886:plasma membrane;GO:0005929:cilium;GO:0016020:membrane;GO:0016021:integral component of membrane;GO:0031224:intrinsic component of membrane;GO:0042995:cell projection;GO:0043226:organelle;GO:0044425:membrane part;GO:0044464:cell part;GO:0045121:membrane raft;GO:0071944:cell periphery;GO:0098589:membrane region;GO:0098805:whole membrane
Odc1	0.323114	3.23552e-08	0.00160951		0.87	0.839	2.69826	2.37514	protein_coding	mm10	chr12	+	17544794	17551505	6712	ENSMUSG00000011179	mmu:18263:Odc1, ODC	18263	ornithine decarboxylase, structural 1 [Source:MGI Symbol;Acc:MGI:97402]	mmu01100:Metabolic pathways;mmu00480:Glutathione metabolism;mmu00330:Arginine and proline metabolism	R-MMU-350562:Regulation of ornithine decarboxylase (ODC);R-MMU-1430728:Metabolism;R-MMU-351202:Metabolism of polyamines;R-MMU-71291:Metabolism of amino acids and derivatives	ORNSPNANA-PWY:spermine biosynthesis II;PWY-46:putrescine biosynthesis III	P02758:Ornithine degradation	-	-	-	GO:0001655:urogenital system development;GO:0001822:kidney development;GO:0006082:organic acid metabolic process;GO:0006520:cellular amino acid metabolic process;GO:0006576:cellular biogenic amine metabolic process;GO:0006591:ornithine metabolic process;GO:0006595:polyamine metabolic process;GO:0006596:polyamine biosynthetic process;GO:0006807:nitrogen compound metabolic process;GO:0007275:multic…	GO:0003824:catalytic activity;GO:0004586:ornithine decarboxylase activity;GO:0005488:binding;GO:0005515:protein binding;GO:0016829:lyase activity;GO:0016830:carbon-carbon lyase activity;GO:0016831:carboxy-lyase activity;GO:0042802:identical protein binding;GO:0042803:protein homodimerization activity;GO:0046983:protein dimerization activity	GO:0005622:intracellular;GO:0005623:cell;GO:0005737:cytoplasm;GO:0005829:cytosol;GO:0044424:intracellular part;GO:0044444:cytoplasmic part;GO:0044464:cell part;GO:0048471:perinuclear region of cytoplasm
Map2	0.394362	3.35054e-08	0.00166672		0.739	0.687	2.07245	1.67808	protein_coding	mm10	chr1	+	66175273	66442583	267311	ENSMUSG00000015222	mmu:17756:Map2, G1-397-34, MAP-2, Mtap-2, Mtap2, repro4	17756	microtubule-associated protein 2 [Source:MGI Symbol;Acc:MGI:97175]	-	-	-	-	-	-	-	GO:0000226:microtubule cytoskeleton organization;GO:0000902:cell morphogenesis;GO:0000904:cell morphogenesis involved in differentiation;GO:0001578:microtubule bundle formation;GO:0006996:organelle organization;GO:0007010:cytoskeleton organization;GO:0007017:microtubule-based process;GO:0007163:establishment or maintenance of cell polarity;GO:0007275:multicellular organism development;GO:0007399:…	GO:0001948:glycoprotein binding;GO:0002162:dystroglycan binding;GO:0005488:binding;GO:0005515:protein binding;GO:0005516:calmodulin binding;GO:0005519:cytoskeletal regulatory protein binding;GO:0008017:microtubule binding;GO:0008092:cytoskeletal protein binding;GO:0015631:tubulin binding;GO:0097367:carbohydrate derivative binding	GO:0005622:intracellular;GO:0005623:cell;GO:0005634:nucleus;GO:0005730:nucleolus;GO:0005737:cytoplasm;GO:0005783:endoplasmic reticulum;GO:0005790:smooth endoplasmic reticulum;GO:0005791:rough endoplasmic reticulum;GO:0005856:cytoskeleton;GO:0005874:microtubule;GO:0005875:microtubule associated complex;GO:0012505:endomembrane system;GO:0014069:postsynaptic density;GO:0015630:microtubule cytoskelet…
Bex3	0.383208	3.38252e-08	0.00168263		0.718	0.66	1.82651	1.44331	protein_coding	mm10	chrX	+	136270253	136271978	1726	ENSMUSG00000046432	mmu:12070:Ngfrap1, AL033356, Bex3, DXWsu67e, Gcap27, Nade	12070	brain expressed X-linked 3 [Source:MGI Symbol;Acc:MGI:1338016]	mmu04722:Neurotrophin signaling pathway	R-MMU-204998:Cell death signalling via NRAGE, NRIF and NADE;R-MMU-166520:Signalling by NGF;R-MMU-193704:p75 NTR receptor-mediated signalling;R-MMU-162582:Signal Transduction;R-MMU-205025:NADE modulates death signalling	-	-	-	-	-	GO:0006915:apoptotic process;GO:0007154:cell communication;GO:0007165:signal transduction;GO:0007166:cell surface receptor signaling pathway;GO:0008219:cell death;GO:0008625:extrinsic apoptotic signaling pathway via death domain receptors;GO:0009987:cellular process;GO:0012501:programmed cell death;GO:0023052:signaling;GO:0044699:single-organism process;GO:0044700:single organism signaling;GO:004…	GO:0005102:receptor binding;GO:0005123:death receptor binding;GO:0005126:cytokine receptor binding;GO:0005488:binding;GO:0005515:protein binding;GO:0032813:tumor necrosis factor receptor superfamily binding;GO:0043167:ion binding;GO:0043169:cation binding;GO:0046872:metal ion binding	GO:0005622:intracellular;GO:0005623:cell;GO:0005634:nucleus;GO:0005737:cytoplasm;GO:0005829:cytosol;GO:0043226:organelle;GO:0043227:membrane-bounded organelle;GO:0043229:intracellular organelle;GO:0043231:intracellular membrane-bounded organelle;GO:0044424:intracellular part;GO:0044444:cytoplasmic part;GO:0044464:cell part
Lpar1	0.479725	3.49509e-08	0.00173863		0.584	0.465	1.56685	1.08712	protein_coding	mm10	chr4	-	58435255	58553898	118644	ENSMUSG00000038668	mmu:14745:Lpar1, AI326300, Edg2, Gpcr26, Kdt2, lpA1, vzg-1	14745	lysophosphatidic acid receptor 1 [Source:MGI Symbol;Acc:MGI:108429]	mmu04072:Phospholipase D signaling pathway;mmu04080:Neuroactive ligand-receptor interaction;mmu05200:Pathways in cancer;mmu04151:PI3K-Akt signaling pathway;mmu04015:Rap1 signaling pathway;mmu04540:Gap junction	R-MMU-373076:Class A/1 (Rhodopsin-like receptors);R-MMU-419408:Lysosphingolipid and LPA receptors;R-MMU-372790:Signaling by GPCR;R-MMU-388396:GPCR downstream signaling;R-MMU-162582:Signal Transduction;R-MMU-881907:Gastrin-CREB signalling pathway via PKC and MAPK;R-MMU-418594:G alpha (i) signalling events;R-MMU-500792:GPCR ligand binding;R-MMU-416476:G alpha (q) signalling events	-	-	-	-	-	GO:0000165:MAPK cascade;GO:0000187:activation of MAPK activity;GO:0000902:cell morphogenesis;GO:0001932:regulation of protein phosphorylation;GO:0001934:positive regulation of protein phosphorylation;GO:0006139:nucleobase-containing compound metabolic process;GO:0006140:regulation of nucleotide metabolic process;GO:0006163:purine nucleotide metabolic process;GO:0006164:purine nucleotide biosynthe…	GO:0001965:G-protein alpha-subunit binding;GO:0004871:signal transducer activity;GO:0004872:receptor activity;GO:0004888:transmembrane signaling receptor activity;GO:0004930:G-protein coupled receptor activity;GO:0005488:binding;GO:0005515:protein binding;GO:0005543:phospholipid binding;GO:0008289:lipid binding;GO:0019904:protein domain specific binding;GO:0030165:PDZ domain binding;GO:0035727:ly…	GO:0005622:intracellular;GO:0005623:cell;GO:0005737:cytoplasm;GO:0005768:endosome;GO:0005773:vacuole;GO:0005886:plasma membrane;GO:0005887:integral component of plasma membrane;GO:0009986:cell surface;GO:0012505:endomembrane system;GO:0016020:membrane;GO:0016021:integral component of membrane;GO:0016023:cytoplasmic, membrane-bounded vesicle;GO:0030139:endocytic vesicle;GO:0030425:dendrite;GO:0031…
Sugt1	0.401491	3.56391e-08	0.00177287		0.755	0.736	1.98325	1.58176	protein_coding	mm10	chr14	+	79587691	79635196	47506	ENSMUSG00000022024	mmu:67955:Sugt1, 2410174K12Rik, SGT1	67955	SGT1, suppressor of G2 allele of SKP1 (S. cerevisiae) [Source:MGI Symbol;Acc:MGI:1915205]	mmu04621:NOD-like receptor signaling pathway	R-MMU-168643:Nucleotide-binding domain, leucine rich repeat containing receptor (NLR) signaling pathways;R-MMU-168256:Immune System;R-MMU-844456:The NLRP3 inflammasome;R-MMU-622312:Inflammasomes;R-MMU-168249:Innate Immune System	-	-	-	-	-	GO:0031647:regulation of protein stability;GO:0035821:modification of morphology or physiology of other organism;GO:0043085:positive regulation of catalytic activity;GO:0043946:positive regulation of catalytic activity in other organism involved in symbiotic interaction;GO:0043947:positive regulation by host of symbiont catalytic activity;GO:0044003:modification by symbiont of host morphology or …	-	GO:0005622:intracellular;GO:0005623:cell;GO:0005634:nucleus;GO:0005737:cytoplasm;GO:0032991:macromolecular complex;GO:0043226:organelle;GO:0043227:membrane-bounded organelle;GO:0043229:intracellular organelle;GO:0043231:intracellular membrane-bounded organelle;GO:0043234:protein complex;GO:0044424:intracellular part;GO:0044464:cell part
Thra	0.377104	3.6356e-08	0.00180853		0.788	0.739	2.12607	1.74897	protein_coding	mm10	chr11	+	98740638	98769006	28369	ENSMUSG00000058756	mmu:21833:Thra, 6430529J03Rik, AW259572, Erba, Nr1a1, Rvr, T3R[a], T3Ralpha, Thra1, Thra2, c-erbA-1, c-erbA-alpha, c-erbAalpha	21833	thyroid hormone receptor alpha [Source:MGI Symbol;Acc:MGI:98742]	mmu04080:Neuroactive ligand-receptor interaction;mmu04919:Thyroid hormone signaling pathway	R-MMU-383280:Nuclear Receptor transcription pathway;R-MMU-212436:Generic Transcription Pathway;R-MMU-74160:Gene Expression	-	-	-	-	-	GO:0000003:reproduction;GO:0000122:negative regulation of transcription from RNA polymerase II promoter;GO:0001501:skeletal system development;GO:0001502:cartilage condensation;GO:0001503:ossification;GO:0002154:thyroid hormone mediated signaling pathway;GO:0002155:regulation of thyroid hormone mediated signaling pathway;GO:0002262:myeloid cell homeostasis;GO:0002376:immune system process;GO:0002…	GO:0000975:regulatory region DNA binding;GO:0000976:transcription regulatory region sequence-specific DNA binding;GO:0000981:RNA polymerase II transcription factor activity, sequence-specific DNA binding;GO:0001067:regulatory region nucleic acid binding;GO:0001071:nucleic acid binding transcription factor activity;GO:0002153:steroid receptor RNA activator RNA binding;GO:0003676:nucleic acid bindi…	GO:0005622:intracellular;GO:0005623:cell;GO:0005634:nucleus;GO:0005737:cytoplasm;GO:0005739:mitochondrion;GO:0005829:cytosol;GO:0043226:organelle;GO:0043227:membrane-bounded organelle;GO:0043229:intracellular organelle;GO:0043231:intracellular membrane-bounded organelle;GO:0044424:intracellular part;GO:0044444:cytoplasmic part;GO:0044464:cell part
Prag1	0.489791	3.7059e-08	0.0018435		0.562	0.465	1.44436	0.954568	protein_coding	mm10	chr8	+	36094828	36147787	52960	ENSMUSG00000050271	mmu:244418:D8Ertd82e, 9830148H23, NACK, Sgk223, mFLJ00269	244418	PEAK1 related kinase activating pseudokinase 1 [Source:MGI Symbol;Acc:MGI:1196223]	-	-	-	-	-	-	-	GO:0006464:cellular protein modification process;GO:0006468:protein phosphorylation;GO:0006793:phosphorus metabolic process;GO:0006796:phosphate-containing compound metabolic process;GO:0008152:metabolic process;GO:0009987:cellular process;GO:0016310:phosphorylation;GO:0019538:protein metabolic process;GO:0036211:protein modification process;GO:0043170:macromolecule metabolic process;GO:0043412:m…	GO:0000166:nucleotide binding;GO:0001882:nucleoside binding;GO:0001883:purine nucleoside binding;GO:0003824:catalytic activity;GO:0004672:protein kinase activity;GO:0004713:protein tyrosine kinase activity;GO:0004715:non-membrane spanning protein tyrosine kinase activity;GO:0005488:binding;GO:0005524:ATP binding;GO:0016301:kinase activity;GO:0016740:transferase activity;GO:0016772:transferase act…	-
Tprkb	0.583836	3.78407e-08	0.00188239		0.695	0.65	2.29179	1.70795	protein_coding	mm10	chr6	+	85911865	85930284	18420	ENSMUSG00000054226	mmu:69786:Tprkb, 0610033G21Rik, 1810034M08Rik, Cgi-121, DRWMS1, mDRWMS1	69786	Tp53rk binding protein [Source:MGI Symbol;Acc:MGI:1917036]	-	-	-	-	-	-	-	GO:0006139:nucleobase-containing compound metabolic process;GO:0006396:RNA processing;GO:0006399:tRNA metabolic process;GO:0006725:cellular aromatic compound metabolic process;GO:0006807:nitrogen compound metabolic process;GO:0008033:tRNA processing;GO:0008152:metabolic process;GO:0009987:cellular process;GO:0010467:gene expression;GO:0016070:RNA metabolic process;GO:0034470:ncRNA processing;GO:0…	GO:0005488:binding;GO:0005515:protein binding;GO:0019899:enzyme binding;GO:0019900:kinase binding;GO:0019901:protein kinase binding	GO:0005622:intracellular;GO:0005623:cell;GO:0005634:nucleus;GO:0005737:cytoplasm;GO:0005829:cytosol;GO:0043226:organelle;GO:0043227:membrane-bounded organelle;GO:0043229:intracellular organelle;GO:0043231:intracellular membrane-bounded organelle;GO:0044424:intracellular part;GO:0044444:cytoplasmic part;GO:0044464:cell part
Mtarc1	0.418301	3.81498e-08	0.00189776		0.321	0.188	0.742061	0.323761	-	-	-	-	-	-	-	-	-	-	-	-	-	-	-	-	-	-	-	-	-
Dnai3	0.430055	3.91119e-08	0.00194562		0.74	0.672	2.0324	1.60234	-	-	-	-	-	-	-	-	-	-	-	-	-	-	-	-	-	-	-	-	-
Arvcf	0.477317	4.49635e-08	0.00223671		0.522	0.426	1.28494	0.807625	protein_coding	mm10	chr16	+	18348182	18407076	58895	ENSMUSG00000000325	mmu:11877:Arvcf	11877	armadillo repeat gene deleted in velocardiofacial syndrome [Source:MGI Symbol;Acc:MGI:109620]	-	-	-	-	-	-	-	GO:0007155:cell adhesion;GO:0007275:multicellular organism development;GO:0016337:single organismal cell-cell adhesion;GO:0016339:calcium-dependent cell-cell adhesion via plasma membrane cell adhesion molecules;GO:0022610:biological adhesion;GO:0032501:multicellular organismal process;GO:0032502:developmental process;GO:0044699:single-organism process;GO:0044707:single-multicellular organism proc…	GO:0005488:binding;GO:0005515:protein binding	GO:0005622:intracellular;GO:0005623:cell;GO:0005634:nucleus;GO:0005737:cytoplasm;GO:0005886:plasma membrane;GO:0016020:membrane;GO:0043226:organelle;GO:0043227:membrane-bounded organelle;GO:0043229:intracellular organelle;GO:0043231:intracellular membrane-bounded organelle;GO:0044424:intracellular part;GO:0044464:cell part;GO:0071944:cell periphery
Hey1	0.468321	4.99499e-08	0.00248476		0.547	0.435	1.46149	0.993165	protein_coding	mm10	chr3	-	8663359	8667256	3898	ENSMUSG00000040289	mmu:15213:Hey1, AI316788, AI414254, CHF2, HRT1, Herp2, Hesr1, bHLHb31, hesr-1	15213	hairy/enhancer-of-split related with YRPW motif 1 [Source:MGI Symbol;Acc:MGI:1341800]	-	-	-	-	-	-	-	-	-	-
Antxr1	0.429317	5.10609e-08	0.00254002		0.691	0.632	1.90801	1.47869	protein_coding	mm10	chr6	-	87133853	87335821	201969	ENSMUSG00000033420	mmu:69538:Antxr1, 2310008J16Rik, 2810405N18Rik, Antrx1, Tem8	69538	anthrax toxin receptor 1 [Source:MGI Symbol;Acc:MGI:1916788]	-	-	-	-	-	-	-	GO:0000003:reproduction;GO:0000902:cell morphogenesis;GO:0000904:cell morphogenesis involved in differentiation;GO:0001568:blood vessel development;GO:0001944:vasculature development;GO:0006508:proteolysis;GO:0006996:organelle organization;GO:0007010:cytoskeleton organization;GO:0007155:cell adhesion;GO:0007275:multicellular organism development;GO:0008152:metabolic process;GO:0009653:anatomical …	GO:0003779:actin binding;GO:0004871:signal transducer activity;GO:0004872:receptor activity;GO:0004888:transmembrane signaling receptor activity;GO:0005488:binding;GO:0005515:protein binding;GO:0005518:collagen binding;GO:0008092:cytoskeletal protein binding;GO:0032403:protein complex binding;GO:0038023:signaling receptor activity;GO:0043167:ion binding;GO:0043169:cation binding;GO:0044877:macrom…	GO:0005576:extracellular region;GO:0005623:cell;GO:0005886:plasma membrane;GO:0009986:cell surface;GO:0016020:membrane;GO:0016021:integral component of membrane;GO:0030027:lamellipodium;GO:0030175:filopodium;GO:0031224:intrinsic component of membrane;GO:0031252:cell leading edge;GO:0031253:cell projection membrane;GO:0031256:leading edge membrane;GO:0031258:lamellipodium membrane;GO:0031527:filop…
Dmkn	0.368675	5.97261e-08	0.00297108		0.714	0.611	1.80496	1.43629	protein_coding	mm10	chr7	+	30763756	30781063	17308	ENSMUSG00000060962	mmu:73712:Dmkn, 1110014F24Rik, AW561900, C130074A08, SK30, SK89, cI-36	73712	dermokine [Source:MGI Symbol;Acc:MGI:1920962]	-	-	-	-	-	-	-	GO:0007009:plasma membrane organization;GO:0009987:cellular process;GO:0010256:endomembrane system organization;GO:0016043:cellular component organization;GO:0022607:cellular component assembly;GO:0030154:cell differentiation;GO:0032502:developmental process;GO:0044085:cellular component biogenesis;GO:0044091:membrane biogenesis;GO:0044699:single-organism process;GO:0044763:single-organism cellul…	-	GO:0005576:extracellular region;GO:0005615:extracellular space;GO:0031982:vesicle;GO:0031988:membrane-bounded vesicle;GO:0043226:organelle;GO:0043227:membrane-bounded organelle;GO:0043230:extracellular organelle;GO:0044421:extracellular region part;GO:0070062:extracellular exosome;GO:1903561:extracellular vesicle
Erich3	0.431456	6.41553e-08	0.00319141		0.581	0.465	1.47379	1.04233	protein_coding	mm10	chr3	+	154663859	154767790	103932	ENSMUSG00000078161	mmu:209601:Erich3, 1700013E18Rik, 4922501L14Rik, 5031409G23Rik, AI596448, Gm133	209601	glutamate rich 3 [Source:MGI Symbol;Acc:MGI:1919095]	-	-	-	-	-	-	-	-	-	-
Rabl2	0.422727	6.47973e-08	0.00322334		0.657	0.568	1.60918	1.18645	protein_coding	mm10	chr15	-	89582533	89591923	9391	ENSMUSG00000022621	mmu:68708:Rabl2, 1110031N17Rik, AW549303, Rabl2a	68708	RAB, member RAS oncogene family-like 2 [Source:MGI Symbol;Acc:MGI:1915958]	-	-	-	-	-	-	-	GO:0000003:reproduction;GO:0000902:cell morphogenesis;GO:0006928:movement of cell or subcellular component;GO:0006996:organelle organization;GO:0007154:cell communication;GO:0007165:signal transduction;GO:0007264:small GTPase mediated signal transduction;GO:0007338:single fertilization;GO:0009566:fertilization;GO:0009653:anatomical structure morphogenesis;GO:0009987:cellular process;GO:0010927:ce…	GO:0000166:nucleotide binding;GO:0001882:nucleoside binding;GO:0001883:purine nucleoside binding;GO:0005488:binding;GO:0005515:protein binding;GO:0005525:GTP binding;GO:0017076:purine nucleotide binding;GO:0019001:guanyl nucleotide binding;GO:0032549:ribonucleoside binding;GO:0032550:purine ribonucleoside binding;GO:0032553:ribonucleotide binding;GO:0032555:purine ribonucleotide binding;GO:003256…	GO:0005623:cell;GO:0005929:cilium;GO:0030990:intraciliary transport particle;GO:0030992:intraciliary transport particle B;GO:0031514:motile cilium;GO:0032991:macromolecular complex;GO:0036126:sperm flagellum;GO:0042995:cell projection;GO:0043226:organelle;GO:0043234:protein complex;GO:0044422:organelle part;GO:0044441:ciliary part;GO:0044463:cell projection part;GO:0044464:cell part;GO:0097223:sp…
Myo7a	0.408635	6.70274e-08	0.00333428		0.585	0.483	1.44333	1.0347	protein_coding	mm10	chr7	-	98051060	98119524	68465	ENSMUSG00000030761	mmu:17921:Myo7a, Hdb, Myo7, USH1B, nmf371, polka, sh-1, sh1	17921	myosin VIIA [Source:MGI Symbol;Acc:MGI:104510]	-	R-MMU-2453902:The canonical retinoid cycle in rods (twilight vision);R-MMU-162582:Signal Transduction;R-MMU-2187338:Visual phototransduction	-	P00044:Nicotinic acetylcholine receptor signaling pathway	-	-	-	GO:0000902:cell morphogenesis;GO:0000904:cell morphogenesis involved in differentiation;GO:0001845:phagolysosome assembly;GO:0002064:epithelial cell development;GO:0002065:columnar/cuboidal epithelial cell differentiation;GO:0002066:columnar/cuboidal epithelial cell development;GO:0002093:auditory receptor cell morphogenesis;GO:0003008:system process;GO:0006810:transport;GO:0006886:intracellular …	GO:0000146:microfilament motor activity;GO:0000166:nucleotide binding;GO:0001882:nucleoside binding;GO:0001883:purine nucleoside binding;GO:0003774:motor activity;GO:0003779:actin binding;GO:0003824:catalytic activity;GO:0005488:binding;GO:0005515:protein binding;GO:0005516:calmodulin binding;GO:0005524:ATP binding;GO:0008092:cytoskeletal protein binding;GO:0016462:pyrophosphatase activity;GO:001…	GO:0000323:lytic vacuole;GO:0002139:stereocilia coupling link;GO:0002140:stereocilia tip link;GO:0005622:intracellular;GO:0005623:cell;GO:0005737:cytoplasm;GO:0005764:lysosome;GO:0005765:lysosomal membrane;GO:0005773:vacuole;GO:0005774:vacuolar membrane;GO:0005829:cytosol;GO:0005856:cytoskeleton;GO:0005886:plasma membrane;GO:0005902:microvillus;GO:0005929:cilium;GO:0015629:actin cytoskeleton;GO:0…
Lrguk	0.441469	6.83064e-08	0.0033979		0.628	0.526	1.60166	1.16019	protein_coding	mm10	chr6	+	34029448	34134034	104587	ENSMUSG00000056215	mmu:74354:Lrguk, 4921528H16Rik	74354	leucine-rich repeats and guanylate kinase domain containing [Source:MGI Symbol;Acc:MGI:1921604]	-	-	-	-	-	-	-	GO:0000003:reproduction;GO:0000226:microtubule cytoskeleton organization;GO:0000902:cell morphogenesis;GO:0001578:microtubule bundle formation;GO:0006793:phosphorus metabolic process;GO:0006796:phosphate-containing compound metabolic process;GO:0006996:organelle organization;GO:0007010:cytoskeleton organization;GO:0007017:microtubule-based process;GO:0007276:gamete generation;GO:0007283:spermatog…	GO:0000166:nucleotide binding;GO:0001882:nucleoside binding;GO:0001883:purine nucleoside binding;GO:0003824:catalytic activity;GO:0005488:binding;GO:0005515:protein binding;GO:0005524:ATP binding;GO:0016301:kinase activity;GO:0016740:transferase activity;GO:0016772:transferase activity, transferring phosphorus-containing groups;GO:0017076:purine nucleotide binding;GO:0030554:adenyl nucleotide bin…	GO:0001669:acrosomal vesicle;GO:0002177:manchette;GO:0005622:intracellular;GO:0005623:cell;GO:0005634:nucleus;GO:0005654:nucleoplasm;GO:0005737:cytoplasm;GO:0005856:cytoskeleton;GO:0012505:endomembrane system;GO:0015630:microtubule cytoskeleton;GO:0016023:cytoplasmic, membrane-bounded vesicle;GO:0030141:secretory granule;GO:0031410:cytoplasmic vesicle;GO:0031974:membrane-enclosed lumen;GO:0031981…
Skp1	0.300786	7.03067e-08	0.00349741		0.887	0.863	2.86604	2.56526	-	-	-	-	-	-	-	-	-	-	-	-	-	-	-	-	-	-	-	-	-
[truncated: 5,482 more rows]
